# Supplementary material for: Generation of an integrated Hieracium genomic and transcriptomic resource enables exploration of small RNA pathways during apomixis initiation
Source: BMC Biol. 2016 Oct 6;14:86. doi: 10.1186/s12915-016-0311-0 (PMC5054587; doi:10.1186/s12915-016-0311-0)
Supplement: Additional file 1: Tables S1–S8. — Table S1. Summary of sequencing data across all samples. Table S2. Full list of Arabidopsis genes used for sexual pathway analysis. Table S3. Marker analysis in deletion mutants and polyhaploid mapping populations. Table S4. List of predicted AGO, RDR and DCL genes within the D18 genomic assembly. Table S5. Differentially expressed genes between MMC and FM stage ovaries in R35 and D36. Table S6. Enriched GO terms within differentially expressed genes between MMC and FM stage ovaries in R35 and D36. Table S7. List of predicted gene models with complementary small RNA and transcriptome fold changes. Table S8. List of oligonucleotides used in this study. (XLSX 142 kb) [file 12915_2016_311_MOESM1_ESM.xlsx]

## Sheet: Table_S1
Table S1. Summary of sequencing data across all samples
	Species	Hieracium piloselloides						Hieracium praealtum																Hieracium pilosella
	Genotype	D18	D36 - Apomict					R35 - Apomict						m115 - Sexual					m134 - Sexual					P36 - Sexual
	Tissue	Seedling	Ovary - MMC		Ovary - FM		Leaf	Ovary - MMC		Ovary - FM		Leaf		Ovary - MMC		Ovary - FM		Leaf	Ovary - MMC		Ovary - FM		Leaf	Ovary - MMC		Ovary - FM
	Sequence	DNA	RNA	Small RNA	RNA	Small RNA	RNA	RNA	Small RNA	RNA	Small RNA	RNA	Small RNA	RNA	Small RNA	RNA	Small RNA	Small RNA	RNA	Small RNA	RNA	Small RNA	Small RNA	RNA	Small RNA	RNA	Small RNA
	Reads (Millions)	5381.92	112.435	28.4509	119.215	55.4883	117.175	162.397	23.5963	201.99	22.4543	113.1	44.7204	131.11	27.8829	134.43	53.9944	72.9057	162.82	47.0587	187.98	48.1081	60.0946	156.707	14.5055	193.493	19.9832
Assembly	Contigs	504,747 (≥2kb)	46,046 (≥500bp)	--	48,526 (≥500bp)	--	36,365 (≥500bp)	70,056 (≥500bp)	--	71,172 (≥500bp)	--	41,624 (≥500bp)	--	57,101 (≥500bp)	--	55,986 (≥500bp)	--	--	110,274 (≥500bp)	--	94,092 (≥500bp)	--	--	68,520 (≥500bp)	--	74,424 (≥500bp)	--
	N50	7.3 kb	1.4 kb	--	1.5 kb	--	1.2 kb	1.6 kb	--	1.6 kb	--	1.3kb	--	1.5 kb	--	1.5 kb	--	--	1.7 kb	--	1.7 kb	--	--	1.6 kb	--	1.6 kb	--
	Total Assembled Length	2.97 Gb	57.01 Mb	--	61.29 Mb	--	39.81 Mb	96.48 Mb	--	96.6 Mb	--	47.16 Mb	--	74.08 Mb	--	70.64 Mb	--	--	158.8 Mb	--	136.48 Mb	--	--	93.25 Mb	--	102.3 Mb	--
	Tomato cDNA alignments	0.308	0.391	--	0.4	--	0.3457	0.399	--	0.406	--	0.3531	--	0.382	--	0.375	--	--	0.407	--	0.403	--	--	0.399	--	0.402	--
	Lettuce EST alignments	0.6796	0.6579	--	0.6614	--	0.6411	0.6787	--	0.6875	--	0.6412	--	0.6695	--	0.6613	--	--	0.6854	--	0.6881	--	--	0.6794	--	0.6804	--
	Contigs aligned to D18 assembly	--	0.832	--	0.826	--	0.831	0.729	--	0.732	--	0.807	--	0.745	--	0.75	--	--	0.703	--	0.709	--	--	0.692	--	0.682	--
Alignments	Reads aligned to D18	0.7416	73.1%	0.96	72.2%	0.959	0.7536	66.6%	0.898	66.1%	0.897	0.6803	0.933	65.3%	0.892	64.8%	0.891	0.93	67.9%	0.901	68.1%	0.902	0.945	0.5656	0.864	0.5736	0.865
	Genic alignments	0.5849	0.825187	0.52071	0.826263	0.537584	0.916506	0.902556	0.515764	0.905764	0.525617	0.917693	0.525373	0.889416	0.522315	0.885239	0.523428	0.528144	0.896505	0.512587	0.89846	0.51795	0.535545	0.896572	0.516825	0.900486	0.519629
Extra Info
SI data	1576568439	1576.57		Reads	315.31Gb
PE data	1114389350	1114.39		Reads	222.87
Small RNA reads - 18 - 25 nts only which on average made up 87% of the total dataset
small RNA aligned with 10% of length subs (1-2 subs) and indel of up to 2 bp and multiple alignments, single best match reported or randomly chose an option if multiple equal best matches
Tomato cDNA alignments : Blitz with threshold 25% of query
Lettuce EST alignments : Blitz with threshold 60% of query (81,330 seqs from NCBI)
Contigs aligned to D18 assembly : Blitz with threshold 60% of query
Large RNA Reads aligned to D18 : Biokanga, raw reads, auto-end-trimming, 3-subs, unique-best PE alignments
LargeRNA genic alignments : Augustus gene predictions
SmRNA genic alignments : Augustus gene predictions ± 500bp

## Sheet: Table_S2
Table S2. Full list of Arabidopsis genes used for sexual pathway analysis
AGI	Annotation
At1g01040	ASU1, ATDCL1, CAF, DCL1, EMB60, EMB76, SIN1, SUS1, dicer-like 1
At1g01370	CENH3, HTR12, Histone superfamily protein
At1g01470	LEA14, LSR3, Late embryogenesis abundant protein
At1g01510	AN, NAD(P)-binding Rossmann-fold superfamily protein
At1g01950	ARK2, armadillo repeat kinesin 2
At1g02065	SPL8, squamosa promoter binding protein-like 8
At1g02140	HAP1, MAGO, MEE63, mago nashi family protein
At1g02170	AMC1, ATMC1, ATMCPB1, LOL3, MCP1B, metacaspase 1
At1g02780	emb2386, Ribosomal protein L19e family protein
At1g02820	Late embryogenesis abundant 3 (LEA3) family protein
At1g02980	ATCUL2, CUL2, cullin 2
At1g03010	Phototropic-responsive NPH3 family protein
At1g03160	FZL, FZO-like
At1g03850	Glutaredoxin family protein
At1g03870	FLA9, FASCICLIN-like arabinoogalactan 9
At1g04160	ATXIB, XI-8, XI-B, XIB, myosin XI B
At1g04450	RIC3, ROP-interactive CRIB motif-containing protein 3
At1g04550	BDL, IAA12, AUX/IAA transcriptional regulator family protein
At1g04590	BEST Arabidopsis thaliana protein match is
At1g04600	ATXIA, XIA, myosin XI A
At1g04635	EMB1687, ribonuclease P family protein / Rpp14 family protein
At1g04870	ATPRMT10, PRMT10, protein arginine methyltransferase 10
At1g04950	ATTAF6, TAF6, TAFII59, TATA BOX ASSOCIATED FACTOR II 59
At1g05180	AXR1, NAD(P)-binding Rossmann-fold superfamily protein
At1g05190	emb2394, Ribosomal protein L6 family
At1g05470	CVP2, DNAse I-like superfamily protein
At1g05560	UGT1, UGT75B1, UDP-glucosyltransferase 75B1
At1g05850	ATCTL1, CTL1, ELP, ELP1, ERH2, HOT2, POM1, Chitinase family protein
At1g06150	EMB1444, basic helix-loop-helix (bHLH) DNA-binding superfamily protein
At1g06520	ATGPAT1, GPAT1, glycerol-3-phosphate acyltransferase 1
At1g07270	Cell division control, Cdc6
At1g07340	ATSTP2, STP2, sugar transporter 2
At1g07370	ATPCNA1, PCNA1, proliferating cellular nuclear antigen 1
At1g08260	ABO4, EMB142, EMB2284, EMB529, ESD7, POL2A, TIL1, DNA polymerase epsilon catalytic subunit
At1g08720	ATEDR1, EDR1, Protein kinase superfamily protein
At1g08730	ATXIC, XIC, Myosin family protein with Dil domain
At1g08840	emb2411, DNA replication helicase, putative
At1g08910	EMB3001, zinc ion binding;zinc ion binding
At1g09080	BIP3, Heat shock protein 70 (Hsp 70) family protein
At1g09170	P-loop nucleoside triphosphate hydrolases superfamily protein with CH (Calponin Homology) domain
At1g09700	DRB1, HYL1, dsRNA-binding domain-like superfamily protein
At1g10470	ARR4, ATRR1, IBC7, MEE7, response regulator 4
At1g10510	emb2004, RNI-like superfamily protein
At1g10570	OTS2, ULP1C, Cysteine proteinases superfamily protein
At1g10670	ACLA-1, ATP-citrate lyase A-1
At1g10770	Plant invertase/pectin methylesterase inhibitor superfamily protein
At1g11000	ATMLO4, MLO4, Seven transmembrane MLO family protein
At1g11130	SCM, SRF9, SUB, Leucine-rich repeat protein kinase family protein
At1g11280	S-locus lectin protein kinase family protein
At1g11300	protein serine/threonine kinases;protein kinases;ATP binding;sugar binding;kinases;carbohydrate binding
At1g11310	ATMLO2, MLO2, PMR2, Seven transmembrane MLO family protein
At1g11330	S-locus lectin protein kinase family protein
At1g11340	S-locus lectin protein kinase family protein
At1g11410	S-locus lectin protein kinase family protein
At1g11680	CYP51, CYP51A2, CYP51G1, EMB1738, CYTOCHROME P450 51G1
At1g11870	ATSRS, OVA7, SRS, Seryl-tRNA synthetase
At1g12040	LRX1, leucine-rich repeat/extensin 1
At1g12060	ATBAG5, BAG5, BCL-2-associated athanogene 5
At1g12220	RPS5, Disease resistance protein (CC-NBS-LRR class) family
At1g12260	ANAC007, EMB2749, NAC007, VND4, NAC 007
At1g12360	KEU, Sec1/munc18-like (SM) proteins superfamily
At1g12430	ARK3, PAK, armadillo repeat kinesin 3
At1g12560	ATEXP7, ATEXPA7, ATHEXP ALPHA 1.26, EXP7, EXPA7, expansin A7
At1g12610	DDF1, Integrase-type DNA-binding superfamily protein
At1g12770	EMB1586, ISE1, P-loop containing nucleoside triphosphate hydrolases superfamily protein
At1g12820	AFB3, auxin signaling F-box 3
At1g12840	ATVHA-C, DET3, vacuolar ATP synthase subunit C (VATC) / V-ATPase C subunit / vacuolar proton pump C subunit (DET3)
At1g12980	DRN, ESR1, Integrase-type DNA-binding superfamily protein
At1g13120	emb1745, embryo defective 1745
At1g13180	ARP3, ATARP3, DIS1, Actin-like ATPase superfamily protein
At1g13260	EDF4, RAV1, related to ABI3/VP1 1
At1g13400	JGL, NUB, C2H2 and C2HC zinc fingers superfamily protein
At1g13590	ATPSK1, PSK1, phytosulfokine 1 precursor
At1g13710	CYP78A5, KLU, cytochrome P450, family 78, subfamily A, polypeptide 5
At1g13870	DRL1, calmodulin binding;purine nucleotide binding
At1g13980	EMB30, GN, VAN7, sec7 domain-containing protein
At1g14400	ATUBC1, UBC1, UBC1, ubiquitin carrier protein 1
At1g14610	TWN2, VALRS, valyl-tRNA synthetase / valine--tRNA ligase (VALRS)
At1g14750	SDS, Cyclin family protein
At1g14830	ADL1C, ADL5, DL1C, DRP1C, DYNAMIN-like 1C
At1g15190	Fasciclin-like arabinogalactan family protein
At1g15220	ATCCMH, CCMH, cytochrome c biogenesis protein family
At1g15570	CYCA2;3, CYCLIN A2;3
At1g15750	TPL, WSIP1, Transducin family protein / WD-40 repeat family protein
At1g16060	ADAP, ARIA-interacting double AP2 domain protein
At1g16330	CYCB3;1, cyclin b3;1
At1g16420	ATMC8, MC8, metacaspase 8
At1g16460	ATMST2, ATRDH2, MST2, RDH2, ST2, STR2, rhodanese homologue 2
At1g16590	ATREV7, REV7, DNA-binding HORMA family protein
At1g17060	CYP72C1, SOB7, cytochrome p450 72c1
At1g17420	LOX3, lipoxygenase 3
At1g17580	ATMYA1, MYA1, XI-1, myosin 1
At1g17610	Disease resistance protein (TIR-NBS class)
At1g18040	AT;CDCKD;3, CAK2AT, CDKD1;3, cyclin-dependent kinase D1;3
At1g18370	ATNACK1, HIK, NACK1, ATP binding microtubule motor family protein
At1g18410	P-loop containing nucleoside triphosphate hydrolases superfamily protein
At1g18450	ARP4, ATARP4, actin-related protein 4
At1g18520	TET11, tetraspanin11
At1g18550	ATP binding microtubule motor family protein
At1g19050	ARR7, response regulator 7
At1g19250	FMO1, flavin-dependent monooxygenase 1
At1g19270	DA1, DA1
At1g19850	ARF5, IAA24, MP, Transcriptional factor B3 family protein / auxin-responsive factor AUX/IAA-related
At1g19890	ATMGH3, MGH3, male-gamete-specific histone H3
At1g20060	ATP binding microtubule motor family protein
At1g20090	ARAC4, ATRAC4, ATROP2, ROP2, RHO-related protein from plants 2
At1g20190	ATEXP11, ATEXPA11, ATHEXP ALPHA 1.14, EXP11, EXPA11, expansin 11
At1g20200	EMB2719, HAP15, PAM domain (PCI/PINT associated module) protein
At1g20330	CVP1, FRL1, SMT2, sterol methyltransferase 2
At1g20590	Cyclin family protein
At1g20610	CYCB2;3, Cyclin B2;3
At1g20930	CDKB2;2, cyclin-dependent kinase B2;2
At1g20960	emb1507, U5 small nuclear ribonucleoprotein helicase, putative
At1g21170	SEC5B, Exocyst complex component SEC5
At1g21210	WAK4, wall associated kinase 4
At1g21270	WAK2, wall-associated kinase 2
At1g21390	emb2170, embryo defective 2170
At1g21690	EMB1968, RFC4, ATPase family associated with various cellular activities (AAA)
At1g21730	P-loop containing nucleoside triphosphate hydrolases superfamily protein
At1g21750	ATPDI5, ATPDIL1-1, PDI5, PDIL1-1, PDI-like 1-1
At1g21970	EMB 212, EMB212, LEC1, NF-YB9, Histone superfamily protein
At1g22090	emb2204, Protein of unknown function (DUF626)
At1g22260	ZYP1, ZYP1a, Myosin heavy chain-related protein
At1g22275	ZYP1, ZYP1b, Myosin heavy chain-related protein
At1g22620	ATSAC1, Phosphoinositide phosphatase family protein
At1g22920	AJH1, CSN5A, JAB1, COP9 signalosome 5A
At1g23080	ATPIN7, PIN7, Auxin efflux carrier family protein
At1g23220	Dynein light chain type 1 family protein
At1g23380	KNAT6, KNAT6L, KNAT6S, KNOTTED1-like homeobox gene 6
At1g23420	INO, Plant-specific transcription factor YABBY family protein
At1g24260	AGL9, SEP3, K-box region and MADS-box transcription factor family protein
At1g24340	EMB2421, EMB260, FAD/NAD(P)-binding oxidoreductase family protein
At1g24520	BCP1, homolog of Brassica campestris pollen protein 1
At1g25350	OVA9, glutamine-tRNA ligase, putative / glutaminyl-tRNA synthetase, putative / GlnRS, putative
At1g26310	AGL10, CAL, CAL1, K-box region and MADS-box transcription factor family protein
At1g26700	ATMLO14, MLO14, Seven transmembrane MLO family protein
At1g26770	AT-EXP10, ATEXP10, ATEXPA10, ATHEXP ALPHA 1.1, EXP10, EXPA10, expansin A10
At1g26820	RNS3, ribonuclease 3
At1g26830	ATCUL3, ATCUL3A, CUL3, CUL3A, cullin 3
At1g27080	NRT1.6, nitrate transporter 1.6
At1g27380	RIC2, ROP-interactive CRIB motif-containing protein 2
At1g27630	CYCT1;3, cyclin T 1;3
At1g28300	LEC2, AP2/B3-like transcriptional factor family protein
At1g28560	SRD2, snRNA activating complex family protein
At1g29300	UNE1, Plant protein of unknown function (DUF641)
At1g29340	ATPUB17, PUB17, plant U-box 17
At1g29410	PAI3, phosphoribosylanthranilate isomerase 3
At1g29690	CAD1, MAC/Perforin domain-containing protein
At1g30490	ATHB9, PHV, Homeobox-leucine zipper family protein / lipid-binding START domain-containing protein
At1g30610	EMB2279, EMB88, pentatricopeptide (PPR) repeat-containing protein
At1g30800	Fasciclin-like arabinogalactan family protein
At1g30950	UFO, F-box family protein
At1g30970	SUF4, zinc finger (C2H2 type) family protein
At1g31140	AGL63, GOA, GORDITA
At1g31814	FRL2, FRIGIDA like 2
At1g32210	ATDAD1, Defender against death (DAD family) protein
At1g32230	ATP8, CEO, CEO1, RCD1, WWE protein-protein interaction domain protein family
At1g32240	KAN2, Homeodomain-like superfamily protein
At1g32490	EMB2733, ESP3, RNA helicase family protein
At1g32500	ATNAP6, NAP6, non-intrinsic ABC protein 6
At1g32540	LOL1, lsd one like 1
At1g32560	Late embryogenesis abundant protein, group 1 protein
At1g32770	ANAC012, NAC012, NST3, SND1, NAC domain containing protein 12
At1g34210	ATSERK2, SERK2, somatic embryogenesis receptor-like kinase 2
At1g34300	lectin protein kinase family protein
At1g34430	EMB3003, 2-oxoacid dehydrogenases acyltransferase family protein
At1g34460	CYC3, CYCB1;5, CYCLIN B1;5
At1g34550	EMB2756, Protein of unknown function (DUF616)
At1g35440	CYCT1;1, cyclin T1;1
At1g36160	ACC1, AT-ACC1, EMB22, GK, PAS3, acetyl-CoA carboxylase 1
At1g42560	ATMLO9, MLO9, Seven transmembrane MLO family protein
At1g42680	P-loop containing nucleoside triphosphate hydrolases superfamily protein
At1g43140	Cullin family protein
At1g43170	ARP1, emb2207, RP1, RPL3A, ribosomal protein 1
At1g43710	emb1075, Pyridoxal phosphate (PLP)-dependent transferases superfamily protein
At1g43850	SEU, SEUSS transcriptional co-regulator
At1g44110	CYCA1;1, Cyclin A1;1
At1g46480	WOX4, WUSCHEL related homeobox 4
At1g47210	CYCA3;2, cyclin-dependent protein kinase 3;2
At1g47220	CYCA3;3, Cyclin A3;3
At1g47230	CYCA3;4, CYCLIN A3;4
At1g47260	APFI, GAMMA CA2, gamma carbonic anhydrase 2
At1g47840	HXK3, hexokinase 3
At1g47870	ATE2F2, ATE2FC, E2FC, winged-helix DNA-binding transcription factor family protein
At1g48020	ATPMEI1, PMEI1, pectin methylesterase inhibitor 1
At1g48175	emb2191, Cytidine/deoxycytidylate deaminase family protein
At1g48270	GCR1, G-protein-coupled receptor 1
At1g48410	AGO1, Stabilizer of iron transporter SufD / Polynucleotidyl transferase
At1g48850	EMB1144, chorismate synthase, putative / 5-enolpyruvylshikimate-3-phosphate phospholyase, putative
At1g49040	SCD1, stomatal cytokinesis defective / SCD1 protein (SCD1)
At1g49320	ATUSPL1, USPL1, unknown seed protein like 1
At1g49400	emb1129, Nucleic acid-binding, OB-fold-like protein
At1g49510	emb1273, embryo defective 1273
At1g49620	ICK5, ICN6, KRP7, Cyclin-dependent kinase inhibitor family protein
At1g50030	TOR, target of rapamycin
At1g50240	FU, Protein kinase family protein with ARM repeat domain
At1g50360	ATVIIIA, VIIIA, P-loop containing nucleoside triphosphate hydrolases superfamily protein
At1g50430	7RED, DWF5, LE, PA, ST7R, Ergosterol biosynthesis ERG4/ERG24 family
At1g51190	PLT2, Integrase-type DNA-binding superfamily protein
At1g52030	F-ATMBP, MBP1.2, MBP2, myrosinase-binding protein 2
At1g52150	ATHB-15, ATHB15, CNA, ICU4, Homeobox-leucine zipper family protein / lipid-binding START domain-containing protein
At1g52690	Late embryogenesis abundant protein (LEA) family protein
At1g53130	GRI, Stigma-specific Stig1 family protein
At1g53690	DNA directed RNA polymerase, 7 kDa subunit
At1g54490	AIN1, ATXRN4, EIN5, XRN4, exoribonuclease 4
At1g54560	ATXIE, XIE, Myosin family protein with Dil domain
At1g54960	ANP2, MAPKKK2, NP2, NPK1-related protein kinase 2
At1g55020	ATLOX1, LOX1, lipoxygenase 1
At1g55250	HUB2, histone mono-ubiquitination 2
At1g55350	ATDEK1, DEK1, EMB1275, EMB80, calpain-type cysteine protease family
At1g55490	CPN60B, LEN1, chaperonin 60 beta
At1g55540	emb1011, Nuclear pore complex protein
At1g55550	P-loop containing nucleoside triphosphate hydrolases superfamily protein
At1g55900	emb1860, TIM50, Haloacid dehalogenase-like hydrolase (HAD) superfamily protein
At1g56010	anac021, ANAC022, NAC1, NAC domain containing protein 1
At1g56200	emb1303, embryo defective 1303
At1g58210	EMB1674, kinase interacting family protein
At1g58250	SAB, Golgi-body localisation protein domain ;RNA pol II promoter Fmp27 protein domain
At1g59540	ZCF125, P-loop containing nucleoside triphosphate hydrolases superfamily protein
At1g59640	BPE, BPEp, BPEub, ZCW32, BIG PETAL P
At1g59940	ARR3, response regulator 3
At1g60170	emb1220, pre-mRNA processing ribonucleoprotein binding region-containing protein
At1g60220	OTS1, ULP1D, UB-like protease 1D
At1g60420	DC1 domain-containing protein
At1g61290	ATSYP124, SYP124, syntaxin of plants 124
At1g61360	S-locus lectin protein kinase family protein
At1g61370	S-locus lectin protein kinase family protein
At1g61390	S-locus lectin protein kinase family protein
At1g61400	S-locus lectin protein kinase family protein
At1g61420	S-locus lectin protein kinase family protein
At1g61430	S-locus lectin protein kinase family protein
At1g61440	S-locus lectin protein kinase family protein
At1g61460	S-locus protein kinase, putative
At1g61480	S-locus lectin protein kinase family protein
At1g61490	S-locus lectin protein kinase family protein
At1g61500	S-locus lectin protein kinase family protein
At1g61550	S-locus lectin protein kinase family protein
At1g61560	ATMLO6, MLO6, Seven transmembrane MLO family protein
At1g61610	S-locus lectin protein kinase family protein
At1g61800	ATGPT2, GPT2, glucose-6-phosphate/phosphate translocator 2
At1g62360	BUM, BUM1, SHL, STM, WAM, WAM1, KNOX/ELK homeobox transcription factor
At1g62440	LRX2, leucine-rich repeat/extensin 2
At1g62980	ATEXP18, ATEXPA18, ATHEXP ALPHA 1.25, EXP18, EXPA18, expansin A18
At1g63030	ddf2, Integrase-type DNA-binding superfamily protein
At1g63260	TET10, tetraspanin10
At1g63530	BEST Arabidopsis thaliana protein match is
At1g63640	P-loop nucleoside triphosphate hydrolases superfamily protein with CH (Calponin Homology) domain
At1g63990	SPO11-2, sporulation 11-2
At1g64060	ATRBOH F, ATRBOHF, RBOH F, RBOHAP108, RBOHF, respiratory burst oxidase protein F
At1g64280	ATNPR1, NIM1, NPR1, SAI1, regulatory protein (NPR1)
At1g64990	GTG1, GPCR-type G protein 1
At1g65330	AGL37, PHE1, MADS-box transcription factor family protein
At1g65380	AtRLP10, CLV2, Leucine-rich repeat (LRR) family protein
At1g65470	FAS1, NFB2, chromatin assembly factor-1 (FASCIATA1) (FAS1)
At1g65480	FT, PEBP (phosphatidylethanolamine-binding protein) family protein
At1g65620	AS2, Lateral organ boundaries (LOB) domain family protein
At1g65680	ATEXPB2, ATHEXP BETA 1.4, EXPB2, expansin B2
At1g65681	EXPB6, beta expansin 6
At1g66170	MMD1, RING/FYVE/PHD zinc finger superfamily protein
At1g66750	AT;CDKD;2, CAK4, CAK4AT, CDKD1;2, CDKD;2, CDK-activating kinase 4
At1g67070	DIN9, PMI2, Mannose-6-phosphate isomerase, type I
At1g67370	ASY1, ATASY1, DNA-binding HORMA family protein
At1g67440	emb1688, Minichromosome maintenance (MCM2/3/5) family protein
At1g67560	PLAT/LH2 domain-containing lipoxygenase family protein
At1g67710	ARR11, response regulator 11
At1g67990	ATTSM1, TSM1, S-adenosyl-L-methionine-dependent methyltransferases superfamily protein
At1g68050	ADO3, FKF1, flavin-binding, kelch repeat, f box 1
At1g68480	JAG, C2H2 and C2HC zinc fingers superfamily protein
At1g68990	MGP3, male gametophyte defective 3
At1g69040	ACR4, ACT domain repeat 4
At1g69120	AGL7, AP1, K-box region and MADS-box transcription factor family protein
At1g69180	CRC, Plant-specific transcription factor YABBY family protein
At1g69490	ANAC029, ATNAP, NAP, NAC-like, activated by AP3/PI
At1g69530	AT-EXP1, ATEXP1, ATEXPA1, ATHEXP ALPHA 1.2, EXP1, EXPA1, expansin A1
At1g69670	ATCUL3B, CUL3B, cullin 3B
At1g69770	CMT3, chromomethylase 3
At1g69780	ATHB13, Homeobox-leucine zipper protein family
At1g69940	ATPPME1, PPME1, Pectin lyase-like superfamily protein
At1g70210	ATCYCD1;1, CYCD1;1, CYCLIN D1;1
At1g70510	ATK1, KNAT2, KNOTTED-like from Arabidopsis thaliana 2
At1g70710	ATGH9B1, CEL1, GH9B1, glycosyl hydrolase 9B1
At1g70910	RING/U-box superfamily protein
At1g70940	ATPIN3, PIN3, Auxin efflux carrier family protein
At1g71270	ATVPS52, POK, TTD8, Vps52 / Sac2 family
At1g71440	PFI, TFC E, tubulin folding cofactor E / Pfifferling (PFI)
At1g71692	AGL12, XAL1, AGAMOUS-like 12
At1g71820	SEC6, SEC6
At1g71830	ATSERK1, SERK1, somatic embryogenesis receptor-like kinase 1
At1g71890	ATSUC5, SUC5, Major facilitator superfamily protein
At1g71930	ANAC030, VND7, vascular related NAC-domain protein 7
At1g72100	late embryogenesis abundant domain-containing protein / LEA domain-containing protein
At1g72150	PATL1, PATELLIN 1
At1g72250	Di-glucose binding protein with Kinesin motor domain
At1g72520	PLAT/LH2 domain-containing lipoxygenase family protein
At1g72560	PSD, ARM repeat superfamily protein
At1g72570	Integrase-type DNA-binding superfamily protein
At1g73690	AT;CDKD;1, CAK3AT, CDKD1;1, cyclin-dependent kinase D1;1
At1g73860	P-loop containing nucleoside triphosphate hydrolases superfamily protein
At1g74660	MIF1, mini zinc finger 1
At1g74890	ARR15, response regulator 15
At1g75350	emb2184, Ribosomal protein L31
At1g75750	GASA1, GAST1 protein homolog 1
At1g75780	TUB1, tubulin beta-1 chain
At1g75820	ATCLV1, CLV1, FAS3, FLO5, Leucine-rich receptor-like protein kinase family protein
At1g75840	ARAC5, ATGP3, ATROP4, ROP4, RAC-like GTP binding protein 5
At1g75880	SGNH hydrolase-type esterase superfamily protein
At1g75890	GDSL-like Lipase/Acylhydrolase superfamily protein
At1g75900	GDSL-like Lipase/Acylhydrolase superfamily protein
At1g75910	EXL4, extracellular lipase 4
At1g75920	GDSL-like Lipase/Acylhydrolase superfamily protein
At1g75930	EXL6, extracellular lipase 6
At1g75950	ASK1, ATSKP1, SKP1, SKP1A, UIP1, S phase kinase-associated protein 1
At1g76310	CYCB2;4, CYCLIN B2;4
At1g76420	ANAC031, CUC3, NAC368, NAC (No Apical Meristem) domain transcriptional regulator superfamily protein
At1g76540	CDKB2;1, cyclin-dependent kinase B2;1
At1g76710	ASHH1, ASHH1, SDG26, SET domain group 26
At1g76850	SEC5A, exocyst complex component sec5
At1g77080	AGL27, FLM, MAF1, K-box region and MADS-box transcription factor family protein
At1g77300	ASHH2, CCR1, EFS, SDG8, histone methyltransferases(H3-K4 specific);histone methyltransferases(H3-K36 specific)
At1g77320	MEI1, transcription coactivators
At1g77390	CYCA1, CYCA1;2, DYP, TAM, CYCLIN A1;2
At1g77850	ARF17, auxin response factor 17
At1g78130	UNE2, Major facilitator superfamily protein
At1g78580	ATTPS1, TPS1, TPS1, trehalose-6-phosphate synthase
At1g78630	emb1473, Ribosomal protein L13 family protein
At1g78770	APC6, anaphase promoting complex 6
At1g78900	VHA-A, vacuolar ATP synthase subunit A
At1g79230	ATMST1, ATRDH1, MST1, ST1, STR1, mercaptopyruvate sulfurtransferase 1
At1g79250	AGC1.7, AGC kinase 1.7
At1g79280	AtTPR, NUA, nuclear pore anchor
At1g79310	AtMC7, MC7, metacaspase 7
At1g79320	AtMC6, MC6, metacaspase 6
At1g79330	AMC6, ATMC5, ATMCP2B, MC5, metacaspase 5
At1g79340	AtMC4, MC4, metacaspase 4
At1g79350	EMB1135, RING/FYVE/PHD zinc finger superfamily protein
At1g79490	EMB2217, Pentatricopeptide repeat (PPR) superfamily protein
At1g79560	EMB1047, EMB156, EMB36, FTSH12, FTSH protease 12
At1g79700	Integrase-type DNA-binding superfamily protein
At1g79730	ELF7, hydroxyproline-rich glycoprotein family protein
At1g79750	ATNADP-ME4, NADP-ME4, NADP-malic enzyme 4
At1g79860	ATROPGEF12, MEE64, ROPGEF12, RHO guanyl-nucleotide exchange factor 12
At1g80080	AtRLP17, TMM, Leucine-rich repeat (LRR) family protein
At1g80100	AHP6, HP6, histidine phosphotransfer protein 6
At1g80260	emb1427, Spc97 / Spc98 family of spindle pole body (SBP) component
At1g80350	AAA1, ATKTN1, BOT1, ERH3, FRA2, FRC2, FTR, KTN1, LUE1, P-loop containing nucleoside triphosphate hydrolases superfamily protein
At1g80370	CYCA2;4, Cyclin A2;4
At1g80410	EMB2753, tetratricopeptide repeat (TPR)-containing protein
At1g80490	TPR1, TOPLESS-related 1
At1g80680	MOS3, NUP96, PRE, SAR3, SUPPRESSOR OF AUXIN RESISTANCE 3
At2g01110	APG2, PGA2, TATC, UNE3, Sec-independent periplasmic protein translocase
At2g01290	RPI2, ribose-5-phosphate isomerase 2
At2g01500	HOS9, PFS2, WOX6, Homeodomain-like superfamily protein
At2g01905	CYCJ18, cyclin J18
At2g02560	ATCAND1, CAND1, ETA2, HVE, TIP120, cullin-associated and neddylation dissociated
At2g02760	ATUBC2, UBC2, UBC2, ubiquiting-conjugating enzyme 2
At2g02990	ATRNS1, RNS1, ribonuclease 1
At2g03090	ATEXP15, ATEXPA15, ATHEXP ALPHA 1.3, EXP15, EXPA15, expansin A15
At2g03150	emb1579, ATP/GTP-binding protein family
At2g03680	SKU6, SPR1, spiral1
At2g03710	AGL3, SEP4, K-box region and MADS-box transcription factor family protein
At2g03740	late embryogenesis abundant domain-containing protein / LEA domain-containing protein
At2g03840	TET13, tetraspanin13
At2g03850	Late embryogenesis abundant protein (LEA) family protein
At2g04030	AtHsp90.5, CR88, EMB1956, Hsp88.1, HSP90.5, Chaperone protein htpG family protein
At2g04780	FLA7, FASCICLIN-like arabinoogalactan 7
At2g04842	EMB2761, threonyl-tRNA synthetase, putative / threonine--tRNA ligase, putative
At2g06210	ELF8, VIP6, binding
At2g06510	ATRPA1A, ATRPA70A, RPA1A, RPA70A, replication protein A 1A
At2g06850	EXGT-A1, EXT, XTH4, xyloglucan endotransglucosylase/hydrolase 4
At2g06990	HEN2, RNA helicase, ATP-dependent, SK12/DOB1 protein
At2g07020	Protein kinase protein with adenine nucleotide alpha hydrolases-like domain
At2g07040	ATPRK2A, PRK2A, Leucine-rich repeat protein kinase family protein
At2g12940	UNE4, Basic-leucine zipper (bZIP) transcription factor family protein
At2g13680	ATGSL02, CALS5, GLS2, callose synthase 5
At2g14750	AKN1, APK, APK1, ATAKN1, APS kinase
At2g15790	CYP40, SQN, peptidyl-prolyl cis-trans isomerase / cyclophilin-40 (CYP40) / rotamase
At2g16500	ADC1, ARGDC, ARGDC1, SPE1, arginine decarboxylase 1
At2g17040	anac036, NAC036, NAC domain containing protein 36
At2g17420	ATNTRA, NTR2, NTRA, NADPH-dependent thioredoxin reductase A
At2g17430	ATMLO7, MLO7, Seven transmembrane MLO family protein
At2g17480	ATMLO8, MLO8, Seven transmembrane MLO family protein
At2g17620	CYCB2;1, Cyclin B2;1
At2g17820	AHK1, ATHK1, HK1, histidine kinase 1
At2g17850	Rhodanese/Cell cycle control phosphatase superfamily protein
At2g17950	PGA6, WUS, WUS1, Homeodomain-like superfamily protein
At2g18020	EMB2296, Ribosomal protein L2 family
At2g18040	PIN1AT, peptidylprolyl cis/trans isomerase, NIMA-interacting 1
At2g18290	APC10, anaphase promoting complex 10
At2g18300	basic helix-loop-helix (bHLH) DNA-binding superfamily protein
At2g18340	late embryogenesis abundant domain-containing protein / LEA domain-containing protein
At2g18390	ARL2, ATARLC1, HAL, TTN5, ADP-ribosylation factor family protein
At2g18510	emb2444, RNA-binding (RRM/RBD/RNP motifs) family protein
At2g19130	S-locus lectin protein kinase family protein
At2g19450	ABX45, AS11, ATDGAT, DGAT1, RDS1, TAG1, membrane bound O-acyl transferase (MBOAT) family protein
At2g19520	ACG1, ATMSI4, FVE, MSI4, NFC04, NFC4, Transducin family protein / WD-40 repeat family protein
At2g19580	TET2, tetraspanin2
At2g19760	PFN1, PRF1, profilin 1
At2g20000	CDC27b, HBT, CDC27 family protein
At2g20290	ATXIG, XIG, myosin-like protein XIG
At2g20300	ALE2, Protein kinase superfamily protein
At2g20370	KAM1, MUR3, Exostosin family protein
At2g20430	RIC6, ROP-interactive CRIB motif-containing protein 6
At2g20520	FLA6, FASCICLIN-like arabinogalactan 6
At2g20580	ATRPN1A, RPN1A, 26S proteasome regulatory subunit S2 1A
At2g20610	ALF1, HLS3, RTY, RTY1, SUR1, Tyrosine transaminase family protein
At2g20750	ATEXPB1, ATHEXP BETA 1.5, EXPB1, expansin B1
At2g21045	Rhodanese/Cell cycle control phosphatase superfamily protein
At2g21300	ATP binding microtubule motor family protein
At2g21380	Kinesin motor family protein
At2g21660	ATGRP7, CCR2, GR-RBP7, GRP7, cold, circadian rhythm, and rna binding 2
At2g21710	EMB2219, Mitochondrial transcription termination factor family protein
At2g22490	ATCYCD2;1, CYCD2;1, Cyclin D2;1
At2g22540	AGL22, SVP, K-box region and MADS-box transcription factor family protein
At2g22610	Di-glucose binding protein with Kinesin motor domain
At2g22640	ATBRK1, BRK1, HSPC300, BRICK1, putative
At2g22860	ATPSK2, PSK2, phytosulfokine 2 precursor
At2g22870	EMB2001, P-loop containing nucleoside triphosphate hydrolases superfamily protein
At2g23380	CLF, ICU1, SDG1, SET1, SET domain-containing protein
At2g23430	ICK1, KRP1, Cyclin-dependent kinase inhibitor family protein
At2g23810	TET8, tetraspanin8
At2g24450	FLA3, FASCICLIN-like arabinogalactan protein 3 precursor
At2g24620	S-locus glycoprotein family protein
At2g25180	ARR12, RR12, response regulator 12
At2g25600	AKT6, SPIK, Shaker pollen inward K+ channel
At2g25630	BGLU14, beta glucosidase 14
At2g25660	emb2410, embryo defective 2410
At2g25840	OVA4, Nucleotidylyl transferase superfamily protein
At2g25930	ELF3, PYK20, hydroxyproline-rich glycoprotein family protein
At2g26060	emb1345, Transducin/WD40 repeat-like superfamily protein
At2g26170	CYP711A1, MAX1, cytochrome P450, family 711, subfamily A, polypeptide 1
At2g26300	ATGPA1, GP ALPHA 1, GPA1, G protein alpha subunit 1
At2g26330	ER, QRP1, Leucine-rich receptor-like protein kinase family protein
At2g26350	ATPEX10, PEX10, peroxin 10
At2g26430	ATRCY1, RCY1, arginine-rich cyclin 1
At2g26560	PLA IIA, PLA2A, PLP2, PLP2, phospholipase A 2A
At2g26590	RPN13, regulatory particle non-ATPase 13
At2g26760	CYCB1;4, Cyclin B1;4
At2g26830	emb1187, Protein kinase superfamily protein
At2g26980	CIPK3, SnRK3.17, CBL-interacting protein kinase 3
At2g27170	SMC3, TTN7, Structural maintenance of chromosomes (SMC) family protein
At2g27250	CLV3, CLAVATA3
At2g27960	CKS1, CKS1AT, cyclin-dependent kinase-subunit 1
At2g27970	CKS2, CDK-subunit 2
At2g27990	BLH8, PNF, BEL1-like homeodomain 8
At2g28000	CH-CPN60A, CPN60A, SLP, chaperonin-60alpha
At2g28350	ARF10, auxin response factor 10
At2g28550	RAP2.7, TOE1, related to AP2.7
At2g28620	P-loop containing nucleoside triphosphate hydrolases superfamily protein
At2g28880	ADCS, emb1997, para-aminobenzoate (PABA) synthase family protein
At2g28950	ATEXP6, ATEXPA6, ATHEXP ALPHA 1.8, EXPA6, expansin A6
At2g29350	SAG13, senescence-associated gene 13
At2g29680	ATCDC6, CDC6, cell division control 6
At2g30130	ASL5, LBD12, PCK1, Lateral organ boundaries (LOB) domain family protein
At2g30410	KIS, TFCA, tubulin folding cofactor A (KIESEL)
At2g30920	ATCOQ3, COQ3, COQ3, EMB3002, coenzyme Q 3
At2g31340	emb1381, embryo defective 1381
At2g31530	EMB2289, SCY2, SecY protein transport family protein
At2g31650	ATX1, SDG27, homologue of trithorax
At2g31900	ATMYO5, ATXIF, XIF, myosin-like protein XIF
At2g31970	ATRAD50, RAD50, DNA repair-recombination protein (RAD50)
At2g32590	LOCATED IN
At2g32710	ACK2, ICK7, KRP4, KRP4, Cyclin-dependent kinase inhibitor family protein
At2g32900	ATZW10, centromere/kinetochore protein, putative (ZW10)
At2g33240	ATXID, XID, myosin XI D
At2g33460	RIC1, ROP-interactive CRIB motif-containing protein 1
At2g33670	ATMLO5, MLO5, Seven transmembrane MLO family protein
At2g33810	SPL3, squamosa promoter binding protein-like 3
At2g33880	HB-3, STIP, WOX9, homeobox-3
At2g34040	Apoptosis inhibitory protein 5 (API5)
At2g34690	ACD11, Glycolipid transfer protein (GLTP) family protein
At2g34710	ATHB-14, ATHB14, PHB, PHB-1D, Homeobox-leucine zipper family protein / lipid-binding START domain-containing protein
At2g34780	EMB1611, MEE22, maternal effect embryo arrest 22
At2g34980	SETH1, phosphatidylinositolglycan synthase family protein
At2g35190	ATNPSN11, NPSN11, NSPN11, novel plant snare 11
At2g35270	GIK, Predicted AT-hook DNA-binding family protein
At2g35300	LEA18, Late embryogenesis abundant protein, group 1 protein
At2g35350	PLL1, poltergeist like 1
At2g35520	DAD2, Defender against death (DAD family) protein
At2g35630	GEM1, MOR1, ARM repeat superfamily protein
At2g35650	ATCSLA07, ATCSLA7, CSLA07, CSLA07, CSLA7, cellulose synthase like
At2g35720	OWL1, DNAJ heat shock N-terminal domain-containing protein
At2g35860	FLA16, FASCICLIN-like arabinogalactan protein 16 precursor
At2g36010	ATE2FA, E2F3, E2F transcription factor 3
At2g36200	P-loop containing nucleoside triphosphate hydrolases superfamily protein
At2g36270	ABI5, GIA1, Basic-leucine zipper (bZIP) transcription factor family protein
At2g36640	ATECP63, ECP63, embryonic cell protein 63
At2g36910	ABCB1, ATPGP1, PGP1, ATP binding cassette subfamily B1
At2g37420	ATP binding microtubule motor family protein
At2g37540	NAD(P)-binding Rossmann-fold superfamily protein
At2g37630	AS1, ATMYB91, ATPHAN, MYB91, myb-like HTH transcriptional regulator family protein
At2g37640	ATEXP3, ATEXPA3, ATHEXP ALPHA 1.9, EXP3, Barwin-like endoglucanases superfamily protein
At2g37920	emb1513, copper ion transmembrane transporters
At2g38280	ATAMPD, FAC1, AMP deaminase, putative / myoadenylate deaminase, putative
At2g38440	ATSCAR2, DIS3, ITB1, SCAR2, WAVE4, SCAR homolog 2
At2g38560	TFIIS, transcript elongation factor IIS
At2g38620	CDKB1;2, cyclin-dependent kinase B1;2
At2g39175	FOC, MIR160, MIR160A, MIR160/MIR160A; miRNA
At2g39200	ATMLO12, MLO12, Seven transmembrane MLO family protein
At2g39700	ATEXP4, ATEXPA4, ATHEXP ALPHA 1.6, EXPA4, expansin A4
At2g39780	RNS2, ribonuclease 2
At2g40080	ELF4, Protein of unknown function (DUF1313)
At2g40170	ATEM6, EM6, GEA6, Stress induced protein
At2g40220	ABI4, ATABI4, GIN6, ISI3, SAN5, SIS5, SUN6, Integrase-type DNA-binding superfamily protein
At2g40610	ATEXP8, ATEXPA8, ATHEXP ALPHA 1.11, EXP8, EXPA8, expansin A8
At2g40670	ARR16, RR16, response regulator 16
At2g40760	Rhodanese/Cell cycle control phosphatase superfamily protein
At2g41210	PIP5K5, phosphatidylinositol- 4-phosphate 5-kinase 5
At2g41260	ATM17, M17, glycine-rich protein / late embryogenesis abundant protein (M17)
At2g41280	ATM10, M10, late embryogenesis abundant protein (M10) / LEA protein M10
At2g41370	BOP2, Ankyrin repeat family protein / BTB/POZ domain-containing protein
At2g41500	EMB2776, LIS, WD-40 repeat family protein / small nuclear ribonucleoprotein Prp4p-related
At2g41720	EMB2654, Tetratricopeptide repeat (TPR)-like superfamily protein
At2g41830	Uncharacterized protein
At2g41850	ADPG2, PGAZAT, polygalacturonase abscission zone A. thaliana
At2g41890	curculin-like (mannose-binding) lectin family protein / PAN domain-containing protein
At2g42200	SPL9, squamosa promoter binding protein-like 9
At2g42560	late embryogenesis abundant domain-containing protein / LEA domain-containing protein
At2g42620	MAX2, ORE9, PPS, RNI-like superfamily protein
At2g42830	AGL5, SHP2, K-box region and MADS-box transcription factor family protein
At2g43410	FPA, RNA binding
At2g43790	ATMAPK6, ATMPK6, MAPK6, MPK6, MAP kinase 6
At2g44060	Late embryogenesis abundant protein, group 2
At2g44080	ARL, ARGOS-like
At2g44110	ATMLO15, MLO15, Seven transmembrane MLO family protein
At2g44190	EDE1, Family of unknown function (DUF566)
At2g44740	CYCP4;1, cyclin p4;1
At2g44810	DAD1, alpha/beta-Hydrolases superfamily protein
At2g44950	HUB1, RDO4, histone mono-ubiquitination 1
At2g45080	cycp3;1, cyclin p3;1
At2g45110	ATEXPB4, ATHEXP BETA 1.1, EXPB4, expansin B4
At2g45190	AFO, FIL, YAB1, Plant-specific transcription factor YABBY family protein
At2g45280	ATRAD51C, RAD51C, RAS associated with diabetes protein 51C
At2g45330	emb1067, RNA 2'-phosphotransferase, Tpt1 / KptA family
At2g45430	AHL22, AT-hook motif nuclear-localized protein 22
At2g45470	AGP8, FLA8, FASCICLIN-like arabinogalactan protein 8
At2g45650	AGL6, AGAMOUS-like 6
At2g45660	AGL20, ATSOC1, SOC1, AGAMOUS-like 20
At2g46140	Late embryogenesis abundant protein
At2g46240	ATBAG6, BAG6, BCL-2-associated athanogene 6
At2g46310	CRF5, cytokinin response factor 5
At2g46770	ANAC043, EMB2301, NST1, NAC (No Apical Meristem) domain transcriptional regulator superfamily protein
At2g46920	POL, Protein phosphatase 2C family protein
At2g47000	ABCB4, ATPGP4, MDR4, PGP4, ATP binding cassette subfamily B4
At2g47040	VGD1, Plant invertase/pectin methylesterase inhibitor superfamily
At2g47470	ATPDI11, ATPDIL2-1, MEE30, PDI11, UNE5, thioredoxin family protein
At2g47500	P-loop nucleoside triphosphate hydrolases superfamily protein with CH (Calponin Homology) domain
At2g48120	PAC, pale cress protein (PAC)
At3g01420	ALPHA-DOX1, DIOX1, DOX1, PADOX-1, Peroxidase superfamily protein
At3g01470	ATHB-1, ATHB1, HAT5, HB-1, HD-ZIP-1, homeobox 1
At3g01610	CDC48C, emb1354, cell division cycle 48C
At3g01700	AGP11, ATAGP11, arabinogalactan protein 11
At3g02000	ROXY1, Thioredoxin superfamily protein
At3g02170	LNG2, longifolia2
At3g02260	ASA1, BIG, CRM1, DOC1, LPR1, TIR3, UMB1, auxin transport protein (BIG)
At3g02310	AGL4, SEP2, K-box region and MADS-box transcription factor family protein
At3g02380	ATCOL2, COL2, CONSTANS-like 2
At3g02580	BUL1, DWF7, STE1, sterol 1
At3g02660	emb2768, Tyrosyl-tRNA synthetase, class Ib, bacterial/mitochondrial
At3g03110	CRM1B, XPO1B, exportin 1B
At3g03220	ATEXP13, ATEXPA13, ATHEXP ALPHA 1.22, EXP13, EXPA13, expansin A13
At3g03340	UNE6, LUC7 related protein
At3g03690	UNE7, Core-2/I-branching beta-1,6-N-acetylglucosaminyltransferase family protein
At3g03900	APK3, adenosine-5'-phosphosulfate (APS) kinase 3
At3g04120	GAPC, GAPC-1, GAPC1, glyceraldehyde-3-phosphate dehydrogenase C subunit 1
At3g04340	emb2458, FtsH extracellular protease family
At3g04400	emb2171, Ribosomal protein L14p/L23e family protein
At3g04460	APM4, ATPEX12, PEX12, peroxin-12
At3g04610	FLK, RNA-binding KH domain-containing protein
At3g04680	CLPS3, CLP-similar protein 3
At3g04690	ANX1, Malectin/receptor-like protein kinase family protein
At3g05040	HST, HST1, ARM repeat superfamily protein
At3g05120	ATGID1A, GID1A, alpha/beta-Hydrolases superfamily protein
At3g05327	Cyclin family protein
At3g05680	EMB2016, embryo defective 2016
At3g05690	ATHAP2B, HAP2B, NF-YA2, UNE8, nuclear factor Y, subunit A2
At3g05840	ATSK12, Protein kinase superfamily protein
At3g05870	APC11, anaphase-promoting complex/cyclosome 11
At3g06350	EMB3004, MEE32, dehydroquinate dehydratase, putative / shikimate dehydrogenase, putative
At3g06400	CHR11, chromatin-remodeling protein 11
At3g06430	EMB2750, Tetratricopeptide repeat (TPR)-like superfamily protein
At3g06930	ATPRMT4B, PRMT4B, protein arginine methyltransferase 4B
At3g07040	RPM1, RPS3, NB-ARC domain-containing disease resistance protein
At3g07060	emb1974, NHL domain-containing protein
At3g07160	ATGSL10, CALS9, gsl10, GSL10, glucan synthase-like 10
At3g07430	ATYLMG1-1, emb1990, YLMG1-1, YGGT family protein
At3g07970	QRT2, Pectin lyase-like superfamily protein
At3g07980	MAP3KE2, MAPKKK6, mitogen-activated protein kinase kinase kinase 6
At3g08550	ABI8, ELD1, KOB1, elongation defective 1 protein / ELD1 protein
At3g08850	ATRAPTOR1B, RAPTOR1, RAPTOR1B, HEAT repeat ;WD domain, G-beta repeat protein protein
At3g08970	ATERDJ3A, TMS1, DNAJ heat shock N-terminal domain-containing protein
At3g09090	DEX1, defective in exine formation protein (DEX1)
At3g09840	ATCDC48, CDC48, CDC48A, cell division cycle 48
At3g10180	P-loop containing nucleoside triphosphate hydrolases superfamily protein
At3g10310	P-loop nucleoside triphosphate hydrolases superfamily protein with CH (Calponin Homology) domain
At3g10380	ATSEC8, SEC8, subunit of exocyst complex 8
At3g10390	FLD, Flavin containing amine oxidoreductase family protein
At3g10520	AHB2, ARATH GLB2, ATGLB2, GLB2, HB2, NSHB2, haemoglobin 2
At3g10560	CYP77A7, UNE9, Cytochrome P450 superfamily protein
At3g10670	ATNAP7, NAP7, non-intrinsic ABC protein 7
At3g10980	PLAC8 family protein
At3g11440	ATMYB65, MYB65, myb domain protein 65
At3g11520	CYC2, CYCB1;3, CYCLIN B1;3
At3g11700	FLA18, FASCICLIN-like arabinogalactan protein 18 precursor
At3g11980	FAR2, MS2, Jojoba acyl CoA reductase-related male sterility protein
At3g12000	S-locus related protein SLR1, putative (S1)
At3g12020	P-loop containing nucleoside triphosphate hydrolases superfamily protein
At3g12080	emb2738, GTP-binding family protein
At3g12090	TET6, tetraspanin6
At3g12160	ATRABA4D, RABA4D, RAB GTPase homolog A4D
At3g12280	ATRBR1, RB, RB1, RBR, RBR1, retinoblastoma-related 1
At3g12380	ARP5, ATARP5, actin-related protein 5
At3g12400	ATELC, ELC, Ubiquitin-conjugating enzyme/RWD-like protein
At3g12660	FLA14, FASCICLIN-like arabinogalactan protein 14 precursor
At3g12670	emb2742, CTP synthase family protein
At3g12690	AGC1.5, AGC kinase 1.5
At3g12810	chr13, PIE1, SRCAP, SNF2 domain-containing protein / helicase domain-containing protein
At3g13300	VCS, Transducin/WD40 repeat-like superfamily protein
At3g13490	ATKRS-2, OVA5, Lysyl-tRNA synthetase, class II
At3g13530	MAP3KE1, MAPKKK7, mitogen-activated protein kinase kinase kinase 7
At3g13730	CYP90D1, cytochrome P450, family 90, subfamily D, polypeptide 1
At3g13890	ATMYB26, MS35, MYB26, myb domain protein 26
At3g14225	GLIP4, GDSL-motif lipase 4
At3g15170	ANAC054, ATNAC1, CUC1, NAC (No Apical Meristem) domain transcriptional regulator superfamily protein
At3g15370	ATEXP12, ATEXPA12, ATHEXP ALPHA 1.24, EXP12, EXPA12, expansin 12
At3g15670	Late embryogenesis abundant protein (LEA) family protein
At3g15880	TPR4, WSIP2, WUS-interacting protein 2
At3g16060	ATP binding microtubule motor family protein
At3g16120	Dynein light chain type 1 family protein
At3g16290	EMB2083, AAA-type ATPase family protein
At3g16320	CDC27a, Tetratricopeptide repeat (TPR)-like superfamily protein
At3g16630	ATKINESIN-13A, KINESIN-13A, P-loop containing nucleoside triphosphate hydrolases superfamily protein
At3g16640	TCTP, translationally controlled tumor protein
At3g16770	ATEBP, EBP, ERF72, RAP2.3, ethylene-responsive element binding protein
At3g16830	TPR2, TOPLESS-related 2
At3g16857	ARR1, RR1, response regulator 1
At3g17220	ATPMEI2, PMEI2, pectin methylesterase inhibitor 2
At3g17360	POK1, phragmoplast orienting kinesin 1
At3g17520	Late embryogenesis abundant protein (LEA) family protein
At3g18000	NMT1, PEAMT, XPL1, S-adenosyl-L-methionine-dependent methyltransferases superfamily protein
At3g18110	EMB1270, Pentatricopeptide repeat (PPR) superfamily protein
At3g18290	BTS, EMB2454, zinc finger protein-related
At3g18390	EMB1865, CRS1 / YhbY (CRM) domain-containing protein
At3g18730	BRU1, MGO3, TSK, tetratricopeptide repeat (TPR)-containing protein
At3g18780	ACT2, DER1, ENL2, LSR2, actin 2
At3g19050	POK2, phragmoplast orienting kinesin 2
At3g19150	ACK1, ICK4, KRP6, KIP-related protein 6
At3g19580	AZF2, ZF2, zinc-finger protein 2
At3g19820	CBB1, DIM, DIM1, DWF1, EVE1, cell elongation protein / DWARF1 / DIMINUTO (DIM)
At3g19960	ATM1, myosin 1
At3g19980	ATFYPP3, EMB2736, FYPP3, STPP, flower-specific, phytochrome-associated protein phosphatase 3
At3g20070	TTN9, titan9
At3g20150	Kinesin motor family protein
At3g20210	DELTA-VPE, DELTAVPE, delta vacuolar processing enzyme
At3g20400	EMB2743, F-box associated ubiquitination effector family protein
At3g20440	BE1, EMB2729, Alpha amylase family protein
At3g20600	NDR1, Late embryogenesis abundant (LEA) hydroxyproline-rich glycoprotein family
At3g20630	ATUBP14, PER1, TTN6, UBP14, ubiquitin-specific protease 14
At3g20740	FIE, FIE1, FIS3, Transducin/WD40 repeat-like superfamily protein
At3g20840	PLT1, Integrase-type DNA-binding superfamily protein
At3g21180	ACA9, ATACA9, autoinhibited Ca(2+)-ATPase 9
At3g21850	ASK9, SK9, SKP1-like 9
At3g21870	CYCP2;1, cyclin p2;1
At3g22200	GABA-T, HER1, POP2, Pyridoxal phosphate (PLP)-dependent transferases superfamily protein
At3g22490	Seed maturation protein
At3g22500	ATECP31, Seed maturation protein
At3g22590	CDC73, PHP, PLANT HOMOLOGOUS TO PARAFIBROMIN
At3g22780	ATTSO1, TSO1, Tesmin/TSO1-like CXC domain-containing protein
At3g22880	ARLIM15, ATDMC1, DMC1, DNA repair (Rad51) family protein
At3g22886	MIR167A, MIR167A; miRNA
At3g23050	AXR2, IAA7, indole-3-acetic acid 7
At3g23070	ATCFM3A, CFM3A, CRM family member 3A
At3g23130	FLO10, FON1, SUP, C2H2 and C2HC zinc fingers superfamily protein
At3g23380	RIC5, ROP-interactive CRIB motif-containing protein 5
At3g23580	RNR2, RNR2A, ribonucleotide reductase 2A
At3g23630	ATIPT7, IPT7, isopentenyltransferase 7
At3g23670	KINESIN-12B, PAKRP1L, phragmoplast-associated kinesin-related protein, putative
At3g23980	BLI, KOS1, BLISTER
At3g24440	VIL1, VRN5, Fibronectin type III domain-containing protein
At3g24560	RSY3, Adenine nucleotide alpha hydrolases-like superfamily protein
At3g24650	ABI3, SIS10, AP2/B3-like transcriptional factor family protein
At3g24730	mRNA splicing factor, thioredoxin-like U5 snRNP
At3g24810	ICK3, KRP5, Cyclin-dependent kinase inhibitor family protein
At3g25070	RIN4, RPM1 interacting protein 4
At3g25100	CDC45, cell division cycle 45
At3g25470	bacterial hemolysin-related
At3g25980	MAD2, DNA-binding HORMA family protein
At3g26790	FUS3, AP2/B3-like transcriptional factor family protein
At3g26810	AFB2, auxin signaling F-box 2
At3g26870	Plant self-incompatibility protein S1 family
At3g27000	ARP2, ATARP2, WRM, actin related protein 2
At3g27010	AT-TCP20, ATTCP20, PCF1, TCP20, TEOSINTE BRANCHED 1, cycloidea, PCF (TCP)-domain family protein 20
At3g27060	ATTSO2, TSO2, Ferritin/ribonucleotide reductase-like family protein
At3g27670	RST1, ARM repeat superfamily protein
At3g27730	MER3, RCK, ATP binding;ATP-dependent helicases;DNA helicases
At3g27810	ATMYB21, ATMYB3, MYB21, myb domain protein 21
At3g27960	Tetratricopeptide repeat (TPR)-like superfamily protein
At3g28730	ATHMG, HMG, NFD, SSRP1, high mobility group
At3g28860	ABCB19, ATABCB19, ATMDR1, ATMDR11, ATPGP19, MDR1, MDR11, PGP19, ATP binding cassette subfamily B19
At3g28910	ATMYB30, MYB30, myb domain protein 30
At3g29030	ATEXP5, ATEXPA5, ATHEXP ALPHA 1.4, EXP5, EXPA5, expansin A5
At3g29290	emb2076, Pentatricopeptide repeat (PPR) superfamily protein
At3g29365	ATEXP19, ATEXPA19, ATHEXP ALPHA 1.21P, EXP19, EXPA19, member of Alpha-Expansin Gene Family. Naming convention from the Expansin Working Group (Kende et al, 2004. Plant Mol Bio)
At3g33520	ARP6, ATARP6, ESD1, SUF3, actin-related protein 6
At3g42170	BED zinc finger ;hAT family dimerisation domain
At3g43210	ATNACK2, NACK2, TES, ATP binding microtubule motor family protein
At3g44050	P-loop containing nucleoside triphosphate hydrolases superfamily protein
At3g44540	FAR4, fatty acid reductase 4
At3g44550	FAR5, fatty acid reductase 5
At3g44560	FAR8, fatty acid reductase 8
At3g44600	CYP71, cyclophilin71
At3g44730	ATKP1, KP1, kinesin-like protein 1
At3g44880	ACD1, LLS1, PAO, Pheophorbide a oxygenase family protein with Rieske [2Fe-2S] domain
At3g45290	ATMLO3, MLO3, Seven transmembrane MLO family protein
At3g45600	TET3, tetraspanin3
At3g45640	ATMAPK3, ATMPK3, MPK3, mitogen-activated protein kinase 3
At3g45850	P-loop containing nucleoside triphosphate hydrolases superfamily protein
At3g45960	ATEXLA3, ATEXPL3, ATHEXP BETA 2.3, EXLA3, EXPL3, expansin-like A3
At3g45970	ATEXLA1, ATEXPL1, ATHEXP BETA 2.1, EXLA1, EXPL1, expansin-like A1
At3g46550	SOS5, Fasciclin-like arabinogalactan family protein
At3g46560	emb2474, TIM9, Tim10/DDP family zinc finger protein
At3g46740	MAR1, TOC75-III, translocon at the outer envelope membrane of chloroplasts 75-III
At3g48100	ARR5, ATRR2, IBC6, RR5, response regulator 5
At3g48110	EDD, EDD1, glycine-tRNA ligases
At3g48150	APC8, CDC23, anaphase-promoting complex subunit 8
At3g48190	ATATM, ATM, ataxia-telangiectasia mutated
At3g48430	REF6, relative of early flowering 6
At3g48470	EMB2423, embryo defective 2423
At3g48750	CDC2, CDC2A, CDC2AAT, CDK2, CDKA1, CDKA;1, cell division control 2
At3g48930	EMB1080, Nucleic acid-binding, OB-fold-like protein
At3g49110	ATPCA, ATPRX33, PRX33, PRXCA, peroxidase CA
At3g49120	ATPCB, ATPERX34, PERX34, PRX34, PRXCB, peroxidase CB
At3g49170	EMB2261, Tetratricopeptide repeat (TPR)-like superfamily protein
At3g49240	emb1796, Pentatricopeptide repeat (PPR) superfamily protein
At3g49500	RDR6, SDE1, SGS2, RNA-dependent RNA polymerase 6
At3g49600	ATUBP26, SUP32, UBP26, ubiquitin-specific protease 26
At3g49620	DIN11, 2-oxoglutarate (2OG) and Fe(II)-dependent oxygenase superfamily protein
At3g49630	2-oxoglutarate (2OG) and Fe(II)-dependent oxygenase superfamily protein
At3g49650	P-loop containing nucleoside triphosphate hydrolases superfamily protein
At3g49670	BAM2, Leucine-rich receptor-like protein kinase family protein
At3g49780	ATPSK3 (FORMER SYMBOL), ATPSK4, PSK4, phytosulfokine 4 precursor
At3g50070	CYCD3;3, CYCLIN D3;3
At3g50210	2-oxoglutarate (2OG) and Fe(II)-dependent oxygenase superfamily protein
At3g50240	KICP-02, ATP binding microtubule motor family protein
At3g50330	HEC2, basic helix-loop-helix (bHLH) DNA-binding superfamily protein
At3g50630	ICK2, KRP2, KIP-related protein 2
At3g50660	CLM, CYP90B1, DWF4, PSC1, SAV1, SNP2, Cytochrome P450 superfamily protein
At3g50790	esterase/lipase/thioesterase family protein
At3g51050	FG-GAP repeat-containing protein
At3g51150	ATP binding microtubule motor family protein
At3g51160	GMD2, MUR1, MUR_1, NAD(P)-binding Rossmann-fold superfamily protein
At3g51300	ARAC11, ATRAC11, ATROP1, ROP1, ROP1AT, RHO-related protein from plants 1
At3g51710	D-mannose binding lectin protein with Apple-like carbohydrate-binding domain
At3g51780	ATBAG4, BAG4, BCL-2-associated athanogene 4
At3g51810	AT3, ATEM1, EM1, GEA1, Stress induced protein
At3g51840	ACX4, ATG6, ATSCX, acyl-CoA oxidase 4
At3g52115	ATCOM1, ATGR1, COM1, GR1, gamma response gene 1
At3g52370	FLA15, FASCICLIN-like arabinogalactan protein 15 precursor
At3g52590	EMB2167, ERD16, HAP4, UBQ1, ubiquitin extension protein 1
At3g52940	ELL1, FK, HYD2, Ergosterol biosynthesis ERG4/ERG24 family
At3g53040	late embryogenesis abundant protein, putative / LEA protein, putative
At3g54010	DEI1, PAS1, FKBP-type peptidyl-prolyl cis-trans isomerase family protein
At3g54180	CDC2B, CDKB1;1, cyclin-dependent kinase B1;1
At3g54220	SCR, SGR1, GRAS family transcription factor
At3g54350	emb1967, Forkhead-associated (FHA) domain-containing protein
At3g54420	ATCHITIV, ATEP3, CHIV, EP3, homolog of carrot EP3-3 chitinase
At3g54650	FBL17, RNI-like superfamily protein
At3g54670	ATSMC1, SMC1, TTN8, Structural maintenance of chromosomes (SMC) family protein
At3g54720	AMP1, COP2, HPT, MFO1, PT, Peptidase M28 family protein
At3g54870	ARK1, CAE1, MRH2, Armadillo/beta-catenin repeat family protein / kinesin motor family protein
At3g54920	PMR6, Pectin lyase-like superfamily protein
At3g55400	OVA1, methionyl-tRNA synthetase / methionine--tRNA ligase / MetRS (cpMetRS)
At3g55500	ATEXP16, ATEXPA16, ATHEXP ALPHA 1.7, EXP16, EXPA16, expansin A16
At3g55510	RBL, Noc2p family
At3g55620	emb1624, Translation initiation factor IF6
At3g55820	Fasciclin-like arabinogalactan family protein
At3g55830	EPC1, Nucleotide-diphospho-sugar transferases superfamily protein
At3g56240	CCH, copper chaperone
At3g56640	SEC15A, exocyst complex component sec15A
At3g56700	FAR6, fatty acid reductase 6
At3g56960	PIP5K4, phosphatidyl inositol monophosphate 5 kinase 4
At3g57040	ARR9, ATRR4, response regulator 9
At3g57060	binding
At3g57130	BOP1, Ankyrin repeat family protein / BTB/POZ domain-containing protein
At3g57510	ADPG1, Pectin lyase-like superfamily protein
At3g57670	NTT, WIP2, C2H2-type zinc finger family protein
At3g57870	AHUS5, ATSCE1, EMB1637, SCE1, SCE1A, sumo conjugation enzyme 1
At3g57920	SPL15, squamosa promoter binding protein-like 15
At3g58160	ATMYOS3, ATXIJ, MYA3, XI-16, XIJ, P-loop containing nucleoside triphosphate hydrolases superfamily protein
At3g58780	AGL1, SHP1, K-box region and MADS-box transcription factor family protein
At3g59380	ATFTA, FTA, PFT/PGGT-IALPHA, PLP, farnesyltransferase A
At3g59420	ACR4, CR4, crinkly4
At3g59550	ATRAD21.2, ATSYN3, SYN3, Rad21/Rec8-like family protein
At3g60140	BGLU30, DIN2, SRG2, Glycosyl hydrolase superfamily protein
At3g60460	DUO1, myb-like HTH transcriptional regulator family protein
At3g60550	CYCP3;2, cyclin p3;2
At3g60570	ATEXPB5, ATHEXP BETA 1.3, EXPB5, expansin B5
At3g60740	CHO, EMB133, TFC D, TTN1, ARM repeat superfamily protein
At3g60830	ARP7, ARP7, ATARP7, actin-related protein 7
At3g60870	AHL18, AT-hook motif nuclear-localized protein 18
At3g60900	FLA10, FASCICLIN-like arabinogalactan-protein 10
At3g61140	ATFUS6, ATSK31, COP11, CSN1, EMB78, FUS6, SK31, 26S proteasome, regulatory subunit Rpn7;Proteasome component (PCI) domain
At3g61630	CRF6, cytokinin response factor 6
At3g61650	TUBG1, gamma-tubulin
At3g61780	emb1703, embryo defective 1703
At3g61910	ANAC066, NAC066, NST2, NAC domain protein 66
At3g62100	IAA30, indole-3-acetic acid inducible 30
At3g62980	TIR1, F-box/RNI-like superfamily protein
At3g63010	ATGID1B, GID1B, alpha/beta-Hydrolases superfamily protein
At3g63120	CYCP1;1, cyclin p1;1
At3g63130	ATRANGAP1, RANGAP1, RAN GTPase activating protein 1
At3g63210	MARD1, Protein of unknown function (DUF581)
At3g63460	transducin family protein / WD-40 repeat family protein
At3g63480	ATP binding microtubule motor family protein
At3g63530	BB, BB2, RING/U-box superfamily protein
At4g00020	BRCA2(IV), BRCA2A, EDA20, MEE43, BREAST CANCER 2 like 2A
At4g00050	UNE10, basic helix-loop-helix (bHLH) DNA-binding superfamily protein
At4g00080	UNE11, Plant invertase/pectin methylesterase inhibitor superfamily protein
At4g00100	ATRPS13A, PFL2, RPS13, RPS13A, ribosomal protein S13A
At4g00650	FLA, FRI, FRIGIDA-like protein
At4g01060	CPL3, ETC3, CAPRICE-like MYB3
At4g01540	ANAC068, NTM1, NAC with transmembrane motif1
At4g01630	ATEXP17, ATEXPA17, ATHEXP ALPHA 1.13, EXPA17, expansin A17
At4g01710	ARPC5, CRK, ARP2/3 complex 16 kDa subunit (p16-Arc)
At4g02220	zinc finger (MYND type) family protein / programmed cell death 2 C-terminal domain-containing protein
At4g02280	ATSUS3, SUS3, sucrose synthase 3
At4g02350	SEC15B, exocyst complex component sec15B
At4g02380	AtLEA5, SAG21, senescence-associated gene 21
At4g02460	PMS1, DNA mismatch repair protein, putative
At4g02560	LD, Homeodomain-like superfamily protein
At4g02570	ATCUL1, AXR6, CUL1, cullin 1
At4g02590	UNE12, basic helix-loop-helix (bHLH) DNA-binding superfamily protein
At4g02600	ATMLO1, MLO1, Seven transmembrane MLO family protein
At4g02980	ABP, ABP1, endoplasmic reticulum auxin binding protein 1
At4g03190	AFB1, ATGRH1, GRH1, GRR1-like protein 1
At4g03230	S-locus lectin protein kinase family protein
At4g03270	CYCD6;1, Cyclin D6;1
At4g03550	ATGSL05, ATGSL5, GSL05, GSL05, GSL5, PMR4, glucan synthase-like 5
At4g04350	EMB2369, tRNA synthetase class I (I, L, M and V) family protein
At4g04900	RIC10, ROP-interactive CRIB motif-containing protein 10
At4g05190	ATK5, kinesin 5
At4g05320	UBQ10, polyubiquitin 10
At4g05410	YAO, Transducin/WD40 repeat-like superfamily protein
At4g08920	ATCRY1, BLU1, CRY1, HY4, OOP2, cryptochrome 1
At4g09140	ATMLH1, MLH1, MUTL-homologue 1
At4g09960	AGL11, STK, K-box region and MADS-box transcription factor family protein
At4g09980	EMB1691, Methyltransferase MT-A70 family protein
At4g10710	SPT16, global transcription factor C
At4g10760	EMB1706, MTA, mRNAadenosine methylase
At4g11150	emb2448, TUF, TUFF, VHA-E1, vacuolar ATP synthase subunit E1
At4g11260	ATSGT1B, EDM1, ETA3, RPR1, SGT1B, phosphatase-related
At4g11280	ACS6, ATACS6, 1-aminocyclopropane-1-carboxylic acid (acc) synthase 6
At4g11900	S-locus lectin protein kinase family protein
At4g12020	ATWRKY19, MAPKKK11, MEKK4, WRKY19, protein kinase family protein
At4g12620	ATORC1B, ORC1B, UNE13, origin of replication complex 1B
At4g12680	unknown protein; INVOLVED IN
At4g12720	AtNUDT7, ATNUDX7, GFG1, NUDT7, MutT/nudix family protein
At4g12730	FLA2, FASCICLIN-like arabinogalactan 2
At4g12860	UNE14, EF hand calcium-binding protein family
At4g12950	Fasciclin-like arabinogalactan family protein
At4g13230	Late embryogenesis abundant protein (LEA) family protein
At4g13560	UNE15, Late embryogenesis abundant protein (LEA) family protein
At4g13640	UNE16, Homeodomain-like superfamily protein
At4g13940	ATSAHH1, EMB1395, HOG1, MEE58, SAHH1, S-adenosyl-L-homocysteine hydrolase
At4g14150	KINESIN-12A, PAKRP1, phragmoplast-associated kinesin-related protein 1
At4g14330	P-loop containing nucleoside triphosphate hydrolases superfamily protein
At4g14400	ACD6, ankyrin repeat family protein
At4g14510	ATCFM3B, CFM3B, CRM family member 3B
At4g14590	emb2739, embryo defective 2739
At4g15180	ATXR3, SDG2, SET domain protein 2
At4g15200	AFH3, FH3, formin 3
At4g15802	AtHSBP, HSBP, heat shock factor binding protein
At4g15880	ATESD4, ESD4, Cysteine proteinases superfamily protein
At4g15910	ATDI21, DI21, drought-induced 21
At4g15930	Dynein light chain type 1 family protein
At4g16110	ARR2, RR2, response regulator 2
At4g16280	FCA, RNA binding;abscisic acid binding
At4g16420	ADA2B, PRZ1, homolog of yeast ADA2 2B
At4g16780	ATHB-2, ATHB2, HAT4, HB-2, homeobox protein 2
At4g17030	AT-EXPR, ATEXLB1, ATEXPR1, ATHEXP BETA 3.1, EXLB1, EXPR, expansin-like B1
At4g17170	AT-RAB2, ATRAB-B1B, ATRAB2A, ATRABB1C, RAB-B1B, RAB2A, RABB1C, RAB GTPase homolog B1C
At4g17300	ATNS1, NS1, OVA8, Class II aminoacyl-tRNA and biotin synthetases superfamily protein
At4g17580	Bax inhibitor-1 family protein
At4g17788	MIR160, MIR160B, MIR160/MIR160B; miRNA
At4g18710	ATSK21, BIN2, DWF12, SK21, UCU1, Protein kinase superfamily protein
At4g18730	RPL16B, ribosomal protein L16B
At4g18770	AtMYB98, MYB98, myb domain protein 98
At4g18960	AG, K-box region and MADS-box transcription factor family protein
At4g19060	P-loop containing nucleoside triphosphate hydrolases superfamily protein
At4g19350	EMB3006, embryo defective 3006
At4g19560	CYCT1;2, Cyclin family protein
At4g19600	CYCT1;4, Cyclin family protein
At4g20050	QRT3, Pectin lyase-like superfamily protein
At4g20060	EMB1895, ARM repeat superfamily protein
At4g20090	EMB1025, Pentatricopeptide repeat (PPR) superfamily protein
At4g20270	BAM3, Leucine-rich receptor-like protein kinase family protein
At4g20370	TSF, PEBP (phosphatidylethanolamine-binding protein) family protein
At4g20380	LSD1, LSD1 zinc finger family protein
At4g20900	MS5, TDM1, Tetratricopeptide repeat (TPR)-like superfamily protein
At4g20910	CRM2, HEN1, double-stranded RNA binding protein-related / DsRBD protein-related
At4g21020	Late embryogenesis abundant protein (LEA) family protein
At4g21100	DDB1B, damaged DNA binding protein 1B
At4g21130	EMB2271, Transducin/WD40 repeat-like superfamily protein
At4g21190	emb1417, Pentatricopeptide repeat (PPR) superfamily protein
At4g21270	ATK1, KATA, KATAP, kinesin 1
At4g21323	Subtilase family protein
At4g21380	ARK3, RK3, receptor kinase 3
At4g21390	B120, S-locus lectin protein kinase family protein
At4g21710	EMB1989, NRPB2, RPB2, DNA-directed RNA polymerase family protein
At4g22970	AESP, ESP, ESP, RSW4, homolog of separase
At4g23250	CRK17, DUF26-21, EMB1290, RKC1, kinases;protein kinases
At4g23410	TET5, tetraspanin5
At4g23570	SGT1A, phosphatase-related
At4g23640	ATKT3, KUP4, TRH1, Potassium transporter family protein
At4g24120	ATYSL1, YSL1, YELLOW STRIPE like 1
At4g24170	ATP binding microtubule motor family protein
At4g24190	AtHsp90-7, AtHsp90.7, HSP90.7, SHD, Chaperone protein htpG family protein
At4g24210	SLY1, F-box family protein
At4g24250	ATMLO13, MLO13, Seven transmembrane MLO family protein
At4g24540	AGL24, AGAMOUS-like 24
At4g24580	REN1, Rho GTPase activation protein (RhoGAP) with PH domain
At4g24620	PGI, PGI1, phosphoglucose isomerase 1
At4g25110	AtMC2, MC2, metacaspase 2
At4g25230	RIN2, RPM1 interacting protein 2
At4g25520	SLK1, SEUSS-like 1
At4g25530	FWA, HDG6, FLOWERING WAGENINGEN
At4g25640	ATDTX35, DTX35, FFT, detoxifying efflux carrier 35
At4g26090	RPS2, NB-ARC domain-containing disease resistance protein
At4g26150	CGA1, GATA22, cytokinin-responsive gata factor 1
At4g26300	emb1027, Arginyl-tRNA synthetase, class Ic
At4g26330	ATSBT3.18, UNE17, Subtilisin-like serine endopeptidase family protein
At4g26466	LRE, lorelei
At4g26500	ATSUFE, CPSUFE, EMB1374, SUFE1, chloroplast sulfur E
At4g26740	ATPXG1, ATS1, CLO1, seed gene 1
At4g27060	CN, SPR2, TOR1, ARM repeat superfamily protein
At4g27180	ATK2, KATB, kinesin 2
At4g27290	S-locus lectin protein kinase family protein
At4g27300	S-locus lectin protein kinase family protein
At4g27330	NZZ, SPL, sporocyteless (SPL)
At4g27360	Dynein light chain type 1 family protein
At4g27370	ATVIIIB, VIIIB, P-loop containing nucleoside triphosphate hydrolases superfamily protein
At4g27630	GTG2, GPCR-type G protein 2
At4g27650	PEL1, Eukaryotic release factor 1 (eRF1) family protein
At4g27700	Rhodanese/Cell cycle control phosphatase superfamily protein
At4g27760	FEY, FEY3, NAD(P)-binding Rossmann-fold superfamily protein
At4g28050	TET7, tetraspanin7
At4g28190	ULT, ULT1, Developmental regulator, ULTRAPETALA
At4g28210	emb1923, embryo defective 1923
At4g28250	ATEXPB3, ATHEXP BETA 1.6, EXPB3, expansin B3
At4g28395	A7, ATA7, Bifunctional inhibitor/lipid-transfer protein/seed storage 2S albumin superfamily protein
At4g28520	CRC, CRU3, cruciferin 3
At4g28560	RIC7, ROP-interactive CRIB motif-containing protein 7
At4g28710	ATXIH, XIH, Myosin family protein with Dil domain
At4g28980	CAK1AT, CDKF;1, CDK-activating kinase 1AT
At4g29060	emb2726, elongation factor Ts family protein
At4g29170	ATMND1, Mnd1 family protein
At4g29660	EMB2752, embryo defective 2752
At4g29830	VIP3, Transducin/WD40 repeat-like superfamily protein
At4g29860	EMB2757, TAN, Transducin/WD40 repeat-like superfamily protein
At4g29900	ACA10, ATACA10, CIF1, autoinhibited Ca(2+)-ATPase 10
At4g30080	ARF16, auxin response factor 16
At4g30090	emb1353, embryo defective 1353
At4g30200	VEL1, vernalization5/VIN3-like
At4g30270	MERI-5, MERI5B, SEN4, XTH24, xyloglucan endotransglucosylase/hydrolase 24
At4g30430	TET9, tetraspanin9
At4g30580	ATS2, EMB1995, LPAT1, Phospholipid/glycerol acyltransferase family protein
At4g30930	NFD1, Ribosomal protein L21
At4g31370	FLA5, FASCICLIN-like arabinogalactan protein 5 precursor
At4g31920	ARR10, RR10, response regulator 10
At4g32200	ASY2, DNA-binding HORMA family protein
At4g32700	TEB, helicases;ATP-dependent helicases;nucleic acid binding;ATP binding;DNA-directed DNA polymerases;DNA binding
At4g32810	ATCCD8, CCD8, MAX4, carotenoid cleavage dioxygenase 8
At4g32880	ATHB-8, ATHB8, HB-8, homeobox gene 8
At4g32940	GAMMA-VPE, GAMMAVPE, gamma vacuolar processing enzyme
At4g32980	ATH1, homeobox gene 1
At4g33200	ATXI-I, XI-15, XI-I, myosin, putative
At4g33430	ATBAK1, ATSERK3, BAK1, ELG, RKS10, SERK3, BRI1-associated receptor kinase
At4g33460	ATNAP13, EMB2751, ABC transporter family protein
At4g33790	CER4, FAR3, G7, Jojoba acyl CoA reductase-related male sterility protein
At4g33990	EMB2758, Tetratricopeptide repeat (TPR)-like superfamily protein
At4g34160	CYCD3, CYCD3;1, CYCLIN D3;1
At4g34460	AGB1, ATAGB1, ELK4, GTP binding protein beta 1
At4g34490	ATCAP1, CAP 1, CAP1, cyclase associated protein 1
At4g34600	unknown protein; FUNCTIONS IN
At4g34620	SSR16, small subunit ribosomal protein 16
At4g34710	ADC2, ATADC2, SPE2, arginine decarboxylase 2
At4g34740	ASE2, ATASE2, ATPURF2, CIA1, GLN phosphoribosyl pyrophosphate amidotransferase 2
At4g34940	ARO1, armadillo repeat only 1
At4g35420	DRL1, dihydroflavonol 4-reductase-like1
At4g35450	AFT, AKR2, AKR2A, ankyrin repeat-containing protein 2
At4g35460	ATNTRB, NTR1, NTRB, NADPH-dependent thioredoxin reductase B
At4g35620	CYCB2;2, Cyclin B2;2
At4g35770	ATSEN1, DIN1, SEN1, SEN1, Rhodanese/Cell cycle control phosphatase superfamily protein
At4g35790	ATPLDDELTA, PLDDELTA, phospholipase D delta
At4g35900	atbzip14, FD, FD-1, Basic-leucine zipper (bZIP) transcription factor family protein
At4g36380	ROT3, Cytochrome P450 superfamily protein
At4g36600	Late embryogenesis abundant (LEA) protein
At4g36630	EMB2754, Vacuolar sorting protein 39
At4g36800	RCE1, RUB1 conjugating enzyme 1
At4g36920	AP2, FL1, FLO2, Integrase-type DNA-binding superfamily protein
At4g36930	SPT, basic helix-loop-helix (bHLH) DNA-binding superfamily protein
At4g37000	ACD2, ATRCCR, accelerated cell death 2 (ACD2)
At4g37490	CYC1, CYCB1, CYCB1;1, CYCLIN B1;1
At4g37580	COP3, HLS1, UNS2, Acyl-CoA N-acyltransferases (NAT) superfamily protein
At4g37630	CYCD5;1, cyclin d5;1
At4g37650	SGR7, SHR, GRAS family transcription factor
At4g37720	ATPSK6, PSK6, phytosulfokine 6 precursor
At4g37750	ANT, CKC, CKC1, DRG, Integrase-type DNA-binding superfamily protein
At4g37790	HAT22, Homeobox-leucine zipper protein family
At4g37930	SHM1, SHMT1, STM, serine transhydroxymethyltransferase 1
At4g37980	ATCAD7, CAD7, ELI3, ELI3-1, elicitor-activated gene 3-1
At4g37990	ATCAD8, CAD-B2, ELI3, ELI3-2, elicitor-activated gene 3-2
At4g38210	ATEXP20, ATEXPA20, ATHEXP ALPHA 1.23, EXP20, EXPA20, expansin A20
At4g38400	ATEXLA2, ATEXPL2, ATHEXP BETA 2.2, EXLA2, EXPL2, expansin-like A2
At4g38430	ATROPGEF1, ROPGEF1, rho guanyl-nucleotide exchange factor 1
At4g38630	ATMCB1, MBP1, MCB1, RPN10, regulatory particle non-ATPase 10
At4g38680	ATCSP2, CSDP2, CSP2, GRP2, glycine rich protein 2
At4g38950	ATP binding microtubule motor family protein
At4g39050	Kinesin motor family protein
At4g39100	SHL1, PHD finger family protein / bromo-adjacent homology (BAH) domain-containing protein
At4g39400	ATBRI1, BIN1, BRI1, CBB2, DWF2, Leucine-rich receptor-like protein kinase family protein
At4g39403	PLS, polaris
At4g39620	ATPPR5, EMB2453, Tetratricopeptide repeat (TPR)-like superfamily protein
At4g39920	POR, TFC C, C-CAP/cofactor C-like domain-containing protein
At4g39940	AKN2, APK2, APS-kinase 2
At4g40060	ATHB-16, ATHB16, HB16, homeobox protein 16
At5g01040	LAC8, laccase 8
At5g01180	ATPTR5, PTR5, peptide transporter 5
At5g01370	ACI1, ALC-interacting protein 1
At5g01630	ATBRCA2(V), BRCA2(V), BRCA2B, BRCA2-like B
At5g01770	ATRAPTOR1A, RAPTOR1A, RAPTOR2, HEAT repeat ;WD domain, G-beta repeat protein protein
At5g02030	BLH9, BLR, HB-6, LSN, PNY, RPL, VAN, POX (plant homeobox) family protein
At5g02100	ORP3A, UNE18, Oxysterol-binding family protein
At5g02110	CYCD7, CYCD7;1, CYCLIN D7;1
At5g02190	ATASP38, EMB24, PCS1, Eukaryotic aspartyl protease family protein
At5g02250	ATMTRNASEII, EMB2730, RNR1, Ribonuclease II/R family protein
At5g02260	ATEXP9, ATEXPA9, ATHEXP ALPHA 1.10, EXP9, EXPA9, expansin A9
At5g02370	ATP binding microtubule motor family protein
At5g03170	ATFLA11, FLA11, FASCICLIN-like arabinogalactan-protein 11
At5g03280	ATEIN2, CKR1, EIN2, ERA3, ORE2, ORE3, PIR2, NRAMP metal ion transporter family protein
At5g03415	ATDPB, DPB, Transcription factor DP
At5g03680	PTL, Duplicated homeodomain-like superfamily protein
At5g03700	D-mannose binding lectin protein with Apple-like carbohydrate-binding domain
At5g03790	ATHB51, HB51, LMI1, homeobox 51
At5g03800	EMB166, EMB175, emb1899, Pentatricopeptide repeat (PPR) superfamily protein
At5g03840	TFL-1, TFL1, PEBP (phosphatidylethanolamine-binding protein) family protein
At5g04200	AtMC9, MC9, metacaspase 9
At5g04560	DME, HhH-GPD base excision DNA repair family protein
At5g05290	ATEXP2, ATEXPA2, ATHEXP ALPHA 1.12, EXP2, EXPA2, expansin A2
At5g05490	ATREC8, DIF1, REC8, SYN1, Rad21/Rec8-like family protein
At5g05620	ATGCP2, GCP2, TUBG2, gamma-tubulin complex protein 2
At5g05690	CBB3, CPD, CYP90, CYP90A, CYP90A1, DWF3, Cytochrome P450 superfamily protein
At5g06070	RAB, RBE, C2H2 and C2HC zinc fingers superfamily protein
At5g06100	ATMYB33, MYB33, myb domain protein 33
At5g06150	CYC1BAT, CYCB1;2, Cyclin family protein
At5g06240	emb2735, embryo defective 2735
At5g06390	FLA17, FASCICLIN-like arabinogalactan protein 17 precursor
At5g06670	P-loop containing nucleoside triphosphate hydrolases superfamily protein
At5g06760	LEA4-5, Late Embryogenesis Abundant 4-5
At5g06910	ATJ6, J-domain protein 6
At5g06920	FLA21, FASCICLIN-like arabinogalactan protein 21 precursor
At5g07180	ERL2, ERECTA-like 2
At5g07190	ATS3, seed gene 3
At5g07220	ATBAG3, BAG3, BCL-2-associated athanogene 3
At5g07280	EMS1, EXS, Leucine-rich repeat transmembrane protein kinase
At5g07370	ATIPK2A, IPK2a, inositol polyphosphate kinase 2 alpha
At5g07450	CYCP4;3, cyclin p4;3
At5g07500	PEI1, Zinc finger C-x8-C-x5-C-x3-H type family protein
At5g07510	ATGRP-4, ATGRP14, GRP-4, GRP14, glycine-rich protein 14
At5g07520	ATGRP-8, ATGRP18, GRP18, glycine-rich protein 18
At5g07530	ATGRP-7, ATGRP17, GRP17, glycine rich protein 17
At5g07540	ATGRP-6, ATGRP16, GRP16, glycine-rich protein 16
At5g07550	ATGRP19, GRP19, glycine-rich protein 19
At5g07560	ATGRP20, GRP20, glycine-rich protein 20
At5g07630	lipid transporters
At5g07660	SMC6A, structural maintenance of chromosomes 6A
At5g08170	ATAIH, EMB1873, porphyromonas-type peptidyl-arginine deiminase family protein
At5g08290	YLS8, mRNA splicing factor, thioredoxin-like U5 snRNP
At5g08790	anac081, ATAF2, NAC (No Apical Meristem) domain transcriptional regulator superfamily protein
At5g09350	PI-4KBETA2, PI4KBETA2, phosphatidylinositol 4-OH kinase beta2
At5g09750	HEC3, basic helix-loop-helix (bHLH) DNA-binding superfamily protein
At5g09790	ATXR5, SDG15, ARABIDOPSIS TRITHORAX-RELATED PROTEIN 5
At5g09900	EMB2107, MSA, RPN5A, 26S proteasome regulatory subunit, putative (RPN5)
At5g10140	AGL25, FLC, FLC, FLF, K-box region and MADS-box transcription factor family protein
At5g10330	ATHPA1, EMB2196, HISN6A, HPA1, histidinol phosphate aminotransferase 1
At5g10360	EMB3010, RPS6B, Ribosomal protein S6e
At5g10440	CYCD4;2, cyclin d4;2
At5g10470	KAC1, KCA1, kinesin like protein for actin based chloroplast movement 1
At5g10480	PAS2, PEP, Protein-tyrosine phosphatase-like, PTPLA
At5g10510	AIL6, PLT3, AINTEGUMENTA-like 6
At5g11300	CYC2BAT, CYC3B, CYCA2;2, mitotic-like cyclin 3B from Arabidopsis
At5g11530	EMF1, embryonic flower 1 (EMF1)
At5g12840	ATHAP2A, EMB2220, HAP2A, NF-YA1, nuclear factor Y, subunit A1
At5g13010	EMB3011, RNA helicase family protein
At5g13300	AGD3, SFC, VAN3, ARF GTPase-activating protein
At5g13480	FY, Transducin/WD40 repeat-like superfamily protein
At5g13710	CPH, SMT1, sterol methyltransferase 1
At5g14010	KNU, C2H2 and C2HC zinc fingers superfamily protein
At5g14380	AGP6, arabinogalactan protein 6
At5g14870	ATCNGC18, CNGC18, cyclic nucleotide-gated channel 18
At5g14930	SAG101, senescence-associated gene 101
At5g15410	ATCNGC2, CNGC2, DND1, Cyclic nucleotide-regulated ion channel family protein
At5g15580	LNG1, longifolia1
At5g15800	AGL2, SEP1, K-box region and MADS-box transcription factor family protein
At5g15840	CO, FG, B-box type zinc finger protein with CCT domain
At5g15850	ATCOL1, COL1, CONSTANS-like 1
At5g15920	SMC5, structural maintenance of chromosomes 5
At5g16270	ATRAD21.3, SYN4, sister chromatid cohesion 1 protein 4
At5g16490	RIC4, ROP-interactive CRIB motif-containing protein 4
At5g16560	KAN, KAN1, Homeodomain-like superfamily protein
At5g16715	EMB2247, ATP binding;valine-tRNA ligases;aminoacyl-tRNA ligases;nucleotide binding;ATP binding;aminoacyl-tRNA ligases
At5g16920	Fasciclin-like arabinogalactan family protein
At5g17020	ATCRM1, ATXPO1, HIT2, XPO1, XPO1A, exportin 1A
At5g17400	ER-ANT1, endoplasmic reticulum-adenine nucleotide transporter 1
At5g17430	BBM, Integrase-type DNA-binding superfamily protein
At5g17690	LHP1, TFL2, like heterochromatin protein (LHP1)
At5g17710	EMB1241, Co-chaperone GrpE family protein
At5g18000	VDD, VERDANDI
At5g18560	PUCHI, Integrase-type DNA-binding superfamily protein
At5g18580	EMB40, FASS, FASS 2, FS1, GDO, TON2, tonneau 2 (TON2)
At5g18700	EMB3013, RUK, Protein kinase family protein with ARM repeat domain
At5g18820	EMB3007, TCP-1/cpn60 chaperonin family protein
At5g19280	KAPP, RAG1, kinase associated protein phosphatase
At5g19530	ACL5, S-adenosyl-L-methionine-dependent methyltransferases superfamily protein
At5g19820	emb2734, ARM repeat superfamily protein
At5g20110	Dynein light chain type 1 family protein
At5g20250	DIN10, Raffinose synthase family protein
At5g20470	myosin, putative
At5g20490	ATXIK, XI-17, XIK, Myosin family protein with Dil domain
At5g20730	ARF7, BIP, IAA21, IAA23, IAA25, MSG1, NPH4, TIR5, Transcriptional factor B3 family protein / auxin-responsive factor AUX/IAA-related
At5g20920	EIF2 BETA, EMB1401, eukaryotic translation initiation factor 2 beta subunit
At5g21140	emb1379, embryo defective 1379
At5g21150	AGO9, Argonaute family protein
At5g22130	PNT1, mannosyltransferase family protein
At5g22220	ATE2FB, E2F1, E2FB, E2F transcription factor 1
At5g22370	EMB1705, QQT1, P-loop containing nucleoside triphosphate hydrolases superfamily protein
At5g22420	FAR7, fatty acid reductase 7
At5g22500	FAR1, fatty acid reductase 1
At5g22640	emb1211, MORN (Membrane Occupation and Recognition Nexus) repeat-containing protein
At5g22800	EMB1030, EMB263, EMB86, Alanyl-tRNA synthetase, class IIc
At5g23030	TET12, tetraspanin12
At5g23040	CDF1, Protein of unknown function (DUF3353)
At5g23150	HUA2, Tudor/PWWP/MBT domain-containing protein
At5g23260	ABS, AGL32, TT16, K-box region and MADS-box transcription factor family protein
At5g23530	AtCXE18, CXE18, carboxyesterase 18
At5g23630	MIA, PDR2, PDR2, phosphate deficiency response 2
At5g23880	ATCPSF100, CPSF100, EMB1265, ESP5, cleavage and polyadenylation specificity factor 100
At5g23910	ATP binding microtubule motor family protein
At5g23940	DCR, EMB3009, PEL3, HXXXD-type acyl-transferase family protein
At5g24330	ATXR6, SDG34, ARABIDOPSIS TRITHORAX-RELATED PROTEIN 6
At5g24400	EMB2024, PGL3, NagB/RpiA/CoA transferase-like superfamily protein
At5g24860	ATFPF1, FPF1, flowering promoting factor 1
At5g25380	CYCA2;1, cyclin a2;1
At5g25810	tny, Integrase-type DNA-binding superfamily protein
At5g26720	unknown protein; Has 15 Blast hits to 15 proteins in 5 species
At5g26742	emb1138, DEAD box RNA helicase (RH3)
At5g26751	ATSK11, SK 11, shaggy-related kinase 11
At5g27000	ATK4, KATD, kinesin 4
At5g27030	TPR3, TOPLESS-related 3
At5g27320	ATGID1C, GID1C, alpha/beta-Hydrolases superfamily protein
At5g27540	emb2473, MIRO1, MIRO-related GTP-ase 1
At5g27550	P-loop containing nucleoside triphosphate hydrolases superfamily protein
At5g27620	CYCH;1, cyclin H;1
At5g27720	emb1644, Small nuclear ribonucleoprotein family protein
At5g27807	EEP1, MIR164, MIR164C, MIR164/MIR164C; miRNA
At5g27945	Transducin/WD40 repeat-like superfamily protein
At5g27950	P-loop containing nucleoside triphosphate hydrolases superfamily protein
At5g28470	Major facilitator superfamily protein
At5g28646	WVD2, TPX2 (targeting protein for Xklp2) protein family
At5g28680	ANX2, Malectin/receptor-like protein kinase family protein
At5g35520	ATMIS12, MIS12, MIS12, minichromosome instability 12 (mis12)-like
At5g35630	ATGSL1, GLN2, GS2, glutamine synthetase 2
At5g35700	FIM2, fimbrin-like protein 2
At5g35770	SAP, Transducin/WD40 repeat-like superfamily protein
At5g37510	CI76, EMB1467, NADH-ubiquinone dehydrogenase, mitochondrial, putative
At5g37630	EMB2656, ARM repeat superfamily protein
At5g39260	ATEXP21, ATEXPA21, ATHEXP ALPHA 1.20, EXP21, EXPA21, expansin A21
At5g39270	ATEXP22, ATEXPA22, ATHEXP ALPHA 1.15, EXP22, EXPA22, expansin A22
At5g39280	ATEXP23, ATEXPA23, ATHEXP ALPHA 1.17, EXPA23, expansin A23
At5g39290	ATEXP26, ATHEXP ALPHA 1.16, EXP26, EXP26, expansin A26
At5g39300	ATEXP25, ATEXPA25, ATHEXP ALPHA 1.18, EXP25, EXPA25, expansin A25
At5g39310	ATEXP24, ATEXPA24, ATHEXP ALPHA 1.19, EXP24, EXPA24, expansin A24
At5g39550	ORTH1, VIM3, Zinc finger (C3HC4-type RING finger) family protein
At5g39680	EMB2744, Pentatricopeptide repeat (PPR) superfamily protein
At5g39710	EMB2745, Tetratricopeptide repeat (TPR)-like superfamily protein
At5g39750	AGL81, EMB3008, AGAMOUS-like 81
At5g40090	Disease resistance protein (TIR-NBS class)
At5g40280	ATFTB, ERA1, WIG, Prenyltransferase family protein
At5g40350	AtMYB24, MYB24, myb domain protein 24
At5g40480	EMB3012, embryo defective 3012
At5g40600	unknown protein; FUNCTIONS IN
At5g40840	AtRAD21.1, SYN2, Rad21/Rec8-like family protein
At5g40940	FLA20, putative fasciclin-like arabinogalactan protein 20
At5g40942	RNR2B, pseudogene of ribonucleoside-diphosphate reductase small chain/ ribonucleotide reductase
At5g41310	P-loop nucleoside triphosphate hydrolases superfamily protein with CH (Calponin Homology) domain
At5g41410	BEL1, POX (plant homeobox) family protein
At5g41480	ATDFA, DFA, EMB9, GLA1, Folylpolyglutamate synthetase family protein
At5g41990	ATWNK8, WNK8, with no lysine (K) kinase 8
At5g42080	ADL1, ADL1A, AG68, DL1, DRP1A, RSW9, dynamin-like protein
At5g42190	ASK2, SKP1B, E3 ubiquitin ligase SCF complex subunit SKP1/ASK1 family protein
At5g42400	ATXR7, SDG25, SET domain protein 25
At5g42490	ATP binding microtubule motor family protein
At5g42570	B-cell receptor-associated 31-like
At5g42620	metalloendopeptidases;zinc ion binding
At5g42630	ATS, KAN4, Homeodomain-like superfamily protein
At5g43080	CYCA3;1, Cyclin A3;1
At5g43470	HRT, RCY1, RPP8, Disease resistance protein (CC-NBS-LRR class) family
At5g43900	ATMYA2, MYA2, XI-2, XI-6, myosin 2
At5g43940	ADH2, ATGSNOR1, GSNOR, HOT5, PAR2, GroES-like zinc-binding dehydrogenase family protein
At5g44130	FLA13, FASCICLIN-like arabinogalactan protein 13 precursor
At5g44310	Late embryogenesis abundant protein (LEA) family protein
At5g45050	ATWRKY16, TTR1, WRKY16, Disease resistance protein (TIR-NBS-LRR class)
At5g45190	Cyclin family protein
At5g45260	ATWRKY52, RRS1, SLH1, Disease resistance protein (TIR-NBS-LRR class)
At5g45440	P-loop containing nucleoside triphosphate hydrolases superfamily protein
At5g45490	P-loop containing nucleoside triphosphate hydrolases superfamily protein
At5g45830	ATDOG1, DOG1, GSQ5, delay of germination 1
At5g45890	SAG12, senescence-associated gene 12
At5g45900	APG7, ATAPG7, ATATG7, ATG7, ThiF family protein
At5g46210	ATCUL4, CUL4, cullin4
At5g46700	TET1, TRN2, Tetraspanin family protein
At5g46845	MIR160, MIR160C, MIR160/MIR160C (MICRORNA160); miRNA
At5g46860	ATSYP22, ATVAM3, SGR3, SYP22, VAM3, Syntaxin/t-SNARE family protein
At5g47120	ATBI-1, ATBI1, BI-1, BI1, BAX inhibitor 1
At5g47130	Bax inhibitor-1 family protein
At5g47370	HAT2, Homeobox-leucine zipper protein 4 (HB-4) / HD-ZIP protein
At5g47820	FRA1, P-loop containing nucleoside triphosphate hydrolases superfamily protein
At5g47910	ATRBOHD, RBOHD, respiratory burst oxidase homologue D
At5g48030	GFA2, gametophytic factor 2
At5g48230	ACAT2, EMB1276, acetoacetyl-CoA thiolase 2
At5g48600	ATCAP-C, ATSMC3, ATSMC4, SMC3, structural maintenance of chromosome 3
At5g48630	Cyclin family protein
At5g48640	Cyclin family protein
At5g48820	ICK6, KRP3, inhibitor/interactor with cyclin-dependent kinase
At5g49020	ATPRMT4A, PRMT4A, protein arginine methyltransferase 4A
At5g49030	OVA2, tRNA synthetase class I (I, L, M and V) family protein
At5g49160	DDM2, DMT01, DMT1, MET1, MET2, METI, methyltransferase 1
At5g49190	ATSUS2, SSA, SUS2, sucrose synthase 2
At5g49450	AtbZIP1, bZIP1, basic leucine-zipper 1
At5g49680	KIP, Golgi-body localisation protein domain ;RNA pol II promoter Fmp27 protein domain
At5g49720	ATGH9A1, DEC, GH9A1, IRX2, KOR, KOR1, RSW2, TSD1, glycosyl hydrolase 9A1
At5g49820	EMB1879, RUS6, Protein of unknown function, DUF647
At5g49880	mitotic checkpoint family protein
At5g49930	emb1441, zinc knuckle (CCHC-type) family protein
At5g50110	S-adenosyl-L-methionine-dependent methyltransferases superfamily protein
At5g50280	EMB1006, Pentatricopeptide repeat (PPR) superfamily protein
At5g51230	AtEMF2, CYR1, EMF2, VEF2, VEFS-Box of polycomb protein
At5g51330	DYAD, SWI1, SWITCH1
At5g51450	RIN3, RPM1 interacting protein 3
At5g51600	ATMAP65-3, MAP65-3, PLE, Microtubule associated protein (MAP65/ASE1) family protein
At5g52060	ATBAG1, BAG1, BCL-2-associated athanogene 1
At5g52240	AtMAPR5, ATMP1, MSBP1, membrane steroid binding protein 1
At5g52520	OVA6, PRORS1, Class II aaRS and biotin synthetases superfamily protein
At5g52920	PKP-BETA1, PKP1, PKP2, plastidic pyruvate kinase beta subunit 1
At5g53550	ATYSL3, YSL3, YELLOW STRIPE like 3
At5g53760	ATMLO11, MLO11, Seven transmembrane MLO family protein
At5g53860	emb2737, EMB64, embryo defective 2737
At5g53950	ANAC098, ATCUC2, CUC2, NAC (No Apical Meristem) domain transcriptional regulator superfamily protein
At5g54250	ATCNGC4, CNGC4, DND2, HLM1, cyclic nucleotide-gated cation channel 4
At5g54280	ATM2, ATM4, ATMYOS1, myosin 2
At5g54510	DFL1, GH3.6, Auxin-responsive GH3 family protein
At5g54670	ATK3, KATC, kinesin 3
At5g55020	ATMYB120, MYB120, myb domain protein 120
At5g55230	ATMAP65-1, MAP65-1, MAP65-1, microtubule-associated proteins 65-1
At5g55390	EDM2, ENHANCED DOWNY MILDEW 2
At5g55540	LOP1, TRN1, tornado 1
At5g55730	FLA1, FASCICLIN-like arabinogalactan 1
At5g55810	AtNMNAT, NMNAT, nicotinate/nicotinamide mononucleotide adenyltransferase
At5g55940	emb2731, Uncharacterised protein family (UPF0172)
At5g56180	ARP8, ARP8, ATARP8, actin-related protein 8
At5g56320	ATEXP14, ATEXPA14, ATHEXP ALPHA 1.5, EXP14, EXPA14, expansin A14
At5g56680	EMB2755, SYNC1, SYNC1 ARATH, Class II aminoacyl-tRNA and biotin synthetases superfamily protein
At5g56930	emb1789, CCCH-type zinc finger family protein
At5g57020	ATNMT1, NMT1, myristoyl-CoA
At5g57390	AIL5, CHO1, EMK, AINTEGUMENTA-like 5
At5g57450	ATXRCC3, XRCC3, homolog of X-ray repair cross complementing 3 (XRCC3)
At5g57800	CER3, FLP1, WAX2, YRE, Fatty acid hydroxylase superfamily
At5g57810	TET15, tetraspanin15
At5g57930	APO2, emb1629, Arabidopsis thaliana protein of unknown function (DUF794)
At5g58230	ATMSI1, MEE70, MSI1, Transducin/WD40 repeat-like superfamily protein
At5g58270	ATATM3, ATM3, STA1, ABC transporter of the mitochondrion 3
At5g59030	COPT1, copper transporter 1
At5g59340	WOX2, WUSCHEL related homeobox 2
At5g60220	TET4, tetraspanin4
At5g60300	Concanavalin A-like lectin protein kinase family protein
At5g60490	FLA12, FASCICLIN-like arabinogalactan-protein 12
At5g60540	ATPDX2, EMB2407, PDX2, pyridoxine biosynthesis 2
At5g60690	IFL, IFL1, REV, Homeobox-leucine zipper family protein / lipid-binding START domain-containing protein
At5g60910	AGL8, FUL, AGAMOUS-like 8
At5g60920	COB, COBRA-like extracellular glycosyl-phosphatidyl inositol-anchored protein family
At5g60930	P-loop containing nucleoside triphosphate hydrolases superfamily protein
At5g61150	VIP4, leo1-like family protein
At5g61210	ATSNAP33, ATSNAP33B, SNAP33, SNP33, soluble N-ethylmaleimide-sensitive factor adaptor protein 33
At5g61410	EMB2728, RPE, D-ribulose-5-phosphate-3-epimerase
At5g61460	ATRAD18, MIM, SMC6B, P-loop containing nucleoside triphosphate hydrolases superfamily protein
At5g61650	CYCP4, CYCP4;2, CYCLIN P4;2
At5g61850	LFY, LFY3, floral meristem identity control protein LEAFY (LFY)
At5g61900	BON, BON1, CPN1, Calcium-dependent phospholipid-binding Copine family protein
At5g61960	AML1, ML1, MEI2-like protein 1
At5g62000	ARF1-BP, ARF2, HSS, ORE14, auxin response factor 2
At5g62040	PEBP (phosphatidylethanolamine-binding protein) family protein
At5g62090	SLK2, SEUSS-like 2
At5g62100	ATBAG2, BAG2, BCL-2-associated athanogene 2
At5g62230	ERL1, ERECTA-like 1
At5g62310	IRE, AGC (cAMP-dependent, cGMP-dependent and protein kinase C) kinase family protein
At5g62380	ANAC101, NAC101, VND6, NAC-domain protein 101
At5g62410	ATCAP-E1, ATSMC4, SMC2, TTN3, structural maintenance of chromosomes 2
At5g62920	ARR6, response regulator 6
At5g62940	DOF5.6, HCA2, Dof-type zinc finger DNA-binding family protein
At5g62990	emb1692, Ubiquitin carboxyl-terminal hydrolase family protein
At5g63050	EMB2759, embryo defective 2759
At5g63420	emb2746, RNA-metabolising metallo-beta-lactamase family protein
At5g63720	KPL, kokopelli
At5g63840	PSL5, RSW3, Glycosyl hydrolases family 31 protein
At5g64050	ATERS, ERS, OVA3, glutamate tRNA synthetase
At5g64070	PI-4KBETA1, PI4KBETA1, phosphatidylinositol 4-OH kinase beta1
At5g64240	AtMC3, MC3, metacaspase 3
At5g64340	SAC51, sequence-specific DNA binding transcription factors;transcription regulators
At5g64390	HEN4, RNA-binding KH domain-containing protein
At5g64630	FAS2, MUB3.9, NFB01, NFB1, Transducin/WD40 repeat-like superfamily protein
At5g64740	CESA6, E112, IXR2, PRC1, cellulose synthase 6
At5g64830	programmed cell death 2 C-terminal domain-containing protein
At5g64930	CPR5, HYS1, CPR5 protein, putative
At5g64960	CDKC2, CDKC;2, cyclin dependent kinase group C2
At5g65050	AGL31, MAF2, AGAMOUS-like 31
At5g65060	AGL70, FCL3, MAF3, K-box region and MADS-box transcription factor family protein
At5g65070	AGL69, FCL4, MAF4, K-box region and MADS-box transcription factor family protein
At5g65080	AGL68, MAF5, K-box region and MADS-box transcription factor family protein
At5g65420	CYCD4;1, CYCLIN D4;1
At5g65460	KAC2, KCA2, kinesin like protein for actin based chloroplast movement 2
At5g65510	AIL7, AINTEGUMENTA-like 7
At5g65700	BAM1, Leucine-rich receptor-like protein kinase family protein
At5g65800	ACS5, ATACS5, CIN5, ETO2, ACC synthase 5
At5g65870	ATPSK5, PSK5, PSK5, phytosulfokine 5 precursor
At5g65930	KCBP, PKCBP, ZWI, kinesin-like calmodulin-binding protein (ZWICHEL)
At5g65970	ATMLO10, MLO10, Seven transmembrane MLO family protein
At5g66040	STR16, sulfurtransferase protein 16
At5g66055	AKRP, EMB16, EMB2036, ankyrin repeat protein
At5g66170	STR18, sulfurtransferase 18
At5g66310	ATP binding microtubule motor family protein
At5g66680	DGL1, dolichyl-diphosphooligosaccharide-protein glycosyltransferase 48kDa subunit family protein
At5g66870	ASL1, LBD36, ASYMMETRIC LEAVES 2-like 1
At5g67060	HEC1, basic helix-loop-helix (bHLH) DNA-binding superfamily protein
At5g67110	ALC, basic helix-loop-helix (bHLH) DNA-binding superfamily protein
At5g67260	CYCD3;2, CYCLIN D3;2
At5g67360	ARA12, Subtilase family protein
At5g67520	APK4, adenosine-5'-phosphosulfate (APS) kinase 4
At5g67570	DG1, EMB1408, EMB246, Tetratricopeptide repeat (TPR)-like superfamily protein

## Sheet: Table_S3
Table S3. Marker analysis in deletion mutants and polyhaploid mapping population
Population	Plant	LOA Phenotype	LOP Phenotype	AHL14-like	UnkP1	SRA1	PEL1	HpAGO4c Deletion	HpAGO7 Deletion	HpAGO1a SNP 2573 A/C	HpAGO1a SNP 3006 G/A	HpAGO1a SNP 3074 C/A
Deletion	m111	loa	LOP	-	-	-	-	+	+	A	G	C
Deletion	m115	loa	lop	-	-	-	-	+	+	A	G	C
Deletion	m116	LOA	lop	+	+	+	+	+	+	A/C	G/A	C/A
Deletion	m118	LOA	lop	+	+	+	+	+	+	A/C	nd	nd
Deletion	m119	LOA	lop	-	-	-	-	+	+	A	G	C
Deletion	m124	loa	LOP	-	-	-	-	+	+	A	G	C
Deletion	m125	LOA	LOP	-	-	-	-	+	+	A/C	nd	C
Deletion	m133	LOA	LOP	+	+	+	+	+	+	A/C	nd	C/A
Deletion	m134	loa	LOP	-	-	-	-	+	+	A/C	G/A	C/A
Deletion	m135	loa	LOP	-	-	-	-	+	+	A	G	C
Deletion	m138	LOA	lop	+	+	+	+	+	+	A/C	G/A	C/A
Deletion	m143	LOA	lop	+	+	+	+	+	+	A/C	G/A	C/A
Deletion	m144	LOA	lop	+	+	+	+	+	+	A/C	G/A	C/A
Deletion	m146	loa	LOP	-	-	-	-	+	+	A	G	C
Deletion	m152	loa	LOP	-	-	-	-	+	+	A	G	C
Deletion	m156	LOA	lop	+	+	+	+	+	+	A/C	nd	C/A
Deletion	m165	loa	LOP	-	-	-	-	+	+	A	G	C
Deletion	m168	loa	lop	-	-	-	-	+	+	A	G	C
Deletion	m179	LOA	lop	+	+	+	+	+	+	A/C	G/A	C/A
WT	R35	LOA	LOP	+	+	+	+	+	+	A/C	G/A	C/A
WT	P36	Sex	Sex	-	-	-	+	-	-	A	G	C
polyhaploid	P.R35 8.2	LOA	nd	+	+	-	+	nd	nd	A	G/A	C
polyhaploid	P.R35 16.7	LOA	nd	+	+	+	+	nd	nd	A	G/A	C
polyhaploid	P.R35 19.3	loa	nd	-	-	-	-	nd	nd	A	G	C
polyhaploid	P.R35 23.3	LOA	nd	+	+	+	+	nd	nd	A	G/A	C/A
polyhaploid	P.R35 26.1	LOA	nd	+	+	+	+	nd	nd	A	G/A	C
polyhaploid	P.R35 38.6	LOA	nd	+	+	+	+	nd	nd	A	G/A	C
polyhaploid	P.R35 45.1	LOA	nd	+	+	+	-	nd	nd	A	G/A	C
polyhaploid	P.R35 63.1	LOA	nd	+	+	+	+	nd	nd	A	G/A	C
polyhaploid	P.R35 66.2	LOA	nd	+	+	+	+	nd	nd	A	G/A	C/A
polyhaploid	P.R35 137.9	nd	nd	+	+	+	+	nd	nd	A/C	G/A	C/A
polyhaploid	P.R35 89.3	LOA	nd	+	+	+	+	nd	nd	nd	nd	nd
polyhaploid	P.R35 5.1	LOA	nd	+	+	+	+	nd	nd	nd	nd	nd
polyhaploid	P.R35 12.1	LOA	nd	+	+	+	+	nd	nd	nd	nd	nd
polyhaploid	P.R35 85.5	LOA	nd	+	+	+	+	nd	nd	nd	nd	nd
polyhaploid	P.R35 87.1	nd	nd	+	+	+	+	nd	nd	nd	nd	nd
polyhaploid	P.R35 19.4	nd	nd	+	+	+	+	nd	nd	nd	nd	nd
polyhaploid	P.R35 67.4	nd	nd	+	+	+	+	nd	nd	nd	nd	nd
polyhaploid	P.R35 38.4	nd	nd	+	+	+	+	nd	nd	nd	nd	nd
polyhaploid	P.R35 62.12	nd	nd	+	+	+		nd	nd	nd	nd	nd
polyhaploid	P.R35 54.1	loa	nd	-	-	-	-	nd	nd	nd	nd	nd
polyhaploid	P.R35 7.1	loa	nd	-	-	-	-	nd	nd	nd	nd	nd
polyhaploid	P.R35 10.3	loa	nd	-	+	+	+	nd	nd	nd	nd	nd
polyhaploid	P.R35 7.2	loa	nd	-	-	-	-	nd	nd	nd	nd	nd
polyhaploid	P.R35 127.2	loa	nd	-	-	-	-	nd	nd	nd	nd	nd
polyhaploid	P.R35 16.3	loa	nd	-	-	-	-	nd	nd	nd	nd	nd
polyhaploid	P.R35 75.7	loa	nd	-	-	-	-	nd	nd	nd	nd	nd
polyhaploid	P.R35 54.7	loa	nd	-	-	-	-	nd	nd	nd	nd	nd
polyhaploid	P.R35 70.4	loa	nd	-	-	-	-	nd	nd	nd	nd	nd
polyhaploid	P.R35 6.2	loa	nd	-	-	-	-	nd	nd	nd	nd	nd
polyhaploid	P.R35 13.1	loa	nd	-	-	-	-	nd	nd	nd	nd	nd
polyhaploid	P.R35 2.1	loa	nd	-	-	-	-	nd	nd	nd	nd	nd
polyhaploid	P.R35 85.6	loa	nd	-	-	-	-	nd	nd	nd	nd	nd
polyhaploid	P.R35 83.1	loa	nd	-	-	-	-	nd	nd	nd	nd	nd
polyhaploid	P.R35 62.16	loa	nd	-	-	-	-	nd	nd	nd	nd	nd
polyhaploid	P.R35 116.4	loa	nd	-	-	-	-	nd	nd	nd	nd	nd
polyhaploid	P.R35 85.1	loa	nd	-	-	-	-	nd	nd	nd	nd	nd
polyhaploid	P.R35 85.4	loa	nd	-	-	-	-	nd	nd	nd	nd	nd
polyhaploid	P.R35 116.5	loa	nd	-	-	-	-	nd	nd	nd	nd	nd
polyhaploid	P.R35 10.5	loa	nd	-	-	-	-	nd	nd	nd	nd	nd
polyhaploid	P.R35 77.4	loa	nd	-	-	-	-	nd	nd	nd	nd	nd
polyhaploid	P.R35 45.3	loa	nd	-	-	-	-	nd	nd	nd	nd	nd
polyhaploid	P.R35 97.4	loa	nd	-	-	-	-	nd	nd	nd	nd	nd

## Sheet: Table_S4
Table S4. List of predicted AGO, RDR, and DCL genes within the D18 genome assembly
D18 Gene Prediction ID	Predicted Gene Model	Length (aa)	Cloned Isoform	Best Match Sl ID	Sl Gene Name	Sl length (aa)	% Sl Identity	BLAST Eval
augustus-D18g-s392224.g383021	Partial	389		Solyc09g082830.2.1	SlAGO10a	982	53.48	4e-70
augustus-D18g-s687655.g551169	Partial	664	HpAGO10	Solyc09g082830.2.1	SlAGO10a	982	88.87	0
augustus-D18g-s962816.g611557	Partial	402		Solyc09g082830.2.1	SlAGO10a	982	50.66	1e-115
augustus-D18g-s128872.g155444	Partial	367		Solyc12g006790.1.1	SlAGO10b	933	73.9	2e-175
augustus-D18g-s295316.g297403	Partial	499		Solyc12g006790.1.1	SlAGO10b	933	81.4	0
augustus-D18g-s615580.g522518	Partial	528		Solyc12g006790.1.1	SlAGO10b	933	83.59	0
augustus-D18g-s210433.g217930	Partial	169	HpAGO1a	Solyc06g072300.2.1	SlAGO1a	1054	87.86	6e-102
augustus-D18g-s252488.g262195	Partial	369		Solyc06g072300.2.1	SlAGO1a	1054	54.98	3e-91
augustus-D18g-s50526.g69062	Full	1009	HpAGO1a	Solyc06g072300.2.1	SlAGO1a	1054	86.42	0
augustus-D18g-s582456.g508940	Partial	407	HpAGO1b	Solyc06g072300.2.1	SlAGO1a	1054	90.31	0
augustus-D18g-s972888.g613972	Partial	304	HpAGO1b	Solyc06g072300.2.1	SlAGO1a	1054	91.44	8e-139
augustus-D18g-s514089.g461089	Partial	238	HpAGO1a	Solyc06g072300.2.1	SlAGO1a	1054	89.63	5e-153
augustus-D18g-s652767.g544068	Partial	314	HpAGO1b	Solyc03g098280.2.1	SlAGO1b	980	85.35	0
augustus-D18g-s108289.g138340	Full	1085	HpAGO1b	Solyc03g098280.2.1	SlAGO1b	980	83.83	0
augustus-D18g-s315808.g314247	Partial	469		Solyc03g098280.2.1	SlAGO1b	980	50.96	8e-155
augustus-D18g-s60350.g81327	Partial	580	HpAGO1a	Solyc03g098280.2.1	SlAGO1b	980	80.58	0
augustus-D18g-s773044.g569197	Partial	846		Solyc03g098280.2.1	SlAGO1b	980	82.64	0
augustus-D18g-s406702.g394488	Full	952	HpAGO2b	Solyc02g069260.2.1	SlAGO2a	1042	53.44	0
augustus-D18g-s422382.g404303	Partial	224	HpAGO2a	Solyc02g069260.2.1	SlAGO2a	1042	66.23	3e-99
augustus-D18g-s423047.g404669	Partial	618	HpAGO2a	Solyc02g069260.2.1	SlAGO2a	1042	51	0
augustus-D18g-s790613.g571955	Partial	283	HpAGO2b	Solyc02g069260.2.1	SlAGO2a	1042	68.29	5e-130
augustus-D18g-s240540.g250756	Partial	491	HpAGO4a	Solyc01g008960.2.1	SlAGO4a	909	83.5	0
augustus-D18g-s32271.g41728	Partial	920		Solyc01g008960.2.1	SlAGO4a	909	64.66	0
augustus-D18g-s59523.g80256	Partial	439		Solyc01g008960.2.1	SlAGO4a	909	67.19	0
augustus-D18g-s654219.g544619	Partial	417	HpAGO4a	Solyc01g008960.2.1	SlAGO4a	909	82.01	0
augustus-D18g-s679571.g548360	Partial	167		Solyc01g008960.2.1	SlAGO4a	909	77.84	2e-89
augustus-D18g-s163591.g186049	Partial	255		Solyc06g073540.2.1	SlAGO4b	913	70.66	1e-125
augustus-D18g-s332222.g328515	Partial	263		Solyc06g073540.2.1	SlAGO4b	913	70.79	4e-131
augustus-D18g-s495796.g449564	Partial	212		Solyc06g073540.2.1	SlAGO4b	913	80.5	7e-104
augustus-D18g-s679662.g548397	Partial	287		Solyc06g073540.2.1	SlAGO4b	913	60.71	5e-75
augustus-D18g-s954687.g609161	Partial	188	HpAGO4a	Solyc06g073540.2.1	SlAGO4b	913	83.87	3e-110
augustus-D18g-s56200.g76387	Partial	275		Solyc01g096750.1.1	SlAGO4d	881	72.33	7e-104
augustus-D18g-s58737.g79240	Partial	181		Solyc01g096750.1.1	SlAGO4d	881	50.77	2e-59
augustus-D18g-s636258.g536046	Partial	609	HpAGO4b	Solyc01g096750.1.1	SlAGO4d	881	62.63	0
augustus-D18g-s897404.g597975	Partial	257		Solyc01g096750.1.1	SlAGO4d	881	60	1e-58
augustus-D18g-s939552.g606235	Partial	206		Solyc01g096750.1.1	SlAGO4d	881	71.08	2e-100
augustus-D18g-s263076.g272944	Partial	194	HpAGO5	Solyc06g074730.2.1	SlAGO5	1011	74.23	8e-99
augustus-D18g-s589222.g513370	Partial	365	HpAGO5	Solyc06g074730.2.1	SlAGO5	1011	51.99	2e-102
augustus-D18g-s259601.g269553	Partial	324		Solyc06g074730.2.1	SlAGO5	1011	71.18	1e-77
augustus-D18g-s484938.g443539	Partial	407		Solyc06g074730.2.1	SlAGO5	1011	65.59	0
augustus-D18g-s657262.g545603	Partial	374	HpAGO5	Solyc06g074730.2.1	SlAGO5	1011	56.51	3e-139
augustus-D18g-s680730.g548855	Partial	220		Solyc06g074730.2.1	SlAGO5	1011	61.46	8e-73
augustus-D18g-s110510.g140629	Partial	235		Solyc07g049500.2.1	SlAGO6	903	57.89	8e-66
augustus-D18g-s58265.g78641	Partial	419	HpAGO6	Solyc07g049500.2.1	SlAGO6	903	54.75	6e-66
augustus-D18g-s102225.g132790	Full	1073	HpAGO7	Solyc01g010970.2.1	SlAGO7	1000	68.32	0
augustus-D18g-s1001555.g616401	Partial	439		Solyc10g005130.2.1	SlDCL1	1888	62.05	1e-158
augustus-D18g-s523062.g468828	Partial	741		Solyc10g005130.2.1	SlDCL1	1888	72.41	0
augustus-D18g-s624002.g528586	Partial	763		Solyc10g005130.2.1	SlDCL1	1888	70.69	0
augustus-D18g-s940170.g606706	Partial	447		Solyc10g005130.2.1	SlDCL1	1888	68.31	0
augustus-D18g-s290529.g292243	Partial	382		Solyc06g048960.2.1	SlDCL2a	1399	60.89	4e-144
augustus-D18g-s395578.g386593	Partial	380		Solyc06g048960.2.1	SlDCL2a	1399	63.25	3e-145
augustus-D18g-s562621.g490922	Partial	939		Solyc06g048960.2.1	SlDCL2a	1399	54.76	0
augustus-D18g-s774515.g569692	Partial	262		Solyc06g048960.2.1	SlDCL2a	1399	59	3e-95
augustus-D18g-s872991.g588513	Partial	767		Solyc06g048960.2.1	SlDCL2a	1399	50.89	0
augustus-D18g-s881744.g592264	Partial	283		Solyc06g048960.2.1	SlDCL2a	1399	65.7	8e-124
augustus-D18g-s935526.g604670	Partial	359		Solyc06g048960.2.1	SlDCL2a	1399	63.16	1e-148
augustus-D18g-s680396.g548693	Partial	213		Solyc11g008520.1.1	SlDCL2c	1428	65.02	5e-85
augustus-D18g-s585835.g511422	Partial	724		Solyc11g008530.1.1	SlDCL2d	1317	54.08	2e-126
augustus-D18g-s134189.g161267	Full	1622		Solyc08g067210.2.1	SlDCL3	1430	54.62	0
augustus-D18g-s221260.g225219	Partial	196		Solyc08g067210.2.1	SlDCL3	1430	68.88	2e-82
augustus-D18g-s33285.g42906	Partial	691		Solyc08g067210.2.1	SlDCL3	1430	60.77	0
augustus-D18g-s644457.g539898	Partial	307		Solyc08g067210.2.1	SlDCL3	1430	58.31	2e-119
augustus-D18g-s656246.g545320	Partial	920		Solyc08g067210.2.1	SlDCL3	1430	56.26	0
augustus-D18g-s206359.g214193	Full	1665		Solyc07g005030.2.1	SlDCL4	1536	58.6	0
augustus-D18g-s33935.g43705	Partial	1234		Solyc07g005030.2.1	SlDCL4	1536	62.71	0
augustus-D18g-s164454.g187249	Full	1128		Solyc05g007510.2.1	SlRDR1	1114	65.64	0
augustus-D18g-s198409.g207334	Partial	457		Solyc05g007510.2.1	SlRDR1	1114	72.71	0
augustus-D18g-s251949.g261628	Partial	917		Solyc05g007510.2.1	SlRDR1	1114	65.33	0
augustus-D18g-s256923.g267139	Partial	246		Solyc05g007510.2.1	SlRDR1	1114	68.57	1e-109
augustus-D18g-s263180.g273088	Full	1116		Solyc05g007510.2.1	SlRDR1	1114	65.96	0
augustus-D18g-s403088.g391357	Partial	251		Solyc05g007510.2.1	SlRDR1	1114	52.15	1e-54
augustus-D18g-s60720.g81781	Partial	854		Solyc05g007510.2.1	SlRDR1	1114	63.67	0
augustus-D18g-s655757.g545172	Partial	230		Solyc05g007510.2.1	SlRDR1	1114	73.48	8e-115
augustus-D18g-s809096.g575633	Partial	246		Solyc05g007510.2.1	SlRDR1	1114	68.57	1e-109
augustus-D18g-s843002.g583093	Partial	693		Solyc05g007510.2.1	SlRDR1	1114	66.37	0
augustus-D18g-s877634.g590262	Partial	324		Solyc05g007510.2.1	SlRDR1	1114	61.64	2e-154
augustus-D18g-s89276.g116557	Partial	784		Solyc05g007510.2.1	SlRDR1	1114	61.62	0
augustus-D18g-s101855.g132368	Full	1115		Solyc03g114140.2.1	SlRDR2	1119	64.4	0
augustus-D18g-s576618.g503191	Partial	244		Solyc03g114140.2.1	SlRDR2	1119	66.8	1e-109
augustus-D18g-s932740.g603128	Partial	488		Solyc03g114140.2.1	SlRDR2	1119	57.23	0
augustus-D18g-s203042.g211252	Full	1051		Solyc12g008410.1.1	SlRDR3a	830	51.39	0
augustus-D18g-s320208.g317873	Full	1091		Solyc06g051170.2.1	SlRDR3b	575	53.63	0
augustus-D18g-s90615.g118093	Full	1787		Solyc06g051170.2.1	SlRDR3b	575	55.24	0
augustus-D18g-s135118.g162243	Partial	280		Solyc04g014870.2.1	SlRDR6a	1197	64.89	4e-116
augustus-D18g-s163077.g185315	Full	1198		Solyc04g014870.2.1	SlRDR6a	1197	65.5	0
augustus-D18g-s477668.g438554	Partial	142		Solyc04g014870.2.1	SlRDR6a	1197	65.49	1e-60
augustus-D18g-s629913.g533595	Partial	723		Solyc04g014870.2.1	SlRDR6a	1197	56.04	0
augustus-D18g-s753697.g563002	Partial	296		Solyc04g014870.2.1	SlRDR6a	1197	64.95	1e-121
augustus-D18g-s955747.g609474	Partial	385		Solyc04g014870.2.1	SlRDR6a	1197	77.11	8e-107

## Sheet: Table_S5
Table S5. Differentially expressed genes between MMC and FM stages in R35 and D36
D18 Gene Prediction ID	R35 FM:MMC logFC	D36 FM:MMC logFC	Arabidopsis Annotation blastp
D18-gDNA-s962691.g611527	7.51	8.41	AT1G09560.1 germin-like protein 5
D18-gDNA-s531155.g474318	6.15	9.71	AT1G09560.1 germin-like protein 5
D18-gDNA-s245469.g254580	4.51	3.85	NA
D18-gDNA-s245469.g254579	4.27	3.87	NA
D18-gDNA-s452774.g420679	4.12	3.07	NA
D18-gDNA-s942495.g607754	3.97	3.64	NA
D18-gDNA-s246537.g255861	3.35	4.77	NA
D18-gDNA-s578311.g504686	3.2	3.65	NA
D18-gDNA-s447862.g416525	3.13	3.2	NA
D18-gDNA-s85235.g111523	3.08	2.96	NA
D18-gDNA-s352543.g346693	2.92	3.43	NA
D18-gDNA-s348435.g342236	2.62	1.35	AT1G23200.1 Plant invertase/pectin methylesterase inhibitor superfamily | AT2G45220.1 Plant invertase/pectin methylesterase inhibitor superfamily
D18-gDNA-s450199.g418561	2.32	1.57	AT4G24130.1 Protein of unknown function, DUF538
D18-gDNA-s559130.g488122	2.11	2	AT3G47950.1 H(+)-ATPase 4 | AT5G62670.1 H(+)-ATPase 11 | AT3G42640.1 H(+)-ATPase 8 | AT5G57350.1 H(+)-ATPase 3 | AT2G07560.1 H(+)-ATPase 6 | AT1G80660
D18-gDNA-s163543.g185968	2.01	1.25	NA
D18-gDNA-s607220.g520520	1.96	1.99	AT5G62670.1 H(+)-ATPase 11 | AT3G47950.1 H(+)-ATPase 4 | AT3G42640.1 H(+)-ATPase 8 | AT1G80660.1 H(+)-ATPase 9 | AT5G57350.1 H(+)-ATPase 3 | AT2G18960
D18-gDNA-s573533.g499896	1.91	1.19	NA
D18-gDNA-s52212.g71453	1.89	1.85	NA
D18-gDNA-s195837.g205129	1.88	1.54	NA
D18-gDNA-s44362.g60153	1.87	3.54	NA
D18-gDNA-s534314.g476894	1.84	1.56	AT5G23190.1 cytochrome P450, family 86, subfamily B, polypeptide 1 | AT5G08250.1 Cytochrome P450 superfamily protein | AT1G63710.1 cytochrome P450, fa
D18-gDNA-s580530.g507027	1.84	2.13	NA
D18-gDNA-s971680.g613646	1.82	1.48	NA
D18-gDNA-s369398.g362865	1.71	2.71	AT5G49130.1 MATE efflux family protein
D18-gDNA-s337724.g333062	1.71	1.23	NA
D18-gDNA-s499656.g451735	1.7	1.38	AT3G21690.1 MATE efflux family protein | AT1G11670.1 MATE efflux family protein | AT1G61890.1 MATE efflux family protein | AT4G21910.4 MATE efflux fam
D18-gDNA-s595890.g517433	1.69	1.36	AT2G38170.3 cation exchanger 1 | AT3G51860.1 cation exchanger 3
D18-gDNA-s578999.g505450	1.69	1.77	NA
D18-gDNA-s399637.g389660	1.68	1.04	NA
D18-gDNA-s147753.g173361	1.64	2.08	NA
D18-gDNA-s897240.g597899	1.61	1.98	NA
D18-gDNA-s565538.g492561	1.61	2.18	NA
D18-gDNA-s931275.g602489	1.58	1.87	NA
D18-gDNA-s522915.g468687	1.55	2.65	NA
D18-gDNA-s886424.g594195	1.5	1.87	AT4G15040.1 Subtilisin-like serine endopeptidase family protein
D18-gDNA-s837185.g582125	1.49	1.6	AT4G29740.2 cytokinin oxidase 4 | AT2G19500.1 cytokinin oxidase 2 | AT5G56970.1 cytokinin oxidase 3 | AT1G75450.1 cytokinin oxidase 5
D18-gDNA-s744543.g560981	1.48	1.15	AT2G25737.1 Sulfite exporter TauE/SafE family protein
D18-gDNA-s40742.g54160	1.42	1.52	NA
D18-gDNA-s226979.g233068	1.41	1.38	AT5G64570.1 beta-D-xylosidase 4 | AT5G09700.1 Glycosyl hydrolase family protein | AT5G09730.1 beta-xylosidase 3
D18-gDNA-s828578.g579446	1.4	1.17	NA
D18-gDNA-s316172.g314486	1.39	1.33	AT1G22400.1 UDP-Glycosyltransferase superfamily protein | AT1G22360.1 UDP-glucosyl transferase 85A2 | AT1G22380.1 UDP-glucosyl transferase 85A3 | AT1G
D18-gDNA-s244865.g254116	1.38	1.26	AT2G39210.1 Major facilitator superfamily protein | AT2G28120.1 Major facilitator superfamily protein
D18-gDNA-s951740.g608805	1.38	1.49	NA
D18-gDNA-s225430.g230968	1.37	1.74	AT3G10410.1 SERINE CARBOXYPEPTIDASE-LIKE 49 | AT3G45010.1 serine carboxypeptidase-like 48 | AT5G22980.1 serine carboxypeptidase-like 47 | AT5G22960.1
D18-gDNA-s706687.g553447	1.37	2.45	NA
D18-gDNA-s134589.g161680	1.36	1.17	AT3G21670.1 Major facilitator superfamily protein
D18-gDNA-s242076.g252000	1.33	1.01	NA
D18-gDNA-s207525.g215156	1.32	1.35	NA
D18-gDNA-s550991.g486010	1.32	2.01	AT2G20340.1 Pyridoxal phosphate (PLP)-dependent transferases superfamily protein | AT4G28680.2 L-tyrosine decarboxylase
D18-gDNA-s425841.g406035	1.31	1.41	AT5G45950.1 GDSL-like Lipase/Acylhydrolase superfamily protein
D18-gDNA-s456361.g424059	1.28	1.43	NA
D18-gDNA-s48316.g65854	1.28	1.29	NA
D18-gDNA-s538454.g480131	1.25	1.37	AT3G21670.1 Major facilitator superfamily protein | AT1G12110.1 nitrate transporter 1.1 | AT2G26690.1 Major facilitator superfamily protein
D18-gDNA-s9783.g16104	1.23	1.66	AT3G10410.1 SERINE CARBOXYPEPTIDASE-LIKE 49 | AT3G45010.1 serine carboxypeptidase-like 48 | AT5G22980.1 serine carboxypeptidase-like 47
D18-gDNA-s155659.g181366	1.23	1.22	NA
D18-gDNA-s198954.g207842	1.23	1.68	AT5G59100.1 Subtilisin-like serine endopeptidase family protein | AT5G59190.1 subtilase family protein
D18-gDNA-s467368.g432681	1.2	1.51	AT5G41040.1 HXXXD-type acyl-transferase family protein | AT5G63560.1 HXXXD-type acyl-transferase family protein | AT3G48720.1 HXXXD-type acyl-transfer
D18-gDNA-s513707.g460750	1.2	1.15	NA
D18-gDNA-s728285.g557545	1.19	1.39	AT4G09960.3 K-box region and MADS-box transcription factor family protein | AT4G18960.1 K-box region and MADS-box transcription factor family protein
D18-gDNA-s418927.g402897	1.18	1.4	NA
D18-gDNA-s234995.g244045	1.17	1.08	NA
D18-gDNA-s166736.g189239	1.16	2.22	NA
D18-gDNA-s335878.g331568	1.15	1.61	AT5G59190.1 subtilase family protein
D18-gDNA-s324973.g322214	1.09	1.33	AT5G64570.1 beta-D-xylosidase 4 | AT5G09730.1 beta-xylosidase 3 | AT3G19620.1 Glycosyl hydrolase family protein | AT5G49360.1 beta-xylosidase 1 | AT1G
D18-gDNA-s564185.g491677	1.08	1.33	NA
D18-gDNA-s24172.g31574	1.08	1.43	NA
D18-gDNA-s521367.g466915	1.04	1.32	NA
D18-gDNA-s667977.g547514	1.03	1.56	NA
D18-gDNA-s917414.g600056	1.03	1.13	NA
D18-gDNA-s843039.g583120	1.03	1.35	NA
D18-gDNA-s115110.g144125	1.03	1.1	NA
D18-gDNA-s567140.g493846	1.02	1.28	NA
D18-gDNA-s5807.g9853	-1	-1.27	AT5G62470.2 myb domain protein 96 | AT3G47600.1 myb domain protein 94 | AT1G74650.1 myb domain protein 31 | AT3G28910.1 myb domain protein 30 | AT5G15
D18-gDNA-s454358.g422118	-1.13	-1.49	AT3G54700.1 phosphate transporter 1;7 | AT2G38940.1 phosphate transporter 1;4 | AT5G43360.1 phosphate transporter 1;3 | AT5G43350.1 phosphate transpor
D18-gDNA-s520244.g465698	-1.13	-1.26	NA
D18-gDNA-s628820.g532755	-1.14	-2.69	NA
D18-gDNA-s318901.g316665	-1.14	-1.06	NA
D18-gDNA-s384370.g376944	-1.15	-1.85	NA
D18-gDNA-s34959.g44773	-1.17	-1.23	AT1G72570.1 Integrase-type DNA-binding superfamily protein | AT1G79700.2 Integrase-type DNA-binding superfamily protein
D18-gDNA-s268726.g277528	-1.18	-1.36	AT4G34050.1 S-adenosyl-L-methionine-dependent methyltransferases superfamily protein | AT4G26220.1 S-adenosyl-L-methionine-dependent methyltransferase
D18-gDNA-s925469.g601258	-1.18	-1.72	NA
D18-gDNA-s113303.g142775	-1.2	-1.03	AT3G11040.1 Glycosyl hydrolase family 85 | AT5G05460.1 Glycosyl hydrolase family 85
D18-gDNA-s291714.g293516	-1.26	-4.46	NA
D18-gDNA-s932095.g602728	-1.28	-1.63	NA
D18-gDNA-s565548.g492568	-1.29	-1.89	AT5G48150.1 GRAS family transcription factor | AT1G50600.1 scarecrow-like 5 | AT2G04890.1 SCARECROW-like 21 | AT4G17230.1 SCARECROW-like 13 | AT1G2145
D18-gDNA-s202117.g210551	-1.3	-1.35	NA
D18-gDNA-s253933.g263526	-1.33	-2.76	AT3G16380.1 poly(A) binding protein 6
D18-gDNA-s331529.g327966	-1.34	-1.47	AT5G23210.1 serine carboxypeptidase-like 34 | AT5G08260.1 serine carboxypeptidase-like 35 | AT4G30610.1 alpha/beta-Hydrolases superfamily protein | AT
D18-gDNA-s292562.g294510	-1.34	-1.17	NA
D18-gDNA-s37927.g49119	-1.39	-1.7	NA
D18-gDNA-s480288.g440267	-1.39	-1.75	AT3G13220.1 ABC-2 type transporter family protein | AT3G52310.1 ABC-2 type transporter family protein | AT5G06530.2 ABC-2 type transporter family prot
D18-gDNA-s622517.g527165	-1.39	-1.26	NA
D18-gDNA-s256344.g266524	-1.4	-1.07	NA
D18-gDNA-s125198.g151007	-1.42	-1.53	AT3G61830.1 auxin response factor 18 | AT2G46530.3 auxin response factor 11 | AT1G59750.1 auxin response factor 1 | AT4G23980.1 auxin response factor
D18-gDNA-s504885.g454110	-1.44	-2.91	NA
D18-gDNA-s607842.g520661	-1.46	-1.58	NA
D18-gDNA-s537522.g479539	-1.46	-1.58	NA
D18-gDNA-s371214.g364536	-1.46	-2.8	NA
D18-gDNA-s421840.g404000	-1.52	-1.87	NA
D18-gDNA-s647915.g541577	-1.59	-2.29	AT1G08320.1 bZIP transcription factor family protein | AT5G06839.3 bZIP transcription factor family protein | AT5G06950.1 bZIP transcription factor fa
D18-gDNA-s447955.g416603	-1.61	-3.89	NA
D18-gDNA-s59817.g80674	-1.65	-2.1	NA
D18-gDNA-s483533.g442544	-1.65	-2.6	AT4G22790.1 MATE efflux family protein
D18-gDNA-s84616.g110762	-1.66	-1.49	AT5G04200.1 metacaspase 9
D18-gDNA-s96556.g125615	-1.66	-1.29	NA
D18-gDNA-s339968.g334685	-1.72	-2.92	AT2G26690.1 Major facilitator superfamily protein | AT1G12110.1 nitrate transporter 1.1
D18-gDNA-s153857.g179482	-1.75	-1.6	AT4G36360.1 beta-galactosidase 3 | AT3G13750.1 beta galactosidase 1 | AT1G45130.1 beta-galactosidase 5 | AT4G26140.1 beta-galactosidase 12 | AT3G52840
D18-gDNA-s253693.g263295	-1.78	-5.2	NA
D18-gDNA-s404579.g392529	-1.8	-2.01	NA
D18-gDNA-s3823.g6072	-1.82	-2	AT4G20140.1 Leucine-rich repeat transmembrane protein kinase | AT5G44700.1 Leucine-rich repeat transmembrane protein kinase
D18-gDNA-s349314.g343282	-1.89	-2.36	AT5G54510.1 Auxin-responsive GH3 family protein | AT4G27260.1 Auxin-responsive GH3 family protein | AT2G14960.1 Auxin-responsive GH3 family protein |
D18-gDNA-s312474.g311894	-1.9	-2.37	NA
D18-gDNA-s396854.g387806	-1.97	-3.18	NA
D18-gDNA-s113165.g142688	-1.99	-5.62	NA
D18-gDNA-s246893.g256315	-1.99	-4.33	NA
D18-gDNA-s88058.g115139	-2.03	-3.21	AT3G09520.1 exocyst subunit exo70 family protein H4
D18-gDNA-s157999.g182555	-2.13	-2.82	AT5G06860.1 polygalacturonase inhibiting protein 1 | AT5G06870.1 polygalacturonase inhibiting protein 2
D18-gDNA-s199751.g208397	-2.17	-4.33	NA
D18-gDNA-s291453.g293222	-2.24	-5.96	NA
D18-gDNA-s261354.g270739	-2.28	-2.78	AT2G39350.1 ABC-2 type transporter family protein | AT3G55090.1 ABC-2 type transporter family protein | AT5G13580.1 ABC-2 type transporter family prot
D18-gDNA-s521122.g466653	-2.32	-2.4	AT1G68200.1 Zinc finger C-x8-C-x5-C-x3-H type family protein
D18-gDNA-s480783.g440555	-2.34	-3.25	NA
D18-gDNA-s317781.g315723	-2.35	-5.37	AT5G54160.1 O-methyltransferase 1
D18-gDNA-s53571.g73299	-2.36	-2.71	NA
D18-gDNA-s128950.g155526	-2.47	-4.82	NA
D18-gDNA-s210809.g218206	-2.48	-3.95	NA
D18-gDNA-s382040.g375037	-2.56	-3.09	AT3G13220.1 ABC-2 type transporter family protein
D18-gDNA-s142579.g170287	-2.6	-3.48	NA
D18-gDNA-s972816.g613960	-2.63	-1.71	NA
D18-gDNA-s49186.g67276	-2.69	-4.87	NA
D18-gDNA-s585389.g511156	-2.69	-4.86	NA
D18-gDNA-s572701.g498733	-2.76	-4.84	NA
D18-gDNA-s536110.g478526	-2.77	-2.69	AT5G06860.1 polygalacturonase inhibiting protein 1 | AT5G06870.1 polygalacturonase inhibiting protein 2
D18-gDNA-s955670.g609444	-2.83	-5.94	NA
D18-gDNA-s767565.g567770	-2.84	-3.78	AT1G01290.1 cofactor of nitrate reductase and xanthine dehydrogenase 3
D18-gDNA-s210478.g217967	-2.87	-5.19	NA
D18-gDNA-s252117.g261806	-2.89	-2.58	AT1G61590.1 Protein kinase superfamily protein | AT2G05940.1 Protein kinase superfamily protein | AT5G01020.1 Protein kinase superfamily protein | AT2
D18-gDNA-s24267.g31728	-2.89	-4.69	AT1G08200.1 UDP-D-apiose/UDP-D-xylose synthase 2 | AT2G27860.1 UDP-D-apiose/UDP-D-xylose synthase 1
D18-gDNA-s222450.g227015	-3.36	-2.36	NA
D18-gDNA-s548482.g484940	-3.37	-3.87	AT5G25610.1 BURP domain-containing protein
D18-gDNA-s488811.g445513	-3.38	-5.28	AT1G14430.1 glyoxal oxidase-related protein | AT3G57620.1 glyoxal oxidase-related protein | AT1G75620.1 glyoxal oxidase-related protein | AT1G19900.1
D18-gDNA-s113873.g143164	-3.39	-8.39	AT3G04090.1 small and basic intrinsic protein 1A
D18-gDNA-s51021.g69776	-3.44	-4.53	AT1G65060.1 4-coumarate:CoA ligase 3 | AT3G21240.1 4-coumarate:CoA ligase 2 | AT3G21230.1 4-coumarate:CoA ligase 5 | AT1G51680.1 4-coumarate:CoA ligas
D18-gDNA-s25945.g34377	-3.47	-5.24	AT1G61050.1 alpha 1,4-glycosyltransferase family protein | AT3G09020.1 alpha 1,4-glycosyltransferase family protein | AT2G38152.1 alpha 1,4-glycosyltr
D18-gDNA-s209060.g216819	-3.47	-4.2	NA
D18-gDNA-s349680.g343723	-3.56	-3.52	AT1G02050.1 Chalcone and stilbene synthase family protein | AT4G00040.1 Chalcone and stilbene synthase family protein | AT4G34850.1 Chalcone and stilb
D18-gDNA-s23304.g30152	-3.67	-6.87	AT1G58170.1 Disease resistance-responsive (dirigent-like protein) family protein | AT1G55210.1 Disease resistance-responsive (dirigent-like protein) f
D18-gDNA-s384504.g377036	-3.75	-3.44	NA
D18-gDNA-s1021739.g617085	-3.85	-4.72	NA
D18-gDNA-s811881.g576218	-3.87	-4.85	AT4G35420.1 dihydroflavonol 4-reductase-like1
D18-gDNA-s396868.g387822	-4.06	-4.75	AT2G11810.1 monogalactosyldiacylglycerol synthase type C | AT5G20410.1 monogalactosyldiacylglycerol synthase 2 | AT4G31780.2 monogalactosyl diacylglyc
D18-gDNA-s574366.g500888	-4.17	-4.9	AT5G07440.1 glutamate dehydrogenase 2 | AT5G18170.1 glutamate dehydrogenase 1 | AT3G03910.1 glutamate dehydrogenase 3
D18-gDNA-s33758.g43487	-4.19	-4.16	AT2G16910.1 basic helix-loop-helix (bHLH) DNA-binding superfamily protein
D18-gDNA-s524740.g470572	-4.41	-8.93	AT5G44820.1 Nucleotide-diphospho-sugar transferase family protein | AT2G02061.1 Nucleotide-diphospho-sugar transferase family protein | AT1G14590.1 Nu
D18-gDNA-s1024479.g617571	-4.7	-3.94	AT1G44970.1 Peroxidase superfamily protein | AT5G66390.1 Peroxidase superfamily protein | AT4G36430.1 Peroxidase superfamily protein | AT2G18150.1 Per
D18-gDNA-s638548.g536969	-4.79	-5.21	NA
D18-gDNA-s268444.g277184	-4.96	-6.69	NA
D18-gDNA-s484626.g443314	-5.04	-5.84	NA
D18-gDNA-s249497.g259172	-5.09	-3.76	NA
D18-gDNA-s179301.g197307	-5.3	-7.91	NA
D18-gDNA-s476461.g437951	-5.44	-3.81	AT1G44970.1 Peroxidase superfamily protein | AT4G36430.1 Peroxidase superfamily protein | AT2G18150.1 Peroxidase superfamily protein | AT5G66390.1 Per
D18-gDNA-s270095.g278471	-5.55	-4.75	AT3G52610.1 unknown protein; Has 68 Blast hits to 67 proteins in 21 species: Archae - 0; Bacteria - 11; Metazoa - 0; Fungi - 0; Plants - 55; Viruses -
D18-gDNA-s386024.g378131	-5.65	-6.51	AT1G62940.1 acyl-CoA synthetase 5
D18-gDNA-s548471.g484930	-5.75	-8.77	NA
D18-gDNA-s357145.g350089	-5.95	-9.97	NA
D18-gDNA-s142007.g169604	-6	-5.33	AT4G35420.1 dihydroflavonol 4-reductase-like1
D18-gDNA-s124378.g150062	-6.1	-9.81	NA
D18-gDNA-s235336.g244550	-6.25	-6.33	AT1G62940.1 acyl-CoA synthetase 5
D18-gDNA-s302312.g303909	-6.31	-7.55	AT5G16990.1 Zinc-binding dehydrogenase family protein | AT5G16970.1 alkenal reductase | AT3G03080.1 Zinc-binding dehydrogenase family protein | AT1G26
D18-gDNA-s890409.g596097	-6.67	-7.3	AT5G16990.1 Zinc-binding dehydrogenase family protein | AT5G16970.1 alkenal reductase | AT3G03080.1 Zinc-binding dehydrogenase family protein | AT1G26
D18-gDNA-s538393.g480082	-6.72	-9.17	NA
D18-gDNA-s139957.g167801	-6.89	-12.37	AT5G37690.1 SGNH hydrolase-type esterase superfamily protein
D18-gDNA-s225120.g230581	-6.94	-7.25	NA
D18-gDNA-s884912.g593419	-7.06	-12.07	NA
D18-gDNA-s326120.g323179	-7.49	-10.74	NA
D18-gDNA-s268158.g276838	-7.59	-6.89	AT1G33430.2 Galactosyltransferase family protein | AT1G32930.1 Galactosyltransferase family protein | AT1G05170.2 Galactosyltransferase family protein
D18-gDNA-s307.g628	-8.56	-7.01	AT1G33430.2 Galactosyltransferase family protein | AT1G32930.1 Galactosyltransferase family protein | AT1G05170.2 Galactosyltransferase family protein
D18-gDNA-s571196.g497279	-10.19	-8.14	NA
D18-gDNA-s379748.g372749	-10.74	-8.41	NA

## Sheet: Table_S6
Table S6. Enriched GO terms within differentially expressed genes between MMC and FM stages in R35 and D36
Enriched GO terms for genes with higher expression at MMC Stage in both R35 and D36 ovaries
GO Category	GO Term	GO ID	PVal	Adj.Pval	Terms in Query	Total Query	Associated ATG IDs
MF	medium-chain fatty acid-CoA ligase activity	GO:0031956	0	1	2	1	AT1G62940
MF	2-alkenal reductase [NAD(P)] activity	GO:0032440	0	1	2	2	AT5G16990
MF	polygalacturonase inhibitor activity	GO:0090353	0	1	2	2	AT5G06860
BP	fatty-acyl-CoA biosynthetic process	GO:0046949	0	1	2	1	AT1G62940
BP	sporopollenin biosynthetic process	GO:0080110	0	1	10	7	AT1G01280;AT1G02050;AT1G62940;AT1G69500;AT4G34850;AT4G35420
BP	pollen exine formation	GO:0010584	6.38164e-51	1	19	27	AT1G01280;AT1G02050;AT1G33430;AT1G62940;AT1G65060;AT1G69500;AT3G11980;AT3G13220;AT3G59530;AT4G34850;AT4G35420
BP	pollen development	GO:0009555	5.83049e-11	1	8	192	AT2G16910;AT3G13220;AT3G59530;AT4G35420
BP	organ morphogenesis	GO:0009887	1.6151e-09	1	4	29	AT1G72570;AT2G28550;AT4G37750
BP	pollen wall assembly	GO:0010208	4.14905e-09	1	3	12	AT1G01280;AT2G39350;AT5G22260
MF	4-coumarate-CoA ligase activity	GO:0016207	1.3662e-08	1	3	13	AT1G62940;AT1G65060
MF	transferase activity	GO:0016740	4.82621e-08	1	7	239	AT1G03390;AT1G03495;AT1G61050;AT3G29680;AT4G24010;AT5G44820
BP	polysaccharide biosynthetic process	GO:0000271	1.67818e-07	1	3	28	AT1G55850;AT4G24010
BP	long-chain fatty acid metabolic process	GO:0001676	1.09725e-06	1	2	12	AT1G62940
BP	pollen maturation	GO:0010152	1.09725e-06	1	2	12	AT3G13220
MF	long-chain fatty acid-CoA ligase activity	GO:0004467	1.11381e-06	1	2	10	AT1G62940
BP	regulation of transcription, DNA-templated	GO:0006355	1.67632e-06	1	14	2057	AT1G08320;AT1G68200;AT1G68640;AT1G72570;AT1G73360;AT2G16910;AT2G28550;AT2G47460;AT3G61830;AT4G37750;AT5G22260;AT5G48150;AT5G62470
MF	transcription factor activity, sequence-specific DNA binding	GO:0003700	1.89397e-06	1	14	1685	AT1G08320;AT1G68200;AT1G68640;AT1G72570;AT1G73360;AT2G16910;AT2G28550;AT2G47460;AT3G61830;AT4G37750;AT5G22260;AT5G48150;AT5G62470
MF	galactosyltransferase activity	GO:0008378	7.47683e-06	1	2	18	AT1G33430
MF	beta-galactosidase activity	GO:0004565	8.86443e-06	1	2	19	AT4G36360;AT5G63800
BP	transcription, DNA-templated	GO:0006351	1.79166e-05	1	11	1614	AT1G08320;AT1G68640;AT1G72570;AT2G16910;AT2G28550;AT2G47460;AT3G61830;AT4G37750;AT5G22260;AT5G48150
BP	exocytosis	GO:0006887	9.30063e-05	1	2	50	AT3G09520;AT4G31540
Enriched GO terms for genes with higher expression at FM Stage in both R35 and D36 ovaries
GO Category	GO Term	GO ID	PVal	Adj.Pval	Terms in Query	Total Query	Associated ATG IDs
MF	cation:cation antiporter activity	GO:0015491	6.07854e-17	1	6	11	AT3G14070;AT3G51860;AT5G17850;AT5G17860
BP	cation transport	GO:0006812	2.79717e-11	1	6	62	AT3G14070;AT3G51860;AT5G17850;AT5G17860
BP	suberin biosynthetic process	GO:0010345	1.68741e-10	1	4	18	AT5G23190;AT5G41040;AT5G58860
BP	hydrogen ion transmembrane transport	GO:1902600	6.89943e-10	1	6	97	AT2G38170;AT3G47950;AT3G51860;AT5G62670;ATCG00120
BP	response to herbivore	GO:0080027	1.40676e-09	1	3	9	AT3G45140
MF	serine-type endopeptidase activity	GO:0004252	7.45625e-09	1	6	117	AT4G15040;AT5G45650;AT5G59100;AT5G59190
BP	cellular manganese ion homeostasis	GO:0030026	7.93501e-09	1	3	13	AT2G38170;AT3G51860
BP	proteolysis	GO:0006508	8.22988e-08	1	9	551	AT3G10410;AT4G15040;AT5G45650;AT5G50260;AT5G59100;AT5G59190
BP	arabinan catabolic process	GO:0031222	1.24141e-07	1	2	6	AT5G64570
MF	cation transmembrane transporter activity	GO:0008324	1.79979e-07	1	3	23	AT3G14070;AT5G54250
BP	xylan catabolic process	GO:0045493	5.19197e-07	1	2	9	AT5G64570
MF	oxidoreductase activity, acting on paired donors, with incorporation or reduction of molecular oxygen	GO:0016705	6.23276e-07	1	4	74	AT1G47620;AT5G23190
MF	xylan 1,4-beta-xylosidase activity	GO:0009044	1.18173e-06	1	2	10	AT5G64570
MF	alpha-L-arabinofuranosidase activity	GO:0046556	1.18173e-06	1	2	10	AT5G64570
BP	systemic acquired resistance	GO:0009627	1.30936e-06	1	3	43	AT1G59870;AT5G64570
BP	regulation of root development	GO:2000280	1.35407e-06	1	2	12	AT1G09560
BP	plasmodesmata-mediated intercellular transport	GO:0010497	1.75782e-06	1	2	13	AT1G09560
BP	proteolysis involved in cellular protein catabolic process	GO:0051603	2.04906e-06	1	3	48	AT3G10410;AT5G50260
MF	oxidoreductase activity, acting on CH-OH group of donors	GO:0016614	4.46468e-06	1	3	50	AT4G29740;AT5G56970
MF	monooxygenase activity	GO:0004497	5.28161e-06	1	4	114	AT1G47620;AT5G23190
BP	oxalate metabolic process	GO:0033609	1.76274e-05	1	2	27	AT1G09560
MF	oxalate decarboxylase activity	GO:0046564	2.8011e-05	1	2	27	AT1G09560

## Sheet: Table_S7
Table S7. List of predicted gene models with complementary small RNA and transcriptome fold changes
R35:m115 Unique
D18 Gene Prediction ID	MMC sRNA logFC	MMC mRNA logFC	FM sRNA logFC	FM mRNA logFC	S. lycopersicum Annotation
augustus-D18g-s468509.g433435	2.18218	-2.96819	1.46094	-3.35888	NA
augustus-D18g-s291754.g293562	-2.13543	1.62392	-1.14515	1.88965	NA
augustus-D18g-s972914.g613979	2.18051	-4.01717	2.15234	-4.06447	NA
augustus-D18g-s878152.g590476	-1.50791	1.83924	-1.74364	1.62425	Solyc01g088370.2.1 Eukaryotic translation initiation factor 3 subunit B IPR011400 Translation initiation factor eIF-3b
augustus-D18g-s179972.g197694	-1.02796	2.94091	-1.45994	2.53242	Solyc04g074410.1.1 Os06g0220000 protein (Fragment) IPR006766 Phosphate-induced protein 1 conserved region |EXO-like
augustus-D18g-s730512.g558187	2.32115	-8.78229	1.33436	-8.93059	NA
augustus-D18g-s274469.g280778	1.81388	-3.77231	1.55991	-2.74881	NA
augustus-D18g-s347361.g340965	1.6005	-2.29264	1.4433	-1.31449	NA
augustus-D18g-s573745.g500148	2.11693	-3.39941	2.13206	-3.22559	Solyc12g042920.1.1 Cytochrome c1 IPR002326 Cytochrome c1 | Solyc06g067920.2.1 Cytochrome c1 IPR002326 Cytochrome c1 | Solyc02g093900.2.1 Cytochrom
augustus-D18g-s565848.g492789	1.5463	-1.52408	1.81593	-1.71106	NA
augustus-D18g-s626977.g530966	2.12003	-1.75126	1.41014	-1.43765	NA
augustus-D18g-s395241.g386222	-1.11428	1.44512	-1.18758	1.90113	NA
augustus-D18g-s347257.g340847	-1.59847	4.5287	-1.69645	4.05715	NA
augustus-D18g-s163012.g185246	-1.23475	1.02817	-1.4335	1.64565	Solyc02g080340.2.1 Patatin-like phospholipase family protein IPR002641 Patatin
augustus-D18g-s294690.g296766	-2.65611	2.41354	-1.5066	2.54847	NA
augustus-D18g-s334955.g330765	-2.26726	1.639	-1.40246	1.57113	Solyc01g091130.2.1 Nitroreductase IPR000415 Nitroreductase-like | Solyc01g091140.2.1 Nitroreductase
augustus-D18g-s938100.g605547	-1.43352	1.17654	-1.07468	1.70872	NA
augustus-D18g-s602544.g518934	-2.14364	1.37509	-2.17036	1.34194	NA
R35:m134 Unique
D18 Gene Prediction ID	MMC sRNA logFC	MMC mRNA logFC	FM sRNA logFC	FM mRNA logFC	S. lycopersicum Annotation
augustus-D18g-s656427.g545373	-1.89433	2.80017	-1.75497	3.57425	NA
augustus-D18g-s366408.g360006	2.34036	-1.00434	2.32836	-1.2115	NA
augustus-D18g-s454164.g421930	1.70833	-1.13658	1.46216	-1.40419	Solyc10g076260.1.1 WD repeat-containing protein mip1 IPR004083 Regulatory associated protein of TOR
augustus-D18g-s290874.g292646	5.67142	-2.10803	4.66425	-2.41044	Solyc09g063030.2.1 CLIP-associating protein 1-like IPR011989 Armadillo-like helical | Solyc06g008040.2.1 CLIP-associating protein 1-like IPR011989
augustus-D18g-s129888.g156541	2.62583	-1.46563	2.77163	-1.96683	NA
augustus-D18g-s928915.g601673	1.11899	-1.41958	1.00654	-2.18312	NA
augustus-D18g-s535603.g478125	1.67269	-1.1213	1.61211	-1.11129	NA
augustus-D18g-s254076.g263703	1.6225	-1.27965	1.39037	-1.65435	NA
augustus-D18g-s565848.g492789	1.28354	-1.54911	1.28035	-1.82198	NA
augustus-D18g-s208529.g216278	1.57924	-1.77836	1.75329	-1.79724	NA
augustus-D18g-s689045.g551498	2.30886	-1.36433	1.51603	-1.3405	NA
augustus-D18g-s109174.g139176	-2.78626	1.54981	-3.67728	1.64461	NA
augustus-D18g-s681004.g548981	2.35819	-1.80336	1.9421	-1.49764	NA
R35:mutant MMC Unique
D18 Gene Prediction ID	m115 sRNA logFC	m115 mRNA logFC	m134 sRNA logFC	m134 mRNA logFC	S. lycopersicum
augustus-D18g-s371083.g364433	1.40245	-1.00928	1.24524	-1.2894	Solyc04g081200.2.1 Regulator of chromosome condensation (RCC1)-like protein IPR009091 Regulator of chromosome condensation_beta-lactamase-inhibitor
augustus-D18g-s565848.g492789	1.5463	-1.52408	1.28354	-1.54911	NA
augustus-D18g-s847820.g584780	-1.80546	2.16169	-1.08758	1.20527	Solyc08g067020.2.1 Ubiquinol-cytochrome c reductase complex protein IPR003197 Cytochrome bd ubiquinol oxidase, 14 kDa subunit
R35:mutant FM Unique
D18 Gene Prediction ID	m115 sRNA logFC	m115 mRNA logFC	m134 sRNA logFC	m134 mRNA logFC	S. lycopersicum
augustus-D18g-s291754.g293562	-1.14515	1.88965	-1.21796	1.06604	NA
augustus-D18g-s186020.g200568	1.3725	-3.04276	1.89684	-2.90586	Solyc10g008580.1.1 F-box family protein (AHRD V1 ***- B9GFB6_POPTR); contains Interpro domain(s) IPR013187 F-box associated type 3
augustus-D18g-s582455.g508939	-1.45586	1.58709	-1.39955	1.06472	Solyc08g066210.2.1 Receptor like kinase, RLK
augustus-D18g-s179972.g197694	-1.45994	2.53242	-1.30922	2.14428	Solyc04g074410.1.1 Os06g0220000 protein (Fragment) IPR006766 Phosphate-induced protein 1 conserved region | EXO-like
augustus-D18g-s565848.g492789	1.81593	-1.71106	1.28035	-1.82198	NA
augustus-D18g-s204970.g212607	-1.09469	5.45257	-1.10461	3.56928	Solyc04g074410.1.1 Os06g0220000 protein (Fragment) IPR006766 Phosphate-induced protein 1 conserved region | EXO-like

## Sheet: Table_S8
Table S8. List of oligos used in this study
Purpose	Forward Primer Sequence 5'-3'	Reverse Primer Sequence 5'-3'
Cloning HpAGO1a R35/P36	CGTCTACAAATCACAGTTCTACCG	AAGTTTTAGGTTTGACAAACACAC
Cloning HpAGO1b R35/P36	ACGGTTTCGCATCTCACTCTC	CCAAGAGCATAAAATATTCATTCATGG
Cloning HpAGO2a R35	GTCAAGAGAGTTTCGCGTTAACC	CGCATTAGATTCGCGCACAA
Cloning HpAGO2a P36	CTGATTAATGGAACGGGGCG	CCCACTTTCCACACCCTTATAC
Cloning HpAGO2b R35/P36	CACATACATCGGACTAATGGAGTG	GAAAGGACGTTTGACCTGCG
Cloning HpAGO4a R35/P36	ACTGAACAAGCGTCACTCTGA	CCCTGCACAAAAACCAACCT
Cloning HpAGO4b R35	AAATGAAGAATTCGTCACCAGTAGC	GTTCAGCAAAAGAACATGGAACTG
Cloning HpAGO4b P36	AAATGAAGAATTCGTCACCAGTAGC	GTTCAGCAGAAGAACATCGAACTG
Cloning HpAGO4c R35	AAATGAAGAATTCGTCACCAGTAGC	GTTCAACAGAAGAACATGGAACTG
Cloning HpAGO4c P36	AATGAAGCGTTCCACACCAGTAG	GTTCAGCAAAAGAACATGGAACTG
Cloning HpAGO5 R35/P36	GTCTCCGTAGTTTGTTTGCCG	CCAAAAACCTCAACACCTCAGC
Cloning HpAGO6 R35/P36	TTAAGGTTTCCGTGTGGATGTAAAAG	GTCACACTAAAATCGTTCTCAGTC
Cloning HpAGO7 R35/P36	CAAAGACTGCAACTTTTGGATCTC	CATAGACTCTACAGATCAATATACC
Cloning HpAGO10 R35/P36	GGGATGACTTGCGGAGGAGT	GTACAAAGAAAACGGCACCACC
HpAGO1a probe template	ATTTAGGTGACACTATAGAAGTCTGCTGTGGGCTCATCTT	TAATACGACTCACTATAGGGCGGCCTGTGTCATGGTACTT
HpAGO2b probe template	ATTTAGGTGACACTATAGAAGAACTACGCACCCGCACG	TAATACGACTCACTATAGGGTTGATGGAGCATGAGTAAGTACGAC
HpAGO5 probe template	ATTTAGGTGACACTATAGAATGCCGGAAACAACGCTCC	TAATACGACTCACTATAGGGCTCACTTCCACTCTCACACCTC
qRTPCR HpUBC21	ATGCTTGGAGTCCAGCATGG	AACCTTTCTTGGGCATGGCT
qRTPCR HpAGO1a	CCTCACAAGACTGGCCTGAG	CCTCACTCACTCCGTCCCTA
qRTPCR HpAGO1b	GCTGCTGTTGTTGCTTCTCA	CCTTCACTCACACCATCCCTG
qRTPCR HpAGO2a	AGCAATTGGGTAAAGAAGCTGC	TTTTAACAACGTTTGCACCGTTTC
qRTPCR HpAGO2b	AGCAATTGGGTAGAGAAGCTGC	GCTTGATGGAATTGGCACCG
qRTPCR HpAGO4a	GTTCCCGACACTGGCCTTTA	GGAACTTGCAGGCCTCGATA
qRTPCR HpAGO4b	CCGGGCCCACCTTCTTTTAT	TCCACCCATCTTTGCGTTGA
qRTPCR HpAGO4c	GGTTCACGTGGTAGTGCTGA	GTCTAGCAACAGCTCCCTGG
qRTPCR HpAGO5	AGCAACGGTCGTGAGAAGGA	CAATTCCATCACCAAGAACACCTGA
qRTPCR HpAGO6	TCAATTGCTGCGGTTGTTGG	TTGTGATTCGCCCACACCAT
qRTPCR HpAGO7	GGGTGTTAAGGGTACGAGCC	GCCCTCTATAAGCCGCCAA
qRTPCR HpAGO10	GCTGGTATTCAGGGGACGAG	GCCCGGAAAGCAGCTAAATG
qRTPCR g560669	GACGAAGGTGGCAAGACTGA	CCTGGGTAATCAAATGTCACGATATC
qRTPCR g556087	CAGGGGTCGTTAGCGTGTTTA	CCAAAAACCTCACCAGCAGC
qRTPCR g586359	GGAGGTGGTGACGTACATGG	TTAGCAGCTTCAACGCCTCA
qRTPCR g264963 (HpLOX2)	ACTTGACTTAGTTCACAGGGGC	GGCCACCATTTCTCCTCCTTC
qRTPCR g234365	AACCATCGTCCTGAACCGAC	CGCAACGACTTTGTGCTGAA
qRTPCR g500128	CAAGGGAAATGCTATTGAAGATCACC	CCGGATATGTGTCGCGTGTA
qRTPCR g197694 (HpEXO-like)	TTATCCTGGTTACGCAGGAGAC	TCAAACCAATGTAGAACAAGCGG
qRTPCR g331650	ACAAGATACCGTTATAGTTCCGGTG	TACATCCGTGGTTTGACCCG
qRTPCR g482507	GGTGATGTGGAAAGGGCGTA	TCATCCCATCTTTCCGCACC
qRTPCR g335498	GAACATCTCCGTCCTGCGAT	CGTCGTTAGTCTCCTCCGTG
qRTPCR g619280	AAGCGACGCCTGATGTGTTA	TCTCTCAGCAAGTCCTGGGA
qRTPCR g22078	CTTTGTCTCACTTGGTGCTGATG	ACTCCCTCGCTATCAACCCT
qRTPCR g212029	ATCTAGGTGGTGGTGGTGGT	CCAGTCCGGTACATTGACCG
qRTPCR g225572	TTGGTGGTGTAATGGGTGCA	TCGGCACTCTCTTTGCTTGT
qRTPCR g235636	AGCCGGGTCTTCAGTCTTTG	GGCTCTATCACTAATGCTACTCTTATCAG
qRTPCR g259844	CCAGACGTCTCTGATGGCAT	TTTCTGTTAGGGGAGGCCTTG
qRTPCR g281382	TCGTCGACCCAAGACAAGAAG	CCACCTCCTCCTCTGAGTCA
qRTPCR g43705	CCCACACGGATCGATGACAT	CATCTTGATGCCAAATATTTCCGC
qRTPCR g490922	GGCTGCCTTCTGATGGGTAT	CCCATTGCATGCAGCTGTTT
qRTPCR g495478	GAAGTTGATCCTGGCACAAGATTAA	ATGTTGGGGATGGCGATGTT
qRTPCR g536033	TGCCGGAACTATCGACAATGG	CCTCCCATTAATGCAGCCGA
qRTPCR g567064	CTGAGGCTCGTGAAAAGGGT	CGCTCCAGCACACCTTTCTA
HpAGO4c deletion marker	AAGTTGTGGACTTTCTTCTTGACAG	AGGGTTCTCTTCGAGTACACCTC
HpAGO7 deletion marker	CTTCGACCTCCAAAGCTCAAAC	CGGAATACATATTTCGGGCAATGC
HpAGO1a SNP analysis	CCTCACAAGACTGGCCTGAG	CTAGCAGTAGAACATAACACGCTTG
SCAR marker UnkP1	TGAGGATACTGTGATGAGAGGTAC	CTAACAATACAGAACCAAACTTGC
SCAR marker AHL14-like	AGGCTCCTCAACAACTACTTCC	GGTCCCCCAGCTATCAAGGT
SCAR marker SRA1	CATTGGAGCAATTCGTTCCG	TGTGGTTTCAAGAGAGTGGG
SCAR marker PEL1	TGACAATAACTCGTTCACGG	TCACATATCTTTGCCTTGTC
