# Supplementary material for: Generation of an integrated Hieracium genomic and transcriptomic resource enables exploration of small RNA pathways during apomixis initiation
Source: BMC Biol. 2016 Oct 6;14:86. doi: 10.1186/s12915-016-0311-0 (PMC5054587; doi:10.1186/s12915-016-0311-0)
Supplement: Additional file 3: — Supplemental data regarding transcriptome and differential expression analysis. (XLSX 4996 kb) [file 12915_2016_311_MOESM3_ESM.xlsx]

## Sheet: TOC
Additional File 3 Table of Contents
Sheet 1	Sexual pathway gene expression during ovary development
Sheet 2	Overlap of differentially expressed gene models between all comparisons
Sheet 3	Differentially expressed gene models between FM and MMC stages within R35 and D36 ovaries
Sheet 4	Differentially expressed gene models between R35 and m115 at MMC stage
Sheet 5	Differentially expressed gene models between R35 and m115 at FM stage
Sheet 6	Differentially epxressed gene models between R35 and m134 at MMC stage
Sheet 7	Differentially expressed gene models between R35 and m134 at FM stage
Sheet 8	Differentially expressed gene models between R35 and both mutants (m115 and m134) at MMC stage
Sheet 9	Differentially expressed gene models between R35 and both mutants (m115 and m134) at FM stage
Sheet 10	Differentially expressed gene models between D36 and both mutants (m115 and m134) at MMC stage
Sheet 11	Differentially expressed gene models between D36 and both mutants (m115 and m134) at FM stage
Sheet 12	GO analysis of differentially expressed gene models between R35 and both mutants (m115 and m134) at MMC stage
Sheet 13	GO analysis of differentially expressed gene models between R35 and mutants (m115 and m134) at FM stage

## Sheet: Sheet 1
Additional File 3: Sheet 1
Sexual pathway gene expression during ovary development
TAIR-ID	D18 Gene Prediction ID	RefID	Start	End	Kb_Length	D36 MMC	D36 FM	m115 MMC	m115 FM	m134 MMC	m134 FM	P36 MMC	P36 FM	R35 MMC	R35 FM
AT5G28680.1	D18-gDNA-s480021.g440067	D18-gDNA-s480021	2	2374	2.37	-0.535332	-0.577767	-0.643856	-0.666576	-0.68966	-0.473931	-0.888969	-0.943416	-0.556393	-0.556393
AT5G40350.1	D18-gDNA-s581086.g507549	D18-gDNA-s581086	2186	4427	2.24	-0.888969	-0.599462	-0.713119	-0.251539	-0.915936	-0.621488	-0.915936	-0.713119	-0.915936	-0.68966
AT3G60870.1	D18-gDNA-s391926.g382681	D18-gDNA-s391926	2106	7912	5.81	-0.915936	-0.915936	-0.785875	-0.68966	-0.761213	-0.810966	-0.836501	-0.836501	-0.761213	-0.836501
AT2G24450.1	D18-gDNA-s1057970.g619220	D18-gDNA-s1057970	3026	4172	1.15	-0.713119	-0.643856	-0.395929	-0.340075	-0.217591	-0.217591	-0.434403	-0.761213	-0.0588937	-0.200913
AT3G23630.1	D18-gDNA-s458406.g425955	D18-gDNA-s458406	5786	7234	1.45	0.0976108	-0.152003	-0.785875	-0.713119	-0.713119	-0.494109	-0.434403	-0.234465	-0.37707	-0.286304
AT2G42560.1	D18-gDNA-s799640.g574222	D18-gDNA-s799640	1	2777	2.78	-0.434403	-0.454032	-0.888969	-0.943416	-0.810966	-0.761213	-0.836501	-0.836501	-0.915936	-0.943416
AT2G45110.1	D18-gDNA-s942170.g607605	D18-gDNA-s942170	4399	7437	3.04	-0.599462	-0.621488	-0.785875	-0.785875	-0.761213	-0.785875	-0.599462	-0.621488	-0.736966	-0.761213
AT5G10140.1	D18-gDNA-s707104.g553510	D18-gDNA-s707104	146	2933	2.79	-0.666576	-0.599462	-0.785875	-0.810966	-0.68966	-0.736966	-0.535332	-0.556393	-0.761213	-0.810966
AT2G40170.1	D18-gDNA-s519129.g464613	D18-gDNA-s519129	1968	2467	0.5	-0.888969	-0.915936	-0.621488	-0.666576	0.201634	0.669027	-0.340075	-0.217591	-0.251539	-0.535332
AT1G65330.1	D18-gDNA-s274179.g280565	D18-gDNA-s274179	646	1679	1.03	-0.0588937	0.0426443	-0.0740006	-0.358454	-0.494109	-0.395929	0.286881	0.0565835	-0.395929	-0.152003
AT2G46140.1	D18-gDNA-s250039.g259675	D18-gDNA-s250039	1233	2147	0.91	0.333424	-0.862496	-0.494109	-0.434403	-0.971431	-0.915936	-0.666576	-0.971431	-0.810966	-0.888969
AT1G12260.1	D18-gDNA-s239986.g250191	D18-gDNA-s239986	5626	9223	3.6	-0.888969	-0.785875	-0.621488	-0.514573	-0.666576	-0.621488	-0.888969	-0.810966	-0.736966	-0.621488
AT4G26330.1	D18-gDNA-s317234.g315272	D18-gDNA-s317234	2	2403	2.4	-0.862496	-0.810966	-0.836501	-0.761213	-0.599462	-0.37707	-0.666576	-0.556393	-0.810966	-0.713119
AT5G02110.1	D18-gDNA-s179937.g197675	D18-gDNA-s179937	4979	8337	3.36	-0.304006	-0.666576	-0.971431	-1	-1	-0.971431	-0.971431	-1	-0.971431	-1
AT1G63640.1	D18-gDNA-s35093.g44929	D18-gDNA-s35093	4	3424	3.42	-0.736966	-0.68966	-0.599462	-0.621488	-0.514573	-0.577767	-0.535332	-0.556393	-0.643856	-0.643856
AT5G45890.1	D18-gDNA-s584471.g510556	D18-gDNA-s584471	3226	4468	1.24	-0.761213	-0.915936	-0.136062	0.0426443	0.124328	0.124328	-0.736966	-0.785875	-0.0144996	-0.251539
AT3G07040.1	D18-gDNA-s900165.g598650	D18-gDNA-s900165	1457	4627	3.17	-0.915936	-0.888969	-0.68966	-0.713119	-0.888969	-0.761213	-0.888969	-0.915936	-0.736966	-0.643856
AT5G57450.1	D18-gDNA-s214899.g220977	D18-gDNA-s214899	5366	6557	1.19	-0.473931	-0.713119	-0.200913	-0.304006	0.0285692	-0.0892673	-0.152003	-0.0740006	-0.0740006	0.111031
AT4G38210.1	D18-gDNA-s706579.g553426	D18-gDNA-s706579	3996	5535	1.54	0.0703893	0.124328	-1	-0.971431	-0.971431	-0.971431	-0.971431	-0.971431	-1	-0.971431
AT1G12980.1	D18-gDNA-s827243.g578721	D18-gDNA-s827243	9566	10921	1.36	0.321928	0.137504	-0.200913	-0.234465	0.0565835	0.0285692	-0.643856	-0.666576	-0.217591	-0.184425
AT3G24650.1	D18-gDNA-s202104.g210536	D18-gDNA-s202104	1125	5137	4.01	-0.736966	-0.736966	-0.556393	-0.643856	-0.68966	-0.68966	-0.621488	-0.785875	-0.621488	-0.599462
AT2G41830.1	D18-gDNA-s192719.g202805	D18-gDNA-s192719	6486	12491	6.01	-0.736966	-0.785875	-0.666576	-0.836501	-0.836501	-0.836501	-0.761213	-0.761213	-0.888969	-0.836501
AT1G80080.1	D18-gDNA-s130120.g156778	D18-gDNA-s130120	17	1827	1.81	-0.454032	-0.643856	-0.234465	-0.234465	-0.0144996	-0.473931	-0.152003	-0.340075	-0.268817	-0.321928
AT3G54420.1	D18-gDNA-s971281.g613475	D18-gDNA-s971281	55	2302	2.25	-0.168123	-0.217591	-0.184425	-0.473931	-0.358454	-0.340075	-0.494109	-0.577767	-0.415037	-0.415037
AT1G12610.1	D18-gDNA-s802111.g574601	D18-gDNA-s802111	2677	3617	0.94	0.584963	-0.434403	-0.643856	0.333424	-0.915936	-0.621488	-0.340075	0.0143553	-0.434403	-0.810966
AT5G45830.1	D18-gDNA-s753849.g563120	D18-gDNA-s753849	1	1499	1.5	-0.736966	0.275007	-1	-1	-0.971431	-0.943416	-0.68966	-0.761213	-0.971431	-0.971431
AT4G18960.1	D18-gDNA-s261782.g271253	D18-gDNA-s261782	1	5017	5.02	-0.68966	-0.666576	-0.713119	-0.736966	-0.535332	-0.68966	-0.862496	-0.836501	-0.713119	-0.761213
AT3G51710.1	D18-gDNA-s692061.g551838	D18-gDNA-s692061	1	2267	2.27	-0.68966	-0.643856	-0.666576	-0.599462	-0.494109	-0.621488	-0.217591	-0.200913	-0.494109	-0.37707
AT1G75900.1	D18-gDNA-s642946.g539279	D18-gDNA-s642946	2052	8697	6.65	-0.713119	-0.761213	-0.666576	-0.915936	-0.68966	-0.862496	-0.621488	-0.836501	-0.836501	-0.862496
AT5G51330.1	D18-gDNA-s651363.g543576	D18-gDNA-s651363	7816	9578	1.76	-0.514573	-0.888969	-0.286304	-0.713119	0.124328	-0.494109	-0.358454	-0.810966	-0.184425	-0.577767
AT5G18560.1	D18-gDNA-s205206.g212917	D18-gDNA-s205206	486	1806	1.32	-0.0588937	0.333424	-0.599462	-0.736966	-0.713119	-0.888969	-0.577767	-0.810966	-0.599462	-0.810966
AT4G26090.1	D18-gDNA-s262242.g271761	D18-gDNA-s262242	4538	8307	3.77	-0.943416	-0.971431	-0.599462	-0.666576	-0.473931	-0.556393	-0.862496	-0.915936	-0.535332	-0.514573
AT3G10520.1	D18-gDNA-s134740.g161837	D18-gDNA-s134740	3961	5277	1.32	-0.915936	-0.971431	-0.251539	-0.104697	-0.556393	-0.304006	-0.152003	-0.0144996	-0.713119	-0.434403
AT3G24560.2	D18-gDNA-s377323.g370399	D18-gDNA-s377323	1	1087	1.09	-0.621488	-0.666576	-0.535332	-0.643856	0.356144	0.485427	-0.0892673	-0.136062	-0.358454	-0.286304
AT3G60460.1	D18-gDNA-s877213.g589926	D18-gDNA-s877213	6481	7567	1.09	-0.473931	-0.321928	-0.761213	-0.761213	-0.621488	-0.621488	0.201634	0.250962	-0.514573	-0.454032
AT5G01040.1	D18-gDNA-s175404.g195151	D18-gDNA-s175404	3716	6414	2.7	-0.836501	-0.836501	-0.168123	-0.514573	-0.494109	-0.621488	-0.836501	-0.785875	-0.415037	-0.358454
AT2G35270.1	D18-gDNA-s136661.g163798	D18-gDNA-s136661	6584	8027	1.44	-0.234465	0.0976108	-0.577767	0.0143553	0.0426443	0.31034	-0.304006	-0.168123	-0.120294	0.15056
AT3G05690.1	D18-gDNA-s643873.g539699	D18-gDNA-s643873	1	2510	2.51	-0.395929	-0.152003	-0.556393	-0.577767	-0.340075	-0.0588937	-0.286304	-0.217591	-0.535332	-0.415037
AT5G66170.2	D18-gDNA-s512203.g459465	D18-gDNA-s512203	3426	4576	1.15	1.1177	0.992768	0.422233	0.250962	-0.304006	-0.0892673	-0.494109	-0.556393	-0.136062	0.0976108
AT4G20050.1	D18-gDNA-s777479.g570687	D18-gDNA-s777479	693	2557	1.86	-0.217591	-0.68966	-0.168123	-0.268817	-0.643856	-0.340075	0.163499	0.0143553	-0.577767	-0.643856
AT2G30130.1	D18-gDNA-s200244.g208633	D18-gDNA-s200244	2600	3517	0.92	0.0143553	-0.286304	1.33342	0.545968	-0.0740006	-0.104697	-0.321928	-0.152003	0.263034	-0.0439433
AT3G60900.1	D18-gDNA-s854741.g586253	D18-gDNA-s854741	486	2133	1.65	-0.268817	0.0143553	0.356144	0.485427	-0.217591	0.163499	-0.514573	-0.217591	-0.0439433	0.263034
AT1G63990.1	D18-gDNA-s224873.g230262	D18-gDNA-s224873	2	6118	6.12	-0.736966	-0.736966	-0.473931	-0.514573	-0.473931	-0.556393	-0.836501	-0.810966	-0.494109	-0.494109
AT1G66170.1	D18-gDNA-s59469.g80175	D18-gDNA-s59469	3651	6947	3.3	0.31034	-0.184425	-0.184425	-0.810966	-0.251539	-0.888969	-0.556393	-0.810966	-0.514573	-0.888969
AT3G02000.1	D18-gDNA-s741911.g560219	D18-gDNA-s741911	1572	2227	0.66	1.11103	-0.0144996	0.992768	-0.358454	0.871844	-0.37707	1.26303	0.0703893	0.238787	-0.514573
AT4G36380.1	D18-gDNA-s410665.g397787	D18-gDNA-s410665	1	4427	4.43	-0.621488	-0.556393	-0.514573	-0.494109	-0.37707	-0.321928	-0.666576	-0.643856	-0.599462	-0.454032
AT5G03700.1	D18-gDNA-s405071.g393027	D18-gDNA-s405071	1	4197	4.2	-0.473931	-0.736966	-0.37707	-0.473931	-0.535332	-0.535332	-0.643856	-0.556393	-0.494109	-0.415037
AT2G02990.1	D18-gDNA-s490257.g446238	D18-gDNA-s490257	4321	5637	1.32	0.62293	0.941106	0.687061	-0.514573	-0.556393	-0.535332	-0.713119	-0.577767	-0.785875	-0.666576
AT5G66870.1	D18-gDNA-s616434.g522948	D18-gDNA-s616434	1280	3520	2.24	-0.514573	-0.666576	-0.184425	-0.184425	0.333424	-0.0588937	-0.168123	0.0143553	-0.0144996	-0.358454
AT3G44730.1	D18-gDNA-s395899.g386919	D18-gDNA-s395899	245	4977	4.73	-0.785875	-0.761213	-0.599462	-0.577767	-0.268817	-0.304006	-0.434403	-0.514573	-0.473931	-0.434403
AT1G34300.1	D18-gDNA-s24128.g31498	D18-gDNA-s24128	45	10633	10.59	-0.915936	-0.915936	-0.862496	-0.943416	-0.943416	-0.915936	-0.599462	-0.68966	-0.862496	-0.836501
AT3G19580.1	D18-gDNA-s755370.g563896	D18-gDNA-s755370	571	1577	1.01	1.25701	0.189034	0.536053	0.238787	0.432959	0.201634	0.250962	0.176323	0.0565835	0.0143553
AT4G12730.1	D18-gDNA-s297140.g299348	D18-gDNA-s297140	122	1557	1.44	0.565597	0.815575	0.604071	0.807355	0	0.0976108	-0.234465	-0.304006	0.189034	0.443607
AT4G26740.1	D18-gDNA-s53155.g72687	D18-gDNA-s53155	10066	11940	1.87	0	-0.200913	0.0143553	-0.136062	0.378512	0.356144	-0.0588937	0.15056	0.238787	0.411426
AT4G00050.1	D18-gDNA-s360940.g354205	D18-gDNA-s360940	1	2307	2.31	-0.599462	-0.621488	0.226509	-0.0740006	-0.321928	-0.200913	-0.473931	-0.304006	0.15056	0.0285692
AT1G63260.1	D18-gDNA-s549366.g485341	D18-gDNA-s549366	362	2452	2.09	0.214125	0.238787	0.475085	0.555816	0.411426	0.400538	0.0703893	0.0143553	0.238787	0.201634
AT1G46480.1	D18-gDNA-s257478.g267678	D18-gDNA-s257478	1066	2852	1.79	-0.286304	-0.286304	0.356144	0.757023	0.238787	0.0976108	-0.0291463	0.201634	0.189034	0.464668
AT1G14750.1	D18-gDNA-s474223.g436859	D18-gDNA-s474223	1	1943	1.94	0.765535	0.163499	-0.0892673	-0.286304	-0.217591	-0.473931	0.111031	0.0976108	-0.0588937	-0.321928
AT5G17430.1	D18-gDNA-s829924.g579720	D18-gDNA-s829924	1	3791	3.79	-0.810966	-0.785875	0.0426443	-0.0588937	0.0143553	-0.120294	-0.761213	-0.810966	-0.395929	-0.666576
AT3G12000.1	D18-gDNA-s205590.g213387	D18-gDNA-s205590	45	2090	2.05	-0.454032	-0.37707	0.0285692	-0.0892673	0.189034	0.411426	-0.0588937	0.111031	0.124328	0.0840643
AT3G15370.1	D18-gDNA-s473250.g436334	D18-gDNA-s473250	1	1987	1.99	-0.666576	-0.234465	-0.434403	-0.0740006	-0.304006	0.0840643	0.275007	0.389567	-0.286304	0.15056
AT4G01630.1	D18-gDNA-s804674.g575063	D18-gDNA-s804674	1	2267	2.27	-0.736966	-0.37707	-0.415037	-0.0740006	-0.340075	-0.0740006	-0.234465	-0.184425	-0.0892673	0.263034
AT4G15200.1	D18-gDNA-s200004.g208507	D18-gDNA-s200004	538	5993	5.46	-0.915936	-0.943416	-0.761213	-0.761213	-0.785875	-0.836501	-0.395929	-0.340075	-0.836501	-0.810966
AT4G26150.1	D18-gDNA-s192882.g202941	D18-gDNA-s192882	1033	2947	1.91	-0.666576	-0.836501	-0.736966	-0.577767	0.0565835	-0.184425	0.613532	0.454176	-0.234465	-0.217591
AT3G22880.1	D18-gDNA-s266545.g275738	D18-gDNA-s266545	1	4783	4.78	0.189034	0.124328	-0.395929	-0.395929	-0.415037	-0.535332	-0.473931	-0.599462	-0.514573	-0.556393
AT4G03230.1	D18-gDNA-s413512.g400046	D18-gDNA-s413512	1	5638	5.64	-0.888969	-0.888969	-0.621488	-0.535332	-0.358454	-0.251539	-0.761213	-0.666576	-0.473931	-0.556393
AT5G50110.1	D18-gDNA-s332596.g328807	D18-gDNA-s332596	1	3207	3.21	0.137504	0.124328	0.298658	0.0285692	0.15056	0.0285692	0.0703893	0.0143553	0.0426443	0
AT4G36630.1	D18-gDNA-s247574.g257188	D18-gDNA-s247574	5976	17136	11.16	-0.434403	-0.434403	-0.643856	-0.68966	-0.621488	-0.643856	-0.68966	-0.643856	-0.68966	-0.68966
AT1G78130.1	D18-gDNA-s575956.g502576	D18-gDNA-s575956	702	5262	4.56	-0.415037	-0.434403	-0.268817	-0.268817	-0.168123	-0.268817	-0.200913	-0.268817	-0.136062	-0.152003
AT5G39680.1	D18-gDNA-s238030.g247927	D18-gDNA-s238030	706	3089	2.38	-0.168123	-0.321928	-0.168123	-0.286304	-0.268817	-0.184425	0.356144	0.344828	-0.358454	-0.321928
AT1G32490.1	D18-gDNA-s519056.g464548	D18-gDNA-s519056	2609	5547	2.94	-0.104697	-0.184425	0.176323	0	0.411426	0.356144	0.0565835	0.0840643	0.238787	0.163499
AT4G12860.1	D18-gDNA-s882963.g592807	D18-gDNA-s882963	1	2405	2.4	-0.494109	-0.234465	-0.643856	-0.862496	-1	-0.888969	0.555816	0.432959	-0.810966	-0.915936
AT4G28520.1	D18-gDNA-s834929.g581163	D18-gDNA-s834929	1424	2724	1.3	-0.943416	-0.971431	-1	-0.943416	-0.971431	-1	0.992768	0.613532	-0.915936	-0.943416
AT2G17950.1	D18-gDNA-s752621.g562725	D18-gDNA-s752621	64	1663	1.6	1.52105	0.124328	0.963474	-0.0588937	0.238787	-0.434403	0.263034	-0.340075	0.333424	-0.666576
AT1G23220.1	D18-gDNA-s283447.g284569	D18-gDNA-s283447	4687	8897	4.21	0.344828	-0.0439433	0.163499	-0.217591	-0.0439433	-0.358454	0.124328	-0.251539	0	-0.184425
AT1G04590.2	D18-gDNA-s448298.g416921	D18-gDNA-s448298	393	3619	3.23	0.678072	0.485427	-0.104697	-0.251539	-0.184425	-0.268817	0.0426443	-0.0144996	-0.340075	-0.434403
AT1G17060.1	D18-gDNA-s643000.g539310	D18-gDNA-s643000	3	3965	3.96	-0.713119	-0.810966	-0.0439433	-0.415037	-0.415037	-0.184425	-0.473931	-0.535332	-0.184425	-0.0892673
AT4G20900.1	D18-gDNA-s290791.g292560	D18-gDNA-s290791	54	3419	3.37	-0.217591	-0.599462	-0.0740006	-0.434403	0	-0.321928	0.485427	0.238787	-0.0439433	-0.286304
AT3G54350.1	D18-gDNA-s405981.g393884	D18-gDNA-s405981	1	3647	3.65	-0.0892673	-0.0439433	-0.184425	-0.251539	0.378512	0.111031	0.0285692	-0.104697	0.0426443	-0.0740006
AT3G25470.1	D18-gDNA-s228374.g234946	D18-gDNA-s228374	7366	9670	2.3	0.757023	0.575312	0.704872	0.604071	0.704872	0.555816	0.695994	0.475085	0.575312	0.485427
AT5G39310.1	D18-gDNA-s818486.g577265	D18-gDNA-s818486	676	1838	1.16	-0.556393	-0.168123	-0.251539	-0.454032	-0.268817	-0.340075	0.584963	1.13093	-0.621488	-0.340075
AT5G65800.1	D18-gDNA-s365171.g358872	D18-gDNA-s365171	11	2820	2.81	-0.168123	-0.577767	-0.304006	-0.304006	-0.321928	-0.0144996	0.333424	0.432959	-0.120294	-0.494109
AT3G07970.1	D18-gDNA-s681070.g549015	D18-gDNA-s681070	8210	14807	6.6	-0.68966	-0.643856	-0.454032	0.0143553	-0.321928	-0.184425	-0.643856	-0.577767	-0.494109	-0.340075
AT4G11150.1	D18-gDNA-s538710.g480320	D18-gDNA-s538710	12523	15037	2.51	-0.0740006	-0.0439433	0.0143553	0.263034	0.0285692	-0.0740006	0.454176	0.464668	0.505891	0.344828
AT4G35790.1	D18-gDNA-s939272.g605951	D18-gDNA-s939272	3116	6868	3.75	-0.184425	-0.120294	0.0143553	-0.0588937	0.163499	0.238787	-0.286304	-0.168123	-0.0291463	0.0703893
AT2G28550.3	D18-gDNA-s662124.g546527	D18-gDNA-s662124	1	3084	3.08	0.321928	0.163499	0.659925	0.214125	0.321928	0.0285692	0.226509	0.201634	0.15056	0
AT3G20440.2	D18-gDNA-s509863.g457025	D18-gDNA-s509863	3246	6855	3.61	-0.415037	-0.556393	-0.454032	-0.643856	0.367371	0.250962	0.0426443	0.0565835	-0.104697	-0.234465
AT2G45280.2	D18-gDNA-s932077.g602705	D18-gDNA-s932077	2	3661	3.66	0	-0.152003	0.124328	0.0143553	0.0565835	-0.0740006	-0.168123	-0.251539	0.0976108	0.0840643
AT2G46310.1	D18-gDNA-s465352.g431409	D18-gDNA-s465352	5158	6687	1.53	-0.120294	-0.268817	0.411426	0.31034	0.0285692	0.0285692	0.731183	0.992768	0.0426443	0.176323
AT1G29410.2	D18-gDNA-s30180.g39593	D18-gDNA-s30180	1	5447	5.45	-0.136062	-0.234465	-0.268817	-0.217591	-0.136062	-0.168123	0.0565835	-0.120294	-0.251539	-0.286304
AT5G48630.2	D18-gDNA-s391907.g382650	D18-gDNA-s391907	1	2587	2.59	0.400538	0.378512	0.695994	0.62293	0.669027	0.565597	0.344828	0.356144	0.565597	0.495695
AT3G55820.1	D18-gDNA-s809687.g575759	D18-gDNA-s809687	1661	3787	2.13	0.422233	0.333424	0.713696	0.782409	0.632268	0.604071	0.485427	0.575312	0.613532	0.678072
AT3G23050.1	D18-gDNA-s784958.g571458	D18-gDNA-s784958	11	2247	2.24	-0.200913	-0.0740006	0.739848	0.367371	0.604071	0.722466	0.124328	-0.0291463	-0.0892673	-0.268817
AT1G06150.1	D18-gDNA-s493500.g448151	D18-gDNA-s493500	2496	5617	3.12	-0.234465	-0.120294	0.176323	0.201634	0.367371	0.333424	0.111031	0.176323	0.163499	0.15056
AT2G01905.1	D18-gDNA-s352498.g346650	D18-gDNA-s352498	2620	7546	4.93	-0.152003	-0.184425	0.238787	0.238787	-0.0144996	-0.0892673	-0.888969	-0.915936	0.0703893	-0.0588937
AT1G47870.1	D18-gDNA-s169939.g192367	D18-gDNA-s169939	1	8527	8.53	0	-0.286304	-0.535332	-0.599462	-0.358454	-0.340075	-0.358454	-0.535332	-0.556393	-0.599462
AT4G20090.1	D18-gDNA-s142805.g170530	D18-gDNA-s142805	2130	4375	2.25	0.400538	0.389567	0.713696	0.695994	0.687061	0.687061	-0.340075	-0.200913	0.411426	0.400538
AT5G64830.1	D18-gDNA-s322156.g319661	D18-gDNA-s322156	106	2526	2.42	0.31034	0.275007	0.536053	0.790772	0.773996	0.782409	0.464668	0.594549	0.321928	0.378512
AT4G29900.1	D18-gDNA-s572125.g497981	D18-gDNA-s572125	2727	6267	3.54	-0.268817	-0.37707	-0.136062	-0.152003	0.238787	0.464668	-0.666576	-0.713119	0.0426443	0.0703893
AT5G06240.1	D18-gDNA-s21567.g27357	D18-gDNA-s21567	7228	14197	6.97	0.0565835	0.0285692	-0.37707	-0.37707	-0.535332	-0.535332	-0.217591	-0.200913	-0.454032	-0.395929
AT5G65510.1	D18-gDNA-s174955.g195004	D18-gDNA-s174955	2	2682	2.68	1.18903	0.659925	1.17632	0.632268	0.903038	0.555816	0.887525	0.669027	0.765535	0.443607
AT4G23640.1	D18-gDNA-s256757.g266998	D18-gDNA-s256757	2169	5767	3.6	-0.473931	-0.268817	-0.454032	-0.434403	0.0565835	0.0565835	-0.68966	-0.643856	0.137504	0.333424
AT4G29170.1	D18-gDNA-s769800.g568313	D18-gDNA-s769800	2115	4751	2.64	1.26303	1.1375	0.594549	0.495695	0.389567	0.163499	0.0840643	-0.0588937	0.400538	0.238787
AT4G04350.1	D18-gDNA-s275562.g281260	D18-gDNA-s275562	1	3996	4	-0.713119	-0.68966	-0.286304	-0.358454	0.495695	0.201634	-0.104697	-0.268817	-0.0144996	-0.217591
AT5G47910.1	D18-gDNA-s45291.g61297	D18-gDNA-s45291	1	5487	5.49	-0.577767	-0.785875	-0.120294	-0.535332	0.111031	-0.0740006	-0.286304	-0.395929	0.15056	-0.200913
AT3G63010.1	D18-gDNA-s898348.g598235	D18-gDNA-s898348	1	2159	2.16	1.58015	1.36177	0.722466	0.31034	1.13093	0.963474	0.594549	0.263034	1.01436	0.757023
AT4G37790.1	D18-gDNA-s381529.g374573	D18-gDNA-s381529	4086	6485	2.4	-0.556393	-0.68966	-0.535332	-0.577767	-0.454032	0.475085	0.124328	0.137504	-0.434403	-0.514573
AT4G37750.1	D18-gDNA-s239988.g250192	D18-gDNA-s239988	1	4909	4.91	0.378512	-0.286304	0.604071	-0.0588937	0.31034	-0.168123	0.201634	-0.0740006	0.367371	-0.0892673
AT1G72100.1	D18-gDNA-s308145.g308738	D18-gDNA-s308145	6569	10001	3.43	0.0840643	0.226509	-0.358454	-0.251539	-0.358454	-0.358454	0.214125	0.226509	-0.556393	-0.577767
AT4G29660.1	D18-gDNA-s361102.g354386	D18-gDNA-s361102	2715	3267	0.55	3.22651	3.0018	2.68257	2.68482	2.21101	2.24184	1.22651	1.40054	2.28983	2.43829
AT4G23410.1	D18-gDNA-s571012.g497162	D18-gDNA-s571012	4233	6057	1.82	0.526069	0.31034	0.807355	1.11103	0.910733	1.09761	0.765535	0.831877	0.790772	0.903038
AT5G54670.1	D18-gDNA-s426193.g406189	D18-gDNA-s426193	480	5872	5.39	-0.234465	-0.268817	0.189034	-0.136062	0.15056	0.0143553	0.250962	0.189034	0.0426443	-0.136062
AT5G03800.1	D18-gDNA-s163685.g186185	D18-gDNA-s163685	4256	7167	2.91	0.422233	0.286881	0.505891	0.163499	0.536053	0.526069	0.137504	0.163499	0.214125	0.214125
AT5G27620.1	D18-gDNA-s824625.g578031	D18-gDNA-s824625	1	1827	1.83	0.400538	0.505891	0.773996	0.545968	1.31034	1.1177	0.956057	0.992768	1.13093	0.941106
AT3G08970.1	D18-gDNA-s350218.g344352	D18-gDNA-s350218	4476	6777	2.3	0.757023	0.565597	0.790772	0.739848	1.04963	1.03562	0.678072	0.669027	0.757023	0.815575
AT3G49170.1	D18-gDNA-s408267.g395847	D18-gDNA-s408267	1477	4239	2.76	-0.268817	-0.168123	0.238787	0.31034	0.790772	0.757023	-0.0291463	0.0840643	0.400538	0.464668
AT2G31340.1	D18-gDNA-s630540.g533993	D18-gDNA-s630540	1	3516	3.52	-0.0892673	-0.0588937	0.189034	-0.0892673	0.659925	0.565597	0.454176	0.389567	0.238787	0.189034
AT1G21390.1	D18-gDNA-s573683.g500078	D18-gDNA-s573683	2376	3147	0.77	0.163499	-0.168123	1.84398	0.713696	0.505891	0.757023	0.584963	0.739848	1.07724	1.69153
AT3G63480.1	D18-gDNA-s226067.g231799	D18-gDNA-s226067	1	3055	3.05	-0.200913	-0.321928	-0.415037	-0.494109	-0.304006	-0.395929	0.464668	0.505891	-0.473931	-0.37707
AT3G04460.1	D18-gDNA-s243820.g253009	D18-gDNA-s243820	1	3897	3.9	-0.234465	-0.358454	-0.136062	-0.268817	0.454176	0.505891	-0.0892673	-0.0588937	0.176323	0.0285692
AT1G05560.1	D18-gDNA-s940704.g607056	D18-gDNA-s940704	1612	5487	3.88	0.641546	0.400538	-0.120294	-0.268817	-0.217591	0.298658	-1	-1	-0.599462	-0.621488
AT3G57040.1	D18-gDNA-s30349.g39748	D18-gDNA-s30349	22213	23807	1.59	0.411426	0.389567	0.970854	0.918386	1.14405	0.933573	0.659925	0.526069	1.19535	1.36177
AT5G60540.1	D18-gDNA-s620096.g525195	D18-gDNA-s620096	1886	7933	6.05	0.286881	0.250962	0.0565835	-0.136062	-0.0291463	-0.0588937	-0.152003	0.0426443	-0.0291463	0.0285692
AT1G15190.1	D18-gDNA-s210478.g217967	D18-gDNA-s210478	509	2117	1.61	1.31034	-0.0740006	1.82782	-0.0291463	1.65535	-0.152003	1.36737	-0.251539	0.782409	-0.200913
AT4G37630.1	D18-gDNA-s625479.g529717	D18-gDNA-s625479	1	2149	2.15	1.15056	0.485427	0.659925	0.765535	1.28688	0.782409	1.16993	1.07039	1.02857	0.495695
AT1G69040.2	D18-gDNA-s318513.g316323	D18-gDNA-s318513	1	4207	4.21	-0.0144996	0.0976108	0.83996	0.432959	0.201634	0.0426443	0	0.0976108	0.214125	0.163499
AT2G17820.1	D18-gDNA-s590825.g514662	D18-gDNA-s590825	1	9597	9.6	-0.37707	-0.340075	-0.268817	-0.286304	-0.0892673	-0.152003	-0.286304	-0.251539	-0.217591	-0.268817
AT5G39710.1	D18-gDNA-s152668.g177935	D18-gDNA-s152668	7446	10588	3.14	0.565597	0.505891	0.695994	0.505891	0.782409	0.765535	0.632268	0.536053	0.594549	0.704872
AT2G40220.1	D18-gDNA-s311776.g311437	D18-gDNA-s311776	11706	13545	1.84	1.36737	1.08406	1.04963	0.659925	1.09085	1.05658	1.32769	1.37851	1.1177	1.09085
AT3G27960.1	D18-gDNA-s30.g54	D18-gDNA-s30	13006	15910	2.9	0.687061	0.356144	0.799087	0.807355	0.863938	0.773996	0.485427	0.992768	0.632268	0.739848
AT1G20060.1	D18-gDNA-s604974.g519910	D18-gDNA-s604974	1	2271	2.27	-0.577767	-0.514573	-0.415037	-0.643856	1.44361	1.04963	-0.37707	-0.358454	0.0426443	-0.200913
AT2G28880.1	D18-gDNA-s693019.g551962	D18-gDNA-s693019	3646	15889	12.24	-0.304006	-0.395929	-0.120294	-0.304006	-0.120294	-0.268817	-0.666576	-0.599462	-0.415037	-0.473931
AT4G11260.1	D18-gDNA-s152345.g177479	D18-gDNA-s152345	1734	4047	2.31	0.275007	0.263034	1	0.941106	0.831877	1.17632	0.411426	0.298658	0.925999	0.903038
AT3G29290.1	D18-gDNA-s602330.g518848	D18-gDNA-s602330	1726	3927	2.2	1.12433	0.722466	0.941106	0.918386	1.18269	1.10434	0.713696	0.613532	0.536053	0.604071
AT1G19250.1	D18-gDNA-s868359.g587499	D18-gDNA-s868359	1286	4799	3.51	-0.810966	-0.810966	-0.836501	-0.862496	-0.836501	-0.862496	0.565597	0.378512	-0.943416	-0.915936
AT2G01110.1	D18-gDNA-s59258.g79876	D18-gDNA-s59258	7421	10617	3.2	1.32769	1.18903	0.516015	0.565597	0.545968	0.464668	0.731183	0.757023	0.555816	0.422233
AT4G20060.1	D18-gDNA-s979946.g615043	D18-gDNA-s979946	1152	4897	3.75	-0.152003	-0.152003	0.124328	0.0840643	0.695994	0.650765	0.238787	0.201634	0.250962	0.333424
AT2G34980.1	D18-gDNA-s534887.g477459	D18-gDNA-s534887	1664	2817	1.15	2.05658	2.01078	1.74846	1.98914	1.90689	1.97085	1.77821	1.64155	1.45418	1.65076
AT4G09140.1	D18-gDNA-s518018.g463578	D18-gDNA-s518018	1	1831	1.83	0.443607	0.432959	0.713696	0.545968	1.58976	1.40599	0.823749	0.748461	1.0635	0.970854
AT4G24120.1	D18-gDNA-s381230.g374288	D18-gDNA-s381230	5816	10892	5.08	-0.136062	0.111031	-0.152003	-0.0291463	0.124328	0.333424	0.238787	0.298658	0.0143553	0.176323
AT5G09790.2	D18-gDNA-s169625.g192049	D18-gDNA-s169625	96	4298	4.2	0.201634	0.201634	0.111031	0.344828	0.378512	0.411426	0.464668	0.516015	0.214125	0.286881
AT4G33990.1	D18-gDNA-s21394.g27028	D18-gDNA-s21394	1	7307	7.31	-0.120294	-0.136062	-0.0892673	-0.234465	0.137504	0.0840643	-0.251539	-0.358454	-0.200913	-0.168123
AT4G21390.1	D18-gDNA-s3527.g5486	D18-gDNA-s3527	1156	7116	5.96	-0.535332	-0.454032	-0.473931	-0.494109	-0.120294	-0.136062	0.137504	0.214125	-0.152003	-0.251539
AT2G45430.1	D18-gDNA-s391371.g382053	D18-gDNA-s391371	155	1292	1.14	1.23266	-0.785875	0.85599	-0.268817	-0.535332	-0.643856	1.83592	-0.915936	-0.304006	-0.862496
AT5G64630.2	D18-gDNA-s230787.g238210	D18-gDNA-s230787	4406	6128	1.72	1.38957	1.05658	1.09085	0.799087	1.87184	1.57046	1.57046	1.36177	1.53107	1.29866
AT4G27300.1	D18-gDNA-s240964.g251070	D18-gDNA-s240964	1	4747	4.75	-0.37707	-0.251539	-0.120294	-0.217591	-0.0588937	-0.0588937	0.443607	0.344828	-0.0291463	-0.104697
AT3G54670.3	D18-gDNA-s398139.g388711	D18-gDNA-s398139	2	3425	3.42	-0.556393	-0.514573	-0.304006	-0.577767	1.02148	0.903038	-0.340075	-0.395929	-0.0439433	-0.168123
AT2G25600.1	D18-gDNA-s292510.g294444	D18-gDNA-s292510	1	5107	5.11	-0.434403	-0.37707	0.0703893	-0.120294	-0.168123	0.367371	-0.340075	-0.321928	-0.234465	0.495695
AT5G59030.1	D18-gDNA-s579755.g506295	D18-gDNA-s579755	2858	3877	1.02	1.50589	1.55582	1.9222	1.68706	0.823749	1.05658	2.23266	2.28392	1.29278	1.42761
AT1G56010.2	D18-gDNA-s264165.g274183	D18-gDNA-s264165	7846	9256	1.41	-0.434403	-0.200913	0.333424	0.505891	-0.251539	1.37851	-0.340075	-0.0740006	-0.304006	0.137504
AT1G12060.1	D18-gDNA-s171504.g193429	D18-gDNA-s171504	4088	4877	0.79	2.28096	1.81967	2	2.04963	1.66903	1.852	2.41143	2.61117	2.11103	2.0321
AT3G16120.1	D18-gDNA-s265435.g275074	D18-gDNA-s265435	1	677	0.68	3.50462	3.56925	1.91073	2.02857	1.91073	2.58976	2.23266	1.89142	1.97453	1.95606
AT4G28560.1	D18-gDNA-s275035.g281067	D18-gDNA-s275035	17	4228	4.21	0.124328	0.163499	1.03562	0.815575	0.367371	0.389567	0.799087	0.545968	0.575312	0.613532
AT5G62380.1	D18-gDNA-s245662.g254783	D18-gDNA-s245662	3276	4910	1.63	0.111031	0.739848	1.14405	1.79909	1.12433	1.57046	1.26303	1.7866	1.04264	1.42223
AT4G22970.1	D18-gDNA-s58303.g78684	D18-gDNA-s58303	1	12091	12.09	-0.120294	-0.268817	-0.68966	-0.713119	-0.514573	-0.621488	-0.358454	-0.340075	-0.599462	-0.621488
AT3G24730.1	D18-gDNA-s286211.g287509	D18-gDNA-s286211	578	1667	1.09	2.52607	1.98914	2.66903	2.774	2.10434	1.90304	2.30159	2.24184	2.22651	1.9782
AT1G16590.1	D18-gDNA-s735662.g559665	D18-gDNA-s735662	1346	2496	1.15	2.84599	2.75275	1.43296	1.32769	1.48027	1.54597	1.25096	1.1177	1.69153	1.57531
AT5G20730.1	D18-gDNA-s326742.g323725	D18-gDNA-s326742	2	2588	2.59	-0.152003	-0.184425	0.0143553	-0.251539	1.19535	1.20163	0.250962	0.238787	0.400538	0.263034
AT1G64280.1	D18-gDNA-s534089.g476649	D18-gDNA-s534089	1	3427	3.43	0.495695	0.475085	0.641546	0.62293	0.963474	1.02148	0.201634	0.31034	0.799087	0.773996
AT4G14590.1	D18-gDNA-s249315.g259005	D18-gDNA-s249315	231	2527	2.3	0.632268	0.632268	0.659925	0.594549	0.941106	0.918386	1.35614	1.32769	1.01436	1.05658
AT5G57800.1	D18-gDNA-s780225.g570970	D18-gDNA-s780225	1966	4022	2.06	1.55582	0.83996	2.06695	1.78241	1.25096	0.422233	1.13093	0.286881	0.970854	0.201634
AT1G69940.1	D18-gDNA-s164105.g186784	D18-gDNA-s164105	16956	19057	2.1	2.03914	1.93357	1.5008	1.62761	1.25701	1.04264	1.36737	1.32769	1.42223	1.28096
AT5G62990.1	D18-gDNA-s129990.g156646	D18-gDNA-s129990	3716	5005	1.29	1.98185	1.77821	1.45943	1.53107	2.04264	1.89142	0.992768	0.978196	1.74846	1.87184
AT2G26350.1	D18-gDNA-s178642.g196767	D18-gDNA-s178642	1	2647	2.65	0.678072	0.722466	0.782409	0.659925	1.21412	1.31034	0.903038	0.871844	1.11103	1.13093
AT4G24210.1	D18-gDNA-s904156.g599036	D18-gDNA-s904156	1765	2757	0.99	1.52607	1.28688	1.38405	1.36177	1.03562	1.38957	2.09761	2.53356	1.1375	1.36737
AT2G30920.1	D18-gDNA-s1038341.g618747	D18-gDNA-s1038341	1257	3691	2.43	1.28688	1.22033	1.15704	1.32193	0.9855	0.871844	0.918386	0.831877	1.18269	1.25096
AT2G47000.1	D18-gDNA-s323261.g320685	D18-gDNA-s323261	1	5437	5.44	-0.736966	-0.761213	-0.514573	-0.713119	0.443607	0.536053	0.111031	0.275007	-0.535332	-0.395929
AT5G22220.2	D18-gDNA-s172834.g194152	D18-gDNA-s172834	1	3787	3.79	0.790772	0.831877	0.555816	0.485427	1.02857	0.887525	0.226509	0.226509	0.344828	0.238787
AT5G54510.1	D18-gDNA-s49541.g67772	D18-gDNA-s49541	1	2577	2.58	0.731183	0.863938	0.526069	0.214125	0.367371	1.17632	0.263034	0.83996	0.454176	0.632268
AT1G64060.1	D18-gDNA-s83462.g109334	D18-gDNA-s83462	1713	7657	5.94	0.226509	-0.104697	0.613532	0.400538	0.594549	0.333424	0.400538	-0.0144996	0.250962	0.263034
AT2G37640.1	D18-gDNA-s447978.g416627	D18-gDNA-s447978	306	2077	1.77	1.39506	1.14405	1.23266	1.43829	1.12433	1.48027	1.52105	1.69599	0.641546	1.1177
AT1G13260.1	D18-gDNA-s495565.g449416	D18-gDNA-s495565	466	1791	1.33	1.65076	1.31034	2.73335	1.53107	1.02857	1.32193	0.83996	0.464668	1.82782	1.87184
AT3G60740.1	D18-gDNA-s619045.g524409	D18-gDNA-s619045	1	4261	4.26	-0.217591	-0.321928	0.214125	-0.0144996	1	0.782409	0.176323	0.214125	0.536053	0.505891
AT3G26790.1	D18-gDNA-s431257.g407622	D18-gDNA-s431257	234	3845	3.61	1.05658	1.09085	0.687061	0.687061	1.01436	0.992768	0.659925	0.62293	0.879706	0.918386
AT5G63420.1	D18-gDNA-s725257.g556442	D18-gDNA-s725257	1	2527	2.53	0.0840643	-0.0291463	0.565597	0.389567	1.40054	1.36177	0.516015	0.464668	0.650765	0.443607
AT2G35520.2	D18-gDNA-s591269.g514996	D18-gDNA-s591269	1	1228	1.23	2.74201	2.69822	1.78241	1.9486	1.70044	1.7137	1.51096	1.36177	2.17632	2.17951
AT5G54250.1	D18-gDNA-s589618.g513722	D18-gDNA-s589618	2947	5297	2.35	0.687061	0.879706	0.799087	1.10434	0.443607	0.722466	1.13093	1.34483	0.333424	1.16993
AT5G60910.1	D18-gDNA-s292304.g294162	D18-gDNA-s292304	13597	15832	2.24	2.15056	1.56071	1.73118	1.29866	1.19535	0.739848	1.21412	0.765535	1.33914	0.584963
AT5G65420.3	D18-gDNA-s399498.g389561	D18-gDNA-s399498	76	3081	3.01	1.25096	1.08406	1.29278	1.13093	1.40054	1.16993	0.739848	0.669027	1.31615	1.18269
AT3G28910.1	D18-gDNA-s5807.g9853	D18-gDNA-s5807	4976	6561	1.59	1.25701	0.378512	0.903038	0.411426	0.978196	0.555816	2.10098	1.98914	0.807355	0.214125
AT2G26830.1	D18-gDNA-s559431.g488381	D18-gDNA-s559431	1	5707	5.71	0.475085	0.333424	0.475085	0.536053	0.555816	0.545968	0.555816	0.411426	0.495695	0.475085
AT1G71440.1	D18-gDNA-s456714.g424406	D18-gDNA-s456714	2306	5865	3.56	-0.136062	-0.0439433	0.226509	0.0143553	1.07724	1.03562	1.03562	0.970854	0.713696	0.687061
AT1G79860.1	D18-gDNA-s494090.g448524	D18-gDNA-s494090	1906	4906	3	1.20789	1.09761	1.45943	1.65076	0.659925	0.641546	0.739848	0.594549	1.02148	1.12433
AT2G19450.1	D18-gDNA-s212983.g219441	D18-gDNA-s212983	1	6837	6.84	0.650765	0.669027	0.400538	0.238787	0.411426	0.298658	0.367371	0.275007	0.378512	0.137504
AT5G14870.1	D18-gDNA-s172879.g194165	D18-gDNA-s172879	2346	6764	4.42	0.137504	0.333424	0.85599	0.992768	0.799087	0.757023	0.137504	0.250962	0.695994	0.773996
AT2G17420.1	D18-gDNA-s254876.g264692	D18-gDNA-s254876	1	4584	4.58	0.722466	0.659925	0.933573	0.895303	0.941106	0.713696	0.659925	0.526069	0.847997	0.799087
AT4G00020.2	D18-gDNA-s244117.g253352	D18-gDNA-s244117	6856	11889	5.03	-0.37707	-0.494109	-0.358454	-0.556393	0.948601	0.678072	-0.184425	-0.136062	0.0565835	-0.168123
AT2G25840.2	D18-gDNA-s4866.g8164	D18-gDNA-s4866	6476	8517	2.04	1.46989	1.20789	1.20163	1.03562	1.60407	1.61353	1.44361	1.26303	1.64616	1.63227
AT4G39620.1	D18-gDNA-s214857.g220948	D18-gDNA-s214857	166	6270	6.1	0.333424	0.275007	0.15056	0.298658	0.286881	0.344828	0.464668	0.454176	-0.120294	-0.0439433
AT1G77320.1	D18-gDNA-s453715.g421534	D18-gDNA-s453715	3286	8799	5.51	-0.358454	-0.473931	-0.184425	-0.304006	0.871844	0.641546	-0.0588937	-0.152003	0.298658	0.0565835
AT4G11280.1	D18-gDNA-s60156.g81112	D18-gDNA-s60156	1239	3697	2.46	1.08406	0.575312	1.58976	1.31615	1.1177	0.887525	1.32769	1.40054	1.43829	0.748461
AT2G31530.1	D18-gDNA-s408665.g396175	D18-gDNA-s408665	9	7614	7.61	0.0143553	-0.0439433	0.0976108	0.189034	0.389567	0.356144	0.0703893	0.0565835	0.250962	0.263034
AT5G55810.2	D18-gDNA-s154571.g180200	D18-gDNA-s154571	295	2907	2.61	1.25701	1.23266	1.70487	1.50589	1.44361	1.54102	0.918386	0.863938	1.50589	1.20163
AT4G21190.1	D18-gDNA-s468556.g433471	D18-gDNA-s468556	456	4897	4.44	0.879706	0.650765	1.11103	0.925999	1.02148	0.863938	0.782409	0.584963	0.83996	0.641546
AT1G22260.1	D18-gDNA-s203425.g211606	D18-gDNA-s203425	513	5227	4.71	0.111031	0.0565835	0.678072	0.731183	0.83996	0.704872	0.62293	0.62293	0.516015	0.250962
AT2G45330.1	D18-gDNA-s503849.g453619	D18-gDNA-s503849	296	3417	3.12	1.8953	1.76129	0.687061	0.757023	0.367371	0.238787	0.485427	0.464668	0.695994	0.454176
AT2G25660.1	D18-gDNA-s60907.g82036	D18-gDNA-s60907	2	3368	3.37	-0.666576	-0.643856	-0.321928	-0.68966	1.33342	1.33342	-0.0439433	0.0840643	0.176323	-0.0740006
AT2G29680.1	D18-gDNA-s900231.g598665	D18-gDNA-s900231	236	4203	3.97	0.505891	0.378512	0.722466	0.632268	1.07724	0.871844	0.941106	0.831877	0.9855	0.831877
AT1G78770.1	D18-gDNA-s475518.g437492	D18-gDNA-s475518	1838	5807	3.97	1.32193	0.9855	1.13093	0.773996	1.31034	1.02148	0.687061	0.526069	1.08406	0.807355
AT4G12720.4	D18-gDNA-s696013.g552524	D18-gDNA-s696013	1	1847	1.85	1.65992	1.42223	1.79909	1.774	1.37851	1.61353	1.94111	1.85997	1.41684	1.57531
AT3G61910.1	D18-gDNA-s255763.g265691	D18-gDNA-s255763	1849	6887	5.04	0.189034	-0.0144996	0.443607	0.31034	0.344828	0.263034	0.594549	0.641546	0.356144	0.275007
AT1G75820.1	D18-gDNA-s877682.g590294	D18-gDNA-s877682	299	4122	3.82	0.124328	-0.0892673	0.669027	0.555816	1.1177	1.20163	0.584963	0.765535	0.773996	0.847997
AT2G47040.1	D18-gDNA-s343225.g336828	D18-gDNA-s343225	786	8389	7.6	0.575312	0.454176	0.704872	0.485427	0.432959	0.31034	0.176323	0.0143553	0.378512	0.298658
AT5G02030.1	D18-gDNA-s38518.g50120	D18-gDNA-s38518	13082	17487	4.41	0.584963	0.475085	0.887525	0.659925	0.978196	0.903038	0.516015	0.389567	0.948601	0.847997
AT5G19530.1	D18-gDNA-s99360.g129242	D18-gDNA-s99360	826	3647	2.82	1.01436	0.9855	1.17632	1.14405	1.0635	1.0072	1.53107	1.42223	1.31034	1.40599
AT1G62440.1	D18-gDNA-s415046.g401165	D18-gDNA-s415046	1	1777	1.78	1.56071	0.650765	1.31034	1.36737	1.54597	1.32193	1.77821	1.92979	1.81558	1.04264
AT3G27010.1	D18-gDNA-s942220.g607635	D18-gDNA-s942220	6460	8187	1.73	1.19535	1.33914	1.91839	1.53605	1.79909	1.78241	2.07382	1.87971	1.38957	1.33342
AT5G41480.1	D18-gDNA-s624837.g529228	D18-gDNA-s624837	642	3386	2.74	1.09085	1.09085	0.903038	0.847997	1.48027	1.53605	0.163499	0.15056	0.650765	0.604071
AT1G27080.1	D18-gDNA-s754346.g563421	D18-gDNA-s754346	5448	9147	3.7	0.594549	0.782409	0.31034	0.516015	0.367371	0.584963	1.23266	1.09085	0.163499	0.594549
AT2G44190.1	D18-gDNA-s519593.g465060	D18-gDNA-s519593	666	2578	1.91	1.36737	1.15704	1.36737	1.53605	2.04963	1.93357	1.29866	1.25096	1.84398	1.852
AT5G56180.1	D18-gDNA-s171776.g193599	D18-gDNA-s171776	1	3427	3.43	0.565597	0.650765	0.669027	0.731183	0.978196	1.02148	1.07724	1.09085	0.782409	0.650765
AT4G29860.1	D18-gDNA-s971185.g613433	D18-gDNA-s971185	1	4157	4.16	0.678072	0.748461	0.731183	0.704872	0.887525	0.978196	-0.104697	-0.120294	0.941106	0.918386
AT5G50280.1	D18-gDNA-s561073.g489746	D18-gDNA-s561073	66	1452	1.39	1.65076	1.59455	1.80323	1.86394	1.93357	1.9486	2.20477	2.18269	1.99277	1.926
AT5G24330.1	D18-gDNA-s207851.g215529	D18-gDNA-s207851	3036	5385	2.35	1.70487	1.34483	1.61824	1.5008	1.79909	1.59932	1.66903	1.41143	1.72247	1.5008
AT1G29300.1	D18-gDNA-s163702.g186210	D18-gDNA-s163702	1708	6247	4.54	1.34483	0.941106	1.18903	1.04264	0.903038	0.765535	0.782409	0.887525	1.16993	0.933573
AT3G21870.1	D18-gDNA-s512534.g459791	D18-gDNA-s512534	3501	5367	1.87	0.650765	0.137504	1.40599	1.29866	0.895303	1.57046	1.03562	0.933573	1.20789	0.815575
AT4G32700.2	D18-gDNA-s22104.g28361	D18-gDNA-s22104	7956	13573	5.62	-0.415037	-0.514573	-0.286304	-0.286304	1.02857	0.765535	-0.0439433	-0.136062	0.189034	0.0143553
AT5G64390.3	D18-gDNA-s69857.g92904	D18-gDNA-s69857	4766	7793	3.03	2.02857	1.95233	0.992768	0.847997	1.07724	0.992768	0.400538	0.400538	0.9855	0.823749
AT1G11870.2	D18-gDNA-s673219.g548009	D18-gDNA-s673219	1	3227	3.23	0.831877	0.847997	0.641546	0.575312	1.36737	1.45418	1.09761	0.978196	0.978196	0.9855
AT1G22620.1	D18-gDNA-s591112.g514880	D18-gDNA-s591112	1096	7790	6.69	-0.473931	-0.37707	-0.577767	-0.713119	0.748461	0.722466	-0.286304	-0.304006	-0.0892673	-0.120294
AT5G53550.1	D18-gDNA-s209826.g217454	D18-gDNA-s209826	19696	22980	3.28	0.0840643	0.189034	0.604071	0.475085	0.226509	0.411426	0.933573	1.18269	0.238787	0.613532
AT5G53860.4	D18-gDNA-s911498.g599559	D18-gDNA-s911498	1	2218	2.22	1.28688	1.1635	1.53605	1.66903	1.90304	1.80323	1.55582	1.53107	1.88753	1.79494
AT4G30580.1	D18-gDNA-s336999.g332474	D18-gDNA-s336999	1	3467	3.47	1.29278	1.12433	1.12433	1.19535	1.26903	1.30451	1.33914	1.22033	0.887525	0.887525
AT2G33880.1	D18-gDNA-s1000716.g616369	D18-gDNA-s1000716	1701	3687	1.99	1.81147	1.70487	1.09085	0.978196	1.59932	1.44361	1.79494	1.8679	1.41143	0.992768
AT1G12770.1	D18-gDNA-s138949.g166675	D18-gDNA-s138949	3045	3864	0.82	2.97269	3.08066	2.90304	3.06005	2.41143	2.72465	2.37573	2.4489	2.9241	3.13093
AT2G37920.1	D18-gDNA-s576917.g503475	D18-gDNA-s576917	2848	6477	3.63	1.23266	1.07724	1.26903	1.0635	1.09085	1.05658	1.13093	1.15704	1.22651	1.19535
AT5G35520.1	D18-gDNA-s143786.g171258	D18-gDNA-s143786	2556	4897	2.34	2.01792	1.926	2.01792	1.81967	1.80323	1.56071	1.79494	1.67807	1.81967	1.70929
AT5G67570.1	D18-gDNA-s110898.g141049	D18-gDNA-s110898	1	3317	3.32	0.238787	0.137504	0.739848	0.62293	1.66448	1.41684	0.910733	0.871844	1.1635	1.0072
AT2G46240.1	D18-gDNA-s460320.g427699	D18-gDNA-s460320	6722	9938	3.22	0.0840643	0.443607	0.321928	0.739848	0.575312	1.4489	0.790772	1.10434	0.31034	0.613532
AT2G32900.1	D18-gDNA-s333030.g329203	D18-gDNA-s333030	1086	5347	4.26	-0.0892673	-0.0588937	0.356144	0.201634	1.23879	1.25096	0.910733	0.847997	0.831877	0.669027
AT5G16715.1	D18-gDNA-s60092.g81040	D18-gDNA-s60092	3318	11167	7.85	0.400538	0.321928	0.62293	0.565597	0.669027	0.545968	0.367371	0.298658	0.545968	0.432959
AT1G24340.1	D18-gDNA-s935099.g604368	D18-gDNA-s935099	3306	7297	3.99	0.807355	1.01436	1.09085	1.12433	1.15056	1.13093	0.903038	0.978196	1.16993	1.09085
AT1G79700.2	D18-gDNA-s250769.g260461	D18-gDNA-s250769	1266	5901	4.64	0.422233	0.678072	0.765535	1.04264	0.669027	0.978196	0.831877	1	0.790772	0.941106
AT5G06920.1	D18-gDNA-s833986.g580628	D18-gDNA-s833986	366	1842	1.48	2.62527	2.59455	1.83996	1	1.70044	1.44361	2.52105	2.41684	1.77821	1.53605
AT3G14225.1	D18-gDNA-s200521.g208888	D18-gDNA-s200521	402	6607	6.21	1.05658	0.948601	0.713696	0.782409	0.722466	0.695994	0.678072	0.632268	0.695994	0.669027
AT1G49400.1	D18-gDNA-s339280.g334194	D18-gDNA-s339280	4046	5530	1.48	2.32769	2.25096	2.41684	2.60407	2.13422	2.19535	2.51602	2.40599	2.07039	2.13422
AT5G02250.1	D18-gDNA-s269963.g278398	D18-gDNA-s269963	2721	7577	4.86	0.594549	0.678072	0.678072	0.659925	1.08406	1.1375	0.613532	0.505891	0.847997	0.695994
AT1G19270.1	D18-gDNA-s207591.g215215	D18-gDNA-s207591	2	3629	3.63	1.61824	1.36737	1.33914	1.26303	1.0635	1.09761	1.1635	1.20789	1.37851	1.11103
AT2G20610.1	D18-gDNA-s448919.g417498	D18-gDNA-s448919	567	5557	4.99	1.25096	1.11103	0.713696	0.669027	0.83996	1.09085	0.400538	0.584963	0.545968	0.765535
AT3G52115.1	D18-gDNA-s104925.g135159	D18-gDNA-s104925	9596	21482	11.89	0.0840643	0	-0.0291463	-0.0291463	0.31034	0.189034	0.0143553	-0.0144996	0.0840643	0
AT5G21140.1	D18-gDNA-s533125.g475729	D18-gDNA-s533125	2015	4087	2.07	1.91456	1.56071	1.48543	1.29278	1.80323	1.59455	1.86394	1.56071	2.01436	1.87578
AT4G05410.1	D18-gDNA-s619833.g524952	D18-gDNA-s619833	2266	5327	3.06	1.26903	0.948601	1.1375	1.0072	1.64616	1.41684	1.58496	1.54102	1.47508	1.34483
AT4G26500.1	D18-gDNA-s633712.g535445	D18-gDNA-s633712	533	1897	1.36	2.38405	2.37851	2.47249	2.42761	2.57773	2.39232	1.92979	1.76553	2.47249	2.49057
AT2G40760.1	D18-gDNA-s299273.g301370	D18-gDNA-s299273	386	2071	1.69	1.51602	1.48027	1.92979	1.80323	2.3978	2.34483	1.91073	1.88362	2.32193	2.10098
AT3G27730.1	D18-gDNA-s13525.g20859	D18-gDNA-s13525	10565	19507	8.94	-0.286304	-0.268817	-0.535332	-0.621488	-0.234465	-0.37707	0.0976108	0.124328	-0.434403	-0.535332
AT5G03790.1	D18-gDNA-s525920.g471683	D18-gDNA-s525920	966	2819	1.85	2.29866	0.918386	1.84398	1.51602	2.04614	1.36177	2.27798	1.22651	1.76977	0.963474
AT3G23130.1	D18-gDNA-s53091.g72582	D18-gDNA-s53091	3596	5207	1.61	1.60881	1.65535	2.31615	2.08406	2.44626	2.23879	1.90689	1.81558	2.25701	2.28688
AT2G40080.1	D18-gDNA-s870709.g588239	D18-gDNA-s870709	2826	3637	0.81	2.13422	2.29278	2.7866	3.0036	2.63691	2.91456	3.18428	3.32625	2.97085	3.26604
AT1G54490.1	D18-gDNA-s626270.g530279	D18-gDNA-s626270	3156	5545	2.39	0.0426443	0.0976108	0.545968	0.275007	2.14078	2.06005	0.815575	0.895303	0.799087	0.659925
AT3G49620.1	D18-gDNA-s333290.g329435	D18-gDNA-s333290	1	2797	2.8	1.79909	1.84398	1.69599	1.37851	1.57531	1.51096	1.61353	1.62761	1.57046	1.36177
AT5G62310.1	D18-gDNA-s313104.g312340	D18-gDNA-s313104	336	8526	8.19	-0.168123	0.0143553	0.0565835	0	0.536053	0.526069	-0.454032	-0.395929	0.137504	0.0976108
AT1G79490.1	D18-gDNA-s607190.g520504	D18-gDNA-s607190	3381	6307	2.93	0.669027	0.757023	1.32193	1.28096	1.55582	1.72683	1.16993	1.20163	1.38405	1.52105
AT3G16290.1	D18-gDNA-s134444.g161534	D18-gDNA-s134444	424	1984	1.56	0.176323	0.124328	0.695994	0.422233	2.67356	2.5435	1.15704	1.19535	1.58015	1.34483
AT5G10480.3	D18-gDNA-s572989.g499123	D18-gDNA-s572989	1104	5147	4.04	1.73552	0.516015	1.87184	1.09761	1.0635	0.422233	0.963474	-0.0439433	0.782409	0.111031
AT5G53950.1	D18-gDNA-s797481.g573487	D18-gDNA-s797481	1834	3347	1.51	0.594549	0.0840643	1.1375	0.887525	0.367371	1.97085	0.790772	0.545968	0.505891	0.344828
AT1G67560.1	D18-gDNA-s452825.g420739	D18-gDNA-s452825	4284	9037	4.75	-0.286304	-0.200913	0.790772	0.748461	1.09761	1.11103	-0.184425	0.0565835	1.16993	1.0072
AT2G06510.1	D18-gDNA-s227084.g233217	D18-gDNA-s227084	2215	5427	3.21	1.37851	1.31615	0.956057	0.941106	1.11103	1.18903	1.32193	1.29866	1.1635	1.44361
AT2G41720.1	D18-gDNA-s236237.g245617	D18-gDNA-s236237	4002	9317	5.32	0.757023	0.650765	0.85599	0.669027	1.25096	1.08406	0.485427	0.565597	0.871844	0.765535
AT3G16320.1	D18-gDNA-s135197.g162335	D18-gDNA-s135197	1	4777	4.78	0.0285692	-0.136062	0.238787	0.111031	1.3505	1.20163	0.464668	0.400538	0.765535	0.545968
AT3G01610.1	D18-gDNA-s873142.g588646	D18-gDNA-s873142	742	14385	13.64	-0.577767	-0.577767	-0.434403	-0.514573	0.201634	0.163499	-0.340075	-0.304006	-0.136062	-0.217591
AT1G15220.1	D18-gDNA-s303117.g304560	D18-gDNA-s303117	364	6757	6.39	0.641546	0.526069	0.871844	0.790772	0.584963	0.565597	0.799087	0.695994	0.632268	0.722466
AT3G15170.1	D18-gDNA-s601517.g518454	D18-gDNA-s601517	196	1635	1.44	-0.761213	-0.643856	-0.0439433	-0.286304	-0.454032	1.99639	-0.434403	-0.494109	-0.473931	-0.535332
AT3G03900.1	D18-gDNA-s5919.g10068	D18-gDNA-s5919	5765	8127	2.36	1.9486	1.75275	1.70929	1.99639	1.80735	1.91456	1.51096	1.40599	1.82782	1.85997
AT4G02220.1	D18-gDNA-s474967.g437182	D18-gDNA-s474967	1	3827	3.83	1.16993	1.12433	1.28688	1.23879	1.36177	1.29278	1.15704	1.18903	1.38957	1.26303
AT5G45050.1	D18-gDNA-s748927.g561912	D18-gDNA-s748927	1	6557	6.56	-0.217591	-0.184425	0.250962	0.344828	0.895303	0.83996	0.604071	0.594549	-0.0144996	-0.0144996
AT5G40090.1	D18-gDNA-s522946.g468722	D18-gDNA-s522946	6506	12246	5.74	0.0840643	0.0976108	0.286881	0.286881	1.03562	0.992768	-0.200913	-0.168123	0.650765	0.400538
AT3G04680.1	D18-gDNA-s167489.g189845	D18-gDNA-s167489	12358	15217	2.86	0.948601	0.887525	1.3505	1.10434	1.88362	1.78241	1.60881	1.5656	1.73118	1.64616
AT1G48270.1	D18-gDNA-s483268.g442390	D18-gDNA-s483268	956	3808	2.85	1.55582	1.64155	1.87578	1.76977	1.66903	1.60881	1.73552	1.58015	1.59932	1.67807
AT3G48190.1	D18-gDNA-s192770.g202849	D18-gDNA-s192770	1	3807	3.81	0.545968	0.516015	0.641546	0.356144	1.60407	1.45418	0.918386	0.992768	1.07724	0.739848
AT4G39100.1	D18-gDNA-s590429.g514366	D18-gDNA-s590429	1	5722	5.72	0.782409	1.07724	1.02148	1.17632	0.0703893	0.31034	0.659925	0.669027	0.31034	0.400538
AT3G44880.1	D18-gDNA-s754839.g563708	D18-gDNA-s754839	7816	10599	2.78	0.910733	1.0635	1	0.903038	1.62293	1.89142	1.37295	1.55582	1.73985	1.68257
AT2G18390.1	D18-gDNA-s1029138.g618128	D18-gDNA-s1029138	1	1602	1.6	2.67356	2.69599	2.93734	2.9782	2.36457	2.34483	2.39232	2.45943	2.51096	2.34767
AT5G57390.1	D18-gDNA-s149369.g174431	D18-gDNA-s149369	2	2929	2.93	1.85599	1.54102	2.0635	1.33914	2.07039	1.74846	1.774	1.55582	1.63691	1.34483
AT3G10180.1	D18-gDNA-s254871.g264686	D18-gDNA-s254871	103	9846	9.74	-0.643856	-0.556393	-0.514573	-0.68966	0.669027	0.367371	-0.286304	-0.358454	-0.184425	-0.415037
AT4G01710.1	D18-gDNA-s513182.g460285	D18-gDNA-s513182	3097	4097	1	3.16672	3.12598	2.98003	3.14078	2.60407	2.5509	2.78031	2.75489	2.81558	2.98368
AT2G18290.1	D18-gDNA-s326594.g323593	D18-gDNA-s326594	1	3387	3.39	1.50589	1.31034	1.34483	1.42761	1.40054	1.38957	1.1375	1.07039	1.39506	1.47508
AT4G30090.1	D18-gDNA-s1059270.g619245	D18-gDNA-s1059270	1	2148	2.15	2.04264	2.20477	2.03914	2.09085	2.07724	2.18587	1.40054	1.39506	1.70487	1.76977
AT1G23380.2	D18-gDNA-s680577.g548786	D18-gDNA-s680577	1	1467	1.47	1.65076	1.73552	2.11437	1.92979	2.87578	2.76129	2.16027	2.01436	2.75061	2.60407
AT4G30080.1	D18-gDNA-s163303.g185620	D18-gDNA-s163303	833	2587	1.75	1.95606	2.17951	1.98185	2.1375	2.53356	2.44095	2.35614	2.28096	1.66448	1.89918
AT3G28730.1	D18-gDNA-s58901.g79418	D18-gDNA-s58901	3252	8497	5.25	1.01436	0.85599	1.1635	1.07039	0.992768	0.871844	1.03562	0.918386	0.956057	0.831877
AT1G30950.1	D18-gDNA-s101306.g131731	D18-gDNA-s101306	624	2147	1.52	2.41414	2.04963	2.38681	2.06005	2.81558	2.36457	2.74846	2.58496	2.70044	2.38405
AT1G27630.1	D18-gDNA-s533359.g475917	D18-gDNA-s533359	1	3267	3.27	0.925999	0.970854	1.29278	1.45418	1.61824	1.51602	1.46467	1.51602	1.43296	1.56071
AT5G16560.1	D18-gDNA-s937417.g605320	D18-gDNA-s937417	56	2551	2.5	1.41143	1.4957	1.60881	1.53107	1.9222	2.04963	1.76553	1.80735	1.76553	1.68257
AT3G04610.1	D18-gDNA-s490855.g446545	D18-gDNA-s490855	2098	8027	5.93	0.687061	0.739848	0.704872	0.910733	0.918386	1.09085	0.704872	0.765535	0.799087	0.713696
AT3G12160.1	D18-gDNA-s688218.g551324	D18-gDNA-s688218	1740	3757	2.02	1.98914	2.02503	1.62293	1.59455	1.95977	1.98914	2.09761	2.02148	2.01792	2.23573
AT4G27650.1	D18-gDNA-s539821.g481208	D18-gDNA-s539821	482	3907	3.43	1.68257	1.54597	1.20789	1.10434	1.43296	1.25701	1.53605	1.45943	1.57046	1.5008
AT2G26170.1	D18-gDNA-s165056.g187928	D18-gDNA-s165056	4296	12021	7.73	0.201634	0.333424	0.0426443	-0.0144996	0.111031	0.189034	0.495695	0.62293	-0.0439433	-0.0291463
AT2G34690.1	D18-gDNA-s971610.g613606	D18-gDNA-s971610	1	2917	2.92	1.69599	1.72247	1.67356	1.73118	1.72683	1.80323	1.64616	1.70929	1.74846	1.75702
AT3G63120.1	D18-gDNA-s322427.g319904	D18-gDNA-s322427	6852	16867	10.02	-0.0291463	-0.104697	0.378512	0.31034	0.516015	0.495695	0.111031	0.111031	0.367371	0.321928
AT5G46700.1	D18-gDNA-s419420.g403027	D18-gDNA-s419420	6096	8167	2.07	2.76341	2.65535	2.58015	2.25399	1.7866	1.72247	2.29572	2.38681	1.97085	2.04614
AT5G64050.1	D18-gDNA-s939930.g606506	D18-gDNA-s939930	1	2087	2.09	0.389567	0.378512	1.37851	1.48027	2.40871	2.38681	1.62293	1.47508	2.14405	1.90689
AT3G05327.1	D18-gDNA-s53129.g72652	D18-gDNA-s53129	1	12857	12.86	0.250962	0.250962	-0.0740006	-0.152003	0.389567	0.321928	-0.0144996	0	0.0565835	0.0285692
AT2G22870.1	D18-gDNA-s220201.g223595	D18-gDNA-s220201	5396	6709	1.31	2.14405	1.99277	2.19849	2.24793	2.54597	2.57289	2.91265	2.86394	2.63459	2.69822
AT4G39940.1	D18-gDNA-s477082.g438285	D18-gDNA-s477082	5696	7522	1.83	2.62761	2.67582	2.41684	2.35614	2.26604	2.24184	2.40054	2.42761	1.86394	1.89918
AT2G19580.1	D18-gDNA-s381611.g374642	D18-gDNA-s381611	4266	6875	2.61	1.1177	1.33914	1.98914	2.1635	1.52607	1.93734	1.39506	1.58496	1.69599	1.9486
AT3G27000.1	D18-gDNA-s220748.g224387	D18-gDNA-s220748	1	3677	3.68	1.42223	1.47508	1.65992	1.70487	1.67807	1.65076	1.51096	1.39506	1.20163	1.19535
AT1G04550.2	D18-gDNA-s369705.g363143	D18-gDNA-s369705	12	1548	1.54	2.07382	1.90689	3.39917	2.75702	2.44626	2.27202	2.60881	2.58256	2.50589	2.41414
AT5G06100.2	D18-gDNA-s194170.g203972	D18-gDNA-s194170	2	7324	7.32	1.20789	1.25096	1.02148	0.903038	0.879706	0.807355	0.739848	0.704872	0.863938	0.782409
AT3G60550.1	D18-gDNA-s892320.g596337	D18-gDNA-s892320	2936	4980	2.04	-0.286304	0	0.443607	1.05658	1.45943	1.42761	1.33342	1.24489	1.83996	2.30743
AT5G64930.1	D18-gDNA-s217296.g222438	D18-gDNA-s217296	1076	4552	3.48	1	1.03562	1.23879	1.24489	1.72683	1.65992	1.42761	1.54102	1.32769	1.39506
AT1G03160.1	D18-gDNA-s526804.g472326	D18-gDNA-s526804	1	4227	4.23	0.124328	0.263034	0.516015	0.201634	1.59455	1.5509	0.454176	0.422233	0.956057	0.782409
AT1G08720.1	D18-gDNA-s455456.g423154	D18-gDNA-s455456	376	4168	3.79	0.201634	0.214125	0.879706	0.545968	1.65535	1.68257	0.992768	1.08406	1.27501	1.09761
AT3G56700.1	D18-gDNA-s159338.g183356	D18-gDNA-s159338	3409	8327	4.92	0.344828	0.485427	0.765535	0	-0.184425	0.823749	1.26303	-0.415037	0.722466	-0.104697
AT5G23910.1	D18-gDNA-s264175.g274194	D18-gDNA-s264175	1	2827	2.83	0.604071	0.526069	1.0072	0.678072	2.32193	1.97453	1.18903	0.918386	1.1375	0.910733
AT3G60140.1	D18-gDNA-s234741.g243694	D18-gDNA-s234741	2	3680	3.68	1.48027	0.970854	1.75275	1.45943	1.67807	1.41684	1.98914	1.37851	1.43296	1.12433
AT1G06520.1	D18-gDNA-s216569.g222047	D18-gDNA-s216569	536	2822	2.29	1.86394	0.807355	2.25701	2.31904	0.918386	1.65992	2.43296	0.31034	1.31615	0.765535
AT4G19350.1	D18-gDNA-s56040.g76202	D18-gDNA-s56040	1	6477	6.48	0.807355	0.704872	1.25701	1.1635	1.07724	0.970854	0.895303	0.847997	1.13093	0.895303
AT3G54720.1	D18-gDNA-s817696.g577121	D18-gDNA-s817696	1	2530	2.53	1.37851	1.60881	1.94111	2.07382	1.91839	1.94486	1.80323	1.87184	1.5008	1.41684
AT5G52520.1	D18-gDNA-s520827.g466337	D18-gDNA-s520827	946	4217	3.27	0.85599	0.963474	1.45943	1.26303	1.92979	1.91456	1.25701	1.30451	1.19535	1.0635
AT5G40280.1	D18-gDNA-s323961.g321345	D18-gDNA-s323961	1	1989	1.99	2.39506	2.44361	2.64847	2.62527	2.29278	2.18269	2.31615	2.37016	2.19535	2
AT3G02660.1	D18-gDNA-s634298.g535595	D18-gDNA-s634298	2236	4015	1.78	1.67356	1.58015	2.03562	2.09761	2.30743	2.38681	2.5656	2.5656	2.30743	2.51854
AT1G75780.1	D18-gDNA-s323718.g321119	D18-gDNA-s323718	5366	7357	1.99	2.86196	2.98368	1.36177	1.54102	1.26903	1.23266	1.1375	1.20789	1.13093	1.1635
AT1G79730.1	D18-gDNA-s546513.g484320	D18-gDNA-s546513	4669	10244	5.58	1.05658	1.1177	0.632268	0.604071	1.28688	1.27501	0.773996	0.790772	1.13093	1.03562
AT2G22640.1	D18-gDNA-s685452.g550480	D18-gDNA-s685452	907	2042	1.14	3.42895	3.42089	3.18269	3.45943	2.89336	2.87774	3.34056	3.24945	2.9855	3.10936
AT1G47840.1	D18-gDNA-s490637.g446435	D18-gDNA-s490637	312	4227	3.92	0.807355	0.748461	0.941106	1.19535	1.54597	1.77821	1.42761	1.47508	1.61353	1.45418
AT1G74890.1	D18-gDNA-s935187.g604434	D18-gDNA-s935187	1937	3537	1.6	0.925999	1.26903	2.78241	2.71589	2.28392	2.0036	1.49057	1.34483	2.80116	2.70044
AT5G20110.1	D18-gDNA-s533661.g476218	D18-gDNA-s533661	5466	7672	2.21	2.5656	2.54597	2.21412	1.926	2.41414	2.13093	1.93357	1.72683	2.32193	2.31615
AT1G21750.1	D18-gDNA-s212716.g219202	D18-gDNA-s212716	406	12293	11.89	0.263034	-0.473931	0.367371	-0.785875	0.137504	-0.785875	0.475085	-0.395929	-0.643856	-0.810966
AT1G13870.1	D18-gDNA-s239657.g249780	D18-gDNA-s239657	1177	3667	2.49	1.54102	1.58015	2	2.04614	1.94111	2.02503	1.76129	1.7137	2.14731	2.20163
AT5G27945.1	D18-gDNA-s578950.g505394	D18-gDNA-s578950	1	1435	1.43	3.37016	3.12598	2.63923	2.57289	3.08746	2.7845	2.34767	2.24793	3.03562	2.76341
AT4G37580.1	D18-gDNA-s137828.g165259	D18-gDNA-s137828	306	2712	2.41	0.226509	-0.168123	0.275007	0.286881	1.26303	1.33342	1.57531	0.594549	2.0072	2.31325
AT2G46920.1	D18-gDNA-s120315.g146687	D18-gDNA-s120315	46	3966	3.92	2.13093	1.96717	0.422233	0.411426	0.31034	0.344828	0.604071	0.650765	0.545968	0.367371
AT4G02980.1	D18-gDNA-s348735.g342592	D18-gDNA-s348735	716	4219	3.5	1.07724	1.15704	1	1.23266	0.992768	1.13093	1.63691	1.68257	1.15704	1.35614
AT2G21710.1	D18-gDNA-s1012968.g616607	D18-gDNA-s1012968	56	6384	6.33	0.201634	0.226509	0.464668	0.298658	1.3505	1.18903	0.250962	0.238787	1.11103	1.02148
AT4G27700.1	D18-gDNA-s682986.g549826	D18-gDNA-s682986	292	1927	1.64	2.89918	2.70708	2.18269	1.9855	2.16993	2.09424	2.7761	2.57289	2.87184	2.45943
AT5G27950.1	D18-gDNA-s234312.g243080	D18-gDNA-s234312	1023	11527	10.5	0.0285692	0.0285692	0.201634	0.250962	0.565597	0.632268	0.298658	0.378512	0.298658	0.263034
AT5G02370.1	D18-gDNA-s213274.g219703	D18-gDNA-s213274	1	2727	2.73	2.70266	2.52105	2.12102	1.94486	2.45154	2.07382	2.18903	2.04614	2.27501	1.91839
AT5G66055.1	D18-gDNA-s407335.g395075	D18-gDNA-s407335	33	3559	3.53	0.847997	0.871844	1.01436	0.956057	1.88753	1.92979	1.14405	1.14405	1.83592	1.66448
AT5G61210.1	D18-gDNA-s484707.g443371	D18-gDNA-s484707	3563	7337	3.77	1.38957	1.23879	1.58015	1.5008	1.63691	1.54102	1.01436	0.918386	1.85997	1.7137
AT4G24620.1	D18-gDNA-s300190.g302138	D18-gDNA-s300190	1	2657	2.66	1.10434	1.18903	1.79077	1.70044	2.25701	2.23266	1.25701	1.25701	1.86394	1.73985
AT5G63050.1	D18-gDNA-s198619.g207510	D18-gDNA-s198619	3519	5347	1.83	2.65764	2.46205	2.52105	2.69822	2.56803	2.44626	2.47249	2.27202	2.73985	2.67129
AT2G18300.3	D18-gDNA-s633097.g535234	D18-gDNA-s633097	876	3447	2.57	1.21412	1.64155	1.8679	2.09085	1.79909	2.11103	1.79077	2.0072	2.04963	2.1635
AT1G68990.2	D18-gDNA-s324917.g322161	D18-gDNA-s324917	17406	23993	6.59	-0.0588937	-0.0588937	0.238787	0.15056	1.26303	1.15056	0.400538	0.367371	0.604071	0.432959
AT5G23260.2	D18-gDNA-s352543.g346693	D18-gDNA-s352543	1	3704	3.7	0.163499	2.0036	0.871844	1.8679	-0.0892673	1.47508	0.0565835	0.815575	0.15056	1.81558
AT5G48030.1	D18-gDNA-s512574.g459824	D18-gDNA-s512574	1	4279	4.28	0.286881	0.189034	0.757023	0.948601	1.70044	1.70044	0.910733	0.887525	1.36177	1.31615
AT2G32590.1	D18-gDNA-s124246.g149931	D18-gDNA-s124246	8036	14384	6.35	1.45418	1.48027	1.43296	1.48543	0.948601	0.956057	1.08406	1.0635	1.07039	1.05658
AT5G43470.1	D18-gDNA-s827070.g578548	D18-gDNA-s827070	468	7687	7.22	1.13093	0.992768	0.356144	0.0840643	0.613532	0.584963	0.641546	1.02148	0.799087	0.739848
AT1G08840.2	D18-gDNA-s624232.g528770	D18-gDNA-s624232	1	8786	8.79	0.695994	0.526069	0.799087	0.555816	1.09085	0.871844	0.432959	0.31034	0.713696	0.389567
AT5G57930.2	D18-gDNA-s59451.g80137	D18-gDNA-s59451	282	3047	2.77	1.8679	1.83188	1.7866	1.9855	2.19849	2.17632	1.70044	1.70929	2.31034	2.28392
AT1G61800.1	D18-gDNA-s245872.g255039	D18-gDNA-s245872	2655	6224	3.57	1.82375	2.02148	1.36737	1.70044	1.80323	1.95977	1.36177	1.38405	1.76553	1.87971
AT2G23380.1	D18-gDNA-s896838.g597679	D18-gDNA-s896838	1692	4347	2.66	2.71149	2.61589	2.62527	2.48543	2.30743	2.12102	2.09761	1.9486	2.44361	2.1177
AT5G49030.1	D18-gDNA-s243949.g253159	D18-gDNA-s243949	254	8349	8.1	0.584963	0.443607	0.641546	0.536053	0.895303	0.956057	0.831877	0.847997	0.790772	0.748461
AT4G28190.2	D18-gDNA-s604210.g519652	D18-gDNA-s604210	1	6417	6.42	1.08406	1.23266	1.16993	0.895303	0.956057	0.970854	0.903038	0.918386	1.01436	1.12433
AT1G10510.1	D18-gDNA-s60429.g81423	D18-gDNA-s60429	2138	5817	3.68	1.5509	1.5656	1.70044	1.5509	1.83996	1.73552	1.74416	1.68257	1.71809	1.5509
AT5G45900.1	D18-gDNA-s504774.g454055	D18-gDNA-s504774	1	4617	4.62	0.298658	0.31034	0.659925	0.485427	1.53605	1.66903	0.321928	0.31034	1.15056	1.02857
AT1G55900.1	D18-gDNA-s199690.g208364	D18-gDNA-s199690	1	3176	3.18	1.44361	1.3505	1.73552	1.76977	2.01078	1.97453	1.72247	1.76129	2.0036	1.9782
AT3G56640.1	D18-gDNA-s518995.g464460	D18-gDNA-s518995	2154	4347	2.19	1.50589	1.45418	1.65992	1.98914	2.61353	2.56071	2.16672	2.26303	2.39506	2.46989
AT3G33520.1	D18-gDNA-s168290.g190552	D18-gDNA-s168290	1	2877	2.88	1.88362	1.87184	1.38405	1.62293	2.10434	2.04264	1.90689	2.0036	2.07724	2.10434
AT3G51780.1	D18-gDNA-s697055.g552739	D18-gDNA-s697055	4086	5971	1.89	1.41143	1.65992	1.85599	2.50589	1.70929	2.31325	2.28983	2.67582	1.3505	1.76977
AT1G05470.1	D18-gDNA-s12475.g19640	D18-gDNA-s12475	10380	19417	9.04	0.669027	0.748461	0.757023	0.565597	0.956057	0.815575	0.782409	0.782409	0.594549	0.555816
AT4G17170.1	D18-gDNA-s165116.g188022	D18-gDNA-s165116	4376	7465	3.09	2.70929	2.31325	1.62761	1.67356	1.29866	1.26903	1.73985	1.87971	1.51602	1.48027
AT3G61780.1	D18-gDNA-s650613.g543262	D18-gDNA-s650613	126	4543	4.42	0.613532	0.565597	1.02148	0.790772	1.8679	1.69599	1.07724	1.07724	1.25096	1.1177
AT5G14930.2	D18-gDNA-s239589.g249701	D18-gDNA-s239589	5736	8075	2.34	2.10098	2.22033	1.36177	1.83592	1.5008	1.39506	1.74846	2.32193	1.73552	1.8953
AT5G15840.1	D18-gDNA-s269151.g277892	D18-gDNA-s269151	496	3300	2.8	0.807355	2.29278	2.66903	1.45418	0.275007	0.333424	1.10434	1.51096	1.22651	1.26903
AT3G10670.1	D18-gDNA-s608298.g520723	D18-gDNA-s608298	2289	5737	3.45	1.56071	1.45943	1.47508	1.51096	1.72247	1.75702	1.69599	1.61353	1.9486	1.95606
AT5G46860.1	D18-gDNA-s382621.g375588	D18-gDNA-s382621	1285	5277	3.99	1.20789	1.37851	1.41684	1.5656	1.5509	1.5509	1.56071	1.65076	1.5509	1.73552
AT2G48120.1	D18-gDNA-s570649.g496889	D18-gDNA-s570649	212	2598	2.39	2.61353	2.33628	1.99277	2.0635	2.41143	2.28983	2.31325	2.19535	2.4957	2.40327
AT2G29350.1	D18-gDNA-s121917.g148417	D18-gDNA-s121917	7896	10820	2.92	1.60407	1.55582	2.28392	2.21101	2.17951	2.11437	1.8953	1.96347	2.31034	2.18269
AT2G07020.1	D18-gDNA-s127368.g153778	D18-gDNA-s127368	1	7690	7.69	0.505891	0.464668	0.226509	0.124328	0.422233	0.485427	0.831877	0.956057	0.263034	0.163499
AT5G62940.1	D18-gDNA-s388495.g379331	D18-gDNA-s388495	4276	6062	1.79	1.69153	2	2.17313	2.31325	2.62059	2.59694	2.74416	2.92979	2.63459	2.88166
AT3G45640.1	D18-gDNA-s39639.g52137	D18-gDNA-s39639	4994	8873	3.88	2.38128	1.47508	0.250962	-0.0439433	-0.68966	-0.217591	0.0143553	0.9855	0.344828	-0.217591
AT2G04842.1	D18-gDNA-s492939.g447799	D18-gDNA-s492939	266	3850	3.58	1.83996	1.81147	2.23879	2.10769	2.03914	1.93357	1.76129	1.77821	2.08066	1.96717
AT5G67520.1	D18-gDNA-s623287.g527930	D18-gDNA-s623287	45	4785	4.74	1.53107	1.75702	1.1375	1.45943	1.35614	1.59455	1.07724	1.1635	1.22033	1.57531
AT1G26830.1	D18-gDNA-s537171.g479278	D18-gDNA-s537171	1756	4588	2.83	1.72247	1.50589	1.57531	1.67356	2.29866	2.34199	1.91839	1.91456	2.05311	2.14731
AT1G80370.1	D18-gDNA-s313917.g312904	D18-gDNA-s313917	3160	6407	3.25	2.25096	2.05311	2.0036	1.83592	2.48543	2.14405	1.93357	1.54597	2.25399	1.91456
AT4G03270.1	D18-gDNA-s1071303.g619328	D18-gDNA-s1071303	3588	5307	1.72	2.34199	2.28983	2.29572	2.28688	2.91839	2.848	3.12763	2.94673	2.45418	2.47249
AT5G49820.1	D18-gDNA-s532588.g475244	D18-gDNA-s532588	1	3633	3.63	2.01792	2.0036	2.10769	2.02503	1.76129	1.81147	1.78241	1.82782	1.87184	1.83188
AT5G07630.1	D18-gDNA-s179327.g197329	D18-gDNA-s179327	1358	5187	3.83	0.903038	1.08406	0.948601	0.992768	2.07382	2.0036	1.31615	1.35614	1.65992	1.46989
AT3G18730.1	D18-gDNA-s654522.g544740	D18-gDNA-s654522	1	9257	9.26	-0.454032	-0.454032	-0.184425	-0.358454	1.17632	0.903038	-0.340075	-0.434403	0.214125	0.0143553
AT2G19130.1	D18-gDNA-s151382.g176295	D18-gDNA-s151382	4767	7787	3.02	1.35614	1.70487	1.26303	1.62293	2.02148	2.29866	1.51096	1.44361	1.61824	1.70487
AT3G48470.1	D18-gDNA-s774582.g569720	D18-gDNA-s774582	1	5467	5.47	0.0703893	0.189034	0.773996	0.669027	1.46467	1.49057	1.26903	1.31615	1.1375	1.13093
AT4G30200.2	D18-gDNA-s468894.g433723	D18-gDNA-s468894	1	5895	5.89	0.238787	0.275007	0.432959	0.31034	1.31034	1.4489	0.748461	0.790772	0.669027	0.695994
AT5G02190.1	D18-gDNA-s569311.g495676	D18-gDNA-s569311	9536	11293	1.76	1.65992	2.01436	3.1811	2.91073	2.72247	3.12928	2.74416	2.87381	2.74416	2.90881
AT3G55510.1	D18-gDNA-s345771.g339069	D18-gDNA-s345771	1	4252	4.25	1.02857	0.85599	1.29866	1.29278	2.06005	1.87971	1.32193	1.23266	1.54597	1.42223
AT1G76420.1	D18-gDNA-s10349.g16804	D18-gDNA-s10349	8415	12047	3.63	1.59455	1.34483	1.774	1.41143	2.28096	1.83592	2.34483	1.96717	1.95233	1.75275
AT4G34740.1	D18-gDNA-s376981.g370056	D18-gDNA-s376981	4230	6037	1.81	2.07382	2.0321	2.29866	2.13093	2.46728	2.36177	2.0635	2.22342	2.73985	2.89142
AT4G28980.2	D18-gDNA-s391183.g381847	D18-gDNA-s391183	2	1664	1.66	2.35896	2.39506	2.08066	2.25096	2.62527	2.73769	2.56071	2.70266	2.86987	3.05137
AT3G12400.1	D18-gDNA-s579131.g505578	D18-gDNA-s579131	2306	3842	1.54	2.63459	2.64616	2.87971	2.85599	2.91456	3.0635	2.94298	3.08066	2.95791	3.12763
AT3G51300.1	D18-gDNA-s322350.g319842	D18-gDNA-s322350	1	2607	2.61	2.08406	2.0072	2.23573	2.08066	1.70044	1.81967	2.29572	2.38405	1.96717	1.9486
AT3G16857.2	D18-gDNA-s14081.g21509	D18-gDNA-s14081	2576	6681	4.11	1.26303	1.04264	1.76977	1.18269	2.15381	1.98185	1.5509	1.4489	1.88362	1.74846
AT5G17710.2	D18-gDNA-s265773.g275283	D18-gDNA-s265773	136	2230	2.09	2.9279	2.75489	3.03562	2.92979	2.72683	2.59932	2.29572	2.27501	2.88362	2.80323
AT5G05490.1	D18-gDNA-s373506.g366597	D18-gDNA-s373506	87	13698	13.61	-0.184425	-0.120294	-0.104697	-0.168123	0.432959	0.356144	0.536053	0.505891	0.238787	0.226509
AT5G08170.1	D18-gDNA-s347185.g340758	D18-gDNA-s347185	2206	5676	3.47	1.61824	1.63691	1.54597	1.41684	1.83592	1.848	2.10098	2.09424	1.65076	1.70044
AT4G14510.1	D18-gDNA-s84949.g111170	D18-gDNA-s84949	2499	8197	5.7	0.978196	0.933573	1.02857	0.956057	1.65992	1.61824	0.722466	0.799087	1.29866	1.0635
AT5G62920.1	D18-gDNA-s567324.g493968	D18-gDNA-s567324	556	1914	1.36	1.74846	1.16993	2.35896	2.84398	1.8953	1.9782	2.9982	3.16189	2.70487	3.16027
AT1G01040.2	D18-gDNA-s523062.g468828	D18-gDNA-s523062	1	3187	3.19	0.516015	0.594549	1.30451	1.02857	2.35332	2.34767	1.31615	1.28096	1.51096	1.15704
AT1G16330.1	D18-gDNA-s663951.g546812	D18-gDNA-s663951	3125	12987	9.86	1.24489	1.1375	0.903038	0.799087	1.19535	0.948601	0.704872	0.565597	0.978196	0.773996
AT2G43410.2	D18-gDNA-s163635.g186116	D18-gDNA-s163635	1623	4353	2.73	2.08406	2.18587	2.25701	2.21723	2.21101	2.1635	2.12763	2.19849	2.45418	2.44361
AT1G80350.1	D18-gDNA-s316484.g314725	D18-gDNA-s316484	2179	6367	4.19	1.12433	1.13093	1.73118	1.76553	1.95977	1.8953	1.36737	1.37851	1.926	1.77821
AT5G41410.1	D18-gDNA-s204962.g212598	D18-gDNA-s204962	938	4307	3.37	0.887525	1.37295	1.22033	1.46989	1.49057	2.05311	0.903038	1.37851	1.36177	2.1635
AT1G67440.1	D18-gDNA-s942215.g607628	D18-gDNA-s942215	2572	6016	3.44	2.41954	2.32481	1.90304	1.88362	2.16993	2.27202	1.90304	1.97453	2.22342	2.15704
AT4G27760.1	D18-gDNA-s656252.g545324	D18-gDNA-s656252	3876	6152	2.28	1.99639	2.11103	2.68032	2.5509	2.80116	2.70487	1.79494	1.76977	2.7137	2.67582
AT5G49720.1	D18-gDNA-s765015.g566567	D18-gDNA-s765015	1004	4287	3.28	1.73118	1.89142	1.79077	1.98185	2.07382	2.27798	2.01436	2.15381	1.96717	2.07382
AT3G06350.1	D18-gDNA-s697917.g552848	D18-gDNA-s697917	3956	8554	4.6	1.43829	1.32193	1.53605	1.31034	1.93357	1.86394	1.70929	1.74416	1.61353	1.44361
AT5G61650.1	D18-gDNA-s500691.g452251	D18-gDNA-s500691	766	2178	1.41	2.73118	2.70266	2.86987	3.01436	2.68257	2.68482	3.67129	3.36877	2.45154	2.46989
AT3G62100.1	D18-gDNA-s945849.g608243	D18-gDNA-s945849	3067	4187	1.12	2.69822	2.54844	3.58976	3.58135	2.62994	2.82985	3.5097	3.51979	3.08406	2.81967
AT1G32500.1	D18-gDNA-s201004.g209373	D18-gDNA-s201004	1811	5617	3.81	1.30451	1.28688	1.41143	1.35614	1.93357	1.93734	1.45418	1.43296	2.0635	2.06695
AT2G34780.1	D18-gDNA-s26382.g35034	D18-gDNA-s26382	3231	8847	5.62	0.831877	0.713696	1.1177	0.992768	1.74416	1.59932	0.526069	0.464668	1.25701	1.10434
AT5G48820.2	D18-gDNA-s536369.g478741	D18-gDNA-s536369	1295	3645	2.35	2.59694	2.74201	2.44361	2.5656	2.46467	2.40054	2.29866	2.29572	2.68257	2.59932
AT1G67990.1	D18-gDNA-s511421.g458599	D18-gDNA-s511421	1106	2463	1.36	3.81044	2.83794	2.51854	2.29278	1.28688	0.83996	2.4957	3.25096	1.62293	1.26303
AT2G31650.1	D18-gDNA-s329685.g326451	D18-gDNA-s329685	1	2833	2.83	1.60407	1.59455	2.18903	2.08066	2.63691	2.54597	2.07382	2.08066	2.33342	2.19219
AT3G18110.1	D18-gDNA-s232202.g240074	D18-gDNA-s232202	42	4922	4.88	0.650765	0.604071	1.16993	0.933573	1.82375	1.87971	0.790772	0.782409	1.20789	1.18269
AT1G34550.1	D18-gDNA-s50796.g69445	D18-gDNA-s50796	8806	14656	5.85	1.82375	1.80323	1.33342	1.20163	1.67356	1.5656	1.23879	1.37851	1.42761	1.25096
AT4G39920.1	D18-gDNA-s513212.g460312	D18-gDNA-s513212	441	1766	1.33	3.97636	4.08321	3.22651	3.17632	2.82985	2.76765	2.32769	2.4957	3.2765	3.2765
AT4G27060.1	D18-gDNA-s551871.g486341	D18-gDNA-s551871	2	3218	3.22	1.37851	1.37295	2.01792	1.97453	2.4957	2.42223	1.46467	1.59455	2.26003	2.27798
AT1G69490.1	D18-gDNA-s218102.g222857	D18-gDNA-s218102	826	4877	4.05	-0.0439433	-0.0588937	0.111031	0.111031	0.0426443	1.57531	-0.599462	-0.666576	-0.0892673	-0.0588937
AT5G15920.1	D18-gDNA-s485544.g443905	D18-gDNA-s485544	1	8591	8.59	-0.494109	-0.556393	-0.37707	-0.621488	1.41684	1.16993	-0.200913	-0.286304	0.31034	0.0426443
AT3G48150.1	D18-gDNA-s402758.g391171	D18-gDNA-s402758	557	5257	4.7	1.30451	1.09761	1.33914	1.26303	2.10098	1.85997	1.50589	1.37295	1.85997	1.83592
AT1G69770.1	D18-gDNA-s215136.g221099	D18-gDNA-s215136	1	5698	5.7	1.05658	1.07039	1.12433	0.863938	1.68257	1.70487	1.17632	1.1375	1.52607	1.38957
AT1G04870.2	D18-gDNA-s202132.g210565	D18-gDNA-s202132	2816	7357	4.54	1.0635	0.9855	1.82782	1.62761	1.97453	1.85599	1.57046	1.36177	1.85997	1.85997
AT2G20520.1	D18-gDNA-s513212.g460313	D18-gDNA-s513212	4896	6238	1.34	2.32481	2.59216	2.42223	3.51223	2.58015	3.33485	2.75916	2.87971	2.43296	3.52982
AT1G05190.1	D18-gDNA-s24191.g31625	D18-gDNA-s24191	116	2743	2.63	3.21723	2.97453	3.17473	3.08236	2.82375	2.68032	2.87381	2.67582	2.53854	2.53356
AT3G51840.1	D18-gDNA-s265604.g275165	D18-gDNA-s265604	1	1942	1.94	3.08236	3.10769	3.29572	3.28392	2.93546	3.07895	2.77821	2.7866	3.28392	3.14731
AT3G12380.2	D18-gDNA-s59688.g80493	D18-gDNA-s59688	1	3980	3.98	0.400538	0.526069	1.11103	0.903038	2.31904	2.28983	1.22651	1.15056	1.81147	1.72247
AT1G47210.2	D18-gDNA-s254212.g263842	D18-gDNA-s254212	334	2377	2.04	2.70708	2.25701	2.44361	2.31034	3.27053	3.03738	2.70487	2.5656	3.0072	2.87578
AT3G25070.1	D18-gDNA-s271833.g279753	D18-gDNA-s271833	1	2507	2.51	1.70044	1.74846	2.39232	2.43829	2.63227	2.65992	2.22959	2.24793	2.45154	2.59216
AT1G48175.1	D18-gDNA-s590082.g514112	D18-gDNA-s590082	846	10728	9.88	1.54597	1.55582	0.871844	0.933573	0.641546	0.62293	1.02857	0.941106	0.895303	0.903038
AT4G27290.1	D18-gDNA-s26059.g34586	D18-gDNA-s26059	1512	5867	4.36	1.41684	1.5656	1.79077	1.848	2.14078	2.06695	1.69599	1.7137	1.84398	1.76129
AT1G78630.1	D18-gDNA-s644483.g539900	D18-gDNA-s644483	1	2407	2.41	3.44095	3.33485	3.10769	2.96347	2.64155	2.42223	2.69377	2.45943	3.04963	2.87578
AT3G12080.1	D18-gDNA-s111168.g141329	D18-gDNA-s111168	1618	8017	6.4	1.40054	1.23266	1.7866	1.48027	1.70929	1.60407	0.903038	0.910733	1.59932	1.46989
AT1G55250.1	D18-gDNA-s68194.g90457	D18-gDNA-s68194	5186	7425	2.24	0	0.111031	0.748461	0.505891	2.94486	3.03914	1.35614	1.44361	1.66448	1.4957
AT4G09960.3	D18-gDNA-s728285.g557545	D18-gDNA-s728285	1	2817	2.82	0.887525	1.98185	1.72247	2.31325	1.58015	2.47249	2.02148	2.47768	1.44361	2.41954
AT2G19760.1	D18-gDNA-s942197.g607619	D18-gDNA-s942197	11286	12622	1.34	2.76765	2.926	2.70487	2.81967	2.45418	2.5509	3.64731	3.63923	2.67356	2.9855
AT3G63530.1	D18-gDNA-s846160.g584444	D18-gDNA-s846160	14561	16667	2.11	1.63227	1.51602	3.29572	3.56803	2.97636	2.81762	1.32769	1.36177	2.82782	2.84398
AT1G79350.1	D18-gDNA-s167848.g190109	D18-gDNA-s167848	2	3452	3.45	2.18903	2.06005	2.488	2.17313	2.36737	2.36457	2.10769	2.05658	2.29278	2.05658
AT3G20600.1	D18-gDNA-s868696.g587754	D18-gDNA-s868696	276	1453	1.18	4.37921	3.98823	4.16993	3.89627	3.34056	3.24641	3.78869	3.99186	3.89336	3.74953
AT3G22590.1	D18-gDNA-s268172.g276861	D18-gDNA-s268172	3533	5197	1.66	3.24489	3.16993	3.02857	3.0321	3.27053	3.23266	3.19849	3.21568	3.20477	3.22805
AT5G66310.1	D18-gDNA-s497226.g450338	D18-gDNA-s497226	2	2487	2.49	0.704872	0.650765	1.54102	1.18269	3.08746	2.86394	1.90689	1.9486	2.02857	1.70044
AT1G02140.1	D18-gDNA-s228770.g235465	D18-gDNA-s228770	817	6832	6.02	1.07039	1.11103	1.47508	1.61353	1.28096	1.31615	1.02148	0.910733	1.53107	1.60407
AT1G62360.1	D18-gDNA-s591278.g515002	D18-gDNA-s591278	369	10094	9.73	-0.0588937	-0.152003	0.475085	0.594549	0.713696	0.722466	0.85599	0.925999	0.432959	0.432959
AT1G13120.1	D18-gDNA-s361177.g354479	D18-gDNA-s361177	1	10967	10.97	1.44361	1.38957	0.847997	0.879706	1.10434	1.02857	0.226509	0.226509	0.941106	0.807355
AT5G17690.1	D18-gDNA-s178948.g197024	D18-gDNA-s178948	1	2747	2.75	1.52105	1.68706	1.92979	1.94486	2.57046	2.62994	2.35614	2.45154	2.35614	2.27501
AT4G15880.1	D18-gDNA-s286167.g287458	D18-gDNA-s286167	927	3457	2.53	2.43296	2.4957	1.85997	2.08746	2.78241	2.83188	2.26003	2.33342	2.52857	2.61353
AT1G65470.1	D18-gDNA-s809172.g575652	D18-gDNA-s809172	1	2460	2.46	1.98914	1.73985	1.99639	1.77821	3.04963	2.82375	2.30743	2.19849	2.69822	2.40054
AT3G02580.1	D18-gDNA-s370638.g364040	D18-gDNA-s370638	1836	3440	1.6	2.87578	2.9222	3.27352	3.51223	2.64155	2.61353	3.54102	3.42358	2.81352	2.90304
AT2G20370.1	D18-gDNA-s258878.g269084	D18-gDNA-s258878	21146	23489	2.34	2.63691	2.68482	2.774	2.89142	2.99639	2.97269	2.59932	2.74846	2.76553	2.84599
AT1G03010.1	D18-gDNA-s933818.g603577	D18-gDNA-s933818	6267	13207	6.94	1.50589	1.40054	1.02857	0.963474	1.04963	1.03562	1.33342	1.34483	1.02148	1.04264
AT3G16630.1	D18-gDNA-s628007.g531957	D18-gDNA-s628007	1	7987	7.99	0.739848	0.807355	1.49057	1.41684	1.5008	1.4489	0.378512	0.31034	1.40599	1.29278
AT5G67110.1	D18-gDNA-s421279.g403703	D18-gDNA-s421279	596	1933	1.34	3.38128	3.14405	3.41278	3.49442	3.17313	3.13422	3.74308	3.72028	2.74846	2.66676
AT3G07060.1	D18-gDNA-s180711.g198097	D18-gDNA-s180711	1	9219	9.22	1.1375	1.0635	1.09085	1.07724	1.32769	1.21412	1.12433	1.1177	1.15704	1.11103
AT2G38440.1	D18-gDNA-s886361.g594126	D18-gDNA-s886361	1	4037	4.04	0.0703893	0.0840643	0.739848	0.411426	2.43296	2.38405	1.07724	1.1177	1.28688	1.1177
AT2G26980.4	D18-gDNA-s41092.g54787	D18-gDNA-s41092	5436	9802	4.37	1.18903	1.38957	1.46467	1.5509	1.8953	1.9855	1.89142	1.9855	1.19535	1.10434
AT1G60170.1	D18-gDNA-s818922.g577388	D18-gDNA-s818922	2029	3366	1.34	4.19456	4.15866	3.26303	3.26153	2.47508	2.51854	3.36737	3.34483	2.87774	2.9855
AT1G76710.1	D18-gDNA-s428220.g406884	D18-gDNA-s428220	2513	6077	3.56	2	1.90304	2.0072	1.89142	2.13422	2.07382	2.07382	1.99639	2.30743	2.29278
AT5G64240.2	D18-gDNA-s767619.g567776	D18-gDNA-s767619	1526	5017	3.49	3.0993	2.59694	1.70044	1.63227	1.22651	1.25096	1.97085	2.33056	1.60881	1.51602
AT2G26590.1	D18-gDNA-s941004.g607164	D18-gDNA-s941004	1	4554	4.55	2.09424	1.9782	2.43563	2.30743	1.94111	1.926	1.75275	1.76977	2.09761	2.01792
AT1G08260.1	D18-gDNA-s1054494.g619103	D18-gDNA-s1054494	1	7799	7.8	-0.666576	-0.621488	-0.37707	-0.599462	1.75702	1.43829	0.0703893	-0.0439433	0.189034	-0.0740006
AT5G42400.1	D18-gDNA-s414333.g400606	D18-gDNA-s414333	1	6724	6.72	0.176323	0.238787	0.31034	0.15056	1.67807	1.70487	0.275007	0.31034	0.871844	0.650765
AT4G13640.2	D18-gDNA-s54029.g73925	D18-gDNA-s54029	3756	7165	3.41	2.68032	2.46205	2.30159	2.11103	2.48285	2.21101	2.488	2.34199	2.5435	2.20789
AT3G03220.1	D18-gDNA-s28158.g37545	D18-gDNA-s28158	4472	7057	2.59	2.81352	2.96717	2.91456	2.87971	2.34199	2.53107	2.60644	2.59216	2.49057	2.75061
AT1G18550.1	D18-gDNA-s581862.g508361	D18-gDNA-s581862	5126	9073	3.95	0.443607	0.31034	0.799087	0.669027	2.52356	2.31034	1.27501	1.08406	1.90304	1.71809
AT4G37650.1	D18-gDNA-s173110.g194245	D18-gDNA-s173110	1	4317	4.32	1.70929	1.5509	2.20163	1.53605	2.19219	2.0036	2.33914	2.18903	2.26003	2.04614
AT5G02100.1	D18-gDNA-s197051.g206116	D18-gDNA-s197051	1	2777	2.78	2.66448	2.55336	2.6893	2.3505	2.90497	2.71589	2.61117	2.72683	2.69822	2.53605
AT3G54220.1	D18-gDNA-s872948.g588467	D18-gDNA-s872948	1435	4537	3.1	2.19535	1.74416	2.14731	1.83996	2.86196	2.28392	1.70929	1.35614	2.854	2.25701
AT3G10980.1	D18-gDNA-s250562.g260263	D18-gDNA-s250562	4763	6397	1.63	3.35896	3.27947	3.74739	3.488	3.46597	3.42626	3.46989	3.36597	3.31759	3.21723
AT5G07660.1	D18-gDNA-s274236.g280610	D18-gDNA-s274236	1298	8308	7.01	1.57046	1.40054	1.5656	1.30451	1.81147	1.58496	1.19535	0.992768	1.62761	1.39506
AT2G25930.1	D18-gDNA-s649524.g542642	D18-gDNA-s649524	693	2943	2.25	3.07724	3.19061	3.16672	2.8953	3.10601	3.13586	2.58015	2.54597	3.19377	3.16672
AT2G35190.1	D18-gDNA-s348485.g342306	D18-gDNA-s348485	3896	6723	2.83	2.9542	3.01792	2.24793	2.44361	2.61353	2.47249	2.57289	2.68257	2.4957	2.39506
AT1G67070.1	D18-gDNA-s209029.g216790	D18-gDNA-s209029	396	3950	3.55	2.02503	2.24793	2.43296	2.28392	2.3978	2.42223	2.29572	2.35332	2.40327	2.40599
AT5G06760.1	D18-gDNA-s286162.g287454	D18-gDNA-s286162	8098	9477	1.38	4.16027	3.38267	2.81762	1.43296	-0.37707	0	2.0072	2.37851	1.47508	0.575312
AT1G79560.1	D18-gDNA-s132247.g159131	D18-gDNA-s132247	4078	13138	9.06	1.11103	1.04264	0.910733	0.790772	1.45943	1.36737	0.933573	0.925999	1.02857	0.933573
AT4G09980.1	D18-gDNA-s836649.g581997	D18-gDNA-s836649	1	2739	2.74	2.58736	2.57289	3.0018	2.96901	2.26903	2.21101	2.11103	2.04614	2.81558	2.74416
AT5G23630.1	D18-gDNA-s910517.g599271	D18-gDNA-s910517	1	4584	4.58	0.485427	0.454176	1.31034	1.16993	2.02148	2.18903	1.47508	1.66448	1.69599	1.76129
AT3G48110.1	D18-gDNA-s53235.g72795	D18-gDNA-s53235	1	7833	7.83	0.594549	0.584963	1.10434	1.1177	1.44361	1.45418	1.25701	1.23266	1.18903	1.02857
AT1G13180.1	D18-gDNA-s229985.g237018	D18-gDNA-s229985	1798	7857	6.06	1.31034	1.31615	1.68257	1.58976	1.59932	1.65076	1.74416	1.75275	1.56071	1.51602
AT2G35350.1	D18-gDNA-s24514.g32103	D18-gDNA-s24514	2596	8223	5.63	0.695994	0.545968	1.29866	1.02148	2.04264	1.96347	1.43296	1.43829	1.852	1.62293
AT4G02380.1	D18-gDNA-s462527.g429489	D18-gDNA-s462527	1686	2233	0.55	4.87283	4.38681	4.69265	4.53667	4.62585	4.33485	3.54967	3.28688	4.76553	4.9855
AT1G01510.1	D18-gDNA-s57730.g77948	D18-gDNA-s57730	572	4871	4.3	2.0036	1.81147	2.0036	2.02857	2.17632	2.15056	2.16027	2.17313	2.31615	2.21412
AT4G27630.3	D18-gDNA-s164704.g187552	D18-gDNA-s164704	1	3017	3.02	1.82375	1.83592	1.37295	1.59455	1.95233	1.92979	2.57531	2.57773	1.65076	1.60881
AT5G62100.1	D18-gDNA-s506176.g454745	D18-gDNA-s506176	1007	2556	1.55	2.72028	2.774	3.90785	3.83491	2.88362	2.99277	3.20633	3.48671	3.25096	3.08576
AT4G34940.1	D18-gDNA-s221440.g225485	D18-gDNA-s221440	4046	6251	2.21	2.45943	2.25399	2.38128	2.54597	2.76977	2.96532	2.80323	3.09255	2.91456	2.96162
AT1G72250.2	D18-gDNA-s817873.g577138	D18-gDNA-s817873	1	3257	3.26	1.10434	1.11103	1.48027	1.32193	2.9542	2.67356	1.97453	1.83996	2.27798	1.94111
AT4G08920.1	D18-gDNA-s746372.g561236	D18-gDNA-s746372	1	2387	2.39	2.0036	2.13093	2.38957	2.18587	2.55582	2.81762	2.75489	2.75061	2.90304	2.7866
AT5G17400.1	D18-gDNA-s486278.g444304	D18-gDNA-s486278	611	4387	3.78	2.62527	2.03914	2.29278	2.32769	2.14078	2.0635	2.23879	2.31325	2.3505	2.32193
AT4G20380.8	D18-gDNA-s259134.g269243	D18-gDNA-s259134	436	4189	3.75	3.11936	2.9782	2.64847	2.66448	2.22342	2.27501	2.24489	2.24489	2.33342	2.25701
AT2G17040.1	D18-gDNA-s593981.g516721	D18-gDNA-s593981	856	2386	1.53	3.77926	3.15543	3.21257	3.52607	3.06867	2.68032	3.10769	3.75382	3.45812	2.88753
AT4G15930.1	D18-gDNA-s300840.g302671	D18-gDNA-s300840	2856	4348	1.49	4.0635	4.29352	3.83592	3.88362	3.3505	3.488	3.70708	3.6565	3.53605	3.66334
AT5G19280.2	D18-gDNA-s51276.g70146	D18-gDNA-s51276	7150	13777	6.63	1.43296	1.65076	1.8953	1.7137	1.75702	1.8679	1.36737	1.31034	1.73552	1.65992
AT2G35720.1	D18-gDNA-s295816.g297913	D18-gDNA-s295816	2456	18455	16	0.704872	0.536053	0.695994	0.695994	0.807355	0.782409	0.356144	0.344828	0.669027	0.641546
AT2G40670.2	D18-gDNA-s248223.g257905	D18-gDNA-s248223	8546	10335	1.79	1.92979	2.05311	2.64616	2.86196	2.27501	2.64155	2.93923	3.06867	2.87774	3.56316
AT5G49930.1	D18-gDNA-s14168.g21576	D18-gDNA-s14168	1	7044	7.04	0.925999	1.0072	0.815575	0.659925	1.81558	1.76129	1.13093	1.15704	1.32193	1.16993
AT3G20740.1	D18-gDNA-s467044.g432479	D18-gDNA-s467044	2	2189	2.19	2.96717	3.02326	2.852	2.8339	2.52356	2.5509	3.18745	3.11437	2.73552	2.7137
AT4G12020.2	D18-gDNA-s324358.g321676	D18-gDNA-s324358	3708	6917	3.21	3.09424	2.83996	2.9222	2.82375	2.72901	2.82171	2.23573	2.34767	2.91073	2.51349
AT5G40942.1	D18-gDNA-s810503.g575960	D18-gDNA-s810503	1	837	0.84	4.89918	4.31252	4.40735	4.13832	4.73498	4.39025	4.43429	4.12184	4.7137	4.45615
AT5G53760.1	D18-gDNA-s473279.g436348	D18-gDNA-s473279	15	3198	3.18	3.26003	3.04264	2.81147	2.68706	1.85599	1.75702	2.23879	2.38128	2.27501	1.93734
AT3G06430.1	D18-gDNA-s241178.g251231	D18-gDNA-s241178	1486	4407	2.92	1.82375	2.09085	2.43829	2.46205	2.26903	2.4489	2.5509	2.59694	2.59455	2.66448
AT4G30270.1	D18-gDNA-s48386.g65966	D18-gDNA-s48386	6888	8297	1.41	4.30524	2.57046	2.54102	3.15381	1.55582	1.67807	3.08406	3.49313	2.63227	1.72247
AT1G30610.1	D18-gDNA-s509998.g457163	D18-gDNA-s509998	493	3777	3.28	2.50843	2.4489	2.19849	2.0321	2.90497	2.73335	1.07724	1.03562	2.49825	2.37573
AT5G27000.1	D18-gDNA-s59353.g80001	D18-gDNA-s59353	2866	6885	4.02	1.91456	1.60407	1.926	1.65535	2.76765	2.4489	1.51602	1.32193	2.38405	1.9855
AT3G57920.1	D18-gDNA-s653620.g544364	D18-gDNA-s653620	2	2991	2.99	3.14078	2.58976	2.84398	2.27501	2.58496	2.07382	2.08066	1.47508	3.1811	2.59216
AT4G04900.1	D18-gDNA-s493233.g447974	D18-gDNA-s493233	762	3515	2.75	2.3505	2.67582	2.73769	2.8679	2.57531	2.70487	2.43829	2.39232	2.59216	2.82579
AT3G45850.1	D18-gDNA-s43857.g59430	D18-gDNA-s43857	17675	23637	5.96	1.0635	1.01436	1.3505	1.28096	2.10769	1.94111	1.21412	1.23266	1.49057	1.18903
AT4G30930.1	D18-gDNA-s337442.g332822	D18-gDNA-s337442	794	3456	2.66	2.4957	2.31034	2.59932	2.75489	2.79701	2.71809	2.75702	2.80735	2.76341	2.86987
AT1G10570.1	D18-gDNA-s27165.g36238	D18-gDNA-s27165	1	5957	5.96	0.978196	0.815575	1.54597	1.51602	1.91839	2.0321	0.782409	0.765535	1.66903	1.3505
AT1G73690.1	D18-gDNA-s61447.g82557	D18-gDNA-s61447	1	5333	5.33	1.66903	1.69153	1.93734	1.91073	1.71809	1.75702	1.53605	1.57046	1.90304	2.01436
AT2G26300.1	D18-gDNA-s11508.g18274	D18-gDNA-s11508	1	6797	6.8	0.659925	0.669027	1.41684	1.40599	1.85997	1.84398	0.933573	0.963474	1.4957	1.40599
AT4G18770.1	D18-gDNA-s478356.g438959	D18-gDNA-s478356	4286	6968	2.68	2.67356	2.71589	3.1811	3.34199	2.5435	2.54597	2.45418	2.46989	2.9782	2.89724
AT4G19560.1	D18-gDNA-s538626.g480250	D18-gDNA-s538626	1806	7283	5.48	2.24489	2.26604	2.15704	2.15381	1.9855	2	1.88753	1.89142	2.07382	2.02857
AT5G54280.2	D18-gDNA-s125490.g151358	D18-gDNA-s125490	1	7927	7.93	0.0143553	0	0.344828	0.298658	1.76977	1.66903	0.782409	0.831877	0.879706	0.62293
AT3G59380.1	D18-gDNA-s394338.g385274	D18-gDNA-s394338	1	3957	3.96	1.58976	1.47508	2.0635	2.1635	2.18269	2.23266	2.1177	2.17632	2.35896	2.42761
AT3G57670.1	D18-gDNA-s492790.g447696	D18-gDNA-s492790	99	3314	3.22	1.15056	1.52105	2.40327	2.66903	2.32481	2.45418	1.70487	1.852	2.53854	2.76977
AT3G43210.1	D18-gDNA-s141883.g169462	D18-gDNA-s141883	686	7336	6.65	0.555816	0.443607	0.9855	0.722466	2.08066	1.8679	1.09085	0.925999	1.36737	1.07039
AT5G42570.1	D18-gDNA-s422033.g404102	D18-gDNA-s422033	1	2767	2.77	2.87971	3.08236	3.08236	3.15866	2.34767	2.3978	2.68032	2.62994	2.71809	2.96717
AT2G42620.1	D18-gDNA-s623897.g528483	D18-gDNA-s623897	2385	4241	1.86	2.488	2.81558	2.86394	3.07895	2.96347	3.20633	2.82375	2.91839	3.34625	3.54597
AT1G80260.1	D18-gDNA-s52056.g71244	D18-gDNA-s52056	216	4250	4.03	0.475085	0.475085	0.831877	0.669027	2.5509	2.52105	1.1635	1.18903	1.71809	1.57531
AT2G39780.1	D18-gDNA-s481644.g441179	D18-gDNA-s481644	1150	4817	3.67	2.87971	3.09424	1.88753	1.97085	1.97453	2.17313	1.65076	1.76129	1.81558	1.95606
AT2G26430.1	D18-gDNA-s644130.g539778	D18-gDNA-s644130	1257	5267	4.01	2.30451	2.33342	2.43829	2.42223	2.41414	2.45943	1.70929	1.7137	2.46467	2.47249
AT5G42080.1	D18-gDNA-s537774.g479723	D18-gDNA-s537774	1	4634	4.63	2.52356	2.29866	2.47249	2.31034	2.62293	2.30159	2.12433	1.95233	2.49313	2.26003
AT5G51450.2	D18-gDNA-s200832.g209209	D18-gDNA-s200832	6846	17102	10.26	0.807355	0.903038	1.29866	1.26903	1.38957	1.4489	1.0072	1.01436	0.963474	0.895303
AT4G32980.1	D18-gDNA-s110397.g140510	D18-gDNA-s110397	7560	11377	3.82	1.58015	1.22033	1.94111	1.65535	2.8679	2.60644	2.33342	1.98914	2.78031	2.43296
AT3G13490.1	D18-gDNA-s817885.g577140	D18-gDNA-s817885	5566	13204	7.64	1.28688	1.25096	1.37295	1.22651	1.774	1.774	1.5008	1.43829	1.32193	1.03562
AT1G13710.1	D18-gDNA-s260941.g270404	D18-gDNA-s260941	2995	5067	2.07	2.70044	0.516015	3.9991	2.17313	3.7845	2.68257	2.65306	1.81558	3.60051	2.86394
AT5G57020.1	D18-gDNA-s148517.g173719	D18-gDNA-s148517	1543	3777	2.23	2.87774	2.93734	3.10936	3.08916	3.14405	3.18269	3.29278	3.20477	3.15543	3.29572
AT1G59640.2	D18-gDNA-s685159.g550377	D18-gDNA-s685159	1324	3297	1.97	2.49313	3.26754	2.84599	3.22959	2.90497	3.10936	3.21412	3.44493	3.0054	3.21101
AT5G22370.1	D18-gDNA-s174497.g194825	D18-gDNA-s174497	1	3233	3.23	2.74846	2.67582	2.78241	2.7845	2.65764	2.63459	2.66676	2.61589	2.68257	2.74201
AT5G23530.1	D18-gDNA-s121152.g147574	D18-gDNA-s121152	15612	17437	1.83	3.5008	3.35614	3.78869	3.63575	3.16027	3.22651	3.47379	3.39643	3.46597	3.50716
AT3G03340.1	D18-gDNA-s250261.g259922	D18-gDNA-s250261	3846	6557	2.71	2.18587	2.15056	2.76129	2.69599	3.24945	3.15056	2.59932	2.58015	2.93357	2.79077
AT1G71270.1	D18-gDNA-s252364.g262054	D18-gDNA-s252364	1	4215	4.21	1.88753	1.81967	2.34483	2.49313	2.41143	2.4489	2.30451	2.25096	2.46205	2.44361
AT3G48430.1	D18-gDNA-s963020.g611594	D18-gDNA-s963020	1	5377	5.38	0.545968	0.545968	1.10434	0.941106	2.37851	2.24489	1.1177	1.1375	1.67807	1.59455
AT1G72560.1	D18-gDNA-s657604.g545700	D18-gDNA-s657604	816	9701	8.89	0.871844	0.847997	1.1177	0.887525	1.63227	1.57531	0.910733	0.933573	1.18269	1.14405
AT3G61140.1	D18-gDNA-s820614.g577635	D18-gDNA-s820614	14	2079	2.07	3.05485	3.04264	3.08746	3.10098	3.30159	3.28244	3.41819	3.34056	3.34483	3.46205
AT4G37990.1	D18-gDNA-s145330.g172242	D18-gDNA-s145330	2916	5880	2.96	3.61706	3.49313	3.09761	3.01436	2.45943	2.16027	2.3978	1.95233	2.5656	2.28392
AT2G41370.1	D18-gDNA-s582189.g508684	D18-gDNA-s582189	297	2668	2.37	2.89724	3.09424	3.45286	3.25096	3.14731	2.98185	2.61824	2.58256	3.45549	3.23266
AT3G25980.1	D18-gDNA-s653603.g544358	D18-gDNA-s653603	2684	4387	1.7	4.02148	3.60999	3.29425	3.38405	4.0072	3.69933	3.31904	2.98003	3.88557	3.61471
AT4G29060.1	D18-gDNA-s347126.g340678	D18-gDNA-s347126	2516	9415	6.9	0.963474	0.910733	1	0.847997	2.11103	1.9782	1.47508	1.4489	1.67356	1.36737
AT1G78580.1	D18-gDNA-s251666.g261344	D18-gDNA-s251666	2	6966	6.96	0.411426	0.748461	0.887525	0.62293	1.92979	1.96347	1.38405	1.31034	1.44361	1.33342
AT3G05680.2	D18-gDNA-s55872.g76025	D18-gDNA-s55872	636	4041	3.41	2.46467	2.58256	1.49057	1.34483	2.94298	2.9279	0.0285692	0	2.30743	1.96347
AT3G25100.1	D18-gDNA-s2551.g3847	D18-gDNA-s2551	576	3072	2.5	2.68257	2.14731	2.75275	2.57046	3.28096	3.0197	2.67129	2.58736	3.18745	3.14078
AT4G33460.1	D18-gDNA-s872863.g588394	D18-gDNA-s872863	4711	6409	1.7	1.4957	1.48027	2.98003	2.73985	2.56316	2.65992	3.22959	3.50208	2.22033	2.41954
AT2G37540.1	D18-gDNA-s164641.g187495	D18-gDNA-s164641	2416	11250	8.83	1.52607	1.78241	1.58496	1.87971	1.37295	1.57046	1.46989	1.46467	0.722466	0.933573
AT1G09700.1	D18-gDNA-s767002.g567480	D18-gDNA-s767002	933	5452	4.52	2.30743	2.23879	2.23266	2.30159	2.44626	2.48543	1.76553	1.87578	2.49313	2.46728
AT3G29030.1	D18-gDNA-s120560.g146918	D18-gDNA-s120560	2048	5747	3.7	0.85599	1.28096	0.575312	1.14405	0.887525	1.23879	2.6893	2.75061	0.941106	1.21412
AT3G23980.1	D18-gDNA-s80641.g106039	D18-gDNA-s80641	1836	5901	4.07	2.01792	1.99639	1.86394	1.7866	2.71149	2.79494	2.03914	1.96347	2.37016	2.26903
AT1G65380.1	D18-gDNA-s419417.g403025	D18-gDNA-s419417	243	2664	2.42	2.80941	2.9486	2.98003	2.61353	3.12433	3.22497	2.88166	2.87184	3.22033	3.33199
AT5G13480.2	D18-gDNA-s619797.g524923	D18-gDNA-s619797	8368	16457	8.09	1.5008	1.46467	1.32193	1.20163	1.58015	1.54102	1.33342	1.36177	1.76553	1.68706
AT5G62090.1	D18-gDNA-s522692.g468415	D18-gDNA-s522692	1065	4117	3.05	1.85599	1.76553	1.80735	1.68257	3.16027	3.0268	2.0036	2.0635	2.73552	2.48027
AT5G12840.1	D18-gDNA-s255296.g265147	D18-gDNA-s255296	205	2997	2.79	3.23266	3.39369	2.94298	3.16027	2.76765	3.08576	2.67129	2.83996	2.926	3.1375
AT3G60830.1	D18-gDNA-s217702.g222601	D18-gDNA-s217702	1	3277	3.28	2.64155	2.488	2.73118	2.55827	2.97085	2.89724	2.88362	2.82375	2.47249	2.43563
AT3G01470.1	D18-gDNA-s526325.g471972	D18-gDNA-s526325	5709	7947	2.24	3.30012	3.60763	2.81147	3.19219	3.28688	3.50462	2.42223	2.62293	3.28688	3.24184
AT4G12620.1	D18-gDNA-s274122.g280521	D18-gDNA-s274122	1	3683	3.68	1.7866	1.24489	2.22959	1.97085	3.07382	2.76129	1.85997	1.64155	2.28392	2.0635
AT1G69530.3	D18-gDNA-s29801.g39224	D18-gDNA-s29801	1413	2407	0.99	4.20163	4.82629	4.63691	5.10811	3.91361	4.2854	3.94486	4.01703	4.04527	4.37712
AT3G20630.1	D18-gDNA-s480611.g440461	D18-gDNA-s480611	1123	5144	4.02	1.15056	1.23266	1.75275	1.40054	2.87381	2.73118	1.95233	1.90689	1.84398	1.76129
AT5G22640.1	D18-gDNA-s104924.g135155	D18-gDNA-s104924	294	5427	5.13	1.59455	1.64616	1.926	1.90689	2.63227	2.41684	1.70487	1.67356	1.98914	1.71809
AT3G01420.1	D18-gDNA-s333335.g329466	D18-gDNA-s333335	1	4123	4.12	2.32193	3.07039	2.22651	2.45681	2.29278	2.35332	2.10434	2.23879	0.333424	0.333424
AT2G18510.1	D18-gDNA-s43164.g58364	D18-gDNA-s43164	1	2507	2.51	2.59932	2.6017	3.12763	3.08576	3.21101	3.16672	2.5435	2.47249	3.20945	3.30743
AT5G49880.1	D18-gDNA-s231179.g238758	D18-gDNA-s231179	1489	5417	3.93	2.18903	2.12433	2.34767	2.27798	2.94486	2.75061	2.53107	2.40871	2.54597	2.42761
AT3G61650.1	D18-gDNA-s798299.g573795	D18-gDNA-s798299	1	2157	2.16	2.58976	2.68257	3.10936	2.85997	3.68706	3.51096	3.12267	3.1177	3.28244	3.2032
AT3G45970.1	D18-gDNA-s383387.g376168	D18-gDNA-s383387	11771	14077	2.31	3.4019	3.14731	2.63459	3.41414	1.42761	2.97269	2.27202	2.48543	2.71589	2.62059
AT3G46560.1	D18-gDNA-s516561.g462756	D18-gDNA-s516561	2656	3575	0.92	5.30816	5.10643	4.76341	4.96993	4.22728	4.29352	4.70099	4.59634	4.46728	4.66619
AT5G20250.4	D18-gDNA-s226196.g232002	D18-gDNA-s226196	3956	7703	3.75	2.68482	2.57773	2.52607	2.46728	2.854	2.87971	2.0321	1.9486	2.7866	2.62994
AT4G16420.1	D18-gDNA-s371748.g365038	D18-gDNA-s371748	1656	7127	5.47	1.38957	1.30451	2.09424	2.14405	2.40327	2.36457	1.45418	1.40054	2.21101	2.14078
AT2G06990.1	D18-gDNA-s221521.g225602	D18-gDNA-s221521	1856	6970	5.11	0.344828	0.367371	0.765535	0.495695	2.55827	2.43296	1.12433	1.0635	1.54102	1.38957
AT4G17300.1	D18-gDNA-s54018.g73910	D18-gDNA-s54018	7926	10901	2.98	2.64386	2.84599	2.68032	2.39506	2.12433	2.26003	2.45943	2.69153	2.58976	2.86987
AT1G60220.1	D18-gDNA-s149683.g174613	D18-gDNA-s149683	14184	18377	4.19	3.24031	3.23266	1.23879	1.0635	1.20163	0.748461	-0.0892673	-0.37707	-0.0439433	-0.168123
AT3G55400.1	D18-gDNA-s348033.g341771	D18-gDNA-s348033	1782	7857	6.08	1.90304	1.72683	2.29278	1.79494	1.56071	1.92979	1.92979	1.79077	1.8679	2.04264
AT2G31970.1	D18-gDNA-s178740.g196845	D18-gDNA-s178740	1	9747	9.75	0.286881	0.333424	0.411426	0.0285692	1.83996	1.61824	0.713696	0.687061	0.815575	0.594549
AT5G24400.1	D18-gDNA-s959471.g609971	D18-gDNA-s959471	1121	5567	4.45	2.27202	2.28096	2.21101	2.26003	2.10434	1.9782	2.54102	2.5435	2.34483	2.31904
AT2G30410.1	D18-gDNA-s376141.g369126	D18-gDNA-s376141	15526	16828	1.3	4.44294	4.44361	3.77716	3.92505	3.90111	3.93829	4.26978	4.22419	4.09845	4.13914
AT4G37930.1	D18-gDNA-s1020895.g616825	D18-gDNA-s1020895	2	3250	3.25	1.42223	1.54102	2.11103	2.06005	2.88166	2.97085	2.29572	2.34767	2.40871	2.47768
AT3G06930.2	D18-gDNA-s971004.g613360	D18-gDNA-s971004	1	5280	5.28	1.7137	1.59455	2.25399	2.01792	2.43296	2.37295	2.1635	2.1375	2.31034	2.22651
AT3G05840.2	D18-gDNA-s132250.g159137	D18-gDNA-s132250	6946	10709	3.76	3.18903	3.2555	2.80116	2.43829	2.58256	2.65992	2.64616	2.60881	2.63691	2.52356
AT3G55620.1	D18-gDNA-s59476.g80182	D18-gDNA-s59476	1	4278	4.28	2.40054	2.30159	2.49057	2.30743	2.12763	2.03914	2.25701	2.21723	2.49825	2.50335
AT3G49240.1	D18-gDNA-s35688.g45521	D18-gDNA-s35688	3566	5869	2.3	2.77821	2.51096	2.81558	2.82171	3.10936	3.17792	2.93923	3.01257	3.12102	3.34341
AT4G16280.2	D18-gDNA-s171961.g193693	D18-gDNA-s171961	22	5497	5.48	1.53107	1.58015	1.70487	1.53107	2.33628	2.37851	1.89918	2.0036	2.12763	2.02503
AT2G26060.1	D18-gDNA-s258745.g268998	D18-gDNA-s258745	333	7377	7.04	1.7866	1.74846	1.9222	1.94111	1.60407	1.69599	1.49057	1.51602	1.90304	1.92979
AT4G37000.1	D18-gDNA-s589027.g513213	D18-gDNA-s589027	4203	6437	2.23	2.88557	3.30889	3.18269	3.4489	2.71589	3.01078	3.42895	3.43429	2.93923	2.99095
AT1G28560.2	D18-gDNA-s485030.g443590	D18-gDNA-s485030	1635	7657	6.02	1.51096	1.51096	2.06005	1.96347	2	1.99277	2.05311	1.96717	1.58496	1.4489
AT1G79750.1	D18-gDNA-s845486.g584183	D18-gDNA-s845486	10684	14387	3.7	2.20789	2.66903	2.18903	2.36737	2.27798	2.81352	2.42223	2.63227	2.37573	2.58256
AT4G34620.1	D18-gDNA-s602758.g519034	D18-gDNA-s602758	5914	7517	1.6	3.89336	3.71589	3.61589	3.82273	3.21257	3.32481	3.65992	3.67469	3.52482	3.8679
AT2G41500.1	D18-gDNA-s500507.g452156	D18-gDNA-s500507	1	3687	3.69	1.95977	1.82375	2.51854	2.53605	2.77189	2.6893	1.79077	1.78241	2.68257	2.72465
AT3G05040.1	D18-gDNA-s147887.g173410	D18-gDNA-s147887	69	5115	5.05	2.33056	2.32481	2.38128	2.21412	2.58736	2.47508	2.20789	2.17951	2.09424	2.01436
AT3G44600.1	D18-gDNA-s12963.g20230	D18-gDNA-s12963	283	6837	6.55	1.58015	1.45418	2.01792	1.90304	2.14078	2.03914	1.66903	1.67807	2.09085	2
AT5G06910.1	D18-gDNA-s296855.g299038	D18-gDNA-s296855	3355	6117	2.76	3.75061	3.41414	3.50589	3.21878	3.33628	3.11437	3.36877	3.16832	3.27352	3.04264
AT5G37630.1	D18-gDNA-s184739.g199956	D18-gDNA-s184739	1	5311	5.31	2.25096	2.01792	2.33342	2.02857	2.74201	2.41684	2.30451	2.14078	2.0072	1.79494
AT2G37420.1	D18-gDNA-s229566.g236486	D18-gDNA-s229566	1	5901	5.9	0.400538	0.400538	0.678072	0.495695	2.58015	2.28688	1.02148	0.863938	1.64155	1.24489
AT4G20910.1	D18-gDNA-s658597.g545927	D18-gDNA-s658597	1041	2807	1.77	3.58976	3.62644	3.66562	3.67356	3.30889	3.28836	3.25852	3.28983	3.63343	3.774
AT3G08850.1	D18-gDNA-s454164.g421930	D18-gDNA-s454164	5086	13581	8.5	-0.514573	-0.454032	0	-0.251539	1.81558	1.86394	0.286881	0.464668	0.722466	0.545968
AT2G41890.1	D18-gDNA-s840474.g582814	D18-gDNA-s840474	2214	5027	2.81	2.62059	2.66903	2.89724	2.88753	3.25248	3.24489	2.92029	2.95977	3.21412	3.30451
AT1G80100.1	D18-gDNA-s526959.g472440	D18-gDNA-s526959	1037	3497	2.46	4.16832	3.848	3.488	2.90497	3.46858	3.03386	3.15218	2.69153	3.72574	3.26604
AT3G16060.1	D18-gDNA-s943692.g608051	D18-gDNA-s943692	982	7607	6.63	1.70929	1.74846	1.64155	1.62293	2.22651	2.15704	2	1.9855	1.7866	1.60881
AT5G10330.1	D18-gDNA-s438784.g411482	D18-gDNA-s438784	2	1448	1.45	3.69933	3.67582	4.24336	4.2502	3.58976	3.57046	3.70266	3.61353	4.06437	4.11103
AT5G23150.1	D18-gDNA-s196770.g205929	D18-gDNA-s196770	1	3192	3.19	1.21412	1.29866	1.54597	1.25096	3.23266	3.25701	2.09761	2.21412	2.43029	2.23879
AT3G23670.1	D18-gDNA-s602791.g519044	D18-gDNA-s602791	1029	7057	6.03	1.23879	1.09085	1.58976	1.45943	2.55336	2.25399	1.32769	1.15056	1.91456	1.57046
AT5G61410.1	D18-gDNA-s847474.g584662	D18-gDNA-s847474	426	2755	2.33	3.56925	3.71809	3.38128	3.43429	3.23879	3.26903	3.57773	3.46205	3.68706	3.59694
AT5G26742.2	D18-gDNA-s602825.g519059	D18-gDNA-s602825	1	2957	2.96	2.58015	2.48543	2.99639	2.72683	3.39094	3.17792	2.75275	2.74416	3.37295	3.23113
AT1G05180.1	D18-gDNA-s264790.g274760	D18-gDNA-s264790	47	3807	3.76	1.63227	1.60407	2.04963	1.94486	2.9279	2.91456	2.32481	2.34483	2.56803	2.53107
AT4G24250.1	D18-gDNA-s333600.g329698	D18-gDNA-s333600	1	2924	2.92	3.20163	3.22651	3.31179	3.19849	2.96901	3.0321	3.06005	3.14893	3.14405	3.05832
AT3G08550.1	D18-gDNA-s5549.g9385	D18-gDNA-s5549	2090	8671	6.58	1.82782	2.01436	1.41143	1.38957	2	2.17632	1.52607	1.73985	1.90689	2.04963
AT1G43850.1	D18-gDNA-s226148.g231932	D18-gDNA-s226148	1	3233	3.23	1.11103	1.1177	1.58015	1.38957	3.08406	3.15866	2.25399	2.38681	2.60881	2.40327
AT2G47500.1	D18-gDNA-s336108.g331757	D18-gDNA-s336108	1	4079	4.08	1.80735	1.75275	2.58976	2.5008	3.03562	2.82782	2.21101	2.16993	2.78031	2.53605
AT4G26300.1	D18-gDNA-s489638.g445932	D18-gDNA-s489638	1	4762	4.76	1.37851	1.20163	1.72247	1.55582	2.75061	2.59216	2.10769	2.14731	2.28096	2.14405
AT3G22200.2	D18-gDNA-s934684.g603924	D18-gDNA-s934684	1	6977	6.98	1.67807	1.81558	1.87578	1.53107	1.926	1.87971	1.83188	1.88362	1.73985	1.61824
AT3G55830.1	D18-gDNA-s760195.g565342	D18-gDNA-s760195	101	6458	6.36	2.04614	2.09085	2.0036	1.9222	1.85997	1.89142	2.11103	2.12763	1.64616	1.61824
AT4G15180.1	D18-gDNA-s572077.g497924	D18-gDNA-s572077	2	3180	3.18	1.31034	1.34483	1.99639	1.59932	3.28688	3.24184	1.82375	1.86394	2.54597	2.1375
AT2G27960.1	D18-gDNA-s305016.g306140	D18-gDNA-s305016	6146	7375	1.23	4.72683	4.52544	4.91361	4.8846	4.39506	4.08066	4.11437	3.87184	4.44162	4.42559
AT4G14330.1	D18-gDNA-s459955.g427397	D18-gDNA-s459955	1	2000	2	4.4614	4.26529	3.22805	3.15704	4.05572	3.774	1.23879	1.09761	3.76765	3.55336
AT5G15800.2	D18-gDNA-s620832.g525851	D18-gDNA-s620832	1	3577	3.58	2.75275	2.75702	3.01436	3.03914	2.96717	2.90881	2.8339	2.85599	2.56803	2.46467
AT5G25380.1	D18-gDNA-s509042.g456191	D18-gDNA-s509042	1	2407	2.41	3.81352	3.55582	3.6311	3.40054	3.81967	3.57652	2.90497	2.67582	3.67807	3.40599
AT5G55540.1	D18-gDNA-s141276.g168791	D18-gDNA-s141276	1	6317	6.32	1.62293	1.70929	1.79494	1.81147	2.24184	2.26604	1.50589	1.55582	2.02857	2.12433
AT2G44950.1	D18-gDNA-s19589.g25920	D18-gDNA-s19589	1	2104	2.1	3.48543	3.49825	4.04701	3.8748	3.66562	3.57894	3.47379	3.46205	3.73552	3.49825
AT4G32200.1	D18-gDNA-s522146.g467836	D18-gDNA-s522146	1	13729	13.73	1.38957	1.26303	1.35614	1.29278	1.43296	1.23266	1.22651	1.1177	1.43829	1.25096
AT3G27670.1	D18-gDNA-s105863.g136270	D18-gDNA-s105863	1	10966	10.97	0.475085	0.485427	0.970854	0.925999	1.58976	1.58976	0.978196	0.970854	1.25701	1.09085
AT3G09090.1	D18-gDNA-s79318.g104570	D18-gDNA-s79318	5223	10517	5.29	1.91839	1.95977	2.31615	2.47249	2.13093	2.28096	1.99277	2.11103	2.26003	2.41954
AT5G60300.3	D18-gDNA-s83508.g109391	D18-gDNA-s83508	4358	6657	2.3	3.0054	3.82069	3.64616	3.68818	2.59216	2.99095	2.84197	3.3505	2.34199	2.87381
AT1G11130.1	D18-gDNA-s154835.g180520	D18-gDNA-s154835	2	2134	2.13	3.0072	2.9855	3.26003	3.18587	3.24031	3.31759	3.3505	3.46728	3.48027	3.6427
AT1G29690.1	D18-gDNA-s275402.g281191	D18-gDNA-s275402	5216	11687	6.47	2.85	2.45154	1.7866	1.67356	1.18269	1.12433	1.23879	1.57046	1.95606	1.5656
AT5G42620.2	D18-gDNA-s331506.g327947	D18-gDNA-s331506	1	4937	4.94	3.12102	3.07382	2.36737	2.20477	2.44361	2.3978	2.37573	2.29278	2.5509	2.21723
AT1G14610.1	D18-gDNA-s440333.g412635	D18-gDNA-s440333	1	4068	4.07	0.516015	0.432959	1.26903	0.910733	2.99277	2.90497	1.65076	1.62761	2.18903	2.0072
AT1G50240.2	D18-gDNA-s223482.g228473	D18-gDNA-s223482	1	6437	6.44	-0.168123	-0.268817	0.356144	-0.0144996	2.55582	2.33056	0.286881	0.286881	1.13093	0.879706
AT4G02590.1	D18-gDNA-s514494.g461407	D18-gDNA-s514494	2856	4823	1.97	2.86196	2.66676	3.73985	3.60407	3.926	3.92695	3.10936	3.11103	3.85997	3.92125
AT4G02460.1	D18-gDNA-s251678.g261361	D18-gDNA-s251678	9776	13970	4.19	1.65076	1.55582	1.80323	1.73985	2.94486	2.90497	2.01436	2.02857	2.47768	2.46728
AT3G04340.1	D18-gDNA-s283288.g284401	D18-gDNA-s283288	10043	16287	6.24	1.60881	1.64155	1.53107	1.43829	2.58256	2.36457	2.02857	2.02148	2.0036	1.71809
AT3G11700.1	D18-gDNA-s249237.g258933	D18-gDNA-s249237	2756	4475	1.72	3.34199	3.37016	3.78973	3.93546	4.02857	4.06695	3.7301	3.926	3.68257	3.82782
AT3G07430.1	D18-gDNA-s545395.g484082	D18-gDNA-s545395	2136	3287	1.15	4.15462	3.91265	4.25776	4.33199	4.15299	4.12267	3.94392	3.90785	4.51979	4.55888
AT4G02560.1	D18-gDNA-s508730.g455899	D18-gDNA-s508730	1	11407	11.41	0.678072	0.641546	1.09761	0.978196	1.58015	1.64155	0.992768	0.978196	1.31615	1.20789
AT4G29830.1	D18-gDNA-s325471.g322623	D18-gDNA-s325471	4166	5655	1.49	4.09255	4.0054	3.90207	3.96809	3.7761	3.68032	3.70266	3.65764	4.18666	4.29572
AT3G52940.1	D18-gDNA-s478700.g439192	D18-gDNA-s478700	255	3327	3.07	3.21723	3.14893	3.09424	2.96901	2.9279	2.75489	3.39369	3.29572	2.79286	2.69377
AT5G18700.1	D18-gDNA-s517194.g463096	D18-gDNA-s517194	1	3827	3.83	1.25096	0.9855	1.87971	1.39506	3.27798	2.99277	2.06005	1.91456	2.69599	2.37573
AT5G09900.3	D18-gDNA-s344379.g337672	D18-gDNA-s344379	1	2428	2.43	2.02148	2.1375	2.80529	2.51096	3.72574	3.68032	2.89336	2.84197	2.82375	2.74846
AT1G29340.1	D18-gDNA-s83259.g109062	D18-gDNA-s83259	5363	7747	2.38	3.17632	2.72028	3.58135	3.51979	3.61941	3.65191	3.45286	3.67582	3.71149	3.62877
AT4G31920.1	D18-gDNA-s628847.g532777	D18-gDNA-s628847	2756	7765	5.01	2.27798	1.95233	2.01792	1.95977	2.85798	2.74201	1.7866	1.59932	2.76765	2.42761
AT4G34160.1	D18-gDNA-s232219.g240101	D18-gDNA-s232219	2770	4937	2.17	3.82883	3.50335	3.77189	3.41549	3.88947	3.46336	4.0027	3.73227	3.64155	3.37295
AT3G24440.1	D18-gDNA-s765162.g566643	D18-gDNA-s765162	1324	3380	2.06	3.35614	3.49313	3.45943	3.68145	3.73985	3.78241	3.72356	3.7866	3.83592	3.93452
AT5G21150.1	D18-gDNA-s32271.g41728	D18-gDNA-s32271	12	10506	10.49	1.40054	2.10434	0.871844	1.24489	0.83996	1.28096	0.807355	1.22033	0.650765	0.948601
AT3G57060.2	D18-gDNA-s54467.g74544	D18-gDNA-s54467	4676	8753	4.08	0.250962	0.0703893	0.831877	0.367371	3.2854	2.96347	1.24489	1.1635	1.79909	1.3505
AT5G07190.1	D18-gDNA-s648526.g542009	D18-gDNA-s648526	327	5761	5.43	2.05658	2.9222	1.59455	1.91073	0.871844	1.1177	1.97453	2.26003	1.07039	1.48027
AT3G49600.1	D18-gDNA-s971729.g613664	D18-gDNA-s971729	1	9679	9.68	0.941106	0.956057	1.21412	1.09085	1.92979	1.87184	1.20789	1.18903	1.36737	1.22651
AT3G22780.1	D18-gDNA-s126770.g153034	D18-gDNA-s126770	1	4950	4.95	2.24489	2.07039	2.57531	2.24793	2.97085	2.65992	2.39232	2.20477	2.79701	2.56316
AT1G80410.2	D18-gDNA-s503861.g453621	D18-gDNA-s503861	1	5683	5.68	1.30451	1.24489	1.77821	1.66903	2.66903	2.5509	1.70487	1.70929	2.20477	2.0072
AT3G54650.1	D18-gDNA-s625693.g529877	D18-gDNA-s625693	2	3221	3.22	3.16027	2.83996	3.56803	3.04963	3.33628	2.926	2.96532	2.72465	3.45418	3.11936
AT2G38280.1	D18-gDNA-s379643.g372660	D18-gDNA-s379643	1	5147	5.15	1.83996	2.1177	2.24184	2.16672	2.59694	2.70266	1.98185	2.13093	2.25701	2.38128
AT5G61900.1	D18-gDNA-s142182.g169803	D18-gDNA-s142182	8906	14352	5.45	1.91456	1.91073	2.04963	1.96347	2.19219	2.22342	2.37851	2.38957	2.12433	2.03914
AT5G64960.1	D18-gDNA-s231392.g239015	D18-gDNA-s231392	11320	16497	5.18	2.31904	2.26003	2.68482	2.49313	2.76129	2.57046	2.63459	2.54102	2.81558	2.60644
AT1G20930.1	D18-gDNA-s240226.g250457	D18-gDNA-s240226	3106	4980	1.87	4.26078	3.97728	4.19535	3.94017	4.19613	3.78031	4.09424	3.8166	4.33199	4.07039
AT2G18040.1	D18-gDNA-s887218.g594743	D18-gDNA-s887218	692	2887	2.2	3.81352	3.78973	4.06609	4.05832	3.53232	3.46467	3.76129	3.7866	3.3799	3.39643
AT1G13980.1	D18-gDNA-s154610.g180256	D18-gDNA-s154610	2316	6807	4.49	1.63227	1.73118	1.88362	1.98914	2.74416	2.91073	2.09424	2.23573	2.49057	2.56316
AT1G75930.1	D18-gDNA-s460082.g427491	D18-gDNA-s460082	536	2371	1.84	3.94111	4.42761	4.74201	4.64443	3.18745	3.52982	3.65191	4.04789	3.75702	3.99005
AT5G51600.1	D18-gDNA-s534561.g477149	D18-gDNA-s534561	1906	7256	5.35	1.85997	1.75702	1.83188	1.57046	2.98003	2.60644	2.09424	1.96347	2.44626	2.07382
AT3G49500.1	D18-gDNA-s163077.g185315	D18-gDNA-s163077	3446	8374	4.93	1.97085	1.90304	2.15381	2.09085	2.87774	2.76977	2.21101	2.33056	2.65076	2.47508
AT5G64740.1	D18-gDNA-s485091.g443628	D18-gDNA-s485091	2296	7847	5.55	2.15056	1.926	1.91839	1.8953	2.74416	2.62059	2.11103	2.1375	2.47768	2.28688
AT4G10760.1	D18-gDNA-s28440.g37904	D18-gDNA-s28440	16	2201	2.19	3.41143	3.36877	2.92979	3.03386	3.64731	3.72028	3.10601	3.16832	3.72574	3.7761
AT1G48850.1	D18-gDNA-s83692.g109641	D18-gDNA-s83692	3966	7515	3.55	3.65421	3.45943	3.40463	3.27202	3.26903	3.10936	3.12598	3.20006	2.85	2.75061
AT3G12670.1	D18-gDNA-s180428.g197944	D18-gDNA-s180428	17	4907	4.89	1.47508	1.50589	2.08746	1.8679	2.50589	2.50589	2.51349	2.56316	2.15056	2.0635
AT3G10390.1	D18-gDNA-s220525.g224059	D18-gDNA-s220525	2296	6052	3.76	1.79077	1.89918	2.49057	2.52105	3.14078	3.18428	2.26903	2.26903	2.86394	2.90881
AT5G13300.1	D18-gDNA-s999616.g616334	D18-gDNA-s999616	1	2470	2.47	2.26903	2.22959	3.02503	2.66221	3.851	3.80632	3.06005	3.12102	3.50589	3.26153
AT4G28210.1	D18-gDNA-s991812.g615985	D18-gDNA-s991812	716	3081	2.37	2.43829	2.32193	2.67582	2.79077	3.37156	3.34483	3.48285	3.47768	3.55213	3.72792
AT5G51230.1	D18-gDNA-s655592.g545117	D18-gDNA-s655592	1	3477	3.48	2.01436	1.95233	2.64155	2.50589	3.26604	3.34483	2.68482	2.62293	2.7137	2.53107
AT1G67710.1	D18-gDNA-s261153.g270577	D18-gDNA-s261153	5495	8567	3.07	2.68482	2.74201	3.17153	3.32912	3.58376	3.4957	3.05832	3.11603	3.50462	3.36597
AT4G12680.1	D18-gDNA-s263593.g273619	D18-gDNA-s263593	1	9707	9.71	1.46467	1.41684	1.8953	1.63227	2.17632	1.9782	1.58015	1.52607	1.95233	1.72247
AT5G27540.1	D18-gDNA-s92825.g120892	D18-gDNA-s92825	1	8060	8.06	1.02148	1.13093	1.48027	1.40599	2.13422	2.18269	1.65535	1.64616	1.65992	1.59455
AT1G49620.1	D18-gDNA-s894158.g596951	D18-gDNA-s894158	1826	3174	1.35	2.73985	3.23879	3.53978	4.03034	2.72028	3.18745	4.44095	4.70044	3.11603	3.67582
AT5G52920.1	D18-gDNA-s24128.g31499	D18-gDNA-s24128	13666	17550	3.88	2.94486	2.87774	3.20163	3.20789	3.30159	3.11936	2.81352	2.89336	2.92979	2.86196
AT2G35630.1	D18-gDNA-s194153.g203963	D18-gDNA-s194153	1	3838	3.84	0.0565835	0.214125	0.790772	0.400538	3.27947	3.24336	1.37295	1.44361	1.79077	1.57531
AT3G19050.1	D18-gDNA-s163152.g185418	D18-gDNA-s163152	556	14656	14.1	-0.120294	-0.0740006	0.15056	-0.0892673	1.79077	1.37295	-0.0588937	-0.152003	0.432959	0.0565835
AT3G59420.1	D18-gDNA-s262074.g271558	D18-gDNA-s262074	22	2037	2.02	3.59694	3.63343	4.01346	3.92979	4.09001	4.04701	3.80426	3.75061	4.15056	4.02591
AT1G55350.5	D18-gDNA-s509939.g457092	D18-gDNA-s509939	1	3628	3.63	1.19535	1.38957	1.99277	1.7137	3.34483	3.36177	2.0321	2.17632	2.63923	2.36457
AT3G51050.1	D18-gDNA-s568935.g495345	D18-gDNA-s568935	136	5672	5.54	1.89142	1.95977	2.20477	2.23573	2.62761	2.7137	2.07724	2.08746	2.06695	2.08746
AT1G79230.1	D18-gDNA-s823270.g577894	D18-gDNA-s823270	3830	6058	2.23	2.99639	3.06867	3.14731	3.1635	3.62059	3.54473	3.81044	3.86196	3.5472	3.51096
AT5G45190.2	D18-gDNA-s168590.g190898	D18-gDNA-s168590	4068	6427	2.36	2.25096	2.31034	3.31615	3.15218	3.62059	3.70929	3.62527	3.62527	3.53356	3.52732
AT5G64070.1	D18-gDNA-s216523.g222015	D18-gDNA-s216523	2556	13529	10.97	1.03562	1.07724	1.36737	1.29866	1.90304	1.91456	1.31034	1.33914	1.55582	1.45418
AT1G21690.3	D18-gDNA-s932033.g602653	D18-gDNA-s932033	1	7167	7.17	2.06695	2.10769	2.14405	1.81558	2.04614	1.89142	2	1.94486	2.07382	2.15704
AT1G08910.1	D18-gDNA-s47245.g64235	D18-gDNA-s47245	1036	7980	6.94	2.80529	2.86987	2.07039	2.12102	1.85997	1.95233	1.9486	2.0635	1.87971	1.7866
AT5G41990.1	D18-gDNA-s54388.g74421	D18-gDNA-s54388	2419	6407	3.99	2.58976	2.64155	2.67356	2.65076	3.1127	3.19535	2.7866	2.78241	2.82171	2.82985
AT3G15880.2	D18-gDNA-s60075.g81007	D18-gDNA-s60075	7806	15659	7.85	1.0635	1.1635	1.26303	1.10434	2.19219	2.34483	0.831877	0.933573	1.63227	1.58496
AT4G25530.1	D18-gDNA-s411380.g398409	D18-gDNA-s411380	5053	11137	6.08	2.76553	2.54102	2.37851	1.93357	2.91265	2.39506	2	1.63227	2.69599	1.91839
AT1G42680.1	D18-gDNA-s480573.g440447	D18-gDNA-s480573	3126	6068	2.94	-0.304006	-0.0144996	0.584963	0.367371	3.45549	3.65535	1.21412	1.32193	1.69153	1.66903
AT2G22610.1	D18-gDNA-s661119.g546340	D18-gDNA-s661119	3261	11217	7.96	1.30451	1.18903	1.7866	1.54597	2.57289	2.22342	1.22651	1.02857	1.97085	1.57531
AT5G61150.1	D18-gDNA-s9705.g16010	D18-gDNA-s9705	7106	13192	6.09	1.9486	1.94111	2.15704	2.16027	2.68706	2.68706	2.19535	2.26003	2.38681	2.30159
AT5G07180.1	D18-gDNA-s273227.g280269	D18-gDNA-s273227	4472	9090	4.62	2.91456	2.75061	3.58015	3.24641	3.12433	2.95791	2.61353	2.488	3.08746	2.72901
AT3G46550.1	D18-gDNA-s883868.g593088	D18-gDNA-s883868	1127	2473	1.35	3.28392	3.46467	3.91361	3.95884	3.38819	3.45943	4.46923	4.55766	4.04701	4.19298
AT1G32540.1	D18-gDNA-s628734.g532685	D18-gDNA-s628734	1	2037	2.04	2.84599	3.18903	2.13093	2.14405	1.33342	1.76977	3.45022	3.848	1.9486	2.22342
AT1G80680.1	D18-gDNA-s254008.g263613	D18-gDNA-s254008	1408	8037	6.63	1.66448	1.57531	1.67807	1.62761	2.66903	2.52857	2.21723	2.19535	2.28096	2.22033
AT4G38430.1	D18-gDNA-s145211.g172172	D18-gDNA-s145211	19356	23785	4.43	2.47768	2.49313	2.95233	2.95233	3.23726	3.1127	2.12102	2.09424	3.25852	3.02857
AT3G05120.1	D18-gDNA-s532446.g475086	D18-gDNA-s532446	4279	5645	1.37	4.34554	4.53169	4.12102	4.39643	4.18269	4.71149	4.47119	4.56742	4.02059	4.19535
AT5G37510.2	D18-gDNA-s28390.g37842	D18-gDNA-s28390	986	4521	3.54	2.34483	2.43029	2.75061	2.72901	3.16511	3.23419	3.03738	3.11437	3.28392	3.35332
AT2G01290.1	D18-gDNA-s48295.g65825	D18-gDNA-s48295	4438	7647	3.21	2.86394	2.24184	2.50335	2.76977	2.4957	2.37016	3.16993	3.48027	3.17632	3.0268
AT1G49040.1	D18-gDNA-s580299.g506810	D18-gDNA-s580299	1	6849	6.85	2.10098	2.0635	2.57289	2.46989	2.48285	2.50589	2.19849	2.23266	2.48543	2.28096
AT2G28000.1	D18-gDNA-s35895.g45713	D18-gDNA-s35895	5396	8322	2.93	1.90689	1.41684	1.83996	2.67356	3.82782	3.72028	3.38957	3.40871	2.8953	2.89336
AT3G63460.1	D18-gDNA-s132765.g159689	D18-gDNA-s132765	1	2957	2.96	0.275007	0.298658	1.22651	0.992768	3.63227	3.64039	1.774	1.87184	2.36737	2.22959
AT3G18290.1	D18-gDNA-s729990.g557927	D18-gDNA-s729990	2	7116	7.11	1.41684	1.5008	1.93357	1.88362	2.16027	2.22342	1.94111	2.09085	2.07039	1.96347
AT1G34430.1	D18-gDNA-s929308.g601953	D18-gDNA-s929308	3326	5890	2.56	3.39094	3.39917	3.17313	3.32625	3.36597	3.39917	3.34483	3.49442	3.70377	3.75596
AT2G17620.1	D18-gDNA-s43575.g58976	D18-gDNA-s43575	1097	6267	5.17	2.97269	2.89142	2.73985	2.62527	3.16189	2.81147	2.54844	2.36177	3.01257	2.79909
AT4G34490.1	D18-gDNA-s70589.g93919	D18-gDNA-s70589	7605	12747	5.14	2.23879	2.32193	2.71809	2.83794	2.63923	2.65535	2.75061	2.82579	2.75061	2.83996
AT1G55020.1	D18-gDNA-s490074.g446139	D18-gDNA-s490074	396	6553	6.16	1.43296	1.1375	2.34767	2.37573	2.19535	2.30451	2.30159	2.44626	2.17951	2.18903
AT3G49650.1	D18-gDNA-s256661.g266895	D18-gDNA-s256661	1054	6278	5.22	2.67582	2.48027	2.72465	2.73985	2.97453	2.8679	2.37573	2.25399	2.79494	2.49825
AT2G15790.1	D18-gDNA-s721472.g555363	D18-gDNA-s721472	6876	9137	2.26	3.90304	3.65421	3.82171	3.51349	3.80426	3.60407	3.88557	3.75702	3.92695	3.89239
AT5G58270.1	D18-gDNA-s247246.g256773	D18-gDNA-s247246	14	6096	6.08	3.08066	3.08066	2.72247	2.7761	2.40871	2.38128	2.12433	2.0635	2.65764	2.58736
AT1G30970.1	D18-gDNA-s523673.g469440	D18-gDNA-s523673	10756	17326	6.57	2.16027	2.26303	2.68032	2.58256	2.46467	2.41954	2.19219	2.18903	2.58015	2.48027
AT3G03690.1	D18-gDNA-s611644.g521107	D18-gDNA-s611644	996	4693	3.7	2.69153	2.79494	3.04963	3.18903	3.2032	3.24031	2.44361	2.47249	3.26604	3.40599
AT3G10380.1	D18-gDNA-s29268.g38794	D18-gDNA-s29268	4836	11001	6.17	0.815575	0.83996	1.28096	1.10434	2.75061	2.77189	1.56071	1.68706	1.62293	1.39506
AT4G26466.1	D18-gDNA-s581394.g507841	D18-gDNA-s581394	1	5913	5.91	3.36317	3.08066	3.05832	3.20789	2.43296	2.22033	2.89336	2.86987	2.86196	2.53107
AT3G57870.1	D18-gDNA-s626318.g530316	D18-gDNA-s626318	1	5147	5.15	2.66448	2.74631	2.90304	2.88753	2.49057	2.57773	2.94673	2.91265	2.82579	2.96532
AT5G49680.2	D18-gDNA-s152096.g177139	D18-gDNA-s152096	1	6037	6.04	-0.621488	-0.514573	-0.358454	-0.577767	2.80735	2.87971	0.356144	0.422233	0.545968	0.333424
AT3G54870.1	D18-gDNA-s226118.g231883	D18-gDNA-s226118	1976	6860	4.88	1.15704	1.35614	1.73552	1.46989	3.13422	3.15218	1.91456	1.91839	2.08066	1.85997
AT5G23880.1	D18-gDNA-s172344.g193911	D18-gDNA-s172344	2066	8240	6.17	1.9222	1.82375	2.40871	2.21101	2.8953	2.78031	2.10434	2.02857	2.19219	2.08066
AT3G03110.1	D18-gDNA-s489587.g445907	D18-gDNA-s489587	1	2947	2.95	0.669027	0.604071	1.25096	0.782409	3.91648	3.80632	2.0072	2.02503	2.36177	2.15704
AT3G44050.1	D18-gDNA-s629886.g533575	D18-gDNA-s629886	1569	15047	13.48	-0.494109	-0.304006	-0.120294	-0.286304	2.05658	1.63691	0	-0.0439433	0.333424	0.0143553
AT3G17360.1	D18-gDNA-s935353.g604539	D18-gDNA-s935353	1316	10485	9.17	-0.136062	-0.136062	0.604071	0.286881	2.58015	2.15056	0.575312	0.443607	1.02148	0.650765
AT1G54960.1	D18-gDNA-s797838.g573628	D18-gDNA-s797838	2736	9089	6.35	1.64155	1.39506	2.36457	2.35896	2.77821	2.72465	1.61824	1.46467	2.51854	2.35896
AT4G03190.1	D18-gDNA-s229496.g236415	D18-gDNA-s229496	1407	3947	2.54	3.24336	3.44626	3.68594	3.5509	3.95791	3.89336	3.5741	3.46858	3.8679	3.95977
AT1G75350.1	D18-gDNA-s155285.g181030	D18-gDNA-s155285	1706	3099	1.39	4.69933	4.51412	4.50398	4.66164	4.11686	4.15866	4.25323	4.16993	4.73444	4.86443
AT1G18370.1	D18-gDNA-s55811.g75966	D18-gDNA-s55811	1	4992	4.99	2.46467	2.33056	3.01436	2.92979	3.40735	3.09255	2.82985	2.65076	3.28688	3.02148
AT2G06210.1	D18-gDNA-s224854.g230239	D18-gDNA-s224854	2476	6524	4.05	1.25701	1.29866	2.02857	1.848	3.47119	3.45022	1.96347	1.95606	2.58015	2.43029
AT3G19960.2	D18-gDNA-s255715.g265631	D18-gDNA-s255715	1	10367	10.37	-0.473931	-0.304006	0.15056	-0.0892673	2.18903	2.17951	0.367371	0.432959	0.748461	0.555816
AT5G60920.1	D18-gDNA-s957346.g609711	D18-gDNA-s957346	1	2517	2.52	3.38543	3.59096	3.83086	3.853	3.41954	3.53481	3.89918	4.03914	3.04264	3.16027
AT5G10470.2	D18-gDNA-s334669.g330516	D18-gDNA-s334669	1095	5890	4.8	2.69599	2.69599	3.21101	3.09761	3.19219	3.24793	2.83794	2.87578	3.27947	3.1811
AT1G47260.1	D18-gDNA-s54534.g74641	D18-gDNA-s54534	2139	5357	3.22	3.69711	3.76235	3.70598	3.75382	3.3147	3.35191	3.3978	3.42089	3.58856	3.72574
AT3G63210.1	D18-gDNA-s56714.g76880	D18-gDNA-s56714	45	1475	1.43	3.77294	3.87774	3.61353	3.97269	4.45154	4.52857	3.90497	3.82579	4.48993	4.75114
AT2G27990.1	D18-gDNA-s158424.g182844	D18-gDNA-s158424	2174	5977	3.8	2.14731	2.38128	2.93923	3.0993	3.55459	3.5741	3.06695	3.24945	3.36177	3.35614
AT5G48230.2	D18-gDNA-s815176.g576546	D18-gDNA-s815176	1	4532	4.53	3.19849	3.22497	3.51979	3.26153	3.25248	3.00899	3.17951	2.99639	3.44361	3.17153
AT1G22920.1	D18-gDNA-s356938.g349919	D18-gDNA-s356938	4766	6896	2.13	4.06695	4.09255	3.70266	3.68706	3.90304	3.89433	3.95233	3.91552	4.09677	4.24793
AT5G42490.1	D18-gDNA-s203420.g211601	D18-gDNA-s203420	1	5667	5.67	-0.104697	-0.0588937	1.1177	0.765535	3.04963	2.97636	0.831877	0.910733	1.76977	1.69153
AT5G27550.1	D18-gDNA-s287985.g289469	D18-gDNA-s287985	1	8474	8.47	2.15381	2.13093	2.01792	1.88753	2.6893	2.48285	1.95606	1.80323	2.41414	2.19535
AT5G48600.2	D18-gDNA-s174152.g194680	D18-gDNA-s174152	1	7787	7.79	0.333424	0.298658	0.879706	0.464668	2.91839	2.49057	1.01436	0.739848	1.40054	0.925999
AT3G54920.1	D18-gDNA-s936161.g604933	D18-gDNA-s936161	3907	9907	6	2.0036	1.96347	2.76765	2.94298	2.83996	2.85	2.54844	2.59694	2.58736	2.67129
AT1G78900.1	D18-gDNA-s749102.g561977	D18-gDNA-s749102	846	4501	3.66	2.10434	2.25701	2.72028	2.69377	3.50208	3.70598	3.09085	3.20945	3.30889	3.39232
AT5G03170.1	D18-gDNA-s260782.g270217	D18-gDNA-s260782	4901	6467	1.57	0.432959	0.739848	2.32481	2.95233	0.765535	1.70487	3.5472	4.42089	1.36737	2.40327
AT5G55940.1	D18-gDNA-s322293.g319790	D18-gDNA-s322293	1708	4030	2.32	4.0036	4.11437	4.13011	4.2555	3.58256	3.64847	4.09845	4.1102	4.10769	4.21956
AT5G19820.1	D18-gDNA-s475062.g437216	D18-gDNA-s475062	1	7057	7.06	0.970854	0.83996	1.68257	1.48543	2.85798	2.86394	1.84398	1.79909	2.17632	1.92979
AT2G38620.2	D18-gDNA-s230176.g237297	D18-gDNA-s230176	3139	5227	2.09	4.58316	4.45286	4.84348	4.61765	4.35966	4.04002	4.4121	4.25096	4.52482	4.40531
AT1G55490.1	D18-gDNA-s74907.g99531	D18-gDNA-s74907	1	3907	3.91	1.67807	1.48543	2.53107	2.67356	3.63575	3.7148	2.75061	2.79077	2.9855	2.91073
AT1G70940.1	D18-gDNA-s255953.g265967	D18-gDNA-s255953	500	5127	4.63	2.27798	3.01614	2.22033	2.43296	2.69153	3.05658	2.74846	3.09255	2.36457	2.66221
AT2G36200.2	D18-gDNA-s630149.g533764	D18-gDNA-s630149	1	4287	4.29	1.0635	1.02148	1.80735	1.30451	3.7761	3.36457	1.79077	1.59455	2.52105	2.12102
AT5G03680.1	D18-gDNA-s502351.g452964	D18-gDNA-s502351	196	1631	1.44	4.49442	4.39163	4.4121	4.30816	4.79909	4.78503	4.80426	4.66846	4.63865	4.56864
AT1G12820.1	D18-gDNA-s578374.g504747	D18-gDNA-s578374	241	2477	2.24	3.75489	3.80529	3.76765	3.82985	3.99729	4.05311	4.12184	4.20789	4.56742	4.31976
AT4G02350.1	D18-gDNA-s374071.g367090	D18-gDNA-s374071	2530	5757	3.23	2.65306	2.61589	3.06695	3.13422	3.83289	3.9364	3.28096	3.36737	3.39369	3.5008
AT2G20300.1	D18-gDNA-s634991.g535770	D18-gDNA-s634991	2062	4605	2.54	3.69042	3.56071	3.85898	3.73985	4.09255	4.03562	3.75489	3.89918	4.16591	3.97269
AT5G46210.1	D18-gDNA-s93386.g121534	D18-gDNA-s93386	5650	10577	4.93	3.11103	3.07895	3.39094	3.26153	3.23573	3.24031	2.75061	2.79286	3.22497	3.17792
AT4G21100.1	D18-gDNA-s542920.g483156	D18-gDNA-s542920	1	5556	5.56	1.09085	1.12433	1.81558	1.57046	3.29572	3.17632	2.36457	2.25096	2.54844	2.3978
AT5G03415.1	D18-gDNA-s494187.g448595	D18-gDNA-s494187	1456	5651	4.2	3.47768	3.40735	3.04439	3.12267	3.10098	3.16027	3.28096	3.26903	3.41143	3.46336
AT5G16920.1	D18-gDNA-s601716.g518523	D18-gDNA-s601716	186	1187	1	4.48543	2.68482	4.99277	2.20477	3.18428	2.07724	5.23151	1.27501	3.05658	1.07039
AT1G12840.1	D18-gDNA-s504084.g453720	D18-gDNA-s504084	367	4277	3.91	3.17153	3.27947	3.40463	3.45154	3.49442	3.51854	3.56194	3.57168	3.41414	3.52356
AT5G39550.1	D18-gDNA-s797348.g573449	D18-gDNA-s797348	1706	4963	3.26	3.8125	3.48027	3.24489	2.9222	4.20006	3.80632	3.48156	3.2765	3.86987	3.58496
AT3G12020.2	D18-gDNA-s85815.g112273	D18-gDNA-s85815	2731	11307	8.58	1.70044	1.70929	2.22959	2.20163	2.76977	2.65535	2.06695	2.02503	2.37851	2.16672
AT1G72520.1	D18-gDNA-s591587.g515227	D18-gDNA-s591587	1186	5048	3.86	4.10014	2.99458	2.33342	2.02857	1.62293	1.79077	1.85599	3.60288	3.21878	2.20163
AT5G66040.1	D18-gDNA-s141435.g168974	D18-gDNA-s141435	2653	4057	1.4	2.98368	3.46597	2.9782	3	2.68706	4.4957	2.80323	2.76553	3.33771	3.36036
AT5G18580.1	D18-gDNA-s56173.g76359	D18-gDNA-s56173	96	8742	8.65	2.53107	2.52857	2.61353	2.46728	2.59216	2.57531	2.46728	2.43829	2.50843	2.41143
AT2G34040.1	D18-gDNA-s246730.g256101	D18-gDNA-s246730	1	5057	5.06	2.08406	2.06695	2.60407	2.53107	3.37295	3.31034	2.67129	2.55582	3.06178	2.94673
AT5G28646.1	D18-gDNA-s460548.g427890	D18-gDNA-s460548	2006	5649	3.64	4.10434	3.86394	4.01078	3.98277	3.75382	3.55582	3.45286	3.47508	3.97453	3.6311
AT4G34460.1	D18-gDNA-s585739.g511360	D18-gDNA-s585739	1	2777	2.78	2.37851	2.23573	3.51475	3.51602	3.88947	3.83086	2.28688	2.20789	4.04002	4.06437
AT2G36910.1	D18-gDNA-s61380.g82497	D18-gDNA-s61380	116	5481	5.37	1.87184	1.69599	1.74416	1.47508	3.33199	3.23573	2.48285	2.46728	2.90689	2.64847
AT1G71820.2	D18-gDNA-s283221.g284339	D18-gDNA-s283221	225	23915	23.69	0.903038	0.910733	1.12433	1.1177	1.29278	1.28688	0.85599	0.895303	1.25096	1.22651
AT3G12280.1	D18-gDNA-s141528.g169077	D18-gDNA-s141528	4590	13627	9.04	1.80735	1.79077	1.74846	1.47508	2.67129	2.52857	1.82375	1.852	2.31615	2.25701
AT4G36930.1	D18-gDNA-s591665.g515285	D18-gDNA-s591665	2005	3169	1.16	3.46858	4.18824	5.22805	5.47832	4.9241	5.11562	5.1807	5.24146	5.16631	4.99639
AT3G63130.1	D18-gDNA-s322427.g319903	D18-gDNA-s322427	3072	5497	2.43	4.08491	3.79909	4.1375	4.0268	4.24641	4.11603	3.95047	3.9241	4.24717	4.2211
AT1G19850.1	D18-gDNA-s470553.g434812	D18-gDNA-s470553	616	6318	5.7	1.30451	0.773996	1.98914	1.13093	3.49313	2.9222	2.1635	1.83592	2.43029	1.9486
AT1G21170.1	D18-gDNA-s152473.g177629	D18-gDNA-s152473	1	7021	7.02	2.36177	2.40054	2.57289	2.52607	2.96901	2.96901	2.11437	2.13422	2.65306	2.48027
AT1G12430.2	D18-gDNA-s285864.g287136	D18-gDNA-s285864	963	6977	6.01	2.09424	2.32481	2.48543	2.35332	3.10266	3.16511	2.70929	2.65076	2.75702	2.64386
AT1G04950.1	D18-gDNA-s880829.g591652	D18-gDNA-s880829	4816	8101	3.29	3.15543	3.21257	3.96809	4.01436	3.97269	3.97361	3.22342	3.14568	3.93357	3.75275
AT4G36920.1	D18-gDNA-s16195.g23270	D18-gDNA-s16195	2081	6204	4.12	2.96901	3.14078	3.86295	3.80012	3.29572	3.32769	3.29572	3.34483	3.44626	3.25852
AT1G25350.2	D18-gDNA-s320944.g318559	D18-gDNA-s320944	45	8268	8.22	1.67807	1.66448	2.01792	1.86394	2.69599	2.71589	1.83592	1.8679	2.33914	2.21412
AT3G51160.1	D18-gDNA-s270019.g278431	D18-gDNA-s270019	14	1817	1.8	4.17792	4.10685	4.33557	4.55213	4.35614	4.41684	4.6865	4.8334	4.51096	4.65878
AT1G69120.1	D18-gDNA-s420874.g403491	D18-gDNA-s420874	1986	5414	3.43	3.72683	3.67243	3.66107	3.77083	3.43162	3.3147	3.73552	3.72356	3.46074	3.21878
AT1G70210.1	D18-gDNA-s221108.g225002	D18-gDNA-s221108	2066	5478	3.41	2.35614	2.08746	2.94486	2.93357	4.27798	3.9279	3.8125	3.46336	3.66107	3.33056
AT1G77300.1	D18-gDNA-s79706.g104981	D18-gDNA-s79706	2	13584	13.58	1.25701	1.26903	1.48027	1.53605	2.22651	2.23573	1.51602	1.46989	1.80323	1.64616
AT5G64340.1	D18-gDNA-s204724.g212336	D18-gDNA-s204724	789	2021	1.23	4.31832	4.2854	5.15462	4.90593	5.53947	5.4121	4.9814	4.87234	5.23419	4.97865
AT5G65930.3	D18-gDNA-s641538.g538344	D18-gDNA-s641538	1	8037	8.04	0.464668	0.695994	0.748461	0.333424	3.0018	2.80323	1.13093	1.17632	1.15704	0.782409
AT1G10670.3	D18-gDNA-s569993.g496290	D18-gDNA-s569993	1	3869	3.87	3.79701	3.43029	4.0027	3.76871	3.51349	3.32193	4.09339	3.70929	3.46074	3.39094
AT5G05690.1	D18-gDNA-s754594.g563534	D18-gDNA-s754594	4126	8471	4.35	2.58256	2.75916	2.73985	2.98368	3.26454	3.46336	2.80529	2.95977	3.3978	3.56316
AT3G13530.1	D18-gDNA-s158297.g182751	D18-gDNA-s158297	1	7857	7.86	1.62293	1.62761	1.94486	1.83592	2.95047	2.9982	2.23879	2.33914	2.43029	2.26303
AT2G04780.1	D18-gDNA-s630899.g534224	D18-gDNA-s630899	659	1687	1.03	4.28983	5.21568	5.20006	5.99503	4.36177	5.15866	4.92267	5.4363	4.8885	5.80426
AT4G25640.2	D18-gDNA-s579422.g505934	D18-gDNA-s579422	286	6001	5.72	3.0072	3.52857	3.06695	3.02857	2.93357	3.05658	2.61824	2.81762	3.02148	3.16993
AT4G20270.1	D18-gDNA-s52936.g72401	D18-gDNA-s52936	1596	5377	3.78	3.19535	3.2854	3.49185	3.23419	4.05658	3.92505	3.71039	3.75275	3.45812	3.41549
AT4G21270.1	D18-gDNA-s319248.g316994	D18-gDNA-s319248	2267	7877	5.61	3.27798	3.02503	3.43429	3.18587	3.66789	3.24489	2.73769	2.52857	3.61117	3.19535
AT5G35630.1	D18-gDNA-s203504.g211668	D18-gDNA-s203504	5119	10357	5.24	3.44758	3.33056	3.34056	3.44095	3.33628	3.2032	3.51349	3.28392	3.59455	3.44228
AT4G21710.1	D18-gDNA-s204733.g212344	D18-gDNA-s204733	34	6160	6.13	1.29278	1.29866	1.65535	1.44361	3.32912	3.31179	2	1.98914	2.33628	2.14078
AT1G77390.1	D18-gDNA-s5233.g8824	D18-gDNA-s5233	10500	13987	3.49	3.76022	3.6241	3.86888	3.79909	4.28466	4.02326	3.64731	3.3978	4.17951	3.95699
AT5G47370.1	D18-gDNA-s587660.g512454	D18-gDNA-s587660	1	1397	1.4	5.25588	5.43962	6.04177	5.12805	4.85699	5.05875	4.76288	4.96993	5.19061	5.08789
AT1G68050.1	D18-gDNA-s324243.g321585	D18-gDNA-s324243	1802	4807	3.01	4.1416	4.42761	4.51854	4.16269	2.26903	2.49825	3.03034	3.34483	2.69153	2.74631
AT3G46740.1	D18-gDNA-s134820.g161945	D18-gDNA-s134820	2981	6806	3.83	3.29866	3.09592	3.48543	3.53605	3.85798	3.79909	3.34767	3.44361	3.85699	3.86394
AT2G03150.1	D18-gDNA-s457878.g425487	D18-gDNA-s457878	1	11319	11.32	1.58015	1.65992	1.69153	1.63227	2.66448	2.54597	1.66903	1.60407	2.01078	1.69599
AT5G20920.1	D18-gDNA-s871171.g588314	D18-gDNA-s871171	1958	4444	2.49	4.53294	4.43829	4.45418	4.56133	4.25475	4.17393	4.50653	4.48156	4.42089	4.44626
AT3G19980.1	D18-gDNA-s849581.g585188	D18-gDNA-s849581	4176	8877	4.7	3.47897	3.41684	3.65191	3.6427	3.57168	3.6017	3.57652	3.51349	3.56803	3.49057
AT2G25630.1	D18-gDNA-s262595.g272253	D18-gDNA-s262595	4526	9315	4.79	2.64155	2.64386	2.66676	2.84599	2.65076	2.9222	1.9855	2.08746	3.21878	3.52857
AT5G55390.1	D18-gDNA-s319811.g317507	D18-gDNA-s319811	2266	8038	5.77	1.59455	1.59932	2.41684	2.40054	3.50462	3.47768	2.45681	2.40599	2.96901	2.82171
AT4G32940.1	D18-gDNA-s562288.g490709	D18-gDNA-s562288	1	3217	3.22	2.61117	2.21101	4.1914	3.38819	2.52105	2.38681	4.26303	4.1643	2.40054	2.45943
AT3G50790.1	D18-gDNA-s172282.g193890	D18-gDNA-s172282	2	1706	1.7	3.80735	4.06091	4.05224	4.24413	4.21801	4.35896	4.95187	4.99639	4.51159	4.54659
AT3G56240.1	D18-gDNA-s1021010.g616847	D18-gDNA-s1021010	1	2648	2.65	4.69988	4.95606	3.92315	4.12267	3.09424	3.19061	4.08661	4.10769	3.32048	3.46989
AT1G18450.1	D18-gDNA-s153147.g178647	D18-gDNA-s153147	5046	16795	11.75	2.46205	2.39506	2.51854	2.44095	2.52607	2.38681	2.25096	2.18269	2.40054	2.33914
AT2G38560.1	D18-gDNA-s226895.g232950	D18-gDNA-s226895	4306	6369	2.06	3.96809	3.97085	4.41278	4.43429	4.58075	4.60703	4.75275	4.69544	5.01748	4.86691
AT5G63840.1	D18-gDNA-s28302.g37711	D18-gDNA-s28302	1	1887	1.89	2.02503	2.09424	3.15866	2.9279	4.93168	4.97085	3.39917	3.63227	4.03738	4.10434
AT5G13010.1	D18-gDNA-s645606.g540165	D18-gDNA-s645606	2	4187	4.19	4.34412	4.41684	3.07382	3.09255	3.67016	3.61471	2.81762	2.76765	3.48285	3.32048
AT5G60930.1	D18-gDNA-s95249.g123798	D18-gDNA-s95249	1003	8319	7.32	2.4489	2.28096	2.56803	2.30451	3.52732	3.12928	2.42761	2.31904	2.90111	2.53605
AT5G58230.1	D18-gDNA-s571734.g497542	D18-gDNA-s571734	3735	8847	5.11	3.24641	3.03738	3.62176	3.52356	3.64501	3.47638	3.29572	3.25852	3.60407	3.57289
AT1G79280.2	D18-gDNA-s25750.g33995	D18-gDNA-s25750	464	7199	6.74	0.15056	0.378512	0.790772	0.432959	3.43563	3.32337	1.18269	1.19535	1.848	1.4957
AT4G03550.1	D18-gDNA-s2451.g3644	D18-gDNA-s2451	7055	13317	6.26	2.62761	2.37851	2.34483	2.22651	3.27352	3.23573	2.75702	3.01257	2.92029	2.48027
AT3G48750.1	D18-gDNA-s332335.g328602	D18-gDNA-s332335	1776	5159	3.38	3.84699	3.94579	4.24108	4.21179	3.92315	3.90111	4.19535	4.19456	4.0321	4.0993
AT4G33430.2	D18-gDNA-s22209.g28555	D18-gDNA-s22209	3465	13017	9.55	2.03562	1.82375	2.64386	2.56071	2.98914	2.93734	2.02857	1.99639	2.90881	2.81147
AT5G07280.1	D18-gDNA-s205505.g213293	D18-gDNA-s205505	258	4917	4.66	3.37016	3.59096	3.63923	3.30451	4.07895	3.81147	3.63923	3.62293	3.67129	3.55459
AT4G36800.1	D18-gDNA-s524005.g469750	D18-gDNA-s524005	1	3247	3.25	4.7126	4.72465	4.69599	4.70432	3.98459	4.05398	4.09001	4.08746	4.45418	4.39575
AT5G13710.1	D18-gDNA-s457026.g424686	D18-gDNA-s457026	911	4627	3.72	4.1177	4.0781	4.19535	4.19771	4	3.9241	4.08661	4.11437	4.1102	4.05485
AT5G52240.1	D18-gDNA-s179637.g197503	D18-gDNA-s179637	2136	3594	1.46	4.45615	4.63575	5.22265	5.19298	4.31325	4.45549	5.49729	5.54133	4.34979	4.60051
AT3G12810.1	D18-gDNA-s33308.g42929	D18-gDNA-s33308	1176	11528	10.35	0.669027	0.739848	1.02857	0.871844	2.83592	2.854	1.23266	1.31615	1.9222	1.67356
AT5G08290.1	D18-gDNA-s387995.g379050	D18-gDNA-s387995	3836	4828	0.99	6.14323	6.25871	6.25626	6.34731	5.51159	5.61794	5.80761	5.79494	5.88801	6.06587
AT1G07370.1	D18-gDNA-s245340.g254473	D18-gDNA-s245340	2046	4104	2.06	5.27277	4.66221	4.14731	4.0781	4.99322	4.7148	5.29572	5.02768	4.90545	4.65363
AT1G36160.1	D18-gDNA-s303769.g305103	D18-gDNA-s303769	1	5609	5.61	0.799087	1.26303	1.848	1.74846	3.49825	3.71699	2.24489	2.30159	2.32193	2.26303
AT5G08790.1	D18-gDNA-s573702.g500099	D18-gDNA-s573702	7967	9897	1.93	3.9607	3.33914	5.27761	3.84097	2.49313	3.05137	2.7761	3.23113	3.95884	4.64501
AT5G43900.3	D18-gDNA-s225856.g231522	D18-gDNA-s225856	5765	17477	11.71	1.65535	1.75702	1.98914	1.79909	2.85798	2.87578	1.81967	1.84398	2.1177	1.926
AT1G72150.1	D18-gDNA-s25667.g33843	D18-gDNA-s25667	1706	3665	1.96	4.84599	4.98868	4.87823	4.95327	4.92647	4.95373	4.62819	4.71425	5.08661	5.21374
AT1G50030.1	D18-gDNA-s31461.g40901	D18-gDNA-s31461	1	8611	8.61	0.124328	0.275007	0.687061	0.31034	3.32193	3.33199	1.20789	1.28096	1.84398	1.45418
AT5G04560.2	D18-gDNA-s97207.g126461	D18-gDNA-s97207	2443	11012	8.57	1.61353	1.77821	1.93734	1.84398	3.15543	3.23573	2.10434	2.12433	2.03562	1.85997
AT3G20150.1	D18-gDNA-s270715.g278981	D18-gDNA-s270715	2806	8647	5.84	3.32337	3.09424	3.29572	3.01792	4.08321	3.69153	2.72683	2.52857	3.64155	3.27053
AT5G23040.1	D18-gDNA-s150891.g175732	D18-gDNA-s150891	1	7811	7.81	2.53605	2.56071	2.69599	2.80735	2.83188	3.02857	3.20945	3.22342	2.96532	2.93923
AT5G15580.1	D18-gDNA-s17900.g24526	D18-gDNA-s17900	9	5567	5.56	2.84398	2.90881	3.19377	3.30159	3.90014	3.85898	3.15056	3.27501	3.44228	3.37156
AT5G06150.1	D18-gDNA-s652460.g543979	D18-gDNA-s652460	466	3228	2.76	4.59216	4.17393	4.53481	4.40531	4.83946	4.4957	4.35685	4.09085	4.93452	4.74362
AT2G12940.1	D18-gDNA-s522090.g467785	D18-gDNA-s522090	10898	14907	4.01	4.42425	4.0321	4.11187	4.10434	3.82883	3.81865	3.66107	3.99367	4.45022	4.00809
AT3G42170.1	D18-gDNA-s631142.g534342	D18-gDNA-s631142	4576	9667	5.09	3.49442	3.5008	3.75916	3.56071	3.84499	3.67582	3.74416	3.64616	4.01346	3.94392
AT1G02980.1	D18-gDNA-s773004.g569168	D18-gDNA-s773004	5616	9800	4.18	3.70819	3.67016	4.0917	3.91743	4.34056	4.34908	4.0036	4.00809	4.14649	4.12102
AT1G43710.1	D18-gDNA-s485211.g443721	D18-gDNA-s485211	309	3264	2.96	4.44095	4.47379	4.34412	4.29057	4.6893	4.66789	4.34767	4.21023	4.6311	4.6427
AT4G34710.1	D18-gDNA-s225429.g230965	D18-gDNA-s225429	5658	8207	2.55	5.60851	5.36702	4.94205	4.67129	4.63401	4.43229	4.48864	4.58015	4.83693	4.73823
AT2G33810.1	D18-gDNA-s121733.g148229	D18-gDNA-s121733	9	5189	5.18	0.823749	0.963474	1.33914	1.27501	3.88069	4.11353	2.34767	2.44626	2.81147	2.73769
AT1G69780.1	D18-gDNA-s761742.g565885	D18-gDNA-s761742	126	2327	2.2	3.74846	3.64616	4.82477	4.5008	5.12805	5.01123	4.80012	4.56133	5.29131	5.11562
AT3G02260.1	D18-gDNA-s91945.g119800	D18-gDNA-s91945	518	10455	9.94	0.9855	1.14405	1.7866	1.62293	3.20006	3.17951	1.61353	1.70487	2.25701	1.926
AT2G35650.1	D18-gDNA-s225229.g230725	D18-gDNA-s225229	5806	10770	4.96	3.32481	3.60407	3.79286	3.9486	3.92979	3.96993	3.79494	3.99367	3.25096	3.2032
AT1G20330.1	D18-gDNA-s125765.g151713	D18-gDNA-s125765	10072	12027	1.96	4.95233	5.0993	5.30378	5.31179	4.94158	4.98732	5.29609	5.29829	5.23496	5.38128
AT5G18820.1	D18-gDNA-s976678.g614662	D18-gDNA-s976678	196	4511	4.32	3.73552	3.63575	3.49185	3.48929	4.18982	4.08746	3.87086	3.84499	4.24945	4.22419
AT5G40840.2	D18-gDNA-s152231.g177303	D18-gDNA-s152231	1	7469	7.47	2.53854	2.57773	2.7845	2.67807	3.66334	3.59574	2.73769	2.67129	2.55336	2.3978
AT1G71890.1	D18-gDNA-s148790.g173930	D18-gDNA-s148790	916	4498	3.58	3.28688	3.96625	3.16027	3.74416	2.85	4.05485	3.80012	4.30086	3.41414	4.45878
AT4G21323.1	D18-gDNA-s236261.g245636	D18-gDNA-s236261	426	12336	11.91	3.04963	2.852	3.14078	2.70929	2.54102	2.4489	2.34767	2.42761	2.73118	2.68482
AT2G04030.1	D18-gDNA-s1033991.g618435	D18-gDNA-s1033991	1	4987	4.99	3.07211	2.79701	3.39094	3.488	4.38474	4.17393	3.31759	3.35896	4.06091	3.87774
AT1G31814.1	D18-gDNA-s949357.g608640	D18-gDNA-s949357	1	2947	2.95	4.11603	4.1811	4.62585	4.60763	4.69711	4.7339	4.61471	4.68201	4.749	4.80426
AT3G54010.1	D18-gDNA-s934719.g603965	D18-gDNA-s934719	1876	8532	6.66	3.13422	3.0054	3.19692	3.21412	4.0054	3.86987	3.33199	3.29719	3.57894	3.51854
AT3G13300.1	D18-gDNA-s626511.g530504	D18-gDNA-s626511	1246	5607	4.36	1.79077	1.83996	2.58015	2.22959	4.41886	4.34127	2.92029	2.98003	3.37016	3.15381
AT5G61960.1	D18-gDNA-s245009.g254242	D18-gDNA-s245009	126	4592	4.47	3.33771	3.46205	3.8125	3.88947	4.27501	4.35685	3.66107	3.71589	4.07895	3.96625
AT4G01540.1	D18-gDNA-s220607.g224205	D18-gDNA-s220607	8833	12337	3.5	4.2854	4.20006	4.45352	4.49889	4.57289	4.69209	3.85898	4.01792	4.27947	4.23726
AT1G73860.1	D18-gDNA-s409235.g396636	D18-gDNA-s409235	1518	7727	6.21	2.64847	2.70044	3.38681	3.48285	3.76235	3.79701	2.89336	3.0054	3.47508	3.52857
AT4G18730.1	D18-gDNA-s133108.g160056	D18-gDNA-s133108	4896	6867	1.97	5.65821	5.47346	5.37365	5.5043	5.02059	4.91361	5.10224	4.96116	5.17033	5.30378
AT1G02065.1	D18-gDNA-s692208.g551859	D18-gDNA-s692208	416	3900	3.48	2.32481	2.48285	2.9782	2.71809	4.70819	4.73931	3.10434	3.17632	3.7845	3.68594
AT1G32230.1	D18-gDNA-s245733.g254875	D18-gDNA-s245733	696	5749	5.05	3.46989	3.59455	3.29131	3.40054	4.05311	4.20477	3.3978	3.41954	3.67356	3.55827
AT5G62410.1	D18-gDNA-s582000.g508496	D18-gDNA-s582000	1	7367	7.37	1.86394	1.72683	1.92979	1.48543	3.93923	3.52732	1.926	1.77821	2.9486	2.50589
AT2G02560.1	D18-gDNA-s178397.g196576	D18-gDNA-s178397	1496	11638	10.14	2.38128	2.40054	2.69153	2.59216	3.29572	3.20789	2.57773	2.59694	2.93357	2.84197
AT5G56680.1	D18-gDNA-s143299.g170955	D18-gDNA-s143299	2112	6237	4.13	3.81352	3.71149	4.47444	4.42021	4.58256	4.50589	4.23189	4.24717	4.12184	4.16189
AT1G12360.1	D18-gDNA-s300513.g302401	D18-gDNA-s300513	269	11942	11.67	2.26903	2.488	2.76765	2.93168	2.93923	3	2.51602	2.60407	2.52607	2.64847
AT3G07160.1	D18-gDNA-s4001.g6407	D18-gDNA-s4001	1785	7305	5.52	1.9486	1.7866	2.76129	2.76129	4.04527	4.0505	3.04789	3.15543	3.45286	3.19692
AT4G35450.5	D18-gDNA-s561623.g490198	D18-gDNA-s561623	2806	9561	6.76	3.57531	3.65191	3.85	3.93452	3.6427	3.65306	3.6565	3.73552	3.75168	3.77505
AT2G26760.1	D18-gDNA-s877782.g590350	D18-gDNA-s877782	251	3067	2.82	4.7148	4.62234	4.86196	4.70543	5.03474	4.80374	4.35966	4.20789	5.17433	5.06393
AT3G10560.1	D18-gDNA-s209009.g216767	D18-gDNA-s209009	2396	5174	2.78	4.0635	4.47314	4.8166	4.85499	4.14975	4.14649	4.97545	5.11478	3.91073	3.89045
AT2G27170.1	D18-gDNA-s104169.g134377	D18-gDNA-s104169	3946	10889	6.94	1.51602	1.58976	1.76977	1.41143	4.00899	3.91743	2.87774	2.83794	2.81967	2.48543
AT2G47470.1	D18-gDNA-s967537.g612142	D18-gDNA-s967537	2154	5697	3.54	4.60644	4.63401	4.88655	4.79338	4.33771	4.32409	4.41346	4.36107	4.46205	4.62469
AT3G23580.1	D18-gDNA-s934073.g603649	D18-gDNA-s934073	1350	3117	1.77	5.77952	5.37121	6.04418	5.83314	5.7057	5.58436	5.97911	5.7761	5.68566	5.73931
AT5G66680.1	D18-gDNA-s339156.g334109	D18-gDNA-s339156	8226	12240	4.01	4.15947	4.20006	4.04876	4.1416	4.35896	4.33557	4.28688	4.29866	4.30378	4.51159
AT5G27030.2	D18-gDNA-s589026.g513212	D18-gDNA-s589026	1	6257	6.26	2.47249	2.47249	2.88947	2.82985	4.04614	4.13504	3.27202	3.36317	3.22959	3.13586
AT5G60220.1	D18-gDNA-s498746.g451224	D18-gDNA-s498746	2	3871	3.87	4.89482	4.32697	4.54288	4.75382	3.55459	3.57046	4.03386	4.67694	4.68482	4.17153
AT5G22420.1	D18-gDNA-s616383.g522937	D18-gDNA-s616383	1	5997	6	4.16269	4.41143	3.9982	4.17871	3.83086	3.81558	3.87381	4.00899	3.5656	3.40735
AT5G62000.1	D18-gDNA-s274360.g280700	D18-gDNA-s274360	1	3937	3.94	4.1635	4.28614	4.64616	4.46009	4.87135	4.79494	4.29278	4.35332	4.82528	4.69544
AT5G67260.1	D18-gDNA-s38314.g49761	D18-gDNA-s38314	1	6007	6.01	2.98185	3.22805	3.35896	3.59216	3.69822	3.78764	3.61353	3.57289	3.80012	4.04701
AT1G11680.1	D18-gDNA-s732367.g558783	D18-gDNA-s732367	657	3237	2.58	4.67525	4.8212	4.62702	4.73715	4.94767	5.05181	5.09128	5.19653	5.0993	5.34412
AT4G00100.1	D18-gDNA-s688562.g551410	D18-gDNA-s688562	2636	6193	3.56	5.0387	4.83794	4.83188	4.87036	4.49889	4.35332	4.66676	4.52168	4.67807	4.74308
AT1G20200.1	D18-gDNA-s574453.g500982	D18-gDNA-s574453	386	5747	5.36	3.74631	3.77294	4.18666	4.16269	3.9855	3.9644	3.76553	3.76447	4.17951	4.26828
AT5G42190.1	D18-gDNA-s39047.g51075	D18-gDNA-s39047	7076	8585	1.51	6.28207	6.37955	6.21179	6.26679	5.66221	5.71672	5.79701	5.7926	6.00293	6.14649
AT4G38630.1	D18-gDNA-s423326.g404837	D18-gDNA-s423326	1027	3883	2.86	5.23189	5.21839	5.41143	5.34127	5.10476	5.13134	5.14445	5.13422	5.08321	5.15178
AT2G44060.1	D18-gDNA-s447876.g416534	D18-gDNA-s447876	568	1791	1.22	6.22786	6.15097	5.12516	5.81455	5.76049	6.07617	6.07125	6.40207	5.93593	6.17313
AT1G14400.1	D18-gDNA-s726381.g556888	D18-gDNA-s726381	2352	4517	2.17	5.28392	5.26716	5.45615	5.47379	4.90545	5.01033	5.49378	5.54411	4.90689	4.86542
AT4G35420.1	D18-gDNA-s142007.g169604	D18-gDNA-s142007	6934	9177	2.24	5.10182	0.831877	5.85275	1.51096	4.06523	0.748461	5.36352	1.31615	3.76765	0.422233
AT4G10710.1	D18-gDNA-s320389.g318042	D18-gDNA-s320389	2	3643	3.64	3.87676	3.77189	3.73227	3.70266	5.06005	5.01436	4.58796	4.58916	4.71425	4.65535
AT5G07500.1	D18-gDNA-s92722.g120760	D18-gDNA-s92722	6236	9320	3.08	4.29131	4.34056	4.71149	4.56194	5.2075	5.2114	4.4489	4.59515	5.30597	5.28799
AT5G22800.1	D18-gDNA-s650485.g543199	D18-gDNA-s650485	1	10147	10.15	2.06005	2.09085	2.78031	2.73335	3.57168	3.62293	2.77821	2.86592	3.08066	3.15704
AT4G39400.1	D18-gDNA-s33714.g43431	D18-gDNA-s33714	236	4310	4.07	3.93923	4.21335	4.46205	4.35544	4.80271	4.94533	4.1102	4.26003	4.16832	4.1811
AT4G13940.1	D18-gDNA-s126679.g152926	D18-gDNA-s126679	356	6918	6.56	3.46989	3.70929	3.81455	3.93168	3.66221	3.68257	3.64616	3.85898	4.16832	4.22882
AT2G45190.1	D18-gDNA-s500782.g452298	D18-gDNA-s500782	2443	5087	2.64	5.48961	5.66704	5.81583	6.05246	5.10392	5.0018	5.43929	5.43563	5.58015	5.4121
AT5G43940.2	D18-gDNA-s473541.g436504	D18-gDNA-s473541	266	2716	2.45	5.39746	5.37295	5.32121	5.56407	5.32409	5.32373	5.54257	5.54566	5.53885	5.58316
AT5G60690.1	D18-gDNA-s562421.g490809	D18-gDNA-s562421	1	2994	2.99	4.6792	4.47508	5.43696	5.26978	5.72955	5.53356	4.90207	4.82018	5.09635	4.67129
AT2G19520.1	D18-gDNA-s215390.g221262	D18-gDNA-s215390	337	4207	3.87	4.8953	4.75916	4.56255	4.47508	5	4.854	4.39438	4.33128	5.03166	4.94953
AT2G37630.1	D18-gDNA-s761942.g566008	D18-gDNA-s761942	456	5400	4.94	3.94298	3.72465	4.06867	4.17871	4.42962	4.4614	4.55766	4.51096	4.59036	4.59694
AT3G09840.1	D18-gDNA-s311022.g310869	D18-gDNA-s311022	2488	6831	4.34	3.96532	3.93263	4.5435	4.41616	4.97269	4.97591	4.47703	4.55582	4.53169	4.52544
AT5G03280.1	D18-gDNA-s88011.g115073	D18-gDNA-s88011	1656	7377	5.72	2.59455	2.58256	3.0018	3.21878	4.49057	4.61058	3.7366	3.87283	4.12267	4.15218
AT2G20580.1	D18-gDNA-s55073.g75182	D18-gDNA-s55073	3884	10217	6.33	3.87578	3.83188	4.27277	4.16993	4.28244	4.26228	3.77189	3.75702	4.24031	4.26978
AT3G04400.1	D18-gDNA-s200904.g209284	D18-gDNA-s200904	582	1827	1.25	6.63372	6.31633	6.57758	6.59156	6.09803	5.98003	6.64703	6.55597	6.50303	6.55827
AT3G19820.1	D18-gDNA-s395653.g386674	D18-gDNA-s395653	2486	4732	2.25	4.82579	4.87823	5.41752	5.49153	5.65478	5.71864	5.04876	5.07724	5.82731	5.88557
AT4G40060.1	D18-gDNA-s53146.g72674	D18-gDNA-s53146	205	2147	1.94	5.77742	5.77847	6.09993	5.94134	6.06307	5.91839	5.67186	5.58526	6.15299	6.00876
AT5G49160.1	D18-gDNA-s58500.g78951	D18-gDNA-s58500	4086	17177	13.09	2.19849	1.87578	2.54102	2.22959	3.78031	3.46858	2.44095	2.30159	2.94673	2.59216
AT5G47120.1	D18-gDNA-s887074.g594674	D18-gDNA-s887074	166	1925	1.76	6.00225	6.21936	6.24869	6.51096	5.92006	6.11291	5.93239	6.03738	6.23726	6.4843
AT5G55730.1	D18-gDNA-s410972.g398058	D18-gDNA-s410972	1607	3174	1.57	5.72356	6.34216	6.19948	6.6953	5.6585	6.02459	6.15056	6.56758	5.67751	6.21665
AT3G48930.1	D18-gDNA-s530454.g474106	D18-gDNA-s530454	1186	2925	1.74	6.52529	6.25531	6.49394	6.45171	5.99707	5.80967	6.60066	6.52105	6.35509	6.3067
AT2G03680.1	D18-gDNA-s101979.g132501	D18-gDNA-s101979	2873	3557	0.68	8.03441	8.29834	7.89081	8.03952	7.06361	7.23554	7.61787	7.74389	7.455	7.65033
AT1G20960.1	D18-gDNA-s37708.g48732	D18-gDNA-s37708	1874	11997	10.12	2.78869	2.74201	2.59455	2.40871	4.18745	4.04876	2.32769	2.37295	3.33771	3.12598
AT2G18020.1	D18-gDNA-s485194.g443708	D18-gDNA-s485194	18926	20567	1.64	5.98868	5.71672	6.12184	6.20105	5.86022	5.85773	6.34323	6.34305	6.39934	6.48736
AT2G21660.1	D18-gDNA-s331794.g328179	D18-gDNA-s331794	6406	7088	0.68	6.9305	6.92707	7.03342	6.90545	6.66661	6.87246	7.6388	7.70002	6.95222	6.8674
AT3G52590.1	D18-gDNA-s846741.g584556	D18-gDNA-s846741	6196	7930	1.73	7.14731	6.96844	6.65578	6.6175	5.99209	5.85499	6.56803	6.48398	6.38733	6.41988
AT3G04120.1	D18-gDNA-s350931.g345154	D18-gDNA-s350931	1798	4387	2.59	5.76527	5.82197	5.93805	6.16892	5.45418	5.52857	5.89312	5.81173	5.70432	5.96671
AT5G10360.1	D18-gDNA-s263692.g273722	D18-gDNA-s263692	5138	7737	2.6	6.12371	5.80193	6.06264	6.10476	5.96463	5.78241	6.18982	6.11707	5.82197	5.82858
AT5G55230.2	D18-gDNA-s247281.g256816	D18-gDNA-s247281	2386	9794	7.41	4.21878	4.14568	4.32984	4.23573	4.76765	4.62352	4.11853	4.07724	4.65134	4.4522
AT3G16770.1	D18-gDNA-s835625.g581506	D18-gDNA-s835625	1	1707	1.71	5.1334	5.09887	5.2384	5.28688	5.43062	5.49057	6.40122	6.57924	5.71891	5.79233
AT1G02780.1	D18-gDNA-s260536.g269980	D18-gDNA-s260536	385	1861	1.48	6.62103	6.39729	6.71905	6.8189	6.50637	6.46646	6.64068	6.61206	6.80064	6.8296
AT1G43170.1	D18-gDNA-s369863.g363336	D18-gDNA-s369863	2246	4742	2.5	5.85075	5.52011	5.86888	5.81583	5.81839	5.6605	5.72683	5.68678	6.08364	6.08895
AT5G65700.1	D18-gDNA-s393309.g384142	D18-gDNA-s393309	1291	4697	3.41	4.78084	5.15664	5.20555	5.23611	5.67835	5.81481	3.83188	4.02148	4.851	5.06781
AT5G67360.1	D18-gDNA-s2066.g2948	D18-gDNA-s2066	13448	16067	2.62	5.11894	5.55367	5.62352	5.43763	5.14405	5.51033	5.82757	6.05268	5.51096	5.81532
AT3G06400.3	D18-gDNA-s333241.g329390	D18-gDNA-s333241	86	7938	7.85	2.8953	2.7845	3.44361	3.12267	4.87922	4.71534	3.49313	3.38819	4.1102	3.85997
AT1G70710.1	D18-gDNA-s449982.g418382	D18-gDNA-s449982	1916	4155	2.24	5.94298	5.6642	6.73023	6.26547	6.79844	6.24489	6.69961	6.62322	6.75435	6.16189
AT1G19890.1	D18-gDNA-s743926.g560862	D18-gDNA-s743926	3296	5479	2.18	6.75809	6.74362	6.98527	7.11666	6.39335	6.45385	6.72083	6.69669	6.61765	6.74389
AT1G05850.1	D18-gDNA-s244238.g253487	D18-gDNA-s244238	5136	7897	2.76	5.70349	5.99752	6.85786	6.82566	6.34749	6.45812	5.68089	5.8679	6.37764	6.56209
AT1G60420.1	D18-gDNA-s746379.g561239	D18-gDNA-s746379	4240	6637	2.4	6.08428	5.98778	5.14282	5.27128	6.06264	6.40565	6.14588	6.37643	6.12019	6.54952
AT3G18000.1	D18-gDNA-s426447.g406289	D18-gDNA-s426447	1	3919	3.92	5.42928	5.2114	5.61176	5.88582	6.42559	6.18943	6.27612	6.25285	6.30889	5.87036
AT3G18780.2	D18-gDNA-s493167.g447927	D18-gDNA-s493167	3611	7007	3.4	6.03496	6.18051	6.41092	6.53605	6.10203	6.16209	6.32337	6.45154	6.32481	6.44956
AT3G28860.1	D18-gDNA-s493445.g448114	D18-gDNA-s493445	15	7811	7.8	4.20085	4.32553	4.7761	4.79442	5.26228	5.2709	4.95652	5.07682	4.81865	4.7252
AT5G49190.1	D18-gDNA-s349620.g343668	D18-gDNA-s349620	1776	5768	3.99	4.92458	5.44659	5.17393	5.28947	5.12267	5.69516	5.58767	6.01369	5.65678	6.21917
AT5G23940.1	D18-gDNA-s421021.g403541	D18-gDNA-s421021	1665	5107	3.44	6.5245	6.74524	6.66818	6.80671	6.37452	6.49249	6.22574	6.36107	6.04614	6.06781
AT4G24190.1	D18-gDNA-s602893.g519089	D18-gDNA-s602893	1	7207	7.21	4.77663	4.79857	4.95606	5.12557	5.64097	5.52482	5.1235	5.25399	5.23879	5.31868
AT3G16640.1	D18-gDNA-s522559.g468273	D18-gDNA-s522559	1768	3447	1.68	7.52521	7.71541	6.96266	6.96116	6.77347	6.92101	7.65392	7.70812	7.08247	7.31985
AT2G26330.1	D18-gDNA-s640211.g537339	D18-gDNA-s640211	1	3886	3.89	5.36842	5.28392	5.8107	5.42861	6.75689	6.51649	5.83238	5.71425	6.25456	5.87036
AT1G48410.2	D18-gDNA-s108289.g138340	D18-gDNA-s108289	138	8019	7.88	4.72738	4.8339	5.16551	5.06652	5.46761	5.62877	4.71644	4.76341	4.96717	4.90785
AT1G09080.1	D18-gDNA-s144461.g171598	D18-gDNA-s144461	1046	4870	3.82	5.70044	5.75889	6.11395	6.40548	6.59649	6.53962	6.14914	6.31234	6.29829	6.48704
AT1G01370.1	D18-gDNA-s28258.g37649	D18-gDNA-s28258	13569	14867	1.3	9.39324	9.46367	8.72318	8.72397	8.50212	8.59253	8.96806	8.94848	8.807	8.84489
AT4G05320.2	D18-gDNA-s494883.g449010	D18-gDNA-s494883	1429	3347	1.92	9.32378	9.66237	9.97	9.61215	9.31222	9.51231	9.36045	9.52082	9.81574	9.99

## Sheet: Sheet 2
Additional File 3: Sheet 2
Overlap of differentially expressed genes between all comparisons
Comparisons	Totals	D36:m115 MMC All	D36:m115 MMC Up	D36:m115 MMC Down	D36:m115 FM All	D36:m115 FM Up	D36:m115 FM Down	D36:m134 MMC All	D36:m134 MMC Up	D36:m134 MMC Down	D36:m134 FM All	D36:m134 FM Up	D36:m134 FM Down	R35:m115 MMC All	R35:m115 MMC Up	R35:m115 MMC Down	R35:m115 FM All	R35:m115 FM Up	R35:m115 FM Down	R35:m134 MMC All	R35:m134 MMC Up	R35:m134 MMC Down	R35:m134 FM All	R35:m134 FM Up	R35:m134 FM Down
D36:m115 MMC All	16516				12591	6823	5768	13992	7074	6918	12763	6358	6405	3309	1954	1355	3300	2063	1237	2999	940	2059	3239	688	2551
D36:m115 MMC Up	8397				6801	6792	9	7132	6975	157	6449	6279	170	1678	1005	673	1551	884	667	1278	585	693	1260	428	832
D36:m115 MMC Down	8119				5790	31	5759	6860	99	6761	6314	79	6235	1631	949	682	1749	1179	570	1721	355	1366	1979	260	1719
D36:m115 FM All	15831	12591	6801	5790				12124	6405	5719	13053	6853	6200	2791	1606	1185	3200	1818	1382	2356	784	1572	3090	801	2289
D36:m115 FM Up	8616	6823	6792	31				6655	6299	356	7176	6834	342	1704	1013	691	1874	1204	670	1333	503	830	1640	533	1107
D36:m115 FM Down	7215	5768	9	5759				5469	106	5363	5877	19	5858	1087	593	494	1326	614	712	1023	281	742	1450	268	1182
D36:m134 MMC All	23116	13992	7132	6860	12124	6655	5469				19858	9085	10773	4854	3031	1823	5107	3477	1630	4689	1289	3400	5046	911	4135
D36:m134 MMC Up	10916	7074	6975	99	6405	6299	106				9115	9082	33	1955	484	1471	1693	466	1227	1579	1091	488	1342	760	582
D36:m134 MMC Down	12200	6918	157	6761	5719	356	5363				10743	3	10740	2899	2547	352	3414	3011	403	3110	198	2912	3704	151	3553
D36:m134 FM All	22839	12763	6449	6314	13053	7176	5877	19858	9115	10743				4364	2873	1491	5300	3600	1700	4171	983	3188	5333	1010	4323
D36:m134 FM Up	10675	6358	6279	79	6853	6834	19	9085	9082	3				1603	434	1169	1704	477	1227	1248	791	457	1409	836	573
D36:m134 FM Down	12164	6405	170	6235	6200	342	5858	10773	33	10740				2761	2439	322	3596	3123	473	2923	192	2731	3924	174	3750
R35:m115 MMC All	6349	3309	1678	1631	2791	1704	1087	4854	1955	2899	4364	1603	2761				4066	2710	1356	2453	525	1928	2448	393	2055
R35:m115 MMC Up	3677	1954	1005	949	1606	1013	593	3031	484	2547	2873	434	2439				2701	2699	2	1618	277	1341	1771	222	1549
R35:m115 MMC Down	2672	1355	673	682	1185	691	494	1823	1471	352	1491	1169	322				1365	11	1354	835	248	587	677	171	506
R53:m115 FM All	6896	3300	1551	1749	3200	1874	1326	5107	1693	3414	5300	1704	3596	4066	2701	1365				2486	411	2075	2824	365	2459
R35:m115 FM Up	4358	2063	884	1179	1818	1204	614	3477	466	3011	3600	477	3123	2710	2699	11				1831	252	1579	2116	285	1831
R35:m115 FM Down	2538	1237	667	570	1382	670	712	1630	1227	403	1700	1227	473	1356	2	1354				655	159	496	708	80	628
R35:m134 MMC All	5473	2999	1278	1721	2356	1333	1023	4689	1579	3110	4171	1248	2923	2453	1618	835	2486	1831	655				4005	701	3304
R35:m134 MMC Up	1561	940	585	355	784	503	281	1289	1091	198	983	791	192	525	277	248	411	252	159				730	701	29
R35:m134 MMC Down	3912	2059	693	1366	1572	830	742	3400	488	2912	3188	457	2731	1928	1341	587	2075	1579	496				3275	0	3275
R35:m134 FM All	6374	3239	1260	1979	3090	1640	1450	5046	1342	3704	5333	1409	3924	2448	1771	677	2824	2116	708	4005	730	3275
R35:m134 FM Up	1305	688	428	260	801	533	268	911	760	151	1010	836	174	393	222	171	365	285	80	701	701	0
R35:m134 FM Down	5069	2551	832	1719	2289	1107	1182	4135	582	3553	4323	573	3750	2055	1549	506	2459	1831	628	3304	29	3275
Comparisons	%	D36:m115 MMC All	D36:m115 MMC Up	D36:m115 MMC Down	D36:m115 FM All	D36:m115 FM Up	D36:m115 FM Down	D36:m134 MMC All	D36:m134 MMC Up	D36:m134 MMC Down	D36:m134 FM All	D36:m134 FM Up	D36:m134 FM Down	R35:m115 MMC All	R35:m115 MMC Up	R35:m115 MMC Down	R35:m115 FM All	R35:m115 FM Up	R35:m115 FM Down	R35:m134 MMC All	R35:m134 MMC Up	R35:m134 MMC Down	R35:m134 FM All	R35:m134 FM Up	R35:m134 FM Down
D36:m115 MMC All	100				76.2352	41.3115	34.9237	84.7178	42.8312	41.8867	77.2766	38.496	38.7806	20.0351	11.831	8.20417	19.9806	12.4909	7.48971	18.1581	5.69145	12.4667	19.6113	4.16566	15.4456
D36:m115 MMC Up	100				80.9932	80.886	0.107181	84.9351	83.0654	1.86972	76.8012	74.7767	2.02453	19.9833	11.9686	8.01477	18.4709	10.5276	7.94331	15.2197	6.96677	8.25295	15.0054	5.09706	9.9083
D36:m115 MMC Down	100				71.3142	0.38182	70.9324	84.4932	1.21936	83.2738	77.7682	0.973026	76.7952	20.0887	11.6886	8.40005	21.5421	14.5215	7.02057	21.1972	4.37246	16.8247	24.3749	3.20236	21.1726
D36:m115 FM All	100	79.5338	42.96	36.5738				76.5839	40.4586	36.1253	82.4522	43.2885	39.1637	17.63	10.1447	7.48531	20.2135	11.4838	8.72971	14.8822	4.95231	9.92988	19.5187	5.05969	14.459
D36:m115 FM Up	100	79.1899	78.8301	0.359796				77.24	73.1082	4.13185	83.2869	79.3175	3.96936	19.7772	11.7572	8.01996	21.7502	13.974	7.77623	15.4712	5.83798	9.63324	19.0344	6.18617	12.8482
D36:m115 FM Down	100	79.9446	0.12474	79.8198				75.8004	1.46916	74.3313	81.4553	0.26334	81.192	15.0658	8.21899	6.84685	18.3784	8.51005	9.86833	14.1788	3.89466	10.2841	20.097	3.71448	16.3825
D36:m134 MMC All	100	60.5295	30.8531	29.6764	52.4485	28.7896	23.6589				85.9059	39.3018	46.6041	20.9984	13.1121	7.88631	22.0929	15.0415	7.05139	20.2847	5.57622	14.7084	21.829	3.94099	17.888
D36:m134 MMC Up	100	64.804	63.897	0.906926	58.6753	57.7043	0.971052				83.5013	83.199	0.302309	17.9095	4.43386	13.4756	15.5093	4.26896	11.2404	14.465	9.9945	4.4705	12.2939	6.96226	5.33162
D36:m134 MMC Down	100	56.7049	1.28689	55.418	46.877	2.91803	43.959				88.0574	0.0245902	88.0328	23.7623	20.877	2.88525	27.9836	24.6803	3.30328	25.4918	1.62295	23.8689	30.3607	1.2377	29.123
D36:m134 FM All	100	55.8825	28.2368	27.6457	57.1522	31.4199	25.7323	86.9478	39.9098	47.038				19.1077	12.5794	6.52831	23.2059	15.7625	7.44341	18.2626	4.30404	13.9586	23.3504	4.42226	18.9281
D36:m134 FM Up	100	59.5597	58.8197	0.740047	64.1967	64.0187	0.177986	85.1054	85.0773	0.028103				15.0164	4.06557	10.9508	15.9625	4.46838	11.4941	11.6909	7.40984	4.28103	13.1991	7.83138	5.36768
D36:m134 FM Down	100	52.6554	1.39757	51.2578	50.9701	2.81158	48.1585	88.5646	0.271292	88.2933				22.6981	20.051	2.64716	29.5626	25.6741	3.88852	24.0299	1.57843	22.4515	32.2591	1.43045	30.8287
R35:m115 MMC All	100	52.1184	26.4294	25.6891	43.9597	26.8389	17.1208	76.453	30.7923	45.6607	68.7352	25.2481	43.4872				64.0416	42.6839	21.3577	38.636	8.26902	30.367	38.5573	6.18995	32.3673
R35:m115 MMC Up	100	53.1411	27.3321	25.8091	43.6769	27.5496	16.1273	82.4313	13.1629	69.2684	78.1343	11.8031	66.3312				73.4566	73.4022	0.0543922	44.0033	7.53332	36.4699	48.1643	6.03753	42.1267
R35:m115 MMC Down	100	50.7111	25.1871	25.524	44.3488	25.8608	18.488	68.226	55.0524	13.1737	55.8009	43.75	12.0509				51.0853	0.411677	50.6737	31.25	9.28144	21.9686	25.3368	6.3997	18.9371
R53:m115 FM All	100	47.8538	22.4913	25.3625	46.4037	27.1752	19.2285	74.0574	24.5505	49.507	76.8561	24.71	52.1462	58.9617	39.1676	19.7941				36.0499	5.95998	30.0899	40.9513	5.29292	35.6584
R35:m115 FM Up	100	47.3382	20.2845	27.0537	41.7164	27.6274	14.089	79.7843	10.693	69.0913	82.6067	10.9454	71.6613	62.1845	61.9321	0.252409				42.0147	5.78247	36.2322	48.5544	6.5397	42.0147
R35:m115 FM Down	100	48.7392	26.2805	22.4586	54.4523	26.3987	28.0536	64.2238	48.3452	15.8786	66.9819	48.3452	18.6367	53.4279	0.0788022	53.3491				25.8077	6.26478	19.5429	27.896	3.15209	24.7439
R35:m134 MMC All	100	54.7963	23.351	31.4453	43.0477	24.3559	18.6918	85.6751	28.8507	56.8244	76.2105	22.8029	53.4076	44.82	29.5633	15.2567	45.423	33.4551	11.9678				73.1774	12.8083	60.3691
R35:m134 MMC Up	100	60.2178	37.476	22.7418	50.2242	32.2229	18.0013	82.5753	69.8911	12.6842	62.9725	50.6726	12.2998	33.6323	17.745	15.8873	26.3293	16.1435	10.1858				46.7649	44.9071	1.85778
R35:m134 MMC Down	100	52.6329	17.7147	34.9182	40.184	21.2168	18.9673	86.9121	12.4744	74.4376	81.4928	11.682	69.8108	49.2843	34.2791	15.0051	53.0419	40.363	12.6789				83.7168	0	83.7168
R35:m134 FM All	100	50.8158	19.7678	31.048	48.4782	25.7295	22.7487	79.1654	21.0543	58.1111	83.668	22.1054	61.5626	38.406	27.7848	10.6213	44.305	33.1974	11.1076	62.8334	11.4528	51.3806
R35:m134 FM Up	100	52.7203	32.7969	19.9234	61.3793	40.8429	20.5364	69.8084	58.2375	11.5709	77.3946	64.0613	13.3333	30.1149	17.0115	13.1034	27.9693	21.8391	6.13027	53.7165	53.7165	0
R35:m134 FM Down	100	50.3255	16.4135	33.912	45.1568	21.8386	23.3182	81.5743	11.4816	70.0927	85.2831	11.304	73.9791	40.5405	30.5583	9.98225	48.5106	36.1215	12.389	65.1805	0.572105	64.6084

## Sheet: Sheet 3
Additional File 3: Sheet 3
Differentially expressed gene models between FM and MMC stages within R35 and D36 ovaries
D18 Gene Prediction ID	R35 FM:MMC logFC	D36 FM:MMC logFC	logCPM	Arabidopsis Annotation blastp	Arabidopsis Annotation tblastn
D18-gDNA-s512033.g459268	8.23	--	0.97	NA	NA
D18-gDNA-s962691.g611527	7.51	8.41	3.65	AT1G09560.1 germin-like protein 5	ID=AT3G62020.2.m4;Note=10-187/191 - germin-like protein 10;
D18-gDNA-s531155.g474318	6.15	9.71	1.96	AT1G09560.1 germin-like protein 5	NA
D18-gDNA-s579083.g505533	6.03	--	1.34	NA	ID=AT1G14540.1.m6;Note=67-315/315 - Peroxidase superfamily protein; | ID=AT3G03670.1.m7;Note=19-321/321 - Peroxidase superfamily protein; | ID=AT5G584
D18-gDNA-s493686.g448307	5.35	--	0.87	NA	ID=AT5G17820.1.m9;Note=86-309/313 - Peroxidase superfamily protein; | ID=AT2G38380.1.m10;Note=94-333/349 - Peroxidase superfamily protein;
D18-gDNA-s245469.g254580	4.51	3.85	4.8	NA	NA
D18-gDNA-s245469.g254579	4.27	3.87	4.81	NA	NA
D18-gDNA-s452774.g420679	4.12	3.07	0.59	NA	NA
D18-gDNA-s942495.g607754	3.97	3.64	1.7	NA	NA
D18-gDNA-s427101.g406539	3.74	--	0.41	NA	NA
D18-gDNA-s246537.g255861	3.35	4.77	1.89	NA	NA
D18-gDNA-s54222.g74189	3.28	--	1.66	AT1G14700.1 purple acid phosphatase 3 | AT2G01880.1 purple acid phosphatase 7 | AT3G17790.1 purple acid phosphatase 17 | AT2G01890.1 purple acid phosp	NA
D18-gDNA-s578311.g504686	3.2	3.65	1.63	NA	NA
D18-gDNA-s447862.g416525	3.13	3.2	0.41	NA	NA
D18-gDNA-s85235.g111523	3.08	2.96	2.38	NA	NA
D18-gDNA-s408304.g395881	2.92	--	5.7	NA	NA
D18-gDNA-s352543.g346693	2.92	3.43	4.18	NA	NA
D18-gDNA-s348435.g342236	2.62	1.35	1.66	AT1G23200.1 Plant invertase/pectin methylesterase inhibitor superfamily | AT2G45220.1 Plant invertase/pectin methylesterase inhibitor superfamily	ID=AT3G49220.1.m8;Note=367-596/598 - Plant invertase/pectin methylesterase inhibitor superfamily; | ID=AT2G45220.1.m9;Note=284-511/511 - Plant inverta
D18-gDNA-s782061.g571058	2.58	--	1.29	AT1G23200.1 Plant invertase/pectin methylesterase inhibitor superfamily | AT5G53370.1 pectin methylesterase PCR fragment F | AT3G60730.1 Plant inverta	NA
D18-gDNA-s450199.g418561	2.32	1.57	1.06	AT4G24130.1 Protein of unknown function, DUF538	ID=AT4G24130.1.m2;Note=18-156/157 - Protein of unknown function%2C DUF538;
D18-gDNA-s263688.g273716	2.23	--	3.34	NA	NA
D18-gDNA-s436102.g409013	2.16	--	0.85	AT5G21105.1 Plant L-ascorbate oxidase | AT5G21100.1 Plant L-ascorbate oxidase	ID=AT5G21100.1.m4;Note=250-570/573 - Plant L-ascorbate oxidase; | ID=AT4G39830.1.m3;Note=201-582/582 - Cupredoxin superfamily protein; | ID=AT5G21105.
D18-gDNA-s559130.g488122	2.11	2	3.17	AT3G47950.1 H(+)-ATPase 4 | AT5G62670.1 H(+)-ATPase 11 | AT3G42640.1 H(+)-ATPase 8 | AT5G57350.1 H(+)-ATPase 3 | AT2G07560.1 H(+)-ATPase 6 | AT1G80660	NA
D18-gDNA-s578033.g504382	2.11	--	3.08	NA	ID=AT5G17850.1.m8;Note=46-451/559 - Sodium/calcium exchanger family protein; | ID=AT5G17860.1.m10;Note=60-459/570 - calcium exchanger 7;
D18-gDNA-s57976.g78269	2.03	--	1.84	NA	NA
D18-gDNA-s163543.g185968	2.01	1.25	3.32	NA	ID=AT3G14070.1.m8;Note=392-639/643 - cation exchanger 9; | ID=AT5G17850.1.m9;Note=215-556/559 - Sodium/calcium exchanger family protein; | ID=AT5G1786
D18-gDNA-s34678.g44436	1.96	--	4.52	NA	NA
D18-gDNA-s607220.g520520	1.96	1.99	3.6	AT5G62670.1 H(+)-ATPase 11 | AT3G47950.1 H(+)-ATPase 4 | AT3G42640.1 H(+)-ATPase 8 | AT1G80660.1 H(+)-ATPase 9 | AT5G57350.1 H(+)-ATPase 3 | AT2G18960	NA
D18-gDNA-s877548.g590199	1.95	--	1.98	NA	NA
D18-gDNA-s165812.g188619	1.92	--	1.63	NA	NA
D18-gDNA-s573533.g499896	1.91	1.19	3.3	NA	NA
D18-gDNA-s416270.g401876	1.9	--	1.29	NA	ID=AT1G33610.1.m3;Note=8-477/478 - Leucine-rich repeat (LRR) family protein; | ID=AT5G23400.1.m3;Note=31-588/589 - Leucine-rich repeat (LRR) family pr
D18-gDNA-s52212.g71453	1.89	1.85	3.81	NA	ID=AT1G47620.1.m3;Note=6-515/520 - cytochrome P450%2C family 96%2C subfamily A%2C polypeptide 8; | ID=AT1G63710.1.m10;Note=4-508/523 - cytochrome P450
D18-gDNA-s195837.g205129	1.88	1.54	4.25	NA	NA
D18-gDNA-s44362.g60153	1.87	3.54	2.14	NA	NA
D18-gDNA-s541584.g482436	1.85	--	1.11	AT5G58860.1 cytochrome P450, family 86, subfamily A, polypeptide 1 | AT4G00360.1 cytochrome P450, family 86, subfamily A, polypeptide 2 | AT2G45970.1	ID=AT1G63710.1.m3;Note=4-510/523 - cytochrome P450%2C family 86%2C subfamily A%2C polypeptide 7; | ID=AT2G45970.1.m3;Note=2-514/537 - cytochrome P450%
D18-gDNA-s534314.g476894	1.84	1.56	4.07	AT5G23190.1 cytochrome P450, family 86, subfamily B, polypeptide 1 | AT5G08250.1 Cytochrome P450 superfamily protein | AT1G63710.1 cytochrome P450, fa	ID=AT5G23190.1.m1;Note=33-424/559 - cytochrome P450%2C family 86%2C subfamily B%2C polypeptide 1; | ID=AT5G08250.1.m1;Note=1-360/488 - Cytochrome P450
D18-gDNA-s580530.g507027	1.84	2.13	1.87	NA	NA
D18-gDNA-s458282.g425848	1.83	--	0.82	AT5G41410.1 POX (plant homeobox) family protein	NA
D18-gDNA-s205939.g213813	1.82	--	1.27	NA	NA
D18-gDNA-s971680.g613646	1.82	1.48	2.25	NA	NA
D18-gDNA-s430271.g407431	1.82	--	0.52	NA	NA
D18-gDNA-s952469.g608829	1.81	--	2.14	NA	NA
D18-gDNA-s317207.g315245	1.81	--	7.64	AT5G13930.1 Chalcone and stilbene synthase family protein	ID=AT5G13930.1.m1;Note=9-394/395 - Chalcone and stilbene synthase family protein; | ID=AT4G34850.1.m5;Note=18-390/392 - Chalcone and stilbene synthase
D18-gDNA-s626182.g530189	1.79	--	1.63	AT3G05320.1 O-fucosyltransferase family protein	ID=AT3G05320.1.m3;Note=68-433/445 - O-fucosyltransferase family protein;
D18-gDNA-s755748.g563976	1.78	--	4.72	NA	NA
D18-gDNA-s533291.g475867	1.75	--	2.25	NA	NA
D18-gDNA-s529527.g473751	1.75	--	1.14	NA	NA
D18-gDNA-s77812.g102875	1.73	--	1.17	NA	NA
D18-gDNA-s139924.g167768	1.72	--	0.67	AT1G60010.1 unknown protein; FUNCTIONS IN: molecular_function unknown; INVOLVED IN: N-terminal protein myristoylation; LOCATED IN: cellular_component	NA
D18-gDNA-s369398.g362865	1.71	2.71	1.7	AT5G49130.1 MATE efflux family protein	ID=AT5G52050.1.m8;Note=33-487/505 - MATE efflux family protein; | ID=AT4G23030.1.m8;Note=30-485/502 - MATE efflux family protein; | ID=AT5G49130.1.m1;
D18-gDNA-s400935.g390423	1.71	--	0.62	NA	NA
D18-gDNA-s337724.g333062	1.71	1.23	2.9	NA	NA
D18-gDNA-s178826.g196915	1.7	--	0.83	NA	NA
D18-gDNA-s499656.g451735	1.7	1.38	1.41	AT3G21690.1 MATE efflux family protein | AT1G11670.1 MATE efflux family protein | AT1G61890.1 MATE efflux family protein | AT4G21910.4 MATE efflux fam	NA
D18-gDNA-s416446.g401965	1.7	--	2.03	NA	NA
D18-gDNA-s595890.g517433	1.69	1.36	5.45	AT2G38170.3 cation exchanger 1 | AT3G51860.1 cation exchanger 3	NA
D18-gDNA-s578999.g505450	1.69	1.77	3.01	NA	NA
D18-gDNA-s399637.g389660	1.68	1.04	0.71	NA	NA
D18-gDNA-s23312.g30171	1.68	--	1.45	NA	NA
D18-gDNA-s330806.g327411	1.67	--	5.55	NA	NA
D18-gDNA-s769625.g568257	1.66	--	1.18	NA	NA
D18-gDNA-s395062.g386038	1.65	--	5.04	AT5G21105.1 Plant L-ascorbate oxidase | AT5G21100.1 Plant L-ascorbate oxidase	ID=AT5G21100.1.m3;Note=250-570/573 - Plant L-ascorbate oxidase; | ID=AT4G39830.1.m5;Note=264-582/582 - Cupredoxin superfamily protein; | ID=AT5G21105.
D18-gDNA-s147753.g173361	1.64	2.08	6.65	NA	NA
D18-gDNA-s284097.g285259	1.64	--	6.9	AT2G46600.1 Calcium-binding EF-hand family protein	NA
D18-gDNA-s347275.g340866	1.63	--	3.96	AT1G28600.1 GDSL-like Lipase/Acylhydrolase superfamily protein | AT1G28590.1 GDSL-like Lipase/Acylhydrolase superfamily protein	NA
D18-gDNA-s794865.g572513	1.62	--	0.7	NA	NA
D18-gDNA-s642716.g539127	1.61	--	1.47	NA	NA
D18-gDNA-s897240.g597899	1.61	1.98	3.34	NA	NA
D18-gDNA-s565538.g492561	1.61	2.18	2.89	NA	NA
D18-gDNA-s50428.g68951	1.6	--	1.37	NA	NA
D18-gDNA-s954234.g608922	1.6	--	2.97	AT5G21105.1 Plant L-ascorbate oxidase | AT5G21100.1 Plant L-ascorbate oxidase	NA
D18-gDNA-s911638.g599580	1.58	--	1.57	AT4G29740.2 cytokinin oxidase 4 | AT2G19500.1 cytokinin oxidase 2 | AT5G56970.1 cytokinin oxidase 3 | AT1G75450.1 cytokinin oxidase 5	ID=AT1G75450.2.m4;Note=242-519/537 - cytokinin oxidase 5; | ID=AT5G56970.1.m2;Note=247-517/523 - cytokinin oxidase 3; | ID=AT1G75450.1.m4;Note=245-522
D18-gDNA-s931275.g602489	1.58	1.87	3.91	NA	NA
D18-gDNA-s620396.g525424	1.58	--	0.9	AT5G59190.1 subtilase family protein	NA
D18-gDNA-s540696.g481838	1.58	--	1.31	NA	NA
D18-gDNA-s522915.g468687	1.55	2.65	2.38	NA	NA
D18-gDNA-s319217.g316951	1.55	--	1.4	NA	NA
D18-gDNA-s71803.g95634	1.54	--	1.81	NA	NA
D18-gDNA-s87174.g114022	1.54	--	6.03	AT3G51860.1 cation exchanger 3 | AT2G38170.3 cation exchanger 1 | AT5G01490.1 cation exchanger 4	NA
D18-gDNA-s233373.g241815	1.53	--	6.36	AT2G25737.1 Sulfite exporter TauE/SafE family protein	NA
D18-gDNA-s885614.g593721	1.53	--	3.89	NA	NA
D18-gDNA-s327124.g324097	1.51	--	0.96	AT1G60010.1 unknown protein; FUNCTIONS IN: molecular_function unknown; INVOLVED IN: N-terminal protein myristoylation; LOCATED IN: cellular_component	NA
D18-gDNA-s654630.g544771	1.51	--	7.03	AT3G51860.1 cation exchanger 3 | AT2G38170.3 cation exchanger 1 | AT5G01490.1 cation exchanger 4 | AT1G55730.1 cation exchanger 5 | AT3G13320.1 cation	NA
D18-gDNA-s886424.g594195	1.5	1.87	2.51	AT4G15040.1 Subtilisin-like serine endopeptidase family protein	NA
D18-gDNA-s929792.g602095	1.5	--	1.16	AT1G28590.1 GDSL-like Lipase/Acylhydrolase superfamily protein | AT1G28580.1 GDSL-like Lipase/Acylhydrolase superfamily protein | AT1G28600.1 GDSL-lik	NA
D18-gDNA-s513958.g460973	1.5	--	5.76	AT1G28590.1 GDSL-like Lipase/Acylhydrolase superfamily protein | AT1G28600.1 GDSL-like Lipase/Acylhydrolase superfamily protein | AT1G28570.1 SGNH hyd	NA
D18-gDNA-s352082.g346238	1.5	--	1.56	NA	NA
D18-gDNA-s372528.g365694	1.5	--	2.56	AT3G45140.1 lipoxygenase 2	NA
D18-gDNA-s1034080.g618443	1.49	--	0.87	NA	NA
D18-gDNA-s837185.g582125	1.49	1.6	2.2	AT4G29740.2 cytokinin oxidase 4 | AT2G19500.1 cytokinin oxidase 2 | AT5G56970.1 cytokinin oxidase 3 | AT1G75450.1 cytokinin oxidase 5	ID=AT1G75450.2.m3;Note=242-519/537 - cytokinin oxidase 5; | ID=AT5G56970.1.m1;Note=247-517/523 - cytokinin oxidase 3; | ID=AT2G19500.1.m1;Note=230-501
D18-gDNA-s478612.g439144	1.48	--	3.34	AT3G47420.1 phosphate starvation-induced gene 3 | AT1G30560.1 Major facilitator superfamily protein | AT4G25220.1 root hair specific 15 | AT4G17550.1	ID=AT2G13100.1.m1;Note=24-481/493 - Major facilitator superfamily protein; | ID=AT1G30560.1.m1;Note=8-467/510 - Major facilitator superfamily protein;
D18-gDNA-s814335.g576464	1.48	--	0.72	AT3G47420.1 phosphate starvation-induced gene 3 | AT1G30560.1 Major facilitator superfamily protein | AT4G25220.1 root hair specific 15 | AT4G17550.1	ID=AT2G13100.1.m8;Note=316-481/493 - Major facilitator superfamily protein; | ID=AT1G30560.1.m8;Note=145-467/510 - Major facilitator superfamily prote
D18-gDNA-s744543.g560981	1.48	1.15	6.55	AT2G25737.1 Sulfite exporter TauE/SafE family protein	NA
D18-gDNA-s254123.g263752	1.47	--	1.47	NA	NA
D18-gDNA-s151859.g176857	1.46	--	1.58	ATCG00120.1 ATP synthase subunit alpha | ATMG01190.1 ATP synthase subunit 1 | AT2G07698.1 ATPase, F1 complex, alpha subunit protein	ID=ATCG00120.1.m1;Note=1-506/507 - ATP synthase subunit alpha; | ID=ATMG01190.1.m2;Note=6-501/507 - ATP synthase subunit 1; | ID=AT2G07698.1.m2;Note=2
D18-gDNA-s236561.g245945	1.46	--	1.73	NA	NA
D18-gDNA-s292510.g294444	1.45	--	3	AT2G26650.1 K+ transporter 1 | AT2G25600.1 Shaker pollen inward K+ channel | AT4G32500.1 K+ transporter 5 | AT5G46240.1 potassium channel in Arabidops	ID=AT2G25600.1.m1;Note=223-800/888 - Shaker pollen inward K+ channel; | ID=AT5G46240.1.m1;Note=204-494/677 - potassium channel in Arabidopsis thaliana
D18-gDNA-s224992.g230417	1.45	--	1.33	AT1G59870.1 ABC-2 and Plant PDR ABC-type transporter family protein | AT1G15210.1 pleiotropic drug resistance 7 | AT3G16340.1 pleiotropic drug resista	ID=AT1G59870.1.m14;Note=881-1118/1469 - ABC-2 and Plant PDR ABC-type transporter family protein; | ID=AT1G59870.1.m15;Note=455-687/1469 - ABC-2 and Pl
D18-gDNA-s366867.g360436	1.43	--	1.01	NA	NA
D18-gDNA-s288245.g289760	1.43	--	0.88	NA	NA
D18-gDNA-s40742.g54160	1.42	1.52	8.05	NA	NA
D18-gDNA-s1076637.g619558	1.42	--	2.76	AT5G59100.1 Subtilisin-like serine endopeptidase family protein | AT5G59190.1 subtilase family protein	NA
D18-gDNA-s413161.g399798	1.42	--	2.62	AT5G54250.1 cyclic nucleotide-gated cation channel 4 | AT5G15410.1 Cyclic nucleotide-regulated ion channel family protein	ID=AT5G15410.2.m3;Note=230-528/725 - Cyclic nucleotide-regulated ion channel family protein; | ID=AT5G54250.2.m1;Note=199-494/694 - cyclic nucleotide-
D18-gDNA-s226979.g233068	1.41	1.38	3.76	AT5G64570.1 beta-D-xylosidase 4 | AT5G09700.1 Glycosyl hydrolase family protein | AT5G09730.1 beta-xylosidase 3	NA
D18-gDNA-s828578.g579446	1.4	1.17	3.92	NA	NA
D18-gDNA-s255108.g264963	1.4	--	5.82	AT3G45140.1 lipoxygenase 2 | AT1G67560.1 PLAT/LH2 domain-containing lipoxygenase family protein | AT1G17420.1 lipoxygenase 3 | AT1G72520.1 PLAT/LH2 do	ID=AT3G45140.1.m9;Note=556-896/896 - lipoxygenase 2;
D18-gDNA-s316172.g314486	1.39	1.33	2.73	AT1G22400.1 UDP-Glycosyltransferase superfamily protein | AT1G22360.1 UDP-glucosyl transferase 85A2 | AT1G22380.1 UDP-glucosyl transferase 85A3 | AT1G	NA
D18-gDNA-s74838.g99446	1.39	--	0.86	AT3G05320.1 O-fucosyltransferase family protein	ID=AT3G05320.1.m1;Note=44-433/445 - O-fucosyltransferase family protein;
D18-gDNA-s560399.g489131	1.39	--	0.87	NA	NA
D18-gDNA-s131460.g158223	1.38	--	3.25	NA	NA
D18-gDNA-s244865.g254116	1.38	1.26	1.66	AT2G39210.1 Major facilitator superfamily protein | AT2G28120.1 Major facilitator superfamily protein	ID=AT2G39210.1.m1;Note=12-565/601 - Major facilitator superfamily protein; | ID=AT2G28120.1.m3;Note=12-568/577 - Major facilitator superfamily protein
D18-gDNA-s951740.g608805	1.38	1.49	3.28	NA	NA
D18-gDNA-s19179.g25677	1.37	--	1.41	NA	NA
D18-gDNA-s756537.g564078	1.37	--	1.37	NA	NA
D18-gDNA-s225430.g230968	1.37	1.74	4.42	AT3G10410.1 SERINE CARBOXYPEPTIDASE-LIKE 49 | AT3G45010.1 serine carboxypeptidase-like 48 | AT5G22980.1 serine carboxypeptidase-like 47 | AT5G22960.1	ID=AT5G22980.1.m1;Note=111-498/505 - serine carboxypeptidase-like 47; | ID=AT3G45010.1.m1;Note=111-501/510 - serine carboxypeptidase-like 48; | ID=AT3
D18-gDNA-s69374.g92222	1.37	--	7.7	NA	ID=AT3G14920.1.m7;Note=53-570/609 - Peptide-N4-(N-acetyl-beta-glucosaminyl)asparagine amidase A protein; | ID=AT5G05480.1.m3;Note=46-566/608 - Peptide
D18-gDNA-s706687.g553447	1.37	2.45	1.29	NA	NA
D18-gDNA-s367818.g361357	1.36	--	4.66	NA	NA
D18-gDNA-s408828.g396322	1.36	--	0.88	AT5G50260.1 Cysteine proteinases superfamily protein | AT3G48340.1 Cysteine proteinases superfamily protein | AT3G48350.1 Cysteine proteinases superfa	NA
D18-gDNA-s134589.g161680	1.36	1.17	3.07	AT3G21670.1 Major facilitator superfamily protein	NA
D18-gDNA-s180032.g197736	1.35	--	1.48	AT3G16340.1 pleiotropic drug resistance 1 | AT1G59870.1 ABC-2 and Plant PDR ABC-type transporter family protein | AT1G15210.1 pleiotropic drug resista	NA
D18-gDNA-s814594.g576488	1.35	--	1.21	NA	NA
D18-gDNA-s415186.g401258	1.34	--	2.54	NA	NA
D18-gDNA-s64309.g85266	1.34	--	1.98	AT1G77120.1 alcohol dehydrogenase 1 | AT5G43940.2 GroES-like zinc-binding dehydrogenase family protein | AT5G24760.1 GroES-like zinc-binding dehydroge	ID=AT5G43940.1.m7;Note=12-375/379 - GroES-like zinc-binding dehydrogenase family protein; | ID=AT5G24760.3.m7;Note=1-260/352 - GroES-like zinc-binding
D18-gDNA-s242076.g252000	1.33	1.01	3.62	NA	ID=AT5G17860.1.m11;Note=67-357/570 - calcium exchanger 7; | ID=AT1G54115.1.m9;Note=91-435/644 - cation calcium exchanger 4;
D18-gDNA-s260782.g270217	1.33	--	4.07	AT5G03170.1 FASCICLIN-like arabinogalactan-protein 11 | AT5G60490.1 FASCICLIN-like arabinogalactan-protein 12	ID=AT5G03170.1.m1;Note=1-197/246 - FASCICLIN-like arabinogalactan-protein 11; | ID=AT5G60490.1.m2;Note=38-187/249 - FASCICLIN-like arabinogalactan-pro
D18-gDNA-s534314.g476893	1.33	--	1.33	NA	ID=AT5G23190.1.m1;Note=33-424/559 - cytochrome P450%2C family 86%2C subfamily B%2C polypeptide 1; | ID=AT5G08250.1.m1;Note=1-360/488 - Cytochrome P450
D18-gDNA-s513525.g460587	1.33	--	0.98	NA	NA
D18-gDNA-s550991.g486010	1.32	2.01	2.2	AT2G20340.1 Pyridoxal phosphate (PLP)-dependent transferases superfamily protein | AT4G28680.2 L-tyrosine decarboxylase	ID=AT4G28680.3.m1;Note=57-541/547 - L-tyrosine decarboxylase; | ID=AT2G20340.1.m1;Note=9-488/490 - Pyridoxal phosphate (PLP)-dependent transferases su
D18-gDNA-s327151.g324122	1.32	--	2.41	AT5G53300.1 ubiquitin-conjugating enzyme 10 | AT4G27960.2 ubiquitin conjugating enzyme 9 | AT2G16740.1 ubiquitin-conjugating enzyme 29 | AT5G41700.4 u	NA
D18-gDNA-s207525.g215156	1.32	1.35	2.78	NA	NA
D18-gDNA-s231976.g239738	1.32	--	5.36	AT5G17860.1 calcium exchanger 7	ID=AT3G14070.1.m7;Note=114-639/643 - cation exchanger 9; | ID=AT5G17850.1.m1;Note=68-556/559 - Sodium/calcium exchanger family protein; | ID=AT5G17860
D18-gDNA-s361670.g355074	1.32	--	1.26	AT1G22240.1 pumilio 8 | AT1G78160.1 pumilio 7 | AT4G08840.1 pumilio 11 | AT1G35730.1 pumilio 9	NA
D18-gDNA-s602194.g518778	1.32	--	1.59	AT5G65730.1 xyloglucan endotransglucosylase/hydrolase 6 | AT4G37800.1 xyloglucan endotransglucosylase/hydrolase 7 | AT5G13870.1 xyloglucan endotransgl	ID=AT2G14620.1.m3;Note=12-294/299 - xyloglucan endotransglucosylase/hydrolase 10; | ID=AT1G65310.1.m7;Note=64-281/282 - xyloglucan endotransglucosylas
D18-gDNA-s425841.g406035	1.31	1.41	3.39	AT5G45950.1 GDSL-like Lipase/Acylhydrolase superfamily protein	NA
D18-gDNA-s339018.g334023	1.31	--	2.04	NA	NA
D18-gDNA-s390363.g380975	1.31	--	1.95	NA	NA
D18-gDNA-s1000379.g616356	1.3	--	1.71	AT5G56970.1 cytokinin oxidase 3 | AT1G75450.1 cytokinin oxidase 5 | AT2G19500.1 cytokinin oxidase 2 | AT4G29740.2 cytokinin oxidase 4 | AT3G63440.1 cy	NA
D18-gDNA-s614493.g521809	1.3	--	1.08	AT1G20140.1 SKP1-like 4 | AT2G25700.1 SKP1-like 3 | AT5G42190.1 E3 ubiquitin ligase SCF complex subunit SKP1/ASK1 family protein | AT1G75950.1 S phase	NA
D18-gDNA-s844305.g583432	1.28	--	0.8	AT4G29140.1 MATE efflux family protein | AT5G19700.1 MATE efflux family protein | AT1G58340.1 MATE efflux family protein | AT4G23030.1 MATE efflux fam	ID=AT5G52050.1.m7;Note=9-503/505 - MATE efflux family protein; | ID=AT1G15150.1.m6;Note=31-469/487 - MATE efflux family protein; | ID=AT2G38510.1.m5;N
D18-gDNA-s490980.g446612	1.28	--	2.96	AT1G34110.1 Leucine-rich receptor-like protein kinase family protein	ID=AT5G56040.2.m6;Note=24-935/1090 - Leucine-rich receptor-like protein kinase family protein; | ID=AT3G24240.1.m6;Note=60-906/1141 - Leucine-rich rep
D18-gDNA-s48316.g65854	1.28	1.29	3.78	NA	NA
D18-gDNA-s456361.g424059	1.28	1.43	4.77	NA	NA
D18-gDNA-s640991.g537920	1.28	--	1.32	AT5G65730.1 xyloglucan endotransglucosylase/hydrolase 6 | AT4G37800.1 xyloglucan endotransglucosylase/hydrolase 7 | AT5G13870.1 xyloglucan endotransgl	ID=AT2G14620.1.m7;Note=11-294/299 - xyloglucan endotransglucosylase/hydrolase 10; | ID=AT1G65310.1.m10;Note=64-281/282 - xyloglucan endotransglucosyla
D18-gDNA-s254955.g264799	1.27	--	2.94	NA	NA
D18-gDNA-s589618.g513722	1.26	--	1.6	AT5G54250.1 cyclic nucleotide-gated cation channel 4 | AT5G15410.1 Cyclic nucleotide-regulated ion channel family protein	ID=AT5G15410.2.m6;Note=230-528/725 - Cyclic nucleotide-regulated ion channel family protein; | ID=AT5G54250.2.m3;Note=199-494/694 - cyclic nucleotide-
D18-gDNA-s353472.g347399	1.26	--	1.18	AT5G42680.1 Protein of unknown function, DUF617	ID=AT5G42680.2.m1;Note=2-238/238 - Protein of unknown function%2C DUF617; | ID=AT5G42680.1.m1;Note=2-238/238 - Protein of unknown function%2C DUF617;
D18-gDNA-s420726.g403419	1.26	--	2.28	NA	NA
D18-gDNA-s538454.g480131	1.25	1.37	2.53	AT3G21670.1 Major facilitator superfamily protein | AT1G12110.1 nitrate transporter 1.1 | AT2G26690.1 Major facilitator superfamily protein	ID=AT3G21670.1.m5;Note=124-296/590 - Major facilitator superfamily protein;
D18-gDNA-s513212.g460313	1.25	--	3.72	AT2G20520.1 FASCICLIN-like arabinogalactan 6 | AT1G03870.1 FASCICLIN-like arabinoogalactan 9 | AT5G44130.1 FASCICLIN-like arabinogalactan protein 13 p	ID=AT2G20520.1.m2;Note=9-186/247 - FASCICLIN-like arabinogalactan 6;
D18-gDNA-s329185.g326032	1.24	--	4.03	AT2G20520.1 FASCICLIN-like arabinogalactan 6 | AT1G03870.1 FASCICLIN-like arabinoogalactan 9 | AT5G44130.1 FASCICLIN-like arabinogalactan protein 13 p	ID=AT2G20520.1.m1;Note=2-186/247 - FASCICLIN-like arabinogalactan 6;
D18-gDNA-s731396.g558624	1.24	--	1.55	NA	NA
D18-gDNA-s750229.g562256	1.24	--	1.28	NA	NA
D18-gDNA-s156211.g181659	1.24	--	1.66	NA	NA
D18-gDNA-s9783.g16104	1.23	1.66	2.54	AT3G10410.1 SERINE CARBOXYPEPTIDASE-LIKE 49 | AT3G45010.1 serine carboxypeptidase-like 48 | AT5G22980.1 serine carboxypeptidase-like 47	ID=AT5G22980.1.m7;Note=306-498/505 - serine carboxypeptidase-like 47; | ID=AT3G45010.1.m6;Note=309-501/510 - serine carboxypeptidase-like 48; | ID=AT3
D18-gDNA-s48450.g66075	1.23	--	5.07	AT5G05480.1 Peptide-N4-(N-acetyl-beta-glucosaminyl)asparagine amidase A protein	ID=AT5G05480.1.m4;Note=46-395/608 - Peptide-N4-(N-acetyl-beta-glucosaminyl)asparagine amidase A protein;
D18-gDNA-s198954.g207842	1.23	1.68	1.67	AT5G59100.1 Subtilisin-like serine endopeptidase family protein | AT5G59190.1 subtilase family protein	NA
D18-gDNA-s390464.g381073	1.23	--	1.28	NA	NA
D18-gDNA-s155659.g181366	1.23	1.22	4.59	NA	NA
D18-gDNA-s201518.g209961	1.22	--	3.99	AT1G43800.1 Plant stearoyl-acyl-carrier-protein desaturase family protein | AT3G02630.1 Plant stearoyl-acyl-carrier-protein desaturase family protein	ID=AT2G43710.2.m1;Note=66-401/401 - Plant stearoyl-acyl-carrier-protein desaturase family protein; | ID=AT3G02610.1.m1;Note=3-411/413 - Plant stearoyl
D18-gDNA-s494202.g448607	1.22	--	1.04	NA	NA
D18-gDNA-s633235.g535278	1.21	--	1.72	NA	NA
D18-gDNA-s255950.g265958	1.21	--	3.19	AT5G67385.1 Phototropic-responsive NPH3 family protein | AT3G49970.1 Phototropic-responsive NPH3 family protein	NA
D18-gDNA-s513707.g460750	1.2	1.15	3.67	NA	NA
D18-gDNA-s408017.g395617	1.2	--	1.4	AT2G17220.1 Protein kinase superfamily protein | AT5G02290.1 Protein kinase superfamily protein | AT1G07570.3 Protein kinase superfamily protein	NA
D18-gDNA-s467368.g432681	1.2	1.51	4.72	AT5G41040.1 HXXXD-type acyl-transferase family protein | AT5G63560.1 HXXXD-type acyl-transferase family protein | AT3G48720.1 HXXXD-type acyl-transfer	ID=AT5G41040.2.m2;Note=21-441/441 - HXXXD-type acyl-transferase family protein; | ID=AT5G63560.1.m2;Note=146-424/426 - HXXXD-type acyl-transferase fam
D18-gDNA-s35904.g45724	1.19	--	4.54	NA	ID=AT5G39290.1.m4;Note=42-259/263 - expansin A26; | ID=AT1G69530.5.m2;Note=52-227/245 - expansin A1; | ID=AT5G39280.1.m4;Note=63-255/259 - expansin A2
D18-gDNA-s728285.g557545	1.19	1.39	4.77	AT4G09960.3 K-box region and MADS-box transcription factor family protein | AT4G18960.1 K-box region and MADS-box transcription factor family protein	NA
D18-gDNA-s226728.g232721	1.19	--	1.74	AT5G45650.1 subtilase family protein	NA
D18-gDNA-s390879.g381540	1.19	--	2.64	AT1G80690.1 PPPDE putative thiol peptidase family protein | AT5G25170.1 PPPDE putative thiol peptidase family protein | AT2G25190.1 PPPDE putative thi	ID=AT1G80690.1.m1;Note=1-183/227 - PPPDE putative thiol peptidase family protein;
D18-gDNA-s390825.g381478	1.19	--	4.11	AT3G45140.1 lipoxygenase 2	NA
D18-gDNA-s416588.g402040	1.18	--	8.41	AT4G21960.1 Peroxidase superfamily protein | AT2G37130.1 Peroxidase superfamily protein	ID=AT4G21960.1.m1;Note=195-330/330 - Peroxidase superfamily protein;
D18-gDNA-s870532.g588179	1.18	--	3.2	AT2G01290.1 ribose-5-phosphate isomerase 2 | AT1G71100.1 Ribose 5-phosphate isomerase, type A protein | AT3G04790.1 Ribose 5-phosphate isomerase, type	ID=AT2G01290.1.m3;Note=1-264/265 - ribose-5-phosphate isomerase 2; | ID=AT3G04790.1.m5;Note=41-276/276 - Ribose 5-phosphate isomerase%2C type A protei
D18-gDNA-s591824.g515407	1.18	--	1.92	AT1G34110.1 Leucine-rich receptor-like protein kinase family protein	ID=AT5G56040.2.m7;Note=55-935/1090 - Leucine-rich receptor-like protein kinase family protein; | ID=AT3G24240.1.m5;Note=67-906/1141 - Leucine-rich rep
D18-gDNA-s418927.g402897	1.18	1.4	2.26	NA	NA
D18-gDNA-s234995.g244045	1.17	1.08	5.82	NA	NA
D18-gDNA-s85858.g112316	1.17	--	2.84	AT1G15960.1 NRAMP metal ion transporter 6 | AT1G80830.1 natural resistance-associated macrophage protein 1	NA
D18-gDNA-s642532.g539016	1.17	--	4.3	AT5G05480.1 Peptide-N4-(N-acetyl-beta-glucosaminyl)asparagine amidase A protein	ID=AT3G14920.1.m9;Note=215-459/609 - Peptide-N4-(N-acetyl-beta-glucosaminyl)asparagine amidase A protein; | ID=AT5G05480.1.m8;Note=215-534/608 - Pepti
D18-gDNA-s166736.g189239	1.16	2.22	2.48	NA	NA
D18-gDNA-s525946.g471702	1.16	--	4.82	NA	NA
D18-gDNA-s148790.g173930	1.16	--	6.92	AT1G22710.1 sucrose-proton symporter 2 | AT1G71890.1 Major facilitator superfamily protein | AT1G71880.1 sucrose-proton symporter 1 | AT1G66570.1 sucr	ID=AT2G14670.1.m2;Note=14-417/492 - sucrose-proton symporter 8; | ID=AT1G66570.1.m2;Note=4-416/491 - sucrose-proton symporter 7; | ID=AT1G22710.1.m2;N
D18-gDNA-s988565.g615874	1.16	--	2.72	NA	NA
D18-gDNA-s335878.g331568	1.15	1.61	2.45	AT5G59190.1 subtilase family protein	NA
D18-gDNA-s270006.g278423	1.15	--	1.29	NA	ID=AT5G59730.1.m3;Note=19-596/634 - exocyst subunit exo70 family protein H7; | ID=AT1G07725.1.m3;Note=24-591/615 - exocyst subunit exo70 family protei
D18-gDNA-s29057.g38596	1.15	--	6.46	AT4G21960.1 Peroxidase superfamily protein	NA
D18-gDNA-s890344.g596088	1.15	--	2.49	NA	NA
D18-gDNA-s589076.g513247	1.13	--	1.57	NA	NA
D18-gDNA-s340590.g335153	1.12	--	2.29	AT5G06870.1 polygalacturonase inhibiting protein 2	ID=AT5G06870.1.m6;Note=21-330/330 - polygalacturonase inhibiting protein 2; | ID=AT5G06860.1.m6;Note=21-330/330 - polygalacturonase inhibiting protein
D18-gDNA-s96111.g124989	1.12	--	2.82	AT5G42680.1 Protein of unknown function, DUF617	ID=AT5G42680.2.m2;Note=1-238/238 - Protein of unknown function%2C DUF617; | ID=AT5G42680.1.m2;Note=1-238/238 - Protein of unknown function%2C DUF617;
D18-gDNA-s456956.g424628	1.12	--	3.67	NA	NA
D18-gDNA-s253779.g263372	1.12	--	5.85	AT3G54420.1 homolog of carrot EP3-3 chitinase | AT2G43590.1 Chitinase family protein | AT2G43580.1 Chitinase family protein | AT2G43620.1 Chitinase fa	ID=AT2G43590.1.m3;Note=131-264/264 - Chitinase family protein; | ID=AT3G54420.1.m4;Note=140-273/273 - homolog of carrot EP3-3 chitinase;
D18-gDNA-s57919.g78197	1.11	--	3.71	AT3G54420.1 homolog of carrot EP3-3 chitinase | AT2G43590.1 Chitinase family protein | AT2G43580.1 Chitinase family protein | AT2G43620.1 Chitinase fa	ID=AT3G54420.1.m5;Note=140-273/273 - homolog of carrot EP3-3 chitinase;
D18-gDNA-s978454.g614809	1.09	--	2.57	AT3G20820.1 Leucine-rich repeat (LRR) family protein | AT5G12940.1 Leucine-rich repeat (LRR) family protein | AT3G12610.1 Leucine-rich repeat (LRR) fa	ID=AT3G20820.1.m8;Note=186-362/365 - Leucine-rich repeat (LRR) family protein; | ID=AT5G12940.1.m8;Note=194-369/371 - Leucine-rich repeat (LRR) family
D18-gDNA-s324973.g322214	1.09	1.33	2.78	AT5G64570.1 beta-D-xylosidase 4 | AT5G09730.1 beta-xylosidase 3 | AT3G19620.1 Glycosyl hydrolase family protein | AT5G49360.1 beta-xylosidase 1 | AT1G	ID=AT5G64570.1.m12;Note=151-303/784 - beta-D-xylosidase 4; | ID=AT5G09730.1.m10;Note=141-293/773 - beta-xylosidase 3; | ID=AT5G49360.1.m9;Note=141-291
D18-gDNA-s558189.g487338	1.08	--	4.05	NA	NA
D18-gDNA-s742415.g560459	1.08	--	1.65	NA	NA
D18-gDNA-s24172.g31574	1.08	1.43	3.28	NA	NA
D18-gDNA-s564185.g491677	1.08	1.33	1.64	NA	NA
D18-gDNA-s390556.g381178	1.07	--	2.84	NA	ID=AT1G47620.1.m1;Note=11-515/520 - cytochrome P450%2C family 96%2C subfamily A%2C polypeptide 8; | ID=AT1G57750.2.m4;Note=1-420/436 - cytochrome P450
D18-gDNA-s494415.g448740	1.07	--	3.29	AT5G02540.1 NAD(P)-binding Rossmann-fold superfamily protein | AT2G37540.1 NAD(P)-binding Rossmann-fold superfamily protein | AT4G23430.2 NAD(P)-bindi	NA
D18-gDNA-s1021943.g617159	1.07	--	1.95	NA	NA
D18-gDNA-s226758.g232765	1.04	--	3.29	NA	NA
D18-gDNA-s920819.g600183	1.04	--	2.66	NA	NA
D18-gDNA-s92731.g120770	1.04	--	4.61	AT2G04780.1 FASCICLIN-like arabinoogalactan 7	ID=AT2G04780.2.m2;Note=43-194/254 - FASCICLIN-like arabinoogalactan 7; | ID=AT2G04780.1.m2;Note=43-194/254 - FASCICLIN-like arabinoogalactan 7;
D18-gDNA-s521367.g466915	1.04	1.32	2.1	NA	NA
D18-gDNA-s977081.g614703	1.03	--	3.53	NA	NA
D18-gDNA-s917414.g600056	1.03	1.13	2.12	NA	NA
D18-gDNA-s415754.g401608	1.03	--	2.31	AT3G15820.1 phosphatidic acid phosphatase-related / PAP2-related | AT3G15830.1 phosphatidic acid phosphatase-related / PAP2-related	NA
D18-gDNA-s115110.g144125	1.03	1.1	1.6	NA	NA
D18-gDNA-s562282.g490705	1.03	--	2.86	AT1G68570.1 Major facilitator superfamily protein	NA
D18-gDNA-s667977.g547514	1.03	1.56	3.86	NA	NA
D18-gDNA-s843039.g583120	1.03	1.35	10.29	NA	NA
D18-gDNA-s240191.g250415	1.03	--	1.8	NA	NA
D18-gDNA-s510785.g457970	1.02	--	6.92	AT5G25260.1 SPFH/Band 7/PHB domain-containing membrane-associated protein family | AT5G25250.1 SPFH/Band 7/PHB domain-containing membrane-associated p	ID=AT5G25260.1.m1;Note=1-463/463 - SPFH/Band 7/PHB domain-containing membrane-associated protein family; | ID=AT5G25250.1.m1;Note=1-464/470 - SPFH/Ban
D18-gDNA-s567140.g493846	1.02	1.28	3.73	NA	NA
D18-gDNA-s235245.g244411	1.02	--	5.09	AT2G36630.1 Sulfite exporter TauE/SafE family protein	ID=AT2G36630.1.m1;Note=160-459/459 - Sulfite exporter TauE/SafE family protein;
D18-gDNA-s355629.g348943	1.02	--	2.24	AT1G58360.1 amino acid permease 1 | AT1G10010.1 amino acid permease 8 | AT5G49630.1 amino acid permease 6 | AT5G09220.1 amino acid permease 2 | AT5G63	NA
D18-gDNA-s324113.g321480	1.02	--	3.77	NA	NA
D18-gDNA-s1085518.g619656	1.02	--	3.26	ATMG01190.1 ATP synthase subunit 1 | AT2G07698.1 ATPase, F1 complex, alpha subunit protein | ATCG00120.1 ATP synthase subunit alpha	ID=ATCG00120.1.m8;Note=5-492/507 - ATP synthase subunit alpha; | ID=ATMG01190.1.m1;Note=1-504/507 - ATP synthase subunit 1; | ID=AT2G07698.1.m1;Note=2
D18-gDNA-s506241.g454782	1.02	--	2.55	ATCG00780.1 ribosomal protein L14 | ATCG00790.1 ribosomal protein L16	ID=ATCG00790.1.m1;Note=3-134/135 - ribosomal protein L16; | ID=ATCG00780.1.m1;Note=1-122/122 - ribosomal protein L14;
D18-gDNA-s961091.g611023	1.01	--	8.73	NA	NA
D18-gDNA-s561097.g489767	1.01	--	5.24	AT3G26744.1 basic helix-loop-helix (bHLH) DNA-binding superfamily protein | AT1G12860.1 basic helix-loop-helix (bHLH) DNA-binding superfamily protein	NA
D18-gDNA-s326199.g323239	1.01	--	5.46	AT5G01210.1 HXXXD-type acyl-transferase family protein | AT2G39980.1 HXXXD-type acyl-transferase family protein	ID=AT5G01210.1.m1;Note=9-469/475 - HXXXD-type acyl-transferase family protein; | ID=AT2G39980.1.m2;Note=10-482/482 - HXXXD-type acyl-transferase famil
D18-gDNA-s303795.g305124	1.01	--	4.86	NA	NA
D18-gDNA-s148635.g173803	1.01	--	7.8	NA	NA
D18-gDNA-s204962.g212598	1.01	--	4.53	NA	NA
D18-gDNA-s516230.g462601	1.01	--	2.89	NA	NA
D18-gDNA-s499432.g451611	1.01	--	3.73	NA	NA
D18-gDNA-s395641.g386662	1.01	--	3.67	NA	NA
D18-gDNA-s35904.g45723	1	--	4.37	AT1G69530.3 expansin A1 | AT2G03090.1 expansin A15	ID=AT5G39290.1.m4;Note=42-259/263 - expansin A26; | ID=AT1G69530.5.m2;Note=52-227/245 - expansin A1; | ID=AT5G39280.1.m4;Note=63-255/259 - expansin A2
D18-gDNA-s899010.g598383	1	--	2.77	NA	NA
D18-gDNA-s984869.g615650	-1	--	3	NA	NA
D18-gDNA-s151248.g176140	-1	--	3.65	NA	NA
D18-gDNA-s5807.g9853	-1	-1.27	2.12	AT5G62470.2 myb domain protein 96 | AT3G47600.1 myb domain protein 94 | AT1G74650.1 myb domain protein 31 | AT3G28910.1 myb domain protein 30 | AT5G15	ID=AT3G47600.1.m1;Note=45-333/333 - myb domain protein 94;
D18-gDNA-s956686.g609671	-1.01	--	3.56	AT1G02800.1 cellulase 2 | AT4G02290.1 glycosyl hydrolase 9B13	NA
D18-gDNA-s627004.g530988	-1.01	--	3.76	NA	ID=AT3G26170.1.m8;Note=39-483/502 - cytochrome P450%2C family 71%2C subfamily B%2C polypeptide 19; | ID=AT4G13310.2.m10;Note=41-390/390 - cytochrome P
D18-gDNA-s25991.g34462	-1.01	--	3.25	AT1G73360.1 homeodomain GLABROUS 11 | AT1G17920.1 homeodomain GLABROUS 12	ID=AT1G05230.2.m4;Note=322-602/721 - homeodomain GLABROUS 2; | ID=AT1G05230.3.m4;Note=322-601/719 - homeodomain GLABROUS 2; | ID=AT4G04890.1.m5;Note=3
D18-gDNA-s869012.g587959	-1.02	--	4.61	AT1G76490.1 hydroxy methylglutaryl CoA reductase 1 | AT2G17370.1 3-hydroxy-3-methylglutaryl-CoA reductase 2	ID=AT2G17370.1.m8;Note=9-558/562 - 3-hydroxy-3-methylglutaryl-CoA reductase 2; | ID=AT1G76490.1.m8;Note=96-632/642 - hydroxy methylglutaryl CoA reduct
D18-gDNA-s228642.g235289	-1.02	--	1.91	NA	NA
D18-gDNA-s874931.g589215	-1.02	--	5.58	AT4G34850.1 Chalcone and stilbene synthase family protein | AT4G00040.1 Chalcone and stilbene synthase family protein | AT1G02050.1 Chalcone and stilb	ID=AT5G13930.1.m8;Note=20-393/395 - Chalcone and stilbene synthase family protein; | ID=AT4G34850.1.m1;Note=14-392/392 - Chalcone and stilbene synthas
D18-gDNA-s283512.g284643	-1.03	--	1.38	NA	NA
D18-gDNA-s239988.g250192	-1.04	--	2.14	AT4G37750.1 Integrase-type DNA-binding superfamily protein | AT1G72570.1 Integrase-type DNA-binding superfamily protein | AT1G51190.1 Integrase-type D	NA
D18-gDNA-s481308.g440950	-1.04	--	2.92	NA	NA
D18-gDNA-s232430.g240410	-1.06	--	3.34	NA	NA
D18-gDNA-s982043.g615393	-1.07	--	4.37	AT1G60710.1 NAD(P)-linked oxidoreductase superfamily protein | AT1G60690.1 NAD(P)-linked oxidoreductase superfamily protein | AT1G60680.1 NAD(P)-linke	NA
D18-gDNA-s165212.g188119	-1.07	--	3.8	NA	NA
D18-gDNA-s132245.g159129	-1.08	--	2.76	AT5G39110.1 RmlC-like cupins superfamily protein | AT5G39190.1 germin-like protein 2 | AT5G39130.1 RmlC-like cupins superfamily protein | AT5G39160.1	ID=AT1G09560.1.m4;Note=40-215/219 - germin-like protein 5; | ID=AT5G38960.1.m8;Note=24-220/221 - RmlC-like cupins superfamily protein;
D18-gDNA-s773542.g569492	-1.1	--	4.9	NA	NA
D18-gDNA-s494161.g448577	-1.11	--	5.94	NA	NA
D18-gDNA-s150377.g175076	-1.11	--	1.3	NA	ID=AT3G51430.2.m4;Note=10-237/369 - Calcium-dependent phosphotriesterase superfamily protein; | ID=AT3G51440.1.m4;Note=26-235/371 - Calcium-dependent
D18-gDNA-s576098.g502700	-1.11	--	2.44	NA	NA
D18-gDNA-s837324.g582197	-1.11	--	1.72	AT1G78010.1 tRNA modification GTPase, putative	NA
D18-gDNA-s252208.g261897	-1.11	--	1.28	AT2G47460.1 myb domain protein 12 | AT5G49330.1 myb domain protein 111	NA
D18-gDNA-s844771.g583735	-1.12	--	2.16	NA	NA
D18-gDNA-s798795.g573960	-1.12	--	1.96	NA	NA
D18-gDNA-s637267.g536448	-1.12	--	1.76	NA	NA
D18-gDNA-s520244.g465698	-1.13	-1.26	3.03	NA	NA
D18-gDNA-s454358.g422118	-1.13	-1.49	3.62	AT3G54700.1 phosphate transporter 1;7 | AT2G38940.1 phosphate transporter 1;4 | AT5G43360.1 phosphate transporter 1;3 | AT5G43350.1 phosphate transpor	ID=AT5G43370.1.m5;Note=5-510/524 - phosphate transporter 2; | ID=AT1G76430.1.m5;Note=3-507/532 - phosphate transporter 1%253B9; | ID=AT5G43350.1.m5;No
D18-gDNA-s292304.g294162	-1.13	--	1.96	NA	NA
D18-gDNA-s628820.g532755	-1.14	-2.69	1.57	NA	NA
D18-gDNA-s318901.g316665	-1.14	-1.06	5.57	NA	NA
D18-gDNA-s845278.g583985	-1.14	--	4.92	NA	NA
D18-gDNA-s570133.g496389	-1.14	--	2.28	NA	ID=AT1G55850.1.m11;Note=293-719/729 - cellulose synthase like E1; | ID=AT4G24000.1.m9;Note=279-556/722 - cellulose synthase like G2;
D18-gDNA-s163604.g186070	-1.15	--	3.01	NA	ID=AT4G24010.1.m4;Note=289-716/760 - cellulose synthase like G1;
D18-gDNA-s624289.g528812	-1.15	--	3.69	NA	NA
D18-gDNA-s384370.g376944	-1.15	-1.85	2.55	NA	NA
D18-gDNA-s178072.g196267	-1.17	--	1.97	AT3G23510.1 Cyclopropane-fatty-acyl-phospholipid synthase | AT3G23530.1 Cyclopropane-fatty-acyl-phospholipid synthase | AT3G23470.1 Cyclopropane-fatty	ID=AT3G23510.1.m1;Note=298-527/867 - Cyclopropane-fatty-acyl-phospholipid synthase; | ID=AT3G23510.1.m2;Note=59-297/867 - Cyclopropane-fatty-acyl-phos
D18-gDNA-s34959.g44773	-1.17	-1.23	5.58	AT1G72570.1 Integrase-type DNA-binding superfamily protein | AT1G79700.2 Integrase-type DNA-binding superfamily protein	NA
D18-gDNA-s268726.g277528	-1.18	-1.36	4.52	AT4G34050.1 S-adenosyl-L-methionine-dependent methyltransferases superfamily protein | AT4G26220.1 S-adenosyl-L-methionine-dependent methyltransferase	ID=AT4G34050.2.m6;Note=52-148/148 - S-adenosyl-L-methionine-dependent methyltransferases superfamily protein;
D18-gDNA-s925469.g601258	-1.18	-1.72	1.8	NA	NA
D18-gDNA-s478309.g438936	-1.18	--	3.88	AT5G33370.1 GDSL-like Lipase/Acylhydrolase superfamily protein | AT3G04290.1 Li-tolerant lipase 1 | AT4G28780.1 GDSL-like Lipase/Acylhydrolase superfa	NA
D18-gDNA-s653635.g544370	-1.18	--	2.79	NA	NA
D18-gDNA-s475630.g437529	-1.18	--	3.92	NA	NA
D18-gDNA-s864581.g586976	-1.2	--	1.07	NA	NA
D18-gDNA-s113303.g142775	-1.2	-1.03	2.63	AT3G11040.1 Glycosyl hydrolase family 85 | AT5G05460.1 Glycosyl hydrolase family 85	ID=AT5G05460.1.m2;Note=125-668/680 - Glycosyl hydrolase family 85; | ID=AT3G11040.1.m1;Note=215-683/701 - Glycosyl hydrolase family 85;
D18-gDNA-s664835.g547025	-1.22	--	2.55	AT2G28550.3 related to AP2.7 | AT4G36920.1 Integrase-type DNA-binding superfamily protein | AT5G67180.1 target of early activation tagged (EAT) 3	NA
D18-gDNA-s163604.g186069	-1.23	--	1.38	AT4G24010.1 cellulose synthase like G1 | AT4G24000.1 cellulose synthase like G2	NA
D18-gDNA-s576976.g503545	-1.24	--	1.33	NA	NA
D18-gDNA-s961221.g611071	-1.25	--	1.2	NA	NA
D18-gDNA-s687428.g551096	-1.25	--	3.41	NA	NA
D18-gDNA-s291714.g293516	-1.26	-4.46	1.86	NA	NA
D18-gDNA-s780225.g570970	-1.27	--	1.79	AT5G57800.1 Fatty acid hydroxylase superfamily	NA
D18-gDNA-s521611.g467186	-1.28	--	2.98	NA	NA
D18-gDNA-s207867.g215555	-1.28	--	2.15	NA	NA
D18-gDNA-s932095.g602728	-1.28	-1.63	1.82	NA	NA
D18-gDNA-s680427.g548706	-1.29	--	2.55	NA	NA
D18-gDNA-s565548.g492568	-1.29	-1.89	1.9	AT5G48150.1 GRAS family transcription factor | AT1G50600.1 scarecrow-like 5 | AT2G04890.1 SCARECROW-like 21 | AT4G17230.1 SCARECROW-like 13 | AT1G2145	ID=AT2G04890.1.m7;Note=161-412/413 - SCARECROW-like 21; | ID=AT1G50600.1.m7;Note=338-596/597 - scarecrow-like 5; | ID=AT5G48150.2.m7;Note=231-489/490
D18-gDNA-s202117.g210551	-1.3	-1.35	2.36	NA	NA
D18-gDNA-s392003.g382776	-1.31	--	1.85	NA	NA
D18-gDNA-s3322.g5164	-1.31	--	0.76	NA	NA
D18-gDNA-s78837.g104040	-1.32	--	3.32	AT5G47800.1 Phototropic-responsive NPH3 family protein	ID=AT5G47800.1.m1;Note=46-473/559 - Phototropic-responsive NPH3 family protein; | ID=AT5G47800.1.m2;Note=1-44/559 - Phototropic-responsive NPH3 family
D18-gDNA-s258413.g268739	-1.33	--	1.71	NA	ID=AT4G31540.1.m5;Note=36-636/687 - exocyst subunit exo70 family protein G1;
D18-gDNA-s253933.g263526	-1.33	-2.76	2.67	AT3G16380.1 poly(A) binding protein 6	NA
D18-gDNA-s408771.g396260	-1.34	--	2.3	AT2G28550.3 related to AP2.7 | AT4G36920.1 Integrase-type DNA-binding superfamily protein | AT5G67180.1 target of early activation tagged (EAT) 3	NA
D18-gDNA-s292562.g294510	-1.34	-1.17	3.26	NA	NA
D18-gDNA-s331529.g327966	-1.34	-1.47	1.87	AT5G23210.1 serine carboxypeptidase-like 34 | AT5G08260.1 serine carboxypeptidase-like 35 | AT4G30610.1 alpha/beta-Hydrolases superfamily protein | AT	NA
D18-gDNA-s728525.g557594	-1.35	--	0.81	NA	NA
D18-gDNA-s589095.g513260	-1.36	--	1.76	AT3G18830.1 polyol/monosaccharide transporter 5 | AT2G16120.1 polyol/monosaccharide transporter 1 | AT2G16130.1 polyol/monosaccharide transporter 2 |	ID=AT2G18480.1.m2;Note=39-483/508 - Major facilitator superfamily protein; | ID=AT4G36670.1.m2;Note=34-485/493 - Major facilitator superfamily protein
D18-gDNA-s534840.g477427	-1.37	--	1	AT5G61510.1 GroES-like zinc-binding alcohol dehydrogenase family protein	NA
D18-gDNA-s288240.g289752	-1.37	--	3.03	AT3G04290.1 Li-tolerant lipase 1 | AT5G33370.1 GDSL-like Lipase/Acylhydrolase superfamily protein | AT5G18430.1 GDSL-like Lipase/Acylhydrolase superfa	NA
D18-gDNA-s37927.g49119	-1.39	-1.7	1.77	NA	NA
D18-gDNA-s622517.g527165	-1.39	-1.26	2.39	NA	ID=AT3G29680.1.m9;Note=3-442/451 - HXXXD-type acyl-transferase family protein; | ID=AT1G03940.1.m9;Note=10-465/469 - HXXXD-type acyl-transferase famil
D18-gDNA-s480288.g440267	-1.39	-1.75	2.2	AT3G13220.1 ABC-2 type transporter family protein | AT3G52310.1 ABC-2 type transporter family protein | AT5G06530.2 ABC-2 type transporter family prot	NA
D18-gDNA-s119758.g146444	-1.39	--	1.14	NA	NA
D18-gDNA-s699527.g552979	-1.39	--	0.92	AT5G57800.1 Fatty acid hydroxylase superfamily	NA
D18-gDNA-s256344.g266524	-1.4	-1.07	4.12	NA	ID=AT1G03495.1.m9;Note=10-461/465 - HXXXD-type acyl-transferase family protein;
D18-gDNA-s399037.g389236	-1.41	--	3.03	NA	NA
D18-gDNA-s125198.g151007	-1.42	-1.53	5.64	AT3G61830.1 auxin response factor 18 | AT2G46530.3 auxin response factor 11 | AT1G59750.1 auxin response factor 1 | AT4G23980.1 auxin response factor	ID=AT3G61830.1.m7;Note=19-216/602 - auxin response factor 18; | ID=AT2G46530.3.m4;Note=36-233/622 - auxin response factor 11; | ID=AT2G46530.1.m4;Note
D18-gDNA-s368629.g362118	-1.42	--	3.08	NA	NA
D18-gDNA-s51212.g70067	-1.42	--	2.83	NA	NA
D18-gDNA-s504885.g454110	-1.44	-2.91	0.82	NA	NA
D18-gDNA-s192969.g203032	-1.44	--	2.34	NA	ID=AT5G19640.1.m5;Note=319-584/609 - Major facilitator superfamily protein;
D18-gDNA-s423292.g404818	-1.44	--	2.23	NA	NA
D18-gDNA-s537522.g479539	-1.46	-1.58	2.34	NA	NA
D18-gDNA-s371214.g364536	-1.46	-2.8	0.72	NA	NA
D18-gDNA-s607842.g520661	-1.46	-1.58	1.65	NA	NA
D18-gDNA-s761867.g565969	-1.49	--	2.61	NA	NA
D18-gDNA-s321608.g319197	-1.49	--	1.32	NA	NA
D18-gDNA-s249508.g259180	-1.51	--	2.68	NA	NA
D18-gDNA-s421840.g404000	-1.52	-1.87	3.79	NA	NA
D18-gDNA-s897522.g598022	-1.53	--	1.95	AT5G33370.1 GDSL-like Lipase/Acylhydrolase superfamily protein | AT3G04290.1 Li-tolerant lipase 1 | AT5G18430.1 GDSL-like Lipase/Acylhydrolase superfa	ID=AT5G33370.2.m1;Note=6-290/330 - GDSL-like Lipase/Acylhydrolase superfamily protein; | ID=AT5G18430.1.m4;Note=192-362/362 - GDSL-like Lipase/Acylhyd
D18-gDNA-s346778.g340284	-1.53	--	1.31	AT1G68640.1 bZIP transcription factor family protein | AT3G12250.4 TGACG motif-binding factor 6 | AT5G06950.1 bZIP transcription factor family protein	ID=AT5G65210.5.m4;Note=83-320/368 - bZIP transcription factor family protein; | ID=AT5G06839.3.m1;Note=163-412/460 - bZIP transcription factor family
D18-gDNA-s378186.g371325	-1.54	--	3.09	NA	NA
D18-gDNA-s178517.g196666	-1.56	--	2.25	AT5G64440.1 fatty acid amide hydrolase	ID=AT5G64440.1.m1;Note=37-329/607 - fatty acid amide hydrolase;
D18-gDNA-s240594.g250818	-1.59	--	0.85	NA	NA
D18-gDNA-s647915.g541577	-1.59	-2.29	3.18	AT1G08320.1 bZIP transcription factor family protein | AT5G06839.3 bZIP transcription factor family protein | AT5G06950.1 bZIP transcription factor fa	NA
D18-gDNA-s447955.g416603	-1.61	-3.89	0.58	NA	NA
D18-gDNA-s230878.g238358	-1.65	--	2.39	AT5G63800.1 Glycosyl hydrolase family 35 protein | AT1G77410.1 beta-galactosidase 16 | AT2G16730.1 glycosyl hydrolase family 35 protein | AT4G35010.1	NA
D18-gDNA-s483533.g442544	-1.65	-2.6	1.63	AT4G22790.1 MATE efflux family protein	ID=AT4G22790.1.m1;Note=21-312/491 - MATE efflux family protein;
D18-gDNA-s59817.g80674	-1.65	-2.1	0.51	NA	ID=AT5G06820.1.m1;Note=353-734/735 - STRUBBELIG-receptor family 2;
D18-gDNA-s84616.g110762	-1.66	-1.49	1.84	AT5G04200.1 metacaspase 9	ID=AT5G04200.1.m1;Note=122-322/325 - metacaspase 9;
D18-gDNA-s96556.g125615	-1.66	-1.29	1.01	NA	NA
D18-gDNA-s772851.g569091	-1.72	--	0.94	NA	NA
D18-gDNA-s339968.g334685	-1.72	-2.92	1.64	AT2G26690.1 Major facilitator superfamily protein | AT1G12110.1 nitrate transporter 1.1	ID=AT2G26690.1.m8;Note=109-289/577 - Major facilitator superfamily protein;
D18-gDNA-s153857.g179482	-1.75	-1.6	2.52	AT4G36360.1 beta-galactosidase 3 | AT3G13750.1 beta galactosidase 1 | AT1G45130.1 beta-galactosidase 5 | AT4G26140.1 beta-galactosidase 12 | AT3G52840	ID=AT1G31740.1.m7;Note=197-498/786 - beta-galactosidase 15; | ID=AT5G20710.1.m14;Note=180-478/826 - beta-galactosidase 7; | ID=AT1G45130.1.m1;Note=480
D18-gDNA-s253693.g263295	-1.78	-5.2	2.15	NA	NA
D18-gDNA-s404579.g392529	-1.8	-2.01	1.09	NA	NA
D18-gDNA-s3823.g6072	-1.82	-2	3.17	AT4G20140.1 Leucine-rich repeat transmembrane protein kinase | AT5G44700.1 Leucine-rich repeat transmembrane protein kinase	ID=AT2G01950.1.m9;Note=182-1012/1143 - BRI1-like 2; | ID=AT2G33170.1.m6;Note=97-939/1124 - Leucine-rich repeat receptor-like protein kinase family pro
D18-gDNA-s349314.g343282	-1.89	-2.36	3.63	AT5G54510.1 Auxin-responsive GH3 family protein | AT4G27260.1 Auxin-responsive GH3 family protein | AT2G14960.1 Auxin-responsive GH3 family protein |	ID=AT1G28130.2.m6;Note=1-443/466 - Auxin-responsive GH3 family protein; | ID=AT5G54510.1.m2;Note=109-611/612 - Auxin-responsive GH3 family protein; |
D18-gDNA-s312474.g311894	-1.9	-2.37	1.81	NA	NA
D18-gDNA-s159338.g183356	-1.9	--	3.37	AT3G11980.1 Jojoba acyl CoA reductase-related male sterility protein	ID=AT3G11980.1.m1;Note=63-353/616 - Jojoba acyl CoA reductase-related male sterility protein;
D18-gDNA-s396854.g387806	-1.97	-3.18	2.53	NA	NA
D18-gDNA-s246893.g256315	-1.99	-4.33	1.75	NA	NA
D18-gDNA-s113165.g142688	-1.99	-5.62	2.29	NA	NA
D18-gDNA-s466545.g432152	-2.02	--	1.29	AT1G75050.1 Pathogenesis-related thaumatin superfamily protein | AT1G75030.1 thaumatin-like protein 3 | AT1G75040.1 pathogenesis-related gene 5 | AT1G	ID=AT4G36010.1.m10;Note=20-251/301 - Pathogenesis-related thaumatin superfamily protein; | ID=AT1G18250.1.m9;Note=24-241/243 - Pathogenesis-related th
D18-gDNA-s88058.g115139	-2.03	-3.21	0.94	AT3G09520.1 exocyst subunit exo70 family protein H4	ID=AT5G59730.1.m2;Note=10-597/634 - exocyst subunit exo70 family protein H7; | ID=AT1G07725.1.m2;Note=17-589/615 - exocyst subunit exo70 family protei
D18-gDNA-s621770.g526554	-2.03	--	1.26	NA	NA
D18-gDNA-s341117.g335501	-2.08	--	0.56	AT3G48950.1 Pectin lyase-like superfamily protein | AT4G23500.1 Pectin lyase-like superfamily protein | AT3G61490.1 Pectin lyase-like superfamily prot	ID=AT4G23500.1.m2;Note=223-488/495 - Pectin lyase-like superfamily protein; | ID=AT1G19170.1.m10;Note=156-479/506 - Pectin lyase-like superfamily prot
D18-gDNA-s644997.g540031	-2.08	--	1.58	NA	NA
D18-gDNA-s157999.g182555	-2.13	-2.82	3.82	AT5G06860.1 polygalacturonase inhibiting protein 1 | AT5G06870.1 polygalacturonase inhibiting protein 2	ID=AT5G06870.1.m2;Note=39-330/330 - polygalacturonase inhibiting protein 2; | ID=AT5G06860.1.m2;Note=25-330/330 - polygalacturonase inhibiting protein
D18-gDNA-s199751.g208397	-2.17	-4.33	2.46	NA	NA
D18-gDNA-s613681.g521283	-2.24	--	2.27	AT1G03390.1 HXXXD-type acyl-transferase family protein	ID=AT5G41040.2.m4;Note=12-436/441 - HXXXD-type acyl-transferase family protein; | ID=AT1G03390.1.m1;Note=2-459/461 - HXXXD-type acyl-transferase famil
D18-gDNA-s291453.g293222	-2.24	-5.96	1.57	NA	NA
D18-gDNA-s28928.g38475	-2.28	--	4.08	NA	NA
D18-gDNA-s261354.g270739	-2.28	-2.78	1.55	AT2G39350.1 ABC-2 type transporter family protein | AT3G55090.1 ABC-2 type transporter family protein | AT5G13580.1 ABC-2 type transporter family prot	ID=AT2G13610.1.m6;Note=57-635/649 - ABC-2 type transporter family protein; | ID=AT3G55110.1.m1;Note=16-707/708 - ABC-2 type transporter family protein
D18-gDNA-s521122.g466653	-2.32	-2.4	1.15	AT1G68200.1 Zinc finger C-x8-C-x5-C-x3-H type family protein	NA
D18-gDNA-s480783.g440555	-2.34	-3.25	2.23	NA	NA
D18-gDNA-s317781.g315723	-2.35	-5.37	0.81	AT5G54160.1 O-methyltransferase 1	NA
D18-gDNA-s53571.g73299	-2.36	-2.71	2.65	NA	NA
D18-gDNA-s752621.g562725	-2.38	--	0.55	NA	NA
D18-gDNA-s601716.g518523	-2.42	--	3.7	NA	NA
D18-gDNA-s128950.g155526	-2.47	-4.82	2.17	NA	NA
D18-gDNA-s195129.g204514	-2.48	--	1.82	AT1G12570.1 Glucose-methanol-choline (GMC) oxidoreductase family protein | AT5G51950.1 Glucose-methanol-choline (GMC) oxidoreductase family protein |	ID=AT1G73050.1.m5;Note=41-364/552 - Glucose-methanol-choline (GMC) oxidoreductase family protein; | ID=AT3G56060.1.m3;Note=31-569/577 - Glucose-methan
D18-gDNA-s521019.g466538	-2.48	--	1.76	AT4G34850.1 Chalcone and stilbene synthase family protein | AT4G00040.1 Chalcone and stilbene synthase family protein | AT1G02050.1 Chalcone and stilb	ID=AT4G34850.1.m3;Note=177-392/392 - Chalcone and stilbene synthase family protein; | ID=AT4G00040.1.m4;Note=176-385/385 - Chalcone and stilbene synth
D18-gDNA-s210809.g218206	-2.48	-3.95	2.16	NA	NA
D18-gDNA-s382040.g375037	-2.56	-3.09	3.74	AT3G13220.1 ABC-2 type transporter family protein	ID=AT3G13220.1.m1;Note=70-685/685 - ABC-2 type transporter family protein; | ID=AT3G25620.1.m8;Note=99-350/467 - ABC-2 type transporter family protein
D18-gDNA-s142579.g170287	-2.6	-3.48	0.87	NA	NA
D18-gDNA-s335005.g330827	-2.62	--	4.47	AT3G59530.1 Calcium-dependent phosphotriesterase superfamily protein	ID=AT3G59530.2.m1;Note=1-398/403 - Calcium-dependent phosphotriesterase superfamily protein; | ID=AT3G57020.1.m1;Note=51-359/370 - Calcium-dependent p
D18-gDNA-s972816.g613960	-2.63	-1.71	0.52	NA	NA
D18-gDNA-s260623.g270061	-2.63	--	5.32	AT3G23770.1 O-Glycosyl hydrolases family 17 protein | AT4G14080.1 O-Glycosyl hydrolases family 17 protein | AT3G07320.1 O-Glycosyl hydrolases family 1	ID=AT3G23770.1.m3;Note=32-359/476 - O-Glycosyl hydrolases family 17 protein; | ID=AT4G14080.1.m3;Note=38-374/478 - O-Glycosyl hydrolases family 17 pro
D18-gDNA-s583957.g510187	-2.64	--	1.64	NA	NA
D18-gDNA-s49186.g67276	-2.69	-4.87	2.2	NA	NA
D18-gDNA-s585389.g511156	-2.69	-4.86	2.96	NA	NA
D18-gDNA-s959427.g609935	-2.74	--	2.14	AT3G59530.1 Calcium-dependent phosphotriesterase superfamily protein	ID=AT3G59530.2.m2;Note=222-398/403 - Calcium-dependent phosphotriesterase superfamily protein; | ID=AT3G59530.1.m2;Note=222-398/403 - Calcium-dependen
D18-gDNA-s506852.g455013	-2.75	--	1.7	AT1G69500.1 cytochrome P450, family 704, subfamily B, polypeptide 1	NA
D18-gDNA-s572701.g498733	-2.76	-4.84	2.11	NA	NA
D18-gDNA-s536110.g478526	-2.77	-2.69	3.13	AT5G06860.1 polygalacturonase inhibiting protein 1 | AT5G06870.1 polygalacturonase inhibiting protein 2	ID=AT5G06870.1.m3;Note=39-330/330 - polygalacturonase inhibiting protein 2; | ID=AT5G06860.1.m3;Note=25-330/330 - polygalacturonase inhibiting protein
D18-gDNA-s955670.g609444	-2.83	-5.94	2.63	NA	NA
D18-gDNA-s609836.g520918	-2.83	--	1.65	AT1G18250.2 Pathogenesis-related thaumatin superfamily protein | AT1G73620.1 Pathogenesis-related thaumatin superfamily protein | AT1G75030.1 thaumati	ID=AT2G28790.1.m3;Note=27-248/249 - Pathogenesis-related thaumatin superfamily protein; | ID=AT1G18250.1.m3;Note=27-238/243 - Pathogenesis-related tha
D18-gDNA-s767565.g567770	-2.84	-3.78	0.68	AT1G01290.1 cofactor of nitrate reductase and xanthine dehydrogenase 3	ID=AT1G01290.2.m2;Note=61-264/270 - cofactor of nitrate reductase and xanthine dehydrogenase 3; | ID=AT1G01290.1.m2;Note=61-264/270 - cofactor of nitr
D18-gDNA-s210478.g217967	-2.87	-5.19	1.61	NA	NA
D18-gDNA-s252117.g261806	-2.89	-2.58	1.81	AT1G61590.1 Protein kinase superfamily protein | AT2G05940.1 Protein kinase superfamily protein | AT5G01020.1 Protein kinase superfamily protein | AT2	ID=AT1G61590.1.m1;Note=1-201/424 - Protein kinase superfamily protein;
D18-gDNA-s24267.g31728	-2.89	-4.69	0.97	AT1G08200.1 UDP-D-apiose/UDP-D-xylose synthase 2 | AT2G27860.1 UDP-D-apiose/UDP-D-xylose synthase 1	ID=AT2G27860.1.m1;Note=94-389/389 - UDP-D-apiose/UDP-D-xylose synthase 1; | ID=AT1G08200.1.m1;Note=93-389/389 - UDP-D-apiose/UDP-D-xylose synthase 2;
D18-gDNA-s224509.g229808	-2.9	--	4.49	AT3G23770.1 O-Glycosyl hydrolases family 17 protein | AT4G14080.1 O-Glycosyl hydrolases family 17 protein | AT3G07320.1 O-Glycosyl hydrolases family 1	ID=AT3G23770.1.m4;Note=32-359/476 - O-Glycosyl hydrolases family 17 protein; | ID=AT4G14080.1.m4;Note=38-367/478 - O-Glycosyl hydrolases family 17 pro
D18-gDNA-s540596.g481775	-2.98	--	3.33	AT1G69500.1 cytochrome P450, family 704, subfamily B, polypeptide 1	NA
D18-gDNA-s395038.g386014	-3.08	--	2.74	AT3G59530.1 Calcium-dependent phosphotriesterase superfamily protein	ID=AT3G59530.2.m3;Note=222-398/403 - Calcium-dependent phosphotriesterase superfamily protein; | ID=AT3G59530.1.m3;Note=222-398/403 - Calcium-dependen
D18-gDNA-s391090.g381734	-3.1	--	1.81	NA	ID=AT5G22260.1.m1;Note=196-672/672 - RING/FYVE/PHD zinc finger superfamily protein;
D18-gDNA-s621298.g526223	-3.26	--	2.58	AT1G15170.1 MATE efflux family protein | AT1G15150.1 MATE efflux family protein | AT1G15180.1 MATE efflux family protein | AT1G15160.1 MATE efflux fam	NA
D18-gDNA-s222450.g227015	-3.36	-2.36	5.76	NA	NA
D18-gDNA-s548482.g484940	-3.37	-3.87	2.35	AT5G25610.1 BURP domain-containing protein	ID=AT5G25610.1.m4;Note=142-390/392 - BURP domain-containing protein;
D18-gDNA-s488811.g445513	-3.38	-5.28	0.69	AT1G14430.1 glyoxal oxidase-related protein | AT3G57620.1 glyoxal oxidase-related protein | AT1G75620.1 glyoxal oxidase-related protein | AT1G19900.1	ID=AT5G19580.1.m9;Note=77-593/594 - glyoxal oxidase-related protein; | ID=AT1G14430.1.m1;Note=31-564/564 - glyoxal oxidase-related protein; | ID=AT1G6
D18-gDNA-s636193.g536033	-3.38	--	3.77	AT3G42960.1 TAPETUM 1	ID=AT3G42960.1.m1;Note=7-272/272 - TAPETUM 1;
D18-gDNA-s151083.g175948	-3.38	--	3.91	AT1G01280.1 cytochrome P450, family 703, subfamily A, polypeptide 2	ID=AT4G39950.1.m5;Note=56-537/541 - cytochrome P450%2C family 79%2C subfamily B%2C polypeptide 2; | ID=AT1G01280.1.m2;Note=47-315/510 - cytochrome P45
D18-gDNA-s113873.g143164	-3.39	-8.39	2.55	AT3G04090.1 small and basic intrinsic protein 1A	NA
D18-gDNA-s51021.g69776	-3.44	-4.53	0.59	AT1G65060.1 4-coumarate:CoA ligase 3 | AT3G21240.1 4-coumarate:CoA ligase 2 | AT3G21230.1 4-coumarate:CoA ligase 5 | AT1G51680.1 4-coumarate:CoA ligas	ID=AT1G51680.1.m8;Note=352-559/561 - 4-coumarate:CoA ligase 1;
D18-gDNA-s25945.g34377	-3.47	-5.24	1.09	AT1G61050.1 alpha 1,4-glycosyltransferase family protein | AT3G09020.1 alpha 1,4-glycosyltransferase family protein | AT2G38152.1 alpha 1,4-glycosyltr	ID=AT1G61050.1.m2;Note=149-431/435 - alpha 1%2C4-glycosyltransferase family protein; | ID=AT5G01250.1.m5;Note=69-404/407 - alpha 1%2C4-glycosyltransfe
D18-gDNA-s209060.g216819	-3.47	-4.2	3.08	NA	NA
D18-gDNA-s783869.g571374	-3.49	--	4.37	AT3G42960.1 TAPETUM 1	NA
D18-gDNA-s933704.g603540	-3.54	--	0.96	AT5G50400.1 purple acid phosphatase 27 | AT4G24890.1 purple acid phosphatase 24 | AT1G13750.1 Purple acid phosphatases superfamily protein	ID=AT1G13750.1.m10;Note=410-613/613 - Purple acid phosphatases superfamily protein; | ID=AT4G24890.1.m9;Note=412-614/615 - purple acid phosphatase 24;
D18-gDNA-s349680.g343723	-3.56	-3.52	5.96	AT1G02050.1 Chalcone and stilbene synthase family protein | AT4G00040.1 Chalcone and stilbene synthase family protein | AT4G34850.1 Chalcone and stilb	ID=AT5G13930.1.m10;Note=77-393/395 - Chalcone and stilbene synthase family protein; | ID=AT4G34850.1.m2;Note=74-390/392 - Chalcone and stilbene syntha
D18-gDNA-s23304.g30152	-3.67	-6.87	2.19	AT1G58170.1 Disease resistance-responsive (dirigent-like protein) family protein | AT1G55210.1 Disease resistance-responsive (dirigent-like protein) f	ID=AT1G58170.1.m5;Note=5-185/185 - Disease resistance-responsive (dirigent-like protein) family protein;
D18-gDNA-s384504.g377036	-3.75	-3.44	2.06	NA	NA
D18-gDNA-s1021739.g617085	-3.85	-4.72	4.09	NA	ID=AT1G68620.1.m3;Note=22-330/336 - alpha/beta-Hydrolases superfamily protein; | ID=AT5G16080.1.m3;Note=35-338/344 - carboxyesterase 17;
D18-gDNA-s811881.g576218	-3.87	-4.85	4.78	AT4G35420.1 dihydroflavonol 4-reductase-like1	ID=AT1G68540.1.m1;Note=37-321/321 - NAD(P)-binding Rossmann-fold superfamily protein; | ID=AT1G68540.1.m2;Note=6-35/321 - NAD(P)-binding Rossmann-fold
D18-gDNA-s396868.g387822	-4.06	-4.75	0.96	AT2G11810.1 monogalactosyldiacylglycerol synthase type C | AT5G20410.1 monogalactosyldiacylglycerol synthase 2 | AT4G31780.2 monogalactosyl diacylglyc	ID=AT5G20410.1.m2;Note=160-351/468 - monogalactosyldiacylglycerol synthase 2; | ID=AT2G11810.2.m2;Note=164-355/362 - monogalactosyldiacylglycerol synt
D18-gDNA-s574366.g500888	-4.17	-4.9	1.13	AT5G07440.1 glutamate dehydrogenase 2 | AT5G18170.1 glutamate dehydrogenase 1 | AT3G03910.1 glutamate dehydrogenase 3	ID=AT5G18170.1.m3;Note=71-375/411 - glutamate dehydrogenase 1; | ID=AT5G07440.3.m4;Note=71-296/309 - glutamate dehydrogenase 2; | ID=AT5G07440.1.m2;No
D18-gDNA-s33758.g43487	-4.19	-4.16	3.79	AT2G16910.1 basic helix-loop-helix (bHLH) DNA-binding superfamily protein	NA
D18-gDNA-s524740.g470572	-4.41	-8.93	0.87	AT5G44820.1 Nucleotide-diphospho-sugar transferase family protein | AT2G02061.1 Nucleotide-diphospho-sugar transferase family protein | AT1G14590.1 Nu	ID=AT1G14590.1.m4;Note=197-360/386 - Nucleotide-diphospho-sugar transferase family protein; | ID=AT2G02061.1.m5;Note=225-384/408 - Nucleotide-diphosph
D18-gDNA-s1024479.g617571	-4.7	-3.94	3	AT1G44970.1 Peroxidase superfamily protein | AT5G66390.1 Peroxidase superfamily protein | AT4G36430.1 Peroxidase superfamily protein | AT2G18150.1 Per	ID=AT2G35380.1.m7;Note=76-335/336 - Peroxidase superfamily protein; | ID=AT2G18150.1.m7;Note=81-336/338 - Peroxidase superfamily protein; | ID=AT2G353
D18-gDNA-s638548.g536969	-4.79	-5.21	1.31	NA	NA
D18-gDNA-s268444.g277184	-4.96	-6.69	7.56	NA	NA
D18-gDNA-s484626.g443314	-5.04	-5.84	1.72	NA	NA
D18-gDNA-s249497.g259172	-5.09	-3.76	2.4	NA	NA
D18-gDNA-s179301.g197307	-5.3	-7.91	4.84	NA	NA
D18-gDNA-s476461.g437951	-5.44	-3.81	2.82	AT1G44970.1 Peroxidase superfamily protein | AT4G36430.1 Peroxidase superfamily protein | AT2G18150.1 Peroxidase superfamily protein | AT5G66390.1 Per	ID=AT2G35380.1.m6;Note=76-335/336 - Peroxidase superfamily protein; | ID=AT2G18150.1.m6;Note=81-336/338 - Peroxidase superfamily protein; | ID=AT2G353
D18-gDNA-s270095.g278471	-5.55	-4.75	1.34	AT3G52610.1 unknown protein; Has 68 Blast hits to 67 proteins in 21 species: Archae - 0; Bacteria - 11; Metazoa - 0; Fungi - 0; Plants - 55; Viruses -	NA
D18-gDNA-s386024.g378131	-5.65	-6.51	4.31	AT1G62940.1 acyl-CoA synthetase 5	ID=AT1G20480.1.m7;Note=164-472/565 - AMP-dependent synthetase and ligase family protein; | ID=AT1G51680.3.m10;Note=175-469/539 - 4-coumarate:CoA ligas
D18-gDNA-s548471.g484930	-5.75	-8.77	4.59	NA	NA
D18-gDNA-s357145.g350089	-5.95	-9.97	4.4	NA	NA
D18-gDNA-s142007.g169604	-6	-5.33	3.92	AT4G35420.1 dihydroflavonol 4-reductase-like1	ID=AT1G68540.1.m3;Note=37-321/321 - NAD(P)-binding Rossmann-fold superfamily protein; | ID=AT1G68540.1.m4;Note=6-35/321 - NAD(P)-binding Rossmann-fold
D18-gDNA-s124378.g150062	-6.1	-9.81	1.58	NA	NA
D18-gDNA-s235336.g244550	-6.25	-6.33	5.71	AT1G62940.1 acyl-CoA synthetase 5	ID=AT3G21240.1.m9;Note=174-462/556 - 4-coumarate:CoA ligase 2; | ID=AT1G20480.1.m6;Note=154-472/565 - AMP-dependent synthetase and ligase family prote
D18-gDNA-s302312.g303909	-6.31	-7.55	0.56	AT5G16990.1 Zinc-binding dehydrogenase family protein | AT5G16970.1 alkenal reductase | AT3G03080.1 Zinc-binding dehydrogenase family protein | AT1G26	ID=AT5G37940.1.m1;Note=12-353/353 - Zinc-binding dehydrogenase family protein; | ID=AT5G37980.1.m1;Note=12-353/353 - Zinc-binding dehydrogenase family
D18-gDNA-s890409.g596097	-6.67	-7.3	1.45	AT5G16990.1 Zinc-binding dehydrogenase family protein | AT5G16970.1 alkenal reductase | AT3G03080.1 Zinc-binding dehydrogenase family protein | AT1G26	ID=AT5G37940.1.m6;Note=143-353/353 - Zinc-binding dehydrogenase family protein; | ID=AT5G37980.1.m6;Note=143-353/353 - Zinc-binding dehydrogenase fami
D18-gDNA-s538393.g480082	-6.72	-9.17	4.66	NA	NA
D18-gDNA-s139957.g167801	-6.89	-12.37	1.69	AT5G37690.1 SGNH hydrolase-type esterase superfamily protein	ID=AT5G37690.1.m1;Note=3-287/356 - SGNH hydrolase-type esterase superfamily protein; | ID=AT5G37690.1.m2;Note=286-355/356 - SGNH hydrolase-type estera
D18-gDNA-s225120.g230581	-6.94	-7.25	4.63	NA	NA
D18-gDNA-s884912.g593419	-7.06	-12.07	1.59	NA	NA
D18-gDNA-s326120.g323179	-7.49	-10.74	0.8	NA	NA
D18-gDNA-s268158.g276838	-7.59	-6.89	2.56	AT1G33430.2 Galactosyltransferase family protein | AT1G32930.1 Galactosyltransferase family protein | AT1G05170.2 Galactosyltransferase family protein	ID=AT1G77810.1.m2;Note=116-265/393 - Galactosyltransferase family protein; | ID=AT1G32930.1.m3;Note=86-274/399 - Galactosyltransferase family protein;
D18-gDNA-s307.g628	-8.56	-7.01	2.78	AT1G33430.2 Galactosyltransferase family protein | AT1G32930.1 Galactosyltransferase family protein | AT1G05170.2 Galactosyltransferase family protein	ID=AT1G77810.1.m1;Note=116-265/393 - Galactosyltransferase family protein; | ID=AT1G32930.1.m2;Note=14-274/399 - Galactosyltransferase family protein;
D18-gDNA-s571196.g497279	-10.19	-8.14	0.46	NA	NA
D18-gDNA-s379748.g372749	-10.74	-8.41	1	NA	NA

## Sheet: Sheet 4
Additional File 3: Sheet 4
Differentially expressed gene models between R35 and m115 at MMC stage
D18 Gene Prediction ID	R35 v m115 logFC (MMC)	D36 v m115 logFC (MMC)	logCPM	Arabidopsis Annotation	Maize Annotation	Rice Annotation	Sorghum Annotation	Tomato Annotation
augustus-D18g-s774838.g569781	11.8196	12.48	3.25867	NA	NA	NA	NA	NA
augustus-D18g-s521774.g467381	11.3655	11.4384	2.51374	NA	NA	NA	NA	NA
augustus-D18g-s931986.g602616	11.3524	8.47132	2.01665	NA	NA	NA	NA	NA
augustus-D18g-s547422.g484477	11.3025	10.609	2.46178	NA	NA	NA	NA	NA
augustus-D18g-s21606.g27432	11.3017	0	1.71234	NA	NA	NA	NA	NA
augustus-D18g-s886994.g594644	10.9202	9.67648	1.34714	NA	NA	NA	NA	NA
augustus-D18g-s307147.g307959	10.9035	10.6505	1.99989	NA	NA	NA	NA	NA
augustus-D18g-s643141.g539383	10.8674	12.2441	2.61821	AT2G03430.1 Ankyrin repeat family protein	GRMZM5G808610_P01	LOC_Os03g55110.1 26S proteasome non-ATPase regulatory subunit 10, putative, expressed	Sobic.001G083600.1.p	Solyc05g012590.2.1 Ankyrin repeat and KH domain-containing protein 1 IPR002110 Ankyrin
augustus-D18g-s623995.g528577	10.8536	12.4619	2.71082	NA	NA	NA	NA	NA
augustus-D18g-s592729.g516036	10.6307	0	1.27969	NA	NA	NA	NA	NA
augustus-D18g-s560717.g489419	10.4726	9.04729	1.49037	NA	NA	NA	NA	NA
augustus-D18g-s125996.g152024	10.3589	0	1.06779	NA	NA	NA	NA	NA
augustus-D18g-s742414.g560457	10.33	5.28555	1.4436	NA	NA	NA	NA	NA
augustus-D18g-s608757.g520761	10.3048	0	1.02137	NA	NA	NA	NA	NA
augustus-D18g-s835855.g581655	10.2733	10.6107	1.35842	NA	NA	NA	NA	NA
augustus-D18g-s776803.g570525	10.2512	0	-0.00313437	NA	NA	NA	NA	NA
augustus-D18g-s455273.g422967	10.2366	0	0.740165	NA	NA	NA	NA	NA
augustus-D18g-s559127.g488118	10.1632	9.51922	1.04268	NA	NA	NA	NA	NA
augustus-D18g-s925171.g601030	10.1298	10.4076	1.35641	NA	NA	NA	NA	NA
augustus-D18g-s483670.g442626	10.063	6.53314	0.658186	NA	NA	NA	NA	NA
augustus-D18g-s547422.g484478	10.0625	7.46449	1.94941	NA	NA	NA	NA	NA
augustus-D18g-s269573.g278151	10.0535	11.8216	2.98781	NA	NA	NA	NA	Solyc00g075040.1.1 Transposon Ty1-A Gag-Pol polyprotein IPR013103 Reverse transcriptase, RNA-dependent DNA polymerase
augustus-D18g-s376645.g369704	10.0213	10.7245	1.73668	AT5G51540.1 Zincin-like metalloproteases family protein	GRMZM2G450659_P01	NA	Sobic.010G236600.1.p	Solyc03g083580.2.1 Mitochondrial intermediate peptidase IPR001567 Peptidase M3A and M3B, thimet_oligopeptidase F
augustus-D18g-s158607.g182953	10.0032	6.78867	0.789485	NA	NA	NA	NA	NA
augustus-D18g-s776785.g570521	9.96086	10.6801	1.28861	AT4G28470.1 26S proteasome regulatory subunit S2 1B | AT2G20580.1 26S proteasome regulatory subunit S2 1A	GRMZM2G155384_P02 | GRMZM2G314233_P01	LOC_Os02g05340.2 proteasome/cyclosome repeat containing protein, expressed | LOC_Os02g05340.1 proteasome/cyclosome repeat containing protein, expresse	Sobic.004G039600.1.p	Solyc07g053650.2.1 26S proteasome regulatory subunit IPR016643 26S proteasome regulatory complex, non-ATPase subcomplex, Rpn1 subunit | Solyc10g0081
augustus-D18g-s217424.g222470	9.95715	10.5642	1.40928	NA	NA	NA	NA	NA
augustus-D18g-s830622.g579856	9.94974	9.75445	0.839824	NA	NA	NA	NA	NA
augustus-D18g-s946168.g608337	9.88939	0	0.377085	NA	NA	NA	NA	NA
augustus-D18g-s42525.g57328	9.86192	4.81811	0.639586	NA	NA	NA	NA	NA
augustus-D18g-s844387.g583489	9.85869	4.81989	0.821468	NA	NA	NA	NA	NA
augustus-D18g-s584300.g510440	9.85812	0	0.535767	NA	NA	NA	NA	NA
augustus-D18g-s533886.g476436	9.78473	0	-0.427343	NA	NA	NA	NA	NA
augustus-D18g-s512697.g459918	9.76547	9.13973	0.784584	NA	NA	NA	NA	NA
augustus-D18g-s931986.g602618	9.64469	9.0446	0.926028	NA	NA	NA	NA	NA
augustus-D18g-s777777.g570749	9.61655	7.65893	0.246728	NA	NA	NA	NA	NA
augustus-D18g-s333594.g329690	9.546	9.70187	1.11108	NA	NA	NA	NA	NA
augustus-D18g-s26984.g35957	9.52572	4.50383	0.347871	NA	NA	NA	NA	NA
augustus-D18g-s835003.g581192	9.47718	0	-0.704161	NA	NA	NA	NA	NA
augustus-D18g-s246448.g255757	9.4761	8.29615	5.76058	NA	NA	NA	NA	Solyc00g075040.1.1 Transposon Ty1-A Gag-Pol polyprotein IPR013103 Reverse transcriptase, RNA-dependent DNA polymerase
augustus-D18g-s566524.g493342	9.38397	10.2003	0.711605	NA	NA	NA	NA	NA
augustus-D18g-s207749.g215407	9.38059	8.77743	0.846102	NA	NA	NA	NA	NA
augustus-D18g-s942661.g607822	9.24441	9.18312	0.766568	NA	NA	NA	NA	NA
augustus-D18g-s851586.g585883	9.18206	12.5179	2.22916	NA	NA	NA	NA	NA
augustus-D18g-s287192.g288592	9.18154	0	0.802482	NA	NA	NA	NA	Solyc12g044210.1.1 Pol polyprotein
augustus-D18g-s48374.g65947	9.15412	5.64659	1.36241	NA	NA	NA	NA	NA
augustus-D18g-s414706.g400901	8.89824	0	0.0749938	NA	NA	NA	NA	NA
augustus-D18g-s407118.g394867	8.8928	12.6921	2.53452	NA	NA	NA	NA	NA
augustus-D18g-s305051.g306183	8.81035	7.74224	0.516237	NA	NA	NA	NA	NA
augustus-D18g-s454284.g422039	8.70852	10.1687	0.567725	NA	NA	NA	NA	NA
augustus-D18g-s209826.g217455	8.65096	12.2427	1.92746	NA	NA	NA	NA	NA
augustus-D18g-s891631.g596246	8.62419	6.54288	0.0829141	NA	NA	NA	NA	NA
augustus-D18g-s285021.g286263	8.51152	0	0.216846	NA	NA	NA	NA	Solyc11g062200.1.1 Transposon Ty1-A Gag-Pol polyprotein IPR013103 Reverse transcriptase, RNA-dependent DNA polymerase | Solyc04g011970.1.1 Gag-Pol p
augustus-D18g-s43343.g58615	8.50179	9.51627	6.05993	NA	NA	NA	NA	NA
augustus-D18g-s246643.g255986	8.39592	8.66785	2.87031	NA	NA	NA	NA	NA
augustus-D18g-s47924.g65258	8.20849	6.71167	0.422412	NA	NA	NA	NA	NA
augustus-D18g-s466331.g432011	8.13984	10.9585	0.704169	NA	NA	NA	Sobic.003G293500.1.p	Solyc03g115230.2.1 ClpB chaperone IPR013093 ATPase associated with various cellular activities, AAA-2
augustus-D18g-s491993.g447232	8.13026	4.81864	0.0633857	NA	NA	NA	NA	NA
augustus-D18g-s960255.g610571	7.97343	12.3506	1.98725	NA	NA	NA	NA	NA
augustus-D18g-s130284.g156921	7.73909	7.09288	1.37218	AT4G25290.1 DNA photolyases;DNA photolyases	NA	NA	NA	NA
augustus-D18g-s396313.g387327	7.6746	6.37924	0.997538	NA	NA	NA	NA	NA
augustus-D18g-s886015.g593964	7.67369	0	-0.157136	AT5G51660.1 cleavage and polyadenylation specificity factor 160	GRMZM2G455115_P01	NA	Sobic.006G033100.1.p	Solyc03g007100.2.1 Cleavage and polyadenylation specificity factor subunit A IPR004871 Cleavage and polyadenylation specificity factor, A subunit, C
augustus-D18g-s357933.g350835	7.66327	0	0.650846	NA	NA	NA	NA	NA
augustus-D18g-s573721.g500128	7.55197	8.65449	4.21276	NA	NA	NA	NA	NA
augustus-D18g-s84986.g111211	7.48149	10.9968	0.800419	NA	NA	NA	NA	NA
augustus-D18g-s941900.g607536	7.33921	5.06815	-0.00383364	NA	NA	NA	NA	NA
augustus-D18g-s348850.g342720	7.22253	2.81166	0.409387	NA	NA	NA	NA	NA
augustus-D18g-s88631.g115827	7.18424	11.7094	1.37213	AT5G35700.1 fimbrin-like protein 2 | AT4G26700.1 fimbrin 1 | AT5G55400.1 Actin binding Calponin homology (CH) domain-containing protein | AT2G04750.1	GRMZM2G382341_P01 | GRMZM2G010937_P01 | GRMZM2G556845_P01 | GRMZM2G081380_P02	LOC_Os02g48740.1 fimbrin-like protein 2, putative, expressed | LOC_Os02g37580.1 fimbrin-like protein 2, putative, expressed | LOC_Os01g33080.1 fimbrin	Sobic.004G259000.1.p | Sobic.004G197200.1.p | Sobic.003G174900.1.p	Solyc07g065080.2.1 Fimbrin-like potential actin filament bundling protein IPR016146 Calponin-homology | Solyc12g005920.1.1 Fimbrin_plastin IPR01614
augustus-D18g-s503275.g453359	7.16026	8.49946	2.02939	NA	NA	NA	NA	NA
augustus-D18g-s47541.g64650	7.10713	0	-0.500216	NA	NA	NA	NA	NA
augustus-D18g-s335662.g331396	7.07426	0	-0.500732	NA	NA	NA	NA	NA
augustus-D18g-s766362.g567064	7.0671	6.06997	3.31578	AT3G62010.1 unknown protein; LOCATED IN: cellular_component unknown; EXPRESSED IN: 23 plant structures; EXPRESSED DURING: 15 growth stages; Has 553 Bl	GRMZM2G146819_P01	LOC_Os03g38970.1 metal ion binding protein, putative, expressed	Sobic.001G178600.1.p	Solyc01g068610.2.1 Metal ion binding protein | Solyc01g068600.2.1 Paladin-like protein
augustus-D18g-s406437.g394257	7.03079	9.6014	-0.614768	NA	NA	NA	NA	NA
augustus-D18g-s127802.g154255	7.01611	0	0.159434	NA	NA	NA	NA	NA
augustus-D18g-s607201.g520512	6.9978	10.5257	0.942695	NA	NA	NA	NA	NA
augustus-D18g-s42208.g56838	6.95661	13.047	2.69847	NA	NA	NA	NA	NA
augustus-D18g-s510813.g458004	6.95393	10.3632	0.24608	NA	NA	NA	NA	NA
augustus-D18g-s96144.g125047	6.7401	5.21504	2.19952	NA	NA	NA	NA	NA
augustus-D18g-s263706.g273742	6.7306	10.9472	0.620448	NA	NA	NA	NA	NA
augustus-D18g-s205349.g213058	6.64451	10.05	-0.137089	NA	NA	NA	NA	NA
augustus-D18g-s50600.g69167	6.6416	-5.40616	1.72998	NA	NA	NA	NA	NA
augustus-D18g-s204970.g212607	6.59002	8.88561	2.09559	AT4G08950.1 Phosphate-responsive 1 family protein | AT1G35140.1 Phosphate-responsive 1 family protein | AT5G64260.1 EXORDIUM like 2 | AT5G09440.1 EXOR	GRMZM2G448883_P01 | AC220927.3_FGP007 | GRMZM2G149422_P01 | GRMZM2G380432_P01 | GRMZM2G090226_P01 | GRMZM2G008353_P01 | GRMZM2G081214_P01	LOC_Os02g52040.1 phosphate-induced protein 1 conserved region domain containing protein, expressed | LOC_Os02g51970.1 phosphate-induced protein 1 cons	Sobic.004G229200.1.p | Sobic.004G229300.1.p | Sobic.004G229500.1.p | Sobic.010G088700.1.p | Sobic.010G088400.1.p | Sobic.007G225400.1.p | Sobic.010G08	Solyc04g074410.1.1 Os06g0220000 protein (Fragment) IPR006766 Phosphate-induced protein 1 conserved region | Solyc04g074450.1.1 Phi-1 protein (Fragme
augustus-D18g-s755447.g563920	6.50911	0	0.222876	NA	NA	NA	NA	NA
augustus-D18g-s151035.g175893	6.49083	11.0114	0.740794	NA	NA	NA	NA	NA
augustus-D18g-s395355.g386353	6.45174	0	0.484556	NA	NA	NA	NA	NA
augustus-D18g-s365670.g359333	6.43797	10.7737	0.412068	NA	NA	NA	NA	NA
augustus-D18g-s141513.g169065	6.43236	5.49936	1.4867	NA	NA	NA	NA	NA
augustus-D18g-s232444.g240450	6.42967	0	2.06485	NA	NA	NA	NA	NA
augustus-D18g-s325082.g322323	6.35013	7.16283	2.5582	AT2G03430.1 Ankyrin repeat family protein	GRMZM5G808610_P01	LOC_Os03g55110.1 26S proteasome non-ATPase regulatory subunit 10, putative, expressed	Sobic.001G083600.1.p	Solyc05g012590.2.1 Ankyrin repeat and KH domain-containing protein 1 IPR002110 Ankyrin
augustus-D18g-s397494.g388323	6.321	2.17166	0.036794	NA	NA	NA	NA	NA
augustus-D18g-s345032.g338281	6.31653	11.0721	0.848545	NA	NA	NA	NA	NA
augustus-D18g-s509865.g457028	6.31553	9.93957	-0.381385	ATCG01110.1 NAD(P)H dehydrogenase subunit H	GRMZM2G335564_P02 | GRMZM5G853723_P01 | GRMZM2G354804_P01	LOC_Os04g16732.1 NADPH-dependent oxidoreductase, putative, expressed | LOC_Os10g21394.1 NADPH-dependent oxidoreductase, putative, expressed	Sobic.K036900.1.p	NA
augustus-D18g-s47924.g65257	6.27722	6.41468	1.48955	NA	NA	NA	NA	NA
augustus-D18g-s109133.g139131	6.24409	9.90645	-0.286742	NA	NA	NA	NA	NA
augustus-D18g-s31493.g40921	6.20897	5.91714	1.60395	NA	NA	NA	NA	NA
augustus-D18g-s351558.g345787	6.19038	4.96409	2.40764	NA	NA	NA	NA	NA
augustus-D18g-s197899.g206908	6.14626	-5.68676	2.39635	NA	NA	NA	NA	NA
augustus-D18g-s206094.g213963	6.12608	0	0.241668	NA	NA	NA	NA	Solyc09g056150.1.1 Transposon Ty1-H Gag-Pol polyprotein IPR001584 Integrase, catalytic core | Solyc02g043930.1.1 Gag-Pol polyprotein IPR001584 Int
augustus-D18g-s60363.g81340	6.05678	3.73234	2.076	NA	NA	NA	NA	NA
augustus-D18g-s323718.g321118	6.05227	10.9494	0.613162	NA	NA	NA	NA	NA
augustus-D18g-s231378.g238997	6.03712	10.665	0.296528	NA	NA	NA	NA	NA
augustus-D18g-s48374.g65946	5.96771	10.4379	0.183925	NA	NA	NA	NA	NA
augustus-D18g-s797813.g573622	5.95958	4.13772	0.457319	NA	NA	NA	NA	NA
augustus-D18g-s827412.g578808	5.88175	9.98127	1.4139	NA	NA	NA	NA	NA
augustus-D18g-s264902.g274833	5.86852	6.97462	3.59383	NA	NA	NA	NA	NA
augustus-D18g-s193993.g203869	5.8013	-5.04907	1.26693	NA	NA	NA	NA	NA
augustus-D18g-s511748.g458964	5.80034	10.013	-0.369765	NA	NA	NA	NA	NA
augustus-D18g-s960509.g610743	5.79574	0	0.496408	NA	NA	NA	NA	NA
augustus-D18g-s635315.g535850	5.79448	9.99937	-0.388879	AT4G23180.1 cysteine-rich RLK (RECEPTOR-like protein kinase) 10	GRMZM2G309258_P01 | GRMZM2G309380_P01	LOC_Os11g45540.1 TKL_IRAK_DUF26-lh.11 - DUF26 kinases have homology to DUF26 containing loci, expressed | LOC_Os10g04720.1 TKL_IRAK_DUF26-la.5 - DUF26	Sobic.001G277500.1.p | Sobic.008G130500.1.p	Solyc08g076060.2.1 Serine_threonine kinase receptor IPR002290 Serine_threonine protein kinase
augustus-D18g-s461866.g428948	5.79164	3.98355	1.19352	AT3G06530.2 ARM repeat superfamily protein	GRMZM2G379913_P01	LOC_Os04g46310.1 HEAT repeat family protein, putative, expressed	Sobic.003G059400.1.p	Solyc03g093480.2.1 U3 small nucleolar RNA-associated protein 10 IPR012954 BP28, C-terminal
augustus-D18g-s939746.g606368	5.75898	0	1.86656	NA	NA	NA	NA	NA
augustus-D18g-s363045.g356680	5.74699	0	0.510975	NA	NA	NA	NA	NA
augustus-D18g-s891496.g596223	5.70558	10.6373	0.337875	NA	NA	NA	NA	NA
augustus-D18g-s296012.g298108	5.70047	11.3595	0.944613	NA	NA	NA	NA	NA
augustus-D18g-s636405.g536095	5.63011	5.97485	1.68478	NA	NA	NA	NA	NA
augustus-D18g-s390210.g380804	5.61473	12.1348	1.76754	NA	NA	NA	NA	NA
augustus-D18g-s898866.g598337	5.60851	14.7925	4.38405	NA	NA	NA	NA	NA
augustus-D18g-s846406.g584505	5.58961	3.11312	0.244606	NA	NA	NA	NA	NA
augustus-D18g-s270610.g278889	5.58019	2.81901	0.888289	NA	NA	NA	NA	NA
augustus-D18g-s724133.g556087	5.57263	5.98373	3.16138	AT5G61510.1 GroES-like zinc-binding alcohol dehydrogenase family protein	GRMZM2G002121_P01	LOC_Os03g01190.1 dehydrogenase, putative, expressed | LOC_Os10g41170.1 dehydrogenase, putative, expressed	Sobic.001G543300.1.p	Solyc06g034120.2.1 Alcohol dehydrogenase zinc-binding domain protein IPR002085 Alcohol dehydrogenase superfamily, zinc-containing
augustus-D18g-s652756.g544065	5.54555	0	0.764757	NA	NA	NA	NA	NA
augustus-D18g-s170331.g192706	5.50851	10.5514	0.129496	NA	NA	NA	NA	NA
augustus-D18g-s938597.g605791	5.50744	10.6642	0.280907	NA	NA	NA	NA	NA
augustus-D18g-s640563.g537605	5.46414	-5.23497	0.949149	NA	NA	NA	NA	NA
augustus-D18g-s594124.g516788	5.4068	-6.96472	2.46956	NA	NA	NA	NA	NA
augustus-D18g-s742950.g560669	5.40272	4.0522	3.7701	NA	NA	NA	NA	NA
augustus-D18g-s472028.g435689	5.39611	9.73073	-0.576426	NA	NA	NA	NA	NA
augustus-D18g-s105722.g136123	5.39398	13.2591	2.85302	NA	NA	NA	NA	NA
augustus-D18g-s379629.g372645	5.36172	-2.11714	1.01893	NA	NA	NA	NA	NA
augustus-D18g-s137786.g165185	5.34443	5.46019	0.56689	NA	NA	NA	NA	NA
augustus-D18g-s336982.g332460	5.33701	6.6305	0.63306	NA	NA	NA	NA	NA
augustus-D18g-s227961.g234425	5.28375	-4.58067	0.28142	NA	NA	NA	NA	NA
augustus-D18g-s325996.g323077	5.27077	10.2894	0.181132	NA	NA	NA	NA	NA
augustus-D18g-s310565.g310529	5.259	7.4117	0.0140875	AT3G45600.1 tetraspanin3 | AT5G60220.1 tetraspanin4	AC214648.3_FGP003 | GRMZM2G020091_P01	LOC_Os05g03140.1 tetraspanin family protein, putative, expressed	Sobic.009G025800.1.p | Sobic.002G207300.1.p	Solyc06g075360.2.1 Senescence-associated protein IPR000301 Tetraspanin, subgroup | Solyc11g072480.1.1 Senescence-associated protein IPR000301 Tetr
augustus-D18g-s589614.g513717	5.23816	4.34337	0.747079	NA	NA	NA	NA	NA
augustus-D18g-s536682.g478996	5.19442	6.81326	0.526637	NA	NA	NA	NA	NA
augustus-D18g-s894296.g597036	5.14085	10.1188	-0.315255	NA	NA	NA	NA	NA
augustus-D18g-s235650.g244961	5.13659	13.397	2.98056	NA	NA	LOC_Os05g17830.1 retrotransposon protein, putative, unclassified, expressed | LOC_Os09g05080.1 retrotransposon protein, putative, unclassified, expres	NA	NA
augustus-D18g-s23371.g30293	5.13636	11.0529	0.630701	NA	NA	NA	NA	NA
augustus-D18g-s571748.g497557	5.12917	10.5559	0.126487	NA	NA	NA	NA	NA
augustus-D18g-s1072384.g619420	5.1279	7.9344	4.11766	NA	NA	NA	NA	NA
augustus-D18g-s343426.g336961	5.12682	0	0.768837	NA	NA	NA	NA	NA
augustus-D18g-s207032.g214721	5.1199	0	0.517089	NA	NA	NA	NA	NA
augustus-D18g-s411486.g398495	5.09241	5.19069	0.866996	NA	NA	NA	NA	NA
augustus-D18g-s838487.g582586	5.08886	4.96563	1.1855	AT1G17840.1 white-brown complex homolog protein 11	NA	NA	NA	Solyc03g019760.2.1 ABC transporter G family member 11 IPR013525 ABC-2 type transporter
augustus-D18g-s155623.g181341	5.08681	5.48272	4.50446	NA	NA	NA	NA	NA
augustus-D18g-s58496.g78948	5.07931	0	-0.0417791	NA	NA	NA	NA	NA
augustus-D18g-s753764.g563051	5.07357	-4.58376	0.724086	NA	NA	NA	NA	NA
augustus-D18g-s685890.g550613	5.03572	6.16962	2.1655	NA	NA	NA	NA	Solyc10g019040.1.1 Kinetochore protein NUF2-like protein IPR005549 Kinetochore protein Nuf2
augustus-D18g-s594093.g516770	5.03555	7.09216	0.659563	NA	NA	NA	NA	NA
augustus-D18g-s335662.g331395	5.0353	-5.55426	0.399029	NA	NA	NA	NA	NA
augustus-D18g-s67812.g89946	5.02208	0	0.291297	NA	NA	NA	NA	Solyc10g045000.1.1 Pol polyprotein IPR001584 Integrase, catalytic core
augustus-D18g-s447426.g416153	5.01238	6.57712	0.248629	NA	NA	NA	NA	NA
augustus-D18g-s772630.g568938	4.99386	7.70976	0.55419	NA	NA	NA	NA	NA
augustus-D18g-s553517.g486702	4.98946	11.5868	1.14866	NA	NA	NA	NA	NA
augustus-D18g-s628690.g532631	4.98416	1.98565	4.1551	NA	NA	NA	NA	NA
augustus-D18g-s49226.g67334	4.97526	8.05162	1.14601	NA	NA	NA	NA	NA
augustus-D18g-s836367.g581934	4.9685	-3.91958	1.61521	NA	NA	NA	NA	NA
augustus-D18g-s183960.g199647	4.9302	0	1.50058	NA	NA	NA	NA	NA
augustus-D18g-s327745.g324682	4.91782	0	0.223188	NA	NA	NA	NA	NA
augustus-D18g-s83750.g109706	4.91166	7.2847	-0.0805405	NA	NA	NA	NA	NA
augustus-D18g-s264186.g274200	4.84731	6.61563	1.41197	NA	NA	NA	NA	NA
augustus-D18g-s199541.g208265	4.83082	3.83668	1.17468	NA	NA	NA	NA	NA
augustus-D18g-s58972.g79496	4.82586	9.97472	-0.443908	NA	NA	NA	NA	NA
augustus-D18g-s217457.g222489	4.82583	10.0543	-0.334511	AT1G29750.2 receptor-like kinase in flowers 1 | AT1G07650.2 Leucine-rich repeat transmembrane protein kinase | AT1G53430.1 Leucine-rich repeat transme	GRMZM2G011526_P01 | GRMZM5G852177_P01 | GRMZM2G083402_P01 | GRMZM2G412885_P01 | GRMZM2G018595_P03	LOC_Os09g17630.1 receptor-like protein kinase 2, putative, expressed | LOC_Os08g10150.1 SHR5-receptor-like kinase, putative, expressed | LOC_Os08g1032	Sobic.002G176700.1.p | Sobic.002G176500.1.p | Sobic.004G102100.1.p | Sobic.001G427800.1.p | Sobic.008G165800.1.p | Sobic.007G073400.1.p | Sobic.006G21	Solyc02g071880.2.1 Receptor like kinase, RLK | Solyc02g071810.2.1 Receptor like kinase, RLK | Solyc02g071860.2.1 Receptor like kinase, RLK | Solyc12g0
augustus-D18g-s240605.g250824	4.82301	12.0379	1.61827	NA	NA	NA	NA	NA
augustus-D18g-s146039.g172643	4.80668	0	0.596595	NA	NA	NA	NA	NA
augustus-D18g-s353641.g347538	4.80483	4.10129	0.562693	NA	NA	NA	NA	Solyc12g070160.1.1 Transposon Ty1-BR Gag-Pol polyprotein IPR001584 Integrase, catalytic core | Solyc11g056600.1.1 Gag-Pol polyprotein IPR001584 In
augustus-D18g-s335980.g331660	4.78152	5.86975	2.17855	NA	NA	NA	NA	NA
augustus-D18g-s46819.g63520	4.77861	4.44968	2.79332	NA	NA	NA	NA	NA
augustus-D18g-s664584.g546964	4.74901	2.72693	0.152331	AT5G51660.1 cleavage and polyadenylation specificity factor 160	NA	LOC_Os04g18010.1 cleavage and polyadenylation specificity factor subunit 1, putative, expressed	NA	Solyc03g007100.2.1 Cleavage and polyadenylation specificity factor subunit A IPR004871 Cleavage and polyadenylation specificity factor, A subunit, C
augustus-D18g-s455825.g423513	4.74226	1.87917	1.96374	AT5G62190.1 DEAD box RNA helicase (PRH75)	GRMZM2G164956_P01 | GRMZM2G149520_P02	LOC_Os09g34910.1 DEAD-box ATP-dependent RNA helicase 7, putative, expressed	Sobic.002G268100.1.p	Solyc06g035450.2.1 ATP-dependent RNA helicase IPR011545 DNA_RNA helicase, DEAD_DEAH box type, N-terminal | Solyc03g007010.2.1 ATP-dependent DEAD-box
augustus-D18g-s889869.g595955	4.71489	2.65854	1.14218	NA	NA	NA	NA	NA
augustus-D18g-s214775.g220898	4.67734	5.95761	2.72074	NA	NA	NA	NA	NA
augustus-D18g-s815961.g576697	4.65705	4.74117	2.3352	AT3G17940.1 Galactose mutarotase-like superfamily protein	GRMZM5G898915_P01	LOC_Os10g06720.2 aldose 1-epimerase, putative, expressed | LOC_Os10g06720.1 aldose 1-epimerase, putative, expressed	Sobic.001G265600.1.p	Solyc03g118650.2.1 Aldose 1-epimerase-like protein IPR015443 Aldose-1-epimerase
augustus-D18g-s761823.g565940	4.64123	10.8936	0.460591	NA	NA	NA	NA	NA
augustus-D18g-s156376.g181747	4.63948	0	1.09138	NA	NA	NA	NA	NA
augustus-D18g-s446926.g415828	4.63803	10.0578	-0.386107	NA	NA	NA	NA	NA
augustus-D18g-s835260.g581258	4.63498	4.01076	1.89455	NA	NA	NA	NA	NA
augustus-D18g-s129688.g156342	4.59278	0	0.795207	NA	NA	NA	NA	NA
augustus-D18g-s207109.g214794	4.58334	0	1.18169	AT5G62190.1 DEAD box RNA helicase (PRH75)	GRMZM2G164956_P01 | GRMZM2G149520_P02 | GRMZM2G363649_P01	LOC_Os09g34910.1 DEAD-box ATP-dependent RNA helicase 7, putative, expressed	Sobic.002G268100.1.p	Solyc03g007010.2.1 ATP-dependent DEAD-box RNA helicase DeaD IPR011545 DNA_RNA helicase, DEAD_DEAH box type, N-terminal
augustus-D18g-s260739.g270166	4.55493	4.43835	0.697888	NA	NA	NA	NA	NA
augustus-D18g-s411871.g398829	4.5524	4.35911	4.89424	AT4G16720.1 Ribosomal protein L23/L15e family protein | AT4G17390.1 Ribosomal protein L23/L15e family protein	GRMZM2G180724_P01 | GRMZM2G024354_P01 | GRMZM2G084757_P01 | GRMZM2G034794_P01	LOC_Os05g19370.1 60S ribosomal protein L15, putative, expressed | LOC_Os03g40180.1 60S ribosomal protein L15, putative, expressed | LOC_Os03g40180.2 6	Sobic.002G304900.1.p | Sobic.002G047600.1.p	Solyc06g060400.2.1 Ribosomal protein L15 IPR000439 Ribosomal protein L15e | Solyc06g064630.2.1 Ribosomal protein L15 IPR000439 Ribosomal protein L
augustus-D18g-s347257.g340847	4.5287	4.45447	1.05782	NA	NA	NA	NA	NA
augustus-D18g-s600859.g518361	4.44574	0	-0.537996	NA	NA	NA	NA	NA
augustus-D18g-s467118.g432531	4.43187	10.8216	0.416012	NA	NA	NA	NA	NA
augustus-D18g-s768203.g568052	4.42912	9.90517	-0.540643	NA	NA	NA	NA	NA
augustus-D18g-s880747.g591596	4.42908	10.5003	0.0913011	NA	NA	NA	NA	NA
augustus-D18g-s49778.g68085	4.42892	10.2866	-0.157672	NA	NA	NA	NA	NA
augustus-D18g-s341333.g335639	4.4276	0	-0.252323	AT3G48190.1 ataxia-telangiectasia mutated	NA	NA	NA	Solyc03g112940.2.1 Serine_threonine-protein kinase ATM
augustus-D18g-s251997.g261676	4.42634	9.73638	-0.705709	NA	NA	NA	NA	NA
augustus-D18g-s457218.g424885	4.42619	9.86471	-0.55665	NA	NA	NA	NA	NA
augustus-D18g-s363408.g357062	4.42614	11.9202	1.52408	NA	NA	NA	NA	NA
augustus-D18g-s934205.g603677	4.42454	11.6289	1.24348	NA	NA	NA	NA	NA
augustus-D18g-s344748.g337987	4.42293	11.1622	0.720377	NA	NA	NA	NA	NA
augustus-D18g-s877171.g589907	4.40353	8.60899	3.1068	NA	NA	NA	NA	NA
augustus-D18g-s27385.g36552	4.37711	2.14946	1.62104	NA	NA	NA	NA	NA
augustus-D18g-s3322.g5164	4.3769	3.75738	0.0891589	NA	NA	LOC_Os08g22660.1 retrotransposon, putative, centromere-specific, expressed | LOC_Os01g35690.1 retrotransposon protein, putative, Ty3-gypsy subclass, e	NA	Solyc11g050910.1.1 Pol polyprotein IPR001584 Integrase, catalytic core | Solyc11g017260.1.1 Pol polyprotein IPR001584 Integrase, catalytic core |
augustus-D18g-s889715.g595922	4.36872	4.83978	4.28618	NA	NA	NA	NA	Solyc04g009990.2.1 Lysine-specific demethylase 5A IPR013129 Transcription factor jumonji
augustus-D18g-s320359.g318030	4.34388	0	-0.210627	NA	NA	NA	NA	NA
augustus-D18g-s34072.g43870	4.33719	2.26308	3.6114	AT5G53480.1 ARM repeat superfamily protein | AT3G08947.1 ARM repeat superfamily protein | AT3G08943.1 ARM repeat superfamily protein	GRMZM2G138419_P01 | GRMZM2G066650_P01 | GRMZM2G084767_P01 | GRMZM2G010452_P01	LOC_Os12g38110.1 importin subunit beta, putative, expressed | LOC_Os05g28510.2 importin subunit beta, putative, expressed | LOC_Os05g28510.4 importin	Sobic.008G135200.1.p | Sobic.009G102900.1.p | Sobic.007G022000.1.p	Solyc03g082940.2.1 Importin subunit beta IPR011989 Armadillo-like helical | Solyc06g052030.2.1 Importin subunit beta IPR011989 Armadillo-like heli
augustus-D18g-s656427.g545373	4.33646	2.47889	1.4877	NA	NA	NA	NA	NA
augustus-D18g-s159213.g183296	4.3359	7.73849	2.02638	NA	NA	NA	NA	NA
augustus-D18g-s459499.g426992	4.3268	5.65716	0.678561	AT1G17500.1 ATPase E1-E2 type family protein / haloacid dehalogenase-like hydrolase family protein | AT3G13900.1 ATPase E1-E2 type family protein / ha	GRMZM2G055209_P01 | GRMZM2G135236_P01 | GRMZM2G324462_P01 | GRMZM2G127396_P01	LOC_Os06g36990.1 phospholipid-transporting ATPase 4, putative, expressed | LOC_Os05g01030.1 phospholipid-transporting ATPase, putative, expressed | LO	Sobic.010G171000.1.p | Sobic.010G139500.1.p	Solyc06g062780.2.1 Phospholipid-transporting ATPase IPR006539 ATPase, P-type, phospholipid-translocating, flippase | Solyc12g044920.1.1 Phospholipid
augustus-D18g-s585669.g511325	4.29367	7.33977	4.57857	NA	NA	NA	NA	NA
augustus-D18g-s522829.g468592	4.28763	0	0.243786	NA	NA	NA	NA	NA
augustus-D18g-s324379.g321695	4.25841	0	1.07126	NA	NA	NA	NA	NA
augustus-D18g-s403062.g391342	4.24195	2.45347	0.410013	AT3G32400.1 Actin-binding FH2/DRF autoregulatory protein	GRMZM2G043530_P01 | GRMZM2G398731_P01 | GRMZM2G178996_P01 | GRMZM2G132810_P01	LOC_Os07g40510.1 retrotransposon protein, putative, unclassified, expressed | LOC_Os10g02980.1 formin, putative, expressed | LOC_Os02g55150.1 formin,	NA	Solyc07g005500.2.1 Formin 2B IPR014020 Tensin phosphatase, C2 domain | Solyc03g115680.2.1 Formin 2A IPR015425 Actin-binding FH2 | Solyc08g075650.2
augustus-D18g-s830637.g579859	4.21059	6.47534	3.52882	NA	NA	NA	NA	NA
augustus-D18g-s5842.g9923	4.18866	6.50984	1.01206	AT5G37850.1 pfkB-like carbohydrate kinase family protein	GRMZM2G069758_P01	LOC_Os12g40830.2 kinase, pfkB family, putative, expressed | LOC_Os12g40830.3 kinase, pfkB family, putative, expressed | LOC_Os12g40830.1 kinase, pfkB	Sobic.008G156300.1.p	Solyc02g091340.2.1 Pyridoxal kinase biosynthesis, pyridoxal kinase
augustus-D18g-s724151.g556094	4.17178	0	5.20549	AT3G47340.1 glutamine-dependent asparagine synthase 1 | AT5G10240.1 asparagine synthetase 3 | AT5G65010.2 asparagine synthetase 2	GRMZM2G074589_P01 | GRMZM2G093175_P01 | GRMZM2G053669_P01 | GRMZM2G078472_P03 | GRMZM2G313272_P01 | AC186223.3_FGP003	LOC_Os06g15420.1 asparagine synthetase, putative, expressed | LOC_Os03g18130.4 asparagine synthetase, putative, expressed | LOC_Os03g18130.1 asparagin	Sobic.010G110000.1.p | Sobic.005G003200.1.p | Sobic.001G406800.1.p	Solyc06g007180.2.1 Asparagine synthase (Glutamine-hydrolyzing) IPR006426 Asparagine synthase, glutamine-hydrolyzing | Solyc04g055200.2.1 Asparagine
augustus-D18g-s845607.g584247	4.16968	-7.41417	1.34086	NA	NA	NA	NA	NA
augustus-D18g-s23826.g31025	4.16867	1.61641	0.335222	NA	NA	NA	NA	NA
augustus-D18g-s329308.g326127	4.1682	5.17235	2.84704	NA	NA	NA	NA	NA
augustus-D18g-s248849.g258550	4.16283	2.48578	0.153966	NA	NA	NA	NA	NA
augustus-D18g-s243266.g252671	4.15894	9.91339	2.06661	NA	NA	NA	NA	NA
augustus-D18g-s282086.g283161	4.13976	5.23933	3.01739	AT2G03430.1 Ankyrin repeat family protein	GRMZM5G808610_P01	LOC_Os03g55110.1 26S proteasome non-ATPase regulatory subunit 10, putative, expressed	Sobic.001G083600.1.p	Solyc05g012590.2.1 Ankyrin repeat and KH domain-containing protein 1 IPR002110 Ankyrin
augustus-D18g-s59028.g79555	4.13822	1.43304	3.19776	AT5G62190.1 DEAD box RNA helicase (PRH75)	GRMZM2G149520_P02 | GRMZM2G164956_P01	LOC_Os09g34910.1 DEAD-box ATP-dependent RNA helicase 7, putative, expressed	Sobic.002G268100.1.p	Solyc06g035460.2.1 DEAD-box ATP-dependent RNA helicase 7 IPR012562 GUCT | Solyc03g007010.2.1 ATP-dependent DEAD-box RNA helicase DeaD IPR011545 DN
augustus-D18g-s311526.g311231	4.10937	8.70138	3.22107	NA	NA	NA	NA	NA
augustus-D18g-s742950.g560668	4.09138	1.12128	2.14209	NA	NA	NA	NA	NA
augustus-D18g-s90859.g118386	4.07475	7.39525	-0.334666	NA	NA	NA	NA	NA
augustus-D18g-s591008.g514810	4.06065	-5.60811	2.10124	NA	NA	NA	NA	NA
augustus-D18g-s569671.g495966	4.05429	0	1.41773	AT5G62190.1 DEAD box RNA helicase (PRH75)	GRMZM2G164956_P01 | GRMZM2G149520_P02 | GRMZM2G363649_P01	LOC_Os09g34910.1 DEAD-box ATP-dependent RNA helicase 7, putative, expressed	Sobic.002G268100.1.p	Solyc03g007010.2.1 ATP-dependent DEAD-box RNA helicase DeaD IPR011545 DNA_RNA helicase, DEAD_DEAH box type, N-terminal
augustus-D18g-s1025715.g617803	4.04755	8.23373	1.45826	NA	NA	NA	NA	NA
augustus-D18g-s96333.g125300	4.02661	0	0.181113	NA	NA	LOC_Os06g32810.1 retrotransposon protein, putative, Ty3-gypsy subclass, expressed	NA	NA
augustus-D18g-s417053.g402253	4.02206	5.7644	1.61642	NA	NA	NA	NA	NA
augustus-D18g-s359652.g352789	4.01755	6.24225	0.479735	NA	NA	NA	NA	NA
augustus-D18g-s810849.g576045	4.00597	4.33768	2.31862	AT4G05530.1 indole-3-butyric acid response 1	NA	NA	NA	Solyc04g014670.2.1 Short-chain dehydrogenase_reductase SDR IPR002347 Glucose_ribitol dehydrogenase
augustus-D18g-s880052.g590887	4.00424	0	1.21322	NA	NA	NA	NA	NA
augustus-D18g-s92784.g120835	4.00226	3.83347	0.631433	AT1G80270.1 PENTATRICOPEPTIDE REPEAT 596	NA	LOC_Os01g17320.1 PPR repeat domain containing protein, putative, expressed | LOC_Os12g07260.1 PPR repeat domain containing protein, putative, expresse	NA	Solyc12g020050.1.1 Pentatricopeptide repeat-containing protein IPR002885 Pentatricopeptide repeat
augustus-D18g-s447426.g416152	3.99525	6.441	1.48156	NA	NA	NA	NA	NA
augustus-D18g-s40409.g53549	3.99014	3.57382	0.0675673	NA	NA	NA	NA	NA
augustus-D18g-s84402.g110505	3.98339	2.31532	1.74781	NA	NA	NA	NA	NA
augustus-D18g-s397269.g388134	3.97982	3.63558	4.10037	NA	NA	NA	NA	NA
augustus-D18g-s408761.g396250	3.97785	4.52549	1.45047	NA	NA	NA	NA	NA
augustus-D18g-s282705.g283809	3.96067	7.48995	1.58055	NA	NA	NA	NA	NA
augustus-D18g-s450666.g418945	3.94914	-2.2362	0.621851	NA	NA	NA	NA	NA
augustus-D18g-s845269.g583976	3.94888	6.96483	1.98061	NA	NA	NA	NA	NA
augustus-D18g-s632590.g535027	3.94812	7.21011	-0.499713	NA	NA	NA	NA	NA
augustus-D18g-s487959.g445156	3.932	7.72117	0.824012	NA	NA	NA	NA	NA
augustus-D18g-s162229.g184659	3.92858	4.74209	0.427081	NA	NA	NA	NA	NA
augustus-D18g-s282733.g283856	3.92436	3.1058	1.54361	NA	NA	NA	NA	NA
augustus-D18g-s480221.g440214	3.91396	-5.68933	-0.0164517	NA	NA	NA	NA	NA
augustus-D18g-s94071.g122307	3.91145	3.30008	1.20872	NA	NA	NA	NA	Solyc01g034160.1.1 Pol polyprotein IPR013103 Reverse transcriptase, RNA-dependent DNA polymerase | Solyc08g062410.1.1 Transposon Ty1-BR Gag-Pol poly
augustus-D18g-s245037.g254263	3.90791	4.11119	1.05619	NA	NA	NA	NA	NA
augustus-D18g-s413298.g399891	3.90168	6.401	0.970137	AT1G80070.1 Pre-mRNA-processing-splicing factor | AT4G38780.1 Pre-mRNA-processing-splicing factor	GRMZM2G099355_P01 | GRMZM2G433801_P01	LOC_Os05g07050.1 pre-mRNA-processing-splicing factor 8, putative, expressed	Sobic.010G053600.1.p	Solyc07g008880.2.1 Pre-mRNA-processing-splicing factor 8 IPR012592 PROCN
augustus-D18g-s514262.g461232	3.89849	6.97829	0.300081	NA	NA	NA	NA	NA
augustus-D18g-s633828.g535475	3.89329	8.45956	1.45195	NA	NA	NA	NA	Solyc00g075040.1.1 Transposon Ty1-A Gag-Pol polyprotein IPR013103 Reverse transcriptase, RNA-dependent DNA polymerase
augustus-D18g-s877264.g589957	3.88738	7.69528	-0.00824492	NA	NA	NA	NA	NA
augustus-D18g-s362455.g355958	3.87992	-2.5201	0.85489	NA	NA	NA	NA	NA
augustus-D18g-s191644.g202468	3.87273	3.921	0.37469	NA	NA	NA	NA	NA
augustus-D18g-s337330.g332725	3.86662	-6.85721	0.979197	NA	NA	NA	NA	NA
augustus-D18g-s567690.g494245	3.85899	3.57227	1.02221	NA	NA	NA	NA	NA
augustus-D18g-s408052.g395647	3.85305	-7.72976	1.96704	NA	NA	NA	NA	Solyc04g082350.1.1 Transferase family protein IPR003480 Transferase
augustus-D18g-s393657.g384523	3.84244	6.21077	1.8751	NA	NA	NA	NA	NA
augustus-D18g-s881125.g591922	3.83937	0	0.296366	NA	NA	NA	NA	NA
augustus-D18g-s710541.g553795	3.83157	-4.58401	-0.126782	NA	NA	NA	NA	NA
augustus-D18g-s85081.g111332	3.81898	1.60447	2.43907	AT5G62530.1 aldehyde dehydrogenase 12A1	GRMZM2G090087_P02	NA	Sobic.009G212600.1.p	Solyc06g071000.2.1 N-succinylglutamate 5-semialdehyde dehydrogenase IPR015590 Aldehyde dehydrogenase
augustus-D18g-s89896.g117258	3.81705	-5.92341	0.354973	NA	NA	NA	NA	NA
augustus-D18g-s849009.g585089	3.81135	6.09535	0.802294	NA	NA	NA	NA	NA
augustus-D18g-s201490.g209923	3.79718	7.30993	0.406507	NA	NA	NA	NA	NA
augustus-D18g-s828325.g579236	3.79063	-6.67118	1.3032	NA	NA	NA	NA	NA
augustus-D18g-s219413.g223355	3.78702	0	0.681765	NA	NA	NA	NA	NA
augustus-D18g-s200067.g208544	3.7657	0	0.0498852	AT3G59100.1 glucan synthase-like 11 | AT1G06490.1 glucan synthase-like 7	GRMZM2G471139_P01	NA	Sobic.003G179600.1.p	Solyc07g056260.2.1 Glucan synthase like 3 IPR003440 Glycosyl transferase, family 48
augustus-D18g-s113740.g143041	3.73285	6.03803	2.052	NA	NA	NA	NA	NA
augustus-D18g-s388342.g379213	3.73226	-4.27247	-0.050405	NA	NA	NA	NA	NA
augustus-D18g-s918464.g600113	3.72044	0	3.00762	NA	NA	NA	NA	NA
augustus-D18g-s263567.g273594	3.71773	-5.04601	1.33728	NA	NA	NA	NA	NA
augustus-D18g-s295277.g297358	3.7128	-3.58838	1.64537	NA	NA	NA	NA	NA
augustus-D18g-s56892.g77043	3.70918	4.88282	1.17689	NA	NA	NA	NA	NA
augustus-D18g-s1030679.g618177	3.70684	4.85086	2.80447	AT2G34260.1 transducin family protein / WD-40 repeat family protein	NA	LOC_Os07g46620.1 WD repeat-containing protein 55, putative, expressed	Sobic.009G138700.1.p | Sobic.009G208200.1.p	Solyc02g038750.2.1 WD repeat-containing protein 55 IPR017986 WD40 repeat, region
augustus-D18g-s377321.g370398	3.70177	7.47928	1.74594	NA	NA	NA	NA	NA
augustus-D18g-s333463.g329568	3.69326	0	0.342926	AT3G12580.1 heat shock protein 70 | AT5G02500.1 heat shock cognate protein 70-1 | AT1G56410.1 heat shock protein 70 (Hsp 70) family protein | AT3G0944	GRMZM2G310431_P01 | AC209784.3_FGP007 | GRMZM5G802801_P01 | GRMZM2G056039_P01 | GRMZM2G340251_P02 | GRMZM2G366532_P02 | GRMZM2G428391_P01 | GRMZM2G066	LOC_Os11g47760.6 DnaK family protein, putative, expressed | LOC_Os05g38530.1 DnaK family protein, putative, expressed | LOC_Os01g62290.1 DnaK family p	Sobic.009G163900.1.p | Sobic.003G350700.1.p | Sobic.001G418600.1.p | Sobic.008G136000.1.p | Sobic.001G420100.1.p | Sobic.006G055600.1.p | Sobic.001G41	Solyc10g086410.2.1 Heat shock protein 70-3 IPR013126 Heat shock protein 70 | Solyc11g066100.1.1 heat shock protein IPR013126 Heat shock protein 70
augustus-D18g-s104921.g135154	3.68667	3.07103	1.95244	NA	NA	NA	NA	NA
augustus-D18g-s1002530.g616416	3.66771	2.87227	0.704922	NA	NA	NA	NA	NA
augustus-D18g-s415753.g401604	3.66503	3.58705	0.212775	AT1G53540.1 HSP20-like chaperones superfamily protein | AT1G07400.1 HSP20-like chaperones superfamily protein | AT5G59720.1 heat shock protein 18.2 |	GRMZM2G306679_P01 | GRMZM2G479260_P01 | AC208204.3_FGP006 | GRMZM2G158232_P01 | GRMZM2G333635_P01 | GRMZM2G046382_P01 | GRMZM2G437100_P01 | GRMZM2G422	LOC_Os03g15960.1 hsp20/alpha crystallin family protein, putative, expressed | LOC_Os03g16040.1 hsp20/alpha crystallin family protein, putative, expres	Sobic.003G082000.1.p | Sobic.001G425500.1.p | Sobic.001G426000.1.p | Sobic.003G081900.1.p | Sobic.001G425600.1.p | Sobic.003G082100.1.p | Sobic.003G08	Solyc06g076570.1.1 class I heat shock protein IPR002068 Heat shock protein Hsp20 | Solyc06g076560.1.1 class I heat shock protein IPR002068 Heat sh
augustus-D18g-s335972.g331650	3.66425	0	1.88811	AT5G05390.1 laccase 12 | AT2G40370.1 laccase 5 | AT2G30210.1 laccase 3 | AT5G07130.1 laccase 13 | AT3G09220.1 laccase 7 | AT2G29130.1 laccase 2 | AT2G	GRMZM2G132169_P01 | GRMZM2G336337_P01 | GRMZM2G388587_P01 | GRMZM2G146152_P01 | GRMZM2G367668_P01 | GRMZM2G072808_P01 | GRMZM2G072780_P01 | GRMZM2G164	LOC_Os01g61160.1 laccase precursor protein, putative, expressed | LOC_Os12g01730.1 laccase-23 precursor, putative, expressed | LOC_Os11g01730.1 laccas	Sobic.003G341500.1.p | Sobic.005G005800.1.p | Sobic.001G403100.1.p | Sobic.009G162300.1.p | Sobic.003G352800.1.p | Sobic.003G353200.1.p | Sobic.001G42	Solyc05g052340.2.1 Laccase IPR017761 Laccase | Solyc06g050530.2.1 Laccase IPR017761 Laccase | Solyc05g052400.2.1 Laccase IPR017761 Laccase | Sol
augustus-D18g-s348030.g341767	3.64761	0	1.89892	NA	NA	NA	NA	NA
augustus-D18g-s603418.g519348	3.64555	1.33321	1.79143	NA	NA	NA	NA	NA
augustus-D18g-s406962.g394747	3.6446	1.46656	0.742572	AT3G11130.1 Clathrin, heavy chain | AT3G08530.1 Clathrin, heavy chain	GRMZM2G057576_P01 | GRMZM2G111355_P02	LOC_Os11g01380.1 clathrin heavy chain, putative, expressed | LOC_Os12g01390.1 clathrin heavy chain, putative, expressed	Sobic.005G003300.1.p | Sobic.008G003700.1.p	Solyc03g096000.2.1 Clathrin heavy chain IPR016341 Clathrin, heavy chain | Solyc06g051310.2.1 Clathrin heavy chain IPR016341 Clathrin, heavy chain
augustus-D18g-s486153.g444226	3.64257	4.2598	1.22295	AT5G47540.1 Mo25 family protein | AT4G17270.1 Mo25 family protein	GRMZM2G066051_P01 | GRMZM2G351417_P01	LOC_Os07g39630.1 calcium-binding protein, putative, expressed | LOC_Os03g07600.1 calcium-binding protein, putative, expressed	Sobic.002G355800.1.p	Solyc05g054130.2.1 Calcium-binding protein 39 IPR013878 Mo25-like | Solyc11g012400.1.1 Calcium-binding protein 39 IPR013878 Mo25-like
augustus-D18g-s575658.g502244	3.62109	8.38874	1.97744	NA	NA	NA	NA	NA
augustus-D18g-s662116.g546523	3.61233	-3.64034	0.824288	NA	NA	NA	NA	NA
augustus-D18g-s772994.g569157	3.61039	6.93546	2.58654	NA	NA	NA	NA	NA
augustus-D18g-s880922.g591737	3.59521	1.98416	1.40514	NA	NA	NA	NA	NA
augustus-D18g-s165913.g188712	3.59317	0	3.18673	NA	NA	NA	NA	NA
augustus-D18g-s178715.g196824	3.58357	5.33084	0.72409	AT5G50260.1 Cysteine proteinases superfamily protein | AT3G48340.1 Cysteine proteinases superfamily protein | AT3G48350.1 Cysteine proteinases superfa	GRMZM2G099765_P01 | GRMZM2G456217_P01	LOC_Os11g14900.5 thiol protease SEN102 precursor, putative, expressed | LOC_Os11g14900.1 thiol protease SEN102 precursor, putative, expressed | LOC_Os	Sobic.005G151700.1.p | Sobic.007G172100.1.p	Solyc03g111730.2.1 Cathepsin B-like cysteine proteinase IPR013128 Peptidase C1A, papain | Solyc05g013920.2.1 Cathepsin B-like cysteine proteinase I
augustus-D18g-s307317.g308097	3.57957	-5.05375	0.715179	NA	NA	NA	NA	NA
augustus-D18g-s877028.g589807	3.57909	-5.91751	-0.269084	NA	NA	NA	NA	NA
augustus-D18g-s970250.g613105	3.57769	2.94404	1.42076	NA	NA	NA	NA	NA
augustus-D18g-s260396.g269914	3.57419	0	0.257149	NA	NA	NA	NA	NA
augustus-D18g-s692234.g551863	3.56758	1.30668	3.88843	NA	NA	NA	NA	NA
augustus-D18g-s523871.g469633	3.56443	0	0.306099	NA	NA	NA	NA	NA
augustus-D18g-s223974.g229122	3.55284	2.03817	0.0528653	NA	NA	NA	NA	Solyc10g052630.1.1 Pol polyprotein IPR001584 Integrase, catalytic core | Solyc03g115130.2.1 Pol polyprotein | Solyc10g036800.1.1 Polyprotein
augustus-D18g-s887343.g594794	3.53957	0	2.07996	NA	NA	NA	NA	NA
augustus-D18g-s584637.g510675	3.53699	5.87302	3.63471	NA	NA	NA	NA	NA
augustus-D18g-s584864.g510824	3.52468	2.92816	3.29263	NA	NA	NA	NA	NA
augustus-D18g-s269069.g277833	3.51429	0	-0.161505	NA	NA	NA	NA	NA
augustus-D18g-s513042.g460180	3.51065	2.15654	-0.102662	AT5G02500.1 heat shock cognate protein 70-1 | AT3G12580.1 heat shock protein 70 | AT3G09440.1 Heat shock protein 70 (Hsp 70) family protein | AT1G5641	GRMZM5G802801_P01 | AC209784.3_FGP007 | GRMZM2G310431_P01 | GRMZM2G340251_P02 | GRMZM2G056039_P01 | GRMZM2G366532_P02 | GRMZM2G428391_P01 | GRMZM2G145	LOC_Os05g38530.1 DnaK family protein, putative, expressed | LOC_Os01g62290.1 DnaK family protein, putative, expressed | LOC_Os11g47760.1 DnaK family p	Sobic.009G163900.1.p | Sobic.003G350700.1.p | Sobic.008G136000.1.p | Sobic.001G418600.1.p | Sobic.001G420100.1.p | Sobic.006G055600.1.p | Sobic.001G41	Solyc11g066100.1.1 heat shock protein IPR013126 Heat shock protein 70 | Solyc10g086410.2.1 Heat shock protein 70-3 IPR013126 Heat shock protein 70
augustus-D18g-s1039.g1456	3.50324	0	1.75035	NA	NA	NA	NA	NA
augustus-D18g-s165893.g188693	3.4975	1.51254	1.51943	NA	NA	NA	NA	NA
augustus-D18g-s575008.g501617	3.48406	1.32533	2.08528	NA	NA	NA	NA	NA
augustus-D18g-s899124.g598411	3.48171	7.50357	-0.378703	NA	NA	NA	NA	NA
augustus-D18g-s897948.g598154	3.46457	3.31149	1.92662	NA	NA	NA	NA	NA
augustus-D18g-s796927.g573282	3.43308	0	1.14808	AT4G35800.1 RNA polymerase II large subunit	GRMZM2G044306_P01	LOC_Os05g05860.1 retrotransposon protein, putative, unclassified, expressed	Sobic.007G044100.1.p | Sobic.005G131800.1.p	Solyc02g083350.2.1 DNA-directed RNA polymerase IPR006592 RNA polymerase, N-terminal
augustus-D18g-s385674.g377883	3.42937	2.40657	1.62051	NA	NA	NA	NA	NA
augustus-D18g-s120432.g146793	3.42589	0	1.07824	NA	NA	NA	NA	NA
augustus-D18g-s796575.g573101	3.42562	0	1.821	NA	NA	NA	NA	NA
augustus-D18g-s639836.g537272	3.41941	-1.62423	1.4425	NA	NA	NA	NA	NA
augustus-D18g-s459301.g426786	3.41566	5.32278	1.66005	NA	NA	NA	NA	NA
augustus-D18g-s165893.g188694	3.41296	4.07056	0.88987	NA	NA	NA	NA	NA
augustus-D18g-s312772.g312097	3.3838	0	0.819359	NA	NA	NA	NA	NA
augustus-D18g-s480007.g440056	3.36746	4.42492	1.69841	NA	NA	NA	NA	NA
augustus-D18g-s1037951.g618732	3.36536	0	-0.1416	NA	NA	NA	NA	Solyc01g011090.2.1 Phospholipid-transporting ATPase IPR001757 ATPase, P-type, K_Mg_Cd_Cu_Zn_Na_Ca_Na_H-transporter
augustus-D18g-s1023538.g617363	3.35538	2.23006	1.21992	NA	NA	NA	NA	NA
augustus-D18g-s884912.g593420	3.35437	4.46976	4.6784	AT2G36620.1 ribosomal protein L24 | AT3G53020.1 Ribosomal protein L24e family protein	GRMZM2G142640_P01 | GRMZM2G110328_P01 | GRMZM2G074898_P01	LOC_Os01g59990.2 ribosomal protein L24, putative, expressed | LOC_Os01g59990.1 ribosomal protein L24, putative, expressed | LOC_Os05g40820.1 ribosomal	Sobic.001G175300.1.p | Sobic.009G177700.1.p	Solyc10g083740.1.1 60S ribosomal protein L24 IPR000988 Ribosomal protein L24e | Solyc09g008800.2.1 60S ribosomal protein L24 IPR000988 Ribosomal p
augustus-D18g-s266181.g275555	3.34752	5.15249	3.86478	NA	NA	NA	NA	NA
augustus-D18g-s807676.g575403	3.33974	1.60187	2.79546	AT1G08590.1 Leucine-rich receptor-like protein kinase family protein | AT4G28650.1 Leucine-rich repeat transmembrane protein kinase family protein	GRMZM2G168603_P01 | GRMZM2G438840_P01 | GRMZM2G009818_P01	LOC_Os02g02140.1 receptor protein kinase CLAVATA1 precursor, putative, expressed | LOC_Os03g05140.1 receptor-like protein kinase 2 precursor, putative	Sobic.004G008600.1.p | Sobic.001G506100.1.p	Solyc04g050170.2.1 Receptor like kinase, RLK | Solyc09g064520.2.1 Receptor like kinase, RLK
augustus-D18g-s262797.g272541	3.33483	0	3.24701	NA	NA	NA	NA	NA
augustus-D18g-s364711.g358387	3.33112	-2.21767	4.52659	NA	NA	NA	NA	NA
augustus-D18g-s497590.g450556	3.31524	7.87003	0.0740534	NA	NA	NA	NA	NA
augustus-D18g-s398222.g388772	3.31479	4.81606	0.282738	NA	NA	NA	NA	NA
augustus-D18g-s249487.g259165	3.31244	0	0.944982	NA	NA	NA	NA	NA
augustus-D18g-s204000.g211956	3.31167	0	2.28639	AT5G62410.1 structural maintenance of chromosomes 2 | AT3G47460.1 Structural maintenance of chromosomes (SMC) family protein	NA	LOC_Os01g67740.1 chromosome segregation protein, putative, expressed	Sobic.003G393100.1.p	Solyc03g093250.1.1 Structural maintenance of chromosomes 2 IPR003395 RecF_RecN_SMC protein, N-terminal
augustus-D18g-s211518.g218604	3.30995	-5.6855	0.337456	NA	NA	NA	NA	NA
augustus-D18g-s657637.g545710	3.30864	-4.28401	1.1077	NA	NA	NA	NA	NA
augustus-D18g-s567988.g494481	3.30175	3.61511	1.11442	NA	NA	NA	NA	NA
augustus-D18g-s854029.g586180	3.30117	1.15486	1.14524	NA	NA	NA	NA	NA
augustus-D18g-s169765.g192188	3.28985	5.34652	1.94991	AT3G16920.1 chitinase-like protein 2 | AT1G05850.1 Chitinase family protein	GRMZM2G168364_P01	LOC_Os09g32080.1 CHIT13 - Chitinase family protein precursor, expressed | LOC_Os09g32080.2 CHIT13 - Chitinase family protein precursor, expressed | LO	Sobic.002G252000.1.p | Sobic.007G205700.1.p	Solyc12g098810.1.1 Chitinase-like protein IPR000726 Glycoside hydrolase, family 19, catalytic | Solyc09g098540.2.1 Chitinase-like protein IPR000726
augustus-D18g-s474140.g436821	3.28728	4.21536	1.13391	NA	NA	NA	NA	NA
augustus-D18g-s671943.g547792	3.28469	-5.926	0.294989	NA	NA	NA	NA	NA
augustus-D18g-s325484.g322631	3.28308	-2.35783	0.246124	NA	NA	NA	NA	NA
augustus-D18g-s48142.g65561	3.27253	5.61277	1.06575	NA	NA	NA	NA	NA
augustus-D18g-s629894.g533579	3.26694	5.02984	4.81648	NA	NA	NA	NA	NA
augustus-D18g-s237200.g246829	3.26688	1.846	2.79833	NA	NA	NA	NA	NA
augustus-D18g-s130006.g156658	3.26283	-6.3859	0.365014	AT5G35160.2 Endomembrane protein 70 protein family | AT4G12650.1 Endomembrane protein 70 protein family	GRMZM2G469111_P01 | GRMZM2G126865_P01 | GRMZM2G018126_P01 | GRMZM2G113899_P01 | GRMZM2G070242_P01	LOC_Os02g55440.1 transmembrane 9 superfamily member, putative, expressed | LOC_Os02g55440.2 transmembrane 9 superfamily member, putative, expressed |	Sobic.004G331900.1.p | Sobic.004G257000.1.p | Sobic.004G257100.1.p | Sobic.007G219200.1.p | Sobic.001G526500.1.p	Solyc06g065830.1.1 Transmembrane 9 superfamily protein member 2 | Solyc07g007030.1.1 Transmembrane 9 superfamily protein member 2 | Solyc12g010390.1.1
augustus-D18g-s997392.g616228	3.25024	3.19464	3.34679	NA	NA	NA	NA	NA
augustus-D18g-s335655.g331386	3.24702	0	0.161632	NA	NA	NA	NA	NA
augustus-D18g-s199276.g208092	3.24141	0	-0.151167	AT3G11130.1 Clathrin, heavy chain | AT3G08530.1 Clathrin, heavy chain	GRMZM2G057576_P01	LOC_Os12g01390.1 clathrin heavy chain, putative, expressed | LOC_Os11g01380.1 clathrin heavy chain, putative, expressed	Sobic.005G003300.1.p | Sobic.008G003700.1.p	Solyc05g052510.2.1 Clathrin heavy chain IPR016341 Clathrin, heavy chain | Solyc03g096000.2.1 Clathrin heavy chain IPR016341 Clathrin, heavy chain
augustus-D18g-s843255.g583174	3.23752	2.26159	1.15464	AT5G08650.1 Small GTP-binding protein	GRMZM2G003157_P01	LOC_Os02g06300.1 GTP-binding protein lepA, putative, expressed	Sobic.004G046500.1.p	Solyc04g015450.2.1 GTP-binding protein lepA IPR006297 GTP-binding protein LepA
augustus-D18g-s124703.g150391	3.23178	0	1.70576	AT5G53480.1 ARM repeat superfamily protein | AT3G08947.1 ARM repeat superfamily protein | AT3G08943.1 ARM repeat superfamily protein	GRMZM2G138419_P01 | GRMZM2G066650_P01 | GRMZM2G084767_P01 | GRMZM2G010452_P01	LOC_Os12g38110.1 importin subunit beta, putative, expressed | LOC_Os05g28510.2 importin subunit beta, putative, expressed | LOC_Os05g28510.4 importin	Sobic.008G135200.1.p | Sobic.009G102900.1.p | Sobic.007G022000.1.p	Solyc03g082940.2.1 Importin subunit beta IPR011989 Armadillo-like helical | Solyc06g052030.2.1 Importin subunit beta IPR011989 Armadillo-like heli
augustus-D18g-s5748.g9742	3.22408	6.50076	2.4161	NA	NA	NA	NA	NA
augustus-D18g-s396038.g387041	3.22314	2.3512	0.224804	NA	NA	NA	NA	NA
augustus-D18g-s360651.g353882	3.21721	0	2.32678	NA	NA	NA	NA	NA
augustus-D18g-s240472.g250677	3.21552	0	0.430972	NA	NA	NA	NA	NA
augustus-D18g-s955077.g609309	3.21171	2.77779	1.91554	NA	NA	NA	NA	NA
augustus-D18g-s688827.g551460	3.20042	3.24519	3.12955	AT4G27780.1 acyl-CoA binding protein 2 | AT5G53470.1 acyl-CoA binding protein 1	GRMZM2G173636_P02	NA	NA	Solyc03g082910.2.1 Acyl-CoA-binding domain-containing protein 6 IPR002110 Ankyrin
augustus-D18g-s235911.g245291	3.19835	0	1.49539	AT1G58230.1 binding	NA	NA	NA	Solyc04g076500.2.1 BEACH domain-containing protein IPR008985 Concanavalin A-like lectin_glucanase
augustus-D18g-s818149.g577230	3.18731	0	1.9128	AT1G64790.2 ILITYHIA	NA	NA	NA	Solyc04g050520.2.1 Translational activator gcn1 IPR011989 Armadillo-like helical
augustus-D18g-s601678.g518512	3.18537	0	1.55192	AT1G59820.1 aminophospholipid ATPase 3	GRMZM5G865576_P01	NA	Sobic.001G251200.1.p	Solyc05g006640.2.1 Phospholipid-transporting ATPase IPR006539 ATPase, P-type, phospholipid-translocating, flippase | Solyc01g011100.2.1 Phospholipid
augustus-D18g-s391217.g381879	3.17865	4.69764	0.888677	NA	NA	NA	NA	NA
augustus-D18g-s226852.g232899	3.17544	0	0.640654	NA	NA	NA	NA	Solyc02g086500.2.1 Genomic DNA chromosome 3 P1 clone MGF10 IPR016024 Armadillo-type fold
augustus-D18g-s406066.g393956	3.1692	0	3.66822	AT1G50030.1 target of rapamycin	NA	NA	Sobic.009G109200.1.p	Solyc01g106770.2.1 Serine_threonine-protein kinase TEL1 IPR003151 PIK-related kinase, FAT
augustus-D18g-s889138.g595778	3.1688	0	1.05808	NA	NA	NA	NA	NA
augustus-D18g-s420661.g403383	3.16552	2.41928	0.725518	NA	NA	NA	NA	NA
augustus-D18g-s6915.g11643	3.16291	-7.16843	1.24602	NA	NA	NA	NA	NA
augustus-D18g-s52729.g72111	3.16276	1.38408	0.893964	NA	NA	NA	NA	NA
augustus-D18g-s748338.g561721	3.15378	1.40421	1.16142	NA	NA	NA	NA	NA
augustus-D18g-s852034.g585993	3.14923	-1.50553	0.870522	NA	NA	NA	NA	Solyc05g005760.2.1 NHL repeat-containing protein IPR011042 Six-bladed beta-propeller, TolB-like | Solyc02g087010.2.1 NHL repeat-containing protein
augustus-D18g-s777154.g570607	3.14761	1.15029	3.12645	NA	NA	NA	NA	NA
augustus-D18g-s401960.g390863	3.14667	0	0.123237	AT4G38760.1 Protein of unknown function (DUF3414)	NA	NA	NA	Solyc11g039880.1.1 Nucleoporin NUP188 homolog
augustus-D18g-s359734.g352891	3.13199	0	0.246287	NA	NA	NA	NA	NA
augustus-D18g-s642342.g538910	3.12607	8.02449	4.73358	NA	NA	NA	NA	NA
augustus-D18g-s47797.g65057	3.12544	8.15107	0.254199	NA	NA	NA	NA	NA
augustus-D18g-s209455.g217167	3.12094	7.4951	0.446906	AT1G74310.1 heat shock protein 101	GRMZM2G360681_P01	LOC_Os05g44340.1 heat shock protein 101, putative, expressed | LOC_Os02g33420.1 ATPase, AAA family protein, expressed	Sobic.009G201500.1.p | Sobic.003G293500.1.p | Sobic.004G168200.1.p	Solyc03g115230.2.1 ClpB chaperone IPR013093 ATPase associated with various cellular activities, AAA-2 | Solyc06g082560.1.1 ClpB chaperone IPR013093
augustus-D18g-s513982.g461004	3.11825	3.21113	4.07974	NA	NA	NA	NA	NA
augustus-D18g-s52055.g71243	3.1149	-6.30504	0.238181	NA	NA	NA	NA	NA
augustus-D18g-s825092.g578071	3.1118	2.72781	1.72431	NA	NA	NA	NA	NA
augustus-D18g-s10979.g17473	3.1072	4.66966	2.90396	NA	NA	NA	NA	NA
augustus-D18g-s259389.g269418	3.10464	1.62913	0.508423	NA	NA	NA	NA	NA
augustus-D18g-s269593.g278161	3.08724	2.43815	1.62232	AT4G39110.1 Malectin/receptor-like protein kinase family protein | AT2G21480.1 Malectin/receptor-like protein kinase family protein | AT5G54380.1 prot	NA	LOC_Os06g22810.1 TKL_IRAK_CrRLK1L-1.14 - The CrRLK1L-1 subfamily has homology to the CrRLK1L homolog, expressed | LOC_Os06g03610.1 TKL_IRAK_CrRLK1L-1.	NA	Solyc02g089090.2.1 Pto-like, Serine_threonine kinase protein, resistance protein
augustus-D18g-s868694.g587752	3.07909	-7.12064	0.1817	NA	NA	NA	NA	NA
augustus-D18g-s672720.g547944	3.07856	0	1.33156	NA	NA	NA	NA	NA
augustus-D18g-s575913.g502528	3.07847	3.01444	3.07592	NA	NA	NA	NA	NA
augustus-D18g-s238817.g248698	3.07024	1.54286	0.890677	AT1G31770.1 ATP-binding cassette 14 | AT3G25620.2 ABC-2 type transporter family protein | AT4G27420.1 ABC-2 type transporter family protein	GRMZM2G165757_P01	LOC_Os08g07010.1 ABC-2 type transporter domain containing protein, expressed	Sobic.007G054500.1.p	Solyc08g075430.2.1 ABC transporter G family member 14 IPR013525 ABC-2 type transporter | Solyc08g005580.2.1 ABC transporter G family member 14 IPR0
augustus-D18g-s885614.g593721	3.05355	0	2.50551	NA	NA	NA	NA	NA
augustus-D18g-s538049.g479879	3.05338	-5.68071	1.36464	NA	NA	NA	NA	NA
augustus-D18g-s427939.g406792	3.04885	-4.79619	0.612454	NA	NA	NA	NA	NA
augustus-D18g-s576646.g503220	3.04877	0	0.8809	NA	NA	NA	NA	NA
augustus-D18g-s448417.g417027	3.04855	1.47899	0.654778	NA	NA	NA	NA	NA
augustus-D18g-s518872.g464344	3.04721	-1.64006	1.5824	NA	GRMZM2G423518_P01	LOC_Os09g12410.1 hAT dimerisation domain-containing protein, putative, expressed	NA	NA
augustus-D18g-s585900.g511471	3.02718	1.85049	2.06405	NA	NA	NA	NA	NA
augustus-D18g-s43387.g58687	3.02542	8.60689	0.735252	NA	NA	NA	NA	NA
augustus-D18g-s301385.g303157	3.02406	4.79094	1.77758	NA	NA	NA	NA	NA
augustus-D18g-s621726.g526522	3.01618	7.95823	0.0297887	AT5G05600.1 2-oxoglutarate (2OG) and Fe(II)-dependent oxygenase superfamily protein | AT3G11180.2 2-oxoglutarate (2OG) and Fe(II)-dependent oxygenase	GRMZM2G117246_P01 | GRMZM2G058024_P01 | AC212219.3_FGP005 | GRMZM2G122280_P01	LOC_Os03g18030.2 leucoanthocyanidin dioxygenase, putative, expressed | LOC_Os05g03640.1 flavonol synthase/flavanone 3-hydroxylase, putative, expressed	Sobic.003G345100.1.p | Sobic.009G028200.1.p | Sobic.001G407800.1.p | Sobic.008G002600.1.p	Solyc03g096050.2.1 1-aminocyclopropane-1-carboxylate oxidase 1 IPR005123 Oxoglutarate and iron-dependent oxygenase | Solyc10g076660.1.1 Anthocyanidi
augustus-D18g-s845538.g584216	3.01389	0	0.624345	AT2G44480.1 beta glucosidase 17	NA	NA	NA	NA
augustus-D18g-s302115.g303737	3.00553	0	1.67445	AT5G53480.1 ARM repeat superfamily protein | AT3G08947.1 ARM repeat superfamily protein | AT3G08943.1 ARM repeat superfamily protein	GRMZM2G138419_P01 | GRMZM2G066650_P01 | GRMZM2G084767_P01 | GRMZM2G010452_P01	LOC_Os12g38110.1 importin subunit beta, putative, expressed | LOC_Os05g28510.2 importin subunit beta, putative, expressed | LOC_Os05g28510.4 importin	Sobic.008G135200.1.p | Sobic.009G102900.1.p	Solyc03g082940.2.1 Importin subunit beta IPR011989 Armadillo-like helical | Solyc09g005010.2.1 Importin subunit beta IPR011989 Armadillo-like heli
augustus-D18g-s880116.g590962	2.99381	-7.12106	0.448728	NA	NA	NA	NA	NA
augustus-D18g-s11659.g18553	2.99357	2.3115	1.92022	NA	NA	NA	NA	NA
augustus-D18g-s551164.g486089	2.99325	-1.29769	2.30744	NA	NA	NA	NA	NA
augustus-D18g-s558731.g487807	2.98487	2.4186	0.998123	NA	NA	NA	NA	NA
augustus-D18g-s405711.g393616	2.9789	5.69937	2.23667	AT1G32900.1 UDP-Glycosyltransferase superfamily protein	GRMZM2G008263_P02 | GRMZM2G024993_P01 | GRMZM2G006128_P02 | GRMZM2G444178_P01 | GRMZM2G138541_P01	LOC_Os07g22930.2 starch synthase, putative, expressed | LOC_Os07g22930.3 starch synthase, putative, expressed | LOC_Os07g22930.4 starch synthase, puta	Sobic.002G116000.1.p | Sobic.010G022600.1.p	Solyc08g083320.2.1 Granule-bound starch synthase IPR011835 Glycogen_starch synthases, ADP-glucose type
augustus-D18g-s934064.g603646	2.97358	1.44215	2.19326	NA	NA	NA	NA	NA
augustus-D18g-s309293.g309611	2.97089	0	1.28753	NA	NA	NA	NA	NA
augustus-D18g-s208815.g216579	2.97004	2.88759	3.38001	AT3G12580.1 heat shock protein 70 | AT5G02500.1 heat shock cognate protein 70-1 | AT3G09440.1 Heat shock protein 70 (Hsp 70) family protein | AT5G0249	GRMZM2G340251_P02 | GRMZM2G056039_P01 | AC209784.3_FGP007 | GRMZM2G310431_P01 | GRMZM2G428391_P01 | GRMZM5G802801_P01 | GRMZM2G366532_P02 | GRMZM2G114	LOC_Os05g38530.1 DnaK family protein, putative, expressed | LOC_Os11g47760.1 DnaK family protein, putative, expressed | LOC_Os03g16860.1 DnaK family p	Sobic.009G163900.1.p | Sobic.003G350700.1.p | Sobic.001G420100.1.p | Sobic.008G136000.1.p | Sobic.001G418600.1.p | Sobic.006G055600.1.p | Sobic.001G41	Solyc09g010630.2.1 heat shock protein IPR013126 Heat shock protein 70 | Solyc11g066060.1.1 heat shock protein IPR013126 Heat shock protein 70 | So
augustus-D18g-s389166.g379824	2.96959	0	0.863774	AT4G16340.1 guanyl-nucleotide exchange factors;GTPase binding;GTP binding	GRMZM2G010657_P01 | GRMZM2G462803_P02 | GRMZM2G419852_P02	NA	Sobic.001G385400.1.p	Solyc08g016070.1.1 Dedicator of cytokinesis 11
augustus-D18g-s679968.g548507	2.96778	0	-0.0886183	NA	NA	NA	NA	NA
augustus-D18g-s746554.g561279	2.96742	-3.47993	1.64249	AT5G16510.1 Alpha-1,4-glucan-protein synthase family protein	NA	LOC_Os04g56520.2 alpha-1,4-glucan-protein synthase, putative, expressed | LOC_Os04g56520.1 alpha-1,4-glucan-protein synthase, putative, expressed	NA	Solyc04g051200.1.1 Alpha-1 4-glucan-protein synthase IPR004901 Alpha-1,4-glucan-protein synthase, UDP-forming
augustus-D18g-s880650.g591510	2.95004	-1.83649	0.179535	NA	NA	NA	NA	NA
augustus-D18g-s669388.g547589	2.94771	6.33357	0.94245	AT4G15110.1 cytochrome P450, family 97, subfamily B, polypeptide 3	GRMZM2G010221_P01	LOC_Os02g07680.1 cytochrome P450, putative, expressed	Sobic.004G057900.1.p	Solyc05g016330.2.1 Cytochrome P450
augustus-D18g-s510647.g457846	2.94643	2.33016	1.31133	NA	NA	NA	NA	NA
augustus-D18g-s300526.g302409	2.94352	5.27859	-0.183474	AT1G19260.1 TTF-type zinc finger protein with HAT dimerisation domain | AT3G29765.1 General transcription factor 2-related zinc finger protein | AT4G0	NA	LOC_Os01g08610.1 hAT dimerisation domain-containing protein, putative, expressed	NA	NA
augustus-D18g-s325935.g323035	2.94217	-2.85423	1.20534	NA	NA	NA	NA	NA
augustus-D18g-s179972.g197694	2.94091	4.68565	3.71611	AT4G08950.1 Phosphate-responsive 1 family protein | AT1G35140.1 Phosphate-responsive 1 family protein | AT5G64260.1 EXORDIUM like 2 | AT5G09440.1 EXOR	GRMZM2G448883_P01 | AC220927.3_FGP007 | GRMZM2G149422_P01 | GRMZM2G380432_P01 | GRMZM2G008353_P01 | GRMZM2G090226_P01 | GRMZM2G008196_P01 | GRMZM2G081	LOC_Os02g52040.1 phosphate-induced protein 1 conserved region domain containing protein, expressed | LOC_Os02g52010.1 phosphate-induced protein 1 cons	Sobic.004G229200.1.p | Sobic.004G229300.1.p | Sobic.004G229500.1.p | Sobic.010G088700.1.p | Sobic.010G088400.1.p | Sobic.007G225400.1.p | Sobic.010G08	Solyc04g074410.1.1 Os06g0220000 protein (Fragment) IPR006766 Phosphate-induced protein 1 conserved region | Solyc04g074450.1.1 Phi-1 protein (Fragme
augustus-D18g-s26346.g34981	2.94036	5.26669	1.29776	NA	NA	NA	NA	NA
augustus-D18g-s558311.g487464	2.92769	3.1858	1.44556	NA	NA	NA	NA	NA
augustus-D18g-s304330.g305583	2.92002	2.87612	2.0216	NA	NA	NA	NA	NA
augustus-D18g-s220277.g223697	2.91817	3.64368	1.82891	NA	NA	NA	NA	NA
augustus-D18g-s333906.g329940	2.9162	6.30427	1.02819	NA	NA	NA	NA	NA
augustus-D18g-s649479.g542614	2.91507	0	2.37091	NA	NA	NA	NA	NA
augustus-D18g-s259359.g269395	2.90553	0	0.419556	NA	NA	NA	NA	NA
augustus-D18g-s816013.g576716	2.90321	5.37499	0.370391	NA	NA	NA	NA	NA
augustus-D18g-s640440.g537501	2.90196	3.55829	0.221705	NA	NA	NA	NA	NA
augustus-D18g-s331889.g328257	2.90148	-2.49401	1.82797	NA	NA	NA	NA	NA
augustus-D18g-s388624.g379409	2.89634	-6.29673	0.766206	NA	NA	NA	NA	NA
augustus-D18g-s483128.g442298	2.88984	0	0.675248	NA	NA	NA	NA	Solyc09g091660.2.1 ABC transporter G family member 40 IPR013525 ABC-2 type transporter | Solyc05g053610.2.1 ATP-binding cassette transporter IPR013
augustus-D18g-s580037.g506585	2.87873	3.3153	0.740877	AT1G32900.1 UDP-Glycosyltransferase superfamily protein	GRMZM2G008263_P02 | GRMZM2G024993_P01	LOC_Os07g22930.2 starch synthase, putative, expressed | LOC_Os07g22930.3 starch synthase, putative, expressed | LOC_Os06g04200.3 starch synthase, puta	Sobic.010G022600.1.p | Sobic.002G116000.1.p	Solyc08g083320.2.1 Granule-bound starch synthase IPR011835 Glycogen_starch synthases, ADP-glucose type
augustus-D18g-s1062081.g619269	2.87248	-4.58561	0.0919271	NA	NA	NA	NA	NA
augustus-D18g-s245894.g255059	2.87023	0	0.663993	NA	NA	NA	NA	NA
augustus-D18g-s637455.g536529	2.86998	-5.04977	1.148	NA	NA	NA	NA	Solyc09g025210.2.1 Legumin 11S-globulin IPR014710 RmlC-like jelly roll fold
augustus-D18g-s700579.g553041	2.86168	3.80191	3.35311	NA	NA	NA	NA	NA
augustus-D18g-s774300.g569654	2.85209	2.29433	1.05529	NA	NA	NA	NA	NA
augustus-D18g-s1033841.g618417	2.84813	5.15164	1.35234	NA	NA	NA	NA	Solyc10g049530.1.1 Transposase (Fragment) IPR002559 Transposase, IS4-like
augustus-D18g-s476296.g437882	2.84333	0	0.994351	NA	NA	NA	NA	NA
augustus-D18g-s840910.g582870	2.82203	0	0.849773	NA	NA	NA	NA	NA
augustus-D18g-s122941.g149198	2.82156	3.80835	1.76415	NA	NA	NA	NA	Solyc05g052180.2.1 Translation initiation factor 1a
augustus-D18g-s228767.g235461	2.81862	3.68166	0.668395	AT4G39110.1 Malectin/receptor-like protein kinase family protein | AT2G21480.1 Malectin/receptor-like protein kinase family protein | AT5G54380.1 prot	NA	LOC_Os06g22810.1 TKL_IRAK_CrRLK1L-1.14 - The CrRLK1L-1 subfamily has homology to the CrRLK1L homolog, expressed | LOC_Os06g03610.1 TKL_IRAK_CrRLK1L-1.	NA	NA
augustus-D18g-s282270.g283345	2.81712	-1.94153	2.50581	NA	NA	LOC_Os03g05850.1 retrotransposon protein, putative, unclassified, expressed | LOC_Os01g52000.1 retrotransposon protein, putative, unclassified, expres	NA	NA
augustus-D18g-s610038.g520953	2.80902	2.01704	0.599052	NA	NA	NA	NA	NA
augustus-D18g-s934997.g604283	2.80389	2.51567	5.42266	AT3G08530.1 Clathrin, heavy chain | AT3G11130.1 Clathrin, heavy chain	GRMZM2G057576_P01 | GRMZM5G822591_P01 | GRMZM5G804382_P01 | GRMZM2G395549_P01 | GRMZM2G091121_P01 | GRMZM2G115138_P01	LOC_Os11g01380.1 clathrin heavy chain, putative, expressed | LOC_Os12g01390.1 clathrin heavy chain, putative, expressed	Sobic.005G003300.1.p | Sobic.008G003700.1.p	Solyc06g051310.2.1 Clathrin heavy chain IPR016341 Clathrin, heavy chain | Solyc03g096000.2.1 Clathrin heavy chain IPR016341 Clathrin, heavy chain
augustus-D18g-s358233.g351162	2.80216	5.5041	4.15577	NA	NA	NA	NA	NA
augustus-D18g-s889335.g595831	2.80158	0	0.143451	NA	NA	NA	NA	NA
augustus-D18g-s950585.g608714	2.79708	3.52351	3.17834	NA	NA	NA	NA	NA
augustus-D18g-s753676.g562987	2.79635	0	0.913658	NA	NA	NA	NA	NA
augustus-D18g-s962805.g611552	2.79465	0	3.51904	AT1G50030.1 target of rapamycin	NA	NA	Sobic.009G109200.1.p	Solyc01g106770.2.1 Serine_threonine-protein kinase TEL1 IPR003151 PIK-related kinase, FAT
augustus-D18g-s314749.g313494	2.79231	0	1.25089	NA	NA	NA	NA	NA
augustus-D18g-s763077.g566353	2.78974	7.48722	-0.409625	NA	NA	NA	NA	NA
augustus-D18g-s509496.g456645	2.78474	2.8404	2.08609	AT5G02500.1 heat shock cognate protein 70-1 | AT3G12580.1 heat shock protein 70 | AT5G02490.1 Heat shock protein 70 (Hsp 70) family protein | AT3G0944	GRMZM2G340251_P02 | GRMZM2G310431_P01 | GRMZM2G056039_P01 | AC209784.3_FGP007 | GRMZM2G428391_P01 | GRMZM2G366532_P02 | GRMZM5G802801_P01 | GRMZM2G114	LOC_Os05g38530.1 DnaK family protein, putative, expressed | LOC_Os11g47760.1 DnaK family protein, putative, expressed | LOC_Os03g16860.1 DnaK family p	Sobic.003G350700.1.p | Sobic.009G163900.1.p | Sobic.001G420100.1.p | Sobic.001G418600.1.p | Sobic.008G136000.1.p | Sobic.006G055600.1.p | Sobic.001G11	Solyc09g010630.2.1 heat shock protein IPR013126 Heat shock protein 70 | Solyc06g076020.2.1 heat shock protein IPR013126 Heat shock protein 70 | So
augustus-D18g-s311649.g311336	2.78131	0	1.83539	AT1G48090.1 calcium-dependent lipid-binding family protein	GRMZM2G057402_P03	LOC_Os02g27110.1 expressed protein	Sobic.004G143600.1.p	Solyc09g009370.2.1 Vacuolar protein sorting-associated protein IPR009291 Protein of unknown function DUF946, plant
augustus-D18g-s265194.g274978	2.77985	0	0.831529	AT5G18410.1 transcription activators	GRMZM2G103599_P01	LOC_Os03g05020.1 PIR, putative, expressed	Sobic.001G507200.1.p	Solyc11g013290.1.1 Cytoplasmic FMR1 interacting protein 1 (Predicted) IPR008081 Cytoplasmic FMR1-interacting
augustus-D18g-s299322.g301417	2.77756	0	-0.157231	NA	NA	NA	NA	NA
augustus-D18g-s226818.g232844	2.77144	-1.54086	3.59892	AT2G36850.1 glucan synthase-like 8 | AT3G07160.1 glucan synthase-like 10	GRMZM2G326643_P01	NA	Sobic.001G542500.1.p | Sobic.001G529600.1.p	Solyc03g111560.2.1 Glucan synthase like 7 | Solyc01g006360.2.1 Glucan synthase like 7
augustus-D18g-s326120.g323178	2.77059	3.01181	4.35938	AT2G36620.1 ribosomal protein L24 | AT3G53020.1 Ribosomal protein L24e family protein	GRMZM2G142640_P01 | GRMZM2G110328_P01 | GRMZM2G074898_P01	LOC_Os01g59990.2 ribosomal protein L24, putative, expressed | LOC_Os01g59990.1 ribosomal protein L24, putative, expressed | LOC_Os05g40820.1 ribosomal	Sobic.001G175300.1.p | Sobic.009G177700.1.p	Solyc10g083740.1.1 60S ribosomal protein L24 IPR000988 Ribosomal protein L24e | Solyc09g008800.2.1 60S ribosomal protein L24 IPR000988 Ribosomal p
augustus-D18g-s619848.g524970	2.76959	0	-0.0669428	AT5G08470.1 peroxisome 1	NA	NA	NA	Solyc04g057960.2.1 Cell division protease ftsH homolog 1 IPR003959 ATPase, AAA-type, core
augustus-D18g-s659295.g546066	2.76913	0	2.36615	AT1G36160.1 acetyl-CoA carboxylase 1 | AT1G36180.1 acetyl-CoA carboxylase 2	GRMZM2G377341_P01 | GRMZM5G858094_P02 | AC197672.3_FGP002	LOC_Os10g21910.1 acetyl-CoA carboxylase, putative, expressed | LOC_Os05g22940.1 acetyl-CoA carboxylase, putative, expressed	Sobic.008G114300.1.p | Sobic.006G030100.1.p | Sobic.001G262400.1.p	Solyc12g056940.1.1 Acetyl-CoA carboxylase IPR013537 Acetyl-CoA carboxylase, central region
augustus-D18g-s873131.g588636	2.75162	0	0.788823	NA	NA	NA	NA	NA
augustus-D18g-s326075.g323138	2.75152	0	1.8851	NA	NA	NA	NA	NA
augustus-D18g-s773044.g569197	2.73622	1.19172	6.69999	AT1G48410.2 Stabilizer of iron transporter SufD / Polynucleotidyl transferase | AT5G43810.1 Stabilizer of iron transporter SufD / Polynucleotidyl tran	GRMZM2G039455_P01 | AC209206.3_FGP011 | GRMZM2G441583_P01 | GRMZM2G361518_P01 | GRMZM2G079080_P02 | AC189879.3_FGP003	LOC_Os04g47870.2 PINHEAD, putative, expressed | LOC_Os04g47870.1 PINHEAD, putative, expressed | LOC_Os02g45070.1 PINHEAD, putative, expressed | LOC_Os	Sobic.006G181000.1.p | Sobic.009G003700.1.p | Sobic.010G276600.1.p | Sobic.004G357700.1.p | Sobic.010G180800.1.p | Sobic.001G053700.1.p | Sobic.001G13	Solyc06g072300.2.1 ARGONAUTE 1 IPR003165 Stem cell self-renewal protein Piwi | Solyc03g098280.2.1 ARGONAUTE 1 IPR003165 Stem cell self-renewal pro
augustus-D18g-s271607.g279629	2.73109	3.05492	4.16506	NA	NA	NA	NA	NA
augustus-D18g-s156739.g181897	2.72355	-3.1827	0.8263	NA	NA	NA	NA	NA
augustus-D18g-s101289.g131713	2.71895	6.59494	2.62687	NA	NA	NA	NA	NA
augustus-D18g-s343607.g337114	2.71425	-2.5992	3.11333	NA	NA	NA	NA	NA
augustus-D18g-s264983.g274880	2.71342	-7.01254	0.677935	NA	NA	NA	NA	NA
augustus-D18g-s197154.g206214	2.71115	0	1.92498	NA	NA	NA	NA	NA
augustus-D18g-s642458.g538973	2.71039	0	1.68202	NA	NA	NA	NA	NA
augustus-D18g-s683338.g549916	2.70899	0	2.11758	NA	NA	NA	NA	NA
augustus-D18g-s543071.g483235	2.70782	0	1.20076	AT4G16130.1 arabinose kinase | AT3G42850.1 Mevalonate/galactokinase family protein	GRMZM2G098900_P01	LOC_Os02g04840.1 GHMP kinases ATP-binding protein, putative, expressed | LOC_Os06g48940.1 GHMP kinases ATP-binding protein, putative, expressed	Sobic.004G037900.1.p | Sobic.010G253200.1.p	Solyc00g011890.2.1 Galactokinase like protein IPR012369 Galactokinase, glycosyltransferase | Solyc07g016170.2.1 Galactokinase like protein IPR01236
augustus-D18g-s782004.g571044	2.70514	0	2.54073	NA	NA	NA	NA	NA
augustus-D18g-s874352.g589128	2.70437	0	0.345765	NA	NA	NA	NA	NA
augustus-D18g-s960509.g610744	2.7028	4.04495	3.12768	NA	NA	NA	NA	NA
augustus-D18g-s572127.g497983	2.68721	6.95131	0.0511697	NA	NA	NA	NA	NA
augustus-D18g-s221660.g225838	2.68568	0	2.21811	NA	NA	NA	NA	NA
augustus-D18g-s769295.g568241	2.68386	3.0836	0.532747	NA	NA	NA	NA	NA
augustus-D18g-s888189.g595111	2.68128	0	3.1501	NA	NA	NA	NA	NA
augustus-D18g-s552846.g486572	2.67738	2.89006	0.898961	NA	NA	NA	NA	NA
augustus-D18g-s215996.g221672	2.6764	3.03246	3.64463	NA	NA	NA	NA	NA
augustus-D18g-s939669.g606318	2.67555	3.85766	3.15584	NA	NA	NA	NA	NA
augustus-D18g-s55603.g75753	2.6753	0	1.68455	NA	NA	NA	NA	NA
augustus-D18g-s164105.g186783	2.67496	2.16359	0.659409	NA	NA	NA	NA	NA
augustus-D18g-s168626.g190944	2.6624	0	0.481641	NA	NA	NA	NA	NA
augustus-D18g-s586253.g511683	2.65805	3.11341	2.90415	AT1G55325.2 RNA polymerase II transcription mediators	GRMZM2G053588_P01	NA	Sobic.010G002100.1.p	Solyc04g039950.2.1 Mediator of RNA polymerase II transcription subunit 13 IPR009401 Mediator complex, subunit Med13
augustus-D18g-s104835.g135066	2.65561	3.10736	3.20112	NA	NA	NA	NA	NA
augustus-D18g-s773149.g569296	2.65445	5.15224	1.38579	NA	NA	NA	NA	NA
augustus-D18g-s958571.g609818	2.65443	0	1.059	NA	NA	NA	NA	NA
augustus-D18g-s408061.g395658	2.65427	7.43902	-0.471949	NA	NA	NA	NA	NA
augustus-D18g-s368676.g362173	2.63549	4.23733	2.84629	NA	NA	NA	NA	NA
augustus-D18g-s828671.g579471	2.63216	0	1.75346	AT2G26890.1 DNAJ heat shock N-terminal domain-containing protein	GRMZM2G367023_P01 | GRMZM2G049288_P01	LOC_Os10g42439.1 heat shock protein DnaJ, putative, expressed	Sobic.001G287500.1.p	Solyc08g021890.2.1 DnaJ homolog subfamily C member 13
augustus-D18g-s242526.g252305	2.631	0	1.05896	NA	NA	NA	NA	NA
augustus-D18g-s58303.g78684	2.61817	7.32627	0.394688	NA	NA	NA	NA	NA
augustus-D18g-s337237.g332664	2.61615	1.55581	3.89691	NA	NA	LOC_Os01g13404.3 ATP binding protein, putative, expressed | LOC_Os01g13404.1 ATP binding protein, putative, expressed | LOC_Os01g13404.2 ATP binding p	NA	Solyc06g051990.2.1 At5g24280-like protein (Fragment) | Solyc03g083210.2.1 At5g24280 (Fragment)
augustus-D18g-s455718.g423407	2.61517	0	1.51277	NA	NA	NA	NA	NA
augustus-D18g-s837366.g582235	2.61327	-7.33676	1.15113	NA	NA	NA	NA	NA
augustus-D18g-s150486.g175212	2.61169	3.37688	0.529374	NA	NA	NA	NA	NA
augustus-D18g-s896166.g597370	2.61125	0	0.771985	NA	NA	NA	NA	NA
augustus-D18g-s759686.g565113	2.60826	0	2.9435	NA	NA	NA	NA	NA
augustus-D18g-s694020.g552211	2.60619	0	-0.539892	AT2G28620.1 P-loop containing nucleoside triphosphate hydrolases superfamily protein | AT3G45850.1 P-loop containing nucleoside triphosphate hydrolase	GRMZM2G024576_P01	LOC_Os05g02670.1 kinesin motor domain containing protein, putative, expressed | LOC_Os05g02670.2 kinesin motor domain containing protein, putative, ex	Sobic.009G024100.1.p	Solyc11g072820.1.1 Kinesin-5 IPR001752 Kinesin, motor region | Solyc06g075580.2.1 Kinesin-5 IPR001752 Kinesin, motor region
augustus-D18g-s208158.g215879	2.59886	2.09297	0.352311	AT1G15520.1 pleiotropic drug resistance 12 | AT2G36380.1 pleiotropic drug resistance 6 | AT1G59870.1 ABC-2 and Plant PDR ABC-type transporter family p	GRMZM2G003411_P01 | GRMZM5G892675_P01 | GRMZM2G400533_P01 | GRMZM2G143139_P01 | GRMZM2G421495_P01 | GRMZM2G458867_P05 | GRMZM2G445961_P01 | GRMZM2G415	LOC_Os01g42410.1 pleiotropic drug resistance protein, putative, expressed | LOC_Os02g11760.1 pleiotropic drug resistance protein, putative, expressed	Sobic.004G087800.1.p | Sobic.004G087700.1.p | Sobic.003G216000.1.p | Sobic.003G215800.1.p | Sobic.005G183900.1.p | Sobic.003G216200.1.p | Sobic.002G20	Solyc09g091660.2.1 ABC transporter G family member 40 IPR013525 ABC-2 type transporter | Solyc05g053610.2.1 ATP-binding cassette transporter IPR013
augustus-D18g-s34506.g44280	2.59101	1.33905	2.1689	AT1G76060.1 LYR family of Fe/S cluster biogenesis protein	NA	NA	NA	NA
augustus-D18g-s231813.g239522	2.59047	4.20827	0.500817	NA	NA	NA	NA	NA
augustus-D18g-s651037.g543452	2.5889	0	1.10641	NA	NA	NA	NA	NA
augustus-D18g-s230262.g237401	2.5887	2.40855	-0.261787	NA	NA	NA	NA	NA
augustus-D18g-s12664.g19860	2.5854	1.88148	0.925227	NA	NA	NA	NA	NA
augustus-D18g-s55879.g76033	2.58529	1.66411	0.983146	NA	NA	LOC_Os01g66050.1 wound-responsive family protein, putative, expressed	NA	Solyc11g005130.1.1 Wound-responsive family protein
augustus-D18g-s574002.g500466	2.5833	0	1.22438	AT1G13980.1 sec7 domain-containing protein | AT5G39500.1 GNOM-like 1	GRMZM2G082916_P01	LOC_Os02g22090.1 pattern formation protein EMB30, putative, expressed	Sobic.001G301200.1.p	Solyc04g005560.2.1 Guanine nucleotide exchange factor-like protein IPR000904 SEC7-like | Solyc05g013040.2.1 Guanine nucleotide exchange factor-like
augustus-D18g-s39144.g51249	2.57797	-4.37792	0.257832	NA	NA	NA	NA	Solyc04g074000.2.1 Receptor like kinase, RLK | Solyc04g074050.2.1 Receptor like kinase, RLK | Solyc04g074020.2.1 Receptor like kinase, RLK | Solyc04g0
augustus-D18g-s572504.g498477	2.57556	0	0.238995	AT3G06670.2 binding | AT5G49380.1 CONTAINS InterPro DOMAIN/s: Protein of unknown function DUF625 (InterPro:IPR006887); BEST Arabidopsis thaliana prote	NA	LOC_Os01g23590.1 suppressor of Mek, putative, expressed | LOC_Os01g23590.3 suppressor of Mek, putative, expressed | LOC_Os01g23590.2 suppressor of Mek	Sobic.003G155100.1.p	Solyc12g099320.1.1 Serine_threonine-protein phosphatase 4 regulatory subunit 3 IPR006887 Protein of unknown function DUF625 | Solyc01g060080.2.1 Ser
augustus-D18g-s294650.g296724	2.56931	2.69326	0.363203	NA	NA	NA	NA	NA
augustus-D18g-s33939.g43707	2.5679	0	1.576	NA	NA	NA	NA	NA
augustus-D18g-s448726.g417316	2.56643	-1.59527	2.48476	AT5G62410.1 structural maintenance of chromosomes 2 | AT3G47460.1 Structural maintenance of chromosomes (SMC) family protein	NA	LOC_Os01g67740.1 chromosome segregation protein, putative, expressed	Sobic.003G393100.1.p	Solyc03g093250.1.1 Structural maintenance of chromosomes 2 IPR003395 RecF_RecN_SMC protein, N-terminal
augustus-D18g-s629133.g533027	2.56554	-1.6571	2.37678	NA	NA	NA	NA	NA
augustus-D18g-s945138.g608212	2.56468	0	1.06671	NA	NA	NA	NA	NA
augustus-D18g-s447604.g416281	2.55748	0	2.9395	AT3G50590.1 Transducin/WD40 repeat-like superfamily protein	GRMZM2G150772_P02	LOC_Os09g24260.1 WD domain, G-beta repeat domain containing protein, expressed	Sobic.001G170100.1.p	Solyc02g090570.2.1 Transducin family protein IPR017986 WD40 repeat, region
augustus-D18g-s592042.g515539	2.55652	5.54638	0.997274	NA	NA	NA	NA	NA
augustus-D18g-s624230.g528769	2.55351	-2.73982	1.62284	NA	NA	NA	NA	NA
augustus-D18g-s413486.g400029	2.5517	0	2.22757	AT1G22060.1 LOCATED IN: vacuole; EXPRESSED IN: 23 plant structures; EXPRESSED DURING: 13 growth stages; BEST Arabidopsis thaliana protein match is: FB	GRMZM2G302913_P01	LOC_Os10g21940.1 expressed protein	Sobic.003G435500.1.p	Solyc04g072630.2.1 Os10g0363700 protein (Fragment)
augustus-D18g-s31870.g41297	2.54685	0	0.910671	NA	NA	NA	NA	NA
augustus-D18g-s797699.g573563	2.54562	1.47195	0.880101	NA	NA	NA	NA	NA
augustus-D18g-s588035.g512703	2.5439	-1.32123	2.73658	NA	NA	NA	NA	Solyc01g104040.2.1 UDP-glucose glycoprotein glucosyltransferase IPR009448 UDP-glucose:Glycoprotein Glucosyltransferase
augustus-D18g-s761461.g565821	2.54262	6.51101	1.619	NA	NA	NA	NA	NA
augustus-D18g-s388834.g379552	2.54195	2.40204	1.78322	NA	NA	NA	NA	NA
augustus-D18g-s14661.g22078	2.53114	0	5.29777	AT4G27450.1 Aluminium induced protein with YGL and LRDR motifs | AT3G15450.1 Aluminium induced protein with YGL and LRDR motifs	GRMZM2G142802_P01	LOC_Os04g58280.2 stem-specific protein TSJT1, putative, expressed | LOC_Os03g53270.2 stem-specific protein TSJT1, putative, expressed	Sobic.006G269200.1.p	Solyc03g006490.2.1 Aluminum-induced protein-like | Solyc02g078500.2.1 Aluminum-induced protein-like | Solyc12g013700.1.1 Aluminum-induced protein-like
augustus-D18g-s256189.g266293	2.52668	-5.39973	0.621742	NA	NA	NA	NA	Solyc01g111870.1.1 Serine_threonine-protein kinase IPR000403 Phosphatidylinositol 3- and 4-kinase, catalytic
augustus-D18g-s627847.g531795	2.52502	2.11955	1.50124	NA	NA	NA	NA	NA
augustus-D18g-s213098.g219566	2.51681	0	1.11277	NA	NA	NA	NA	NA
augustus-D18g-s132889.g159817	2.51642	-1.83366	0.724747	NA	NA	NA	NA	NA
augustus-D18g-s650015.g542947	2.51585	0	0.0399754	NA	NA	NA	NA	NA
augustus-D18g-s512066.g459300	2.51343	0	0.997609	NA	NA	NA	NA	NA
augustus-D18g-s640321.g537410	2.51121	1.48736	0.993873	AT5G22790.1 reticulata-related 1 | AT2G37860.3 Protein of unknown function (DUF3411)	GRMZM2G133012_P01 | GRMZM2G180172_P03	LOC_Os04g44290.1 expressed protein | LOC_Os07g13590.1 expressed protein	Sobic.006G152000.1.p | Sobic.002G084800.1.p	Solyc11g066740.1.1 Os12g0283800 protein (Fragment) | Solyc09g011340.2.1 Os12g0283800 protein (Fragment)
augustus-D18g-s897624.g598058	2.50862	1.73672	4.50095	AT3G46510.1 plant U-box 13 | AT2G28830.1 PLANT U-BOX 12	GRMZM5G891990_P01 | GRMZM2G351387_P01 | GRMZM2G092652_P01	LOC_Os03g16824.1 spotted leaf 11, putative, expressed | LOC_Os12g38210.1 spotted leaf 11, putative, expressed	Sobic.001G420500.1.p	Solyc11g066040.1.1 U-box domain-containing protein 13 IPR011989 Armadillo-like helical | Solyc06g076040.2.1 U-box domain-containing protein IPR0119
augustus-D18g-s458428.g425978	2.5079	0	1.55034	NA	NA	NA	NA	Solyc06g008960.2.1 At2g23590-like protein (Fragment) | Solyc09g064780.2.1 At2g23590-like protein (Fragment) | Solyc01g080200.2.1 At2g23590-like protei
augustus-D18g-s881558.g592183	2.50365	1.0494	1.7162	NA	NA	NA	NA	NA
augustus-D18g-s349341.g343322	2.50001	-1.278	0.305753	NA	NA	NA	NA	NA
augustus-D18g-s256998.g267182	2.49734	3.15515	0.532248	NA	NA	NA	NA	NA
augustus-D18g-s940387.g606864	2.493	5.45958	1.72686	NA	NA	NA	NA	NA
augustus-D18g-s421533.g403833	2.49097	0	1.90803	NA	NA	NA	NA	NA
augustus-D18g-s208053.g215770	2.48897	-5.23846	0.261668	NA	NA	NA	NA	NA
augustus-D18g-s131228.g157936	2.48452	1.4109	2.97954	NA	NA	NA	NA	NA
augustus-D18g-s543760.g483548	2.48327	4.06159	2.93111	AT5G33370.1 GDSL-like Lipase/Acylhydrolase superfamily protein | AT3G04290.1 Li-tolerant lipase 1 | AT4G28780.1 GDSL-like Lipase/Acylhydrolase superfa	GRMZM2G001241_P01 | GRMZM2G099802_P01 | GRMZM2G116360_P02 | GRMZM2G148867_P02 | GRMZM2G017869_P01	LOC_Os04g42860.1 GDSL-like lipase/acylhydrolase, putative, expressed | LOC_Os02g40440.1 GDSL-like lipase/acylhydrolase, putative, expressed | LOC_Os02	Sobic.004G215500.1.p | Sobic.001G228100.1.p | Sobic.007G162200.1.p | Sobic.004G344100.1.p	Solyc04g050730.2.1 GDSL esterase_lipase At5g33370 IPR001087 Lipase, GDSL | Solyc11g006250.1.1 GDSL esterase_lipase At5g33370 IPR001087 Lipase, GDS
augustus-D18g-s766049.g566890	2.47765	1.81389	2.43465	NA	NA	NA	NA	NA
augustus-D18g-s259739.g269624	2.47444	-1.3266	0.036178	ATMG00810.1 DNA/RNA polymerases superfamily protein	NA	NA	NA	NA
augustus-D18g-s301370.g303143	2.47349	-5.23835	-0.23299	NA	NA	NA	NA	NA
augustus-D18g-s182871.g199229	2.47093	-3.12359	0.274556	NA	NA	NA	NA	NA
augustus-D18g-s1022009.g617185	2.46958	0	-0.376827	NA	NA	NA	NA	NA
augustus-D18g-s392556.g383348	2.46715	0	2.1443	NA	NA	NA	NA	NA
augustus-D18g-s636512.g536128	2.46465	0	1.13701	AT5G61140.2 U5 small nuclear ribonucleoprotein helicase	NA	NA	Sobic.001G457800.1.p	Solyc06g069480.2.1 Related to ATP dependent RNA helicase IPR004179 Sec63 domain
augustus-D18g-s688514.g551395	2.46411	1.32317	3.02989	AT1G48090.1 calcium-dependent lipid-binding family protein	NA	LOC_Os02g27110.1 expressed protein	Sobic.004G143600.1.p	Solyc09g009370.2.1 Vacuolar protein sorting-associated protein IPR009291 Protein of unknown function DUF946, plant
augustus-D18g-s988956.g615887	2.46407	0	1.48427	NA	NA	NA	NA	NA
augustus-D18g-s647372.g541230	2.46167	0	2.15285	NA	NA	NA	NA	NA
augustus-D18g-s406340.g394172	2.45988	0	0.954587	NA	NA	NA	NA	Solyc06g066540.1.1 Ethylene-responsive transcription factor 13 IPR001471 Pathogenesis-related transcriptional factor and ERF, DNA-binding | Solyc12g
augustus-D18g-s726701.g557018	2.45813	0	2.74722	NA	NA	NA	NA	Solyc09g074670.2.1 CW-type Zinc Finger family protein expressed IPR011124 Zinc finger, CW-type
augustus-D18g-s153495.g179119	2.45134	0	2.02299	NA	NA	NA	NA	NA
augustus-D18g-s267978.g276628	2.45035	0	2.05626	AT5G17020.1 exportin 1A | AT3G03110.1 exportin 1B	GRMZM2G022258_P02	LOC_Os03g64080.1 retrotransposon protein, putative, Ty1-copia subclass, expressed	Sobic.001G004400.1.p | Sobic.002G114900.1.p	Solyc03g096920.2.1 Exportin-1 IPR014877 Exportin 1, C-terminal
augustus-D18g-s391988.g382757	2.44923	-4.69128	0.0822542	NA	NA	NA	NA	NA
augustus-D18g-s587615.g512423	2.44744	0	4.05597	AT1G49340.2 Phosphatidylinositol 3- and 4-kinase family protein	GRMZM2G114162_P01	LOC_Os03g50325.1 phosphatidylinositol 4-kinase, putative, expressed	Sobic.001G118000.1.p	Solyc11g043130.1.1 Phosphatidylinositol 4-kinase IPR015433 Phosphatidylinositol Kinase
augustus-D18g-s540096.g481402	2.44506	2.30004	1.88359	NA	NA	NA	NA	NA
augustus-D18g-s632552.g535013	2.44231	0	4.04869	AT2G47750.1 putative indole-3-acetic acid-amido synthetase GH3.9 | AT1G28130.1 Auxin-responsive GH3 family protein | AT4G27260.1 Auxin-responsive GH3	GRMZM2G414460_P02 | GRMZM2G061515_P01 | GRMZM2G366873_P01 | GRMZM2G053338_P03 | GRMZM2G068701_P01 | GRMZM2G033359_P01 | GRMZM2G378106_P01 | GRMZM2G410	LOC_Os07g47490.1 OsGH3.11 - Probable indole-3-acetic acid-amido synthetase, expressed | LOC_Os07g47490.2 OsGH3.11 - Probable indole-3-acetic acid-amid	Sobic.005G134200.1.p | Sobic.003G319900.1.p | Sobic.001G331200.1.p | Sobic.009G187700.1.p | Sobic.002G361500.1.p | Sobic.003G306500.1.p	Solyc07g063850.2.1 Indole-3-acetic acid-amido synthetase GH3.8 IPR004993 GH3 auxin-responsive promoter | Solyc01g107390.2.1 Auxin-responsive GH3 pro
augustus-D18g-s70390.g93653	2.44153	-2.61263	1.47756	NA	NA	NA	NA	NA
augustus-D18g-s255067.g264928	2.43976	-2.8656	1.14424	NA	NA	NA	NA	NA
augustus-D18g-s135287.g162430	2.43958	2.95142	2.19039	AT5G18480.1 plant glycogenin-like starch initiation protein 6	NA	LOC_Os02g41520.1 glycosyl transferase 8 domain containing protein, putative, expressed	NA	Solyc04g009920.2.1 Glycogenin-like protein IPR002495 Glycosyl transferase, family 8 | Solyc05g055040.2.1 Glycogenin-like protein IPR002495 Glycosy
augustus-D18g-s166586.g189118	2.43925	1.13138	3.4522	NA	NA	NA	NA	Solyc03g083240.2.1 Transcription factor jumonji domain-containing protein IPR013129 Transcription factor jumonji
augustus-D18g-s366804.g360385	2.43635	0	0.456274	NA	NA	NA	NA	NA
augustus-D18g-s460083.g427492	2.43391	6.42256	1.8515	NA	NA	NA	NA	NA
augustus-D18g-s458804.g426320	2.43019	0	1.76714	NA	NA	NA	NA	NA
augustus-D18g-s868173.g587404	2.42928	1.47306	2.09879	NA	NA	NA	NA	NA
augustus-D18g-s203567.g211721	2.42915	-1.00757	1.22365	NA	NA	NA	NA	NA
augustus-D18g-s970402.g613151	2.42755	0	1.51928	NA	NA	NA	NA	Solyc04g079640.2.1 Cytochrome P450 | Solyc04g079680.2.1 Cytochrome P450 | Solyc04g079660.2.1 Cytochrome P450
augustus-D18g-s177236.g195729	2.42711	2.6424	0.860963	NA	NA	NA	NA	NA
augustus-D18g-s370022.g363496	2.42533	5.41069	-0.323941	NA	NA	NA	NA	NA
augustus-D18g-s208246.g215981	2.42456	0	0.985691	AT1G68740.1 EXS (ERD1/XPR1/SYG1) family protein	NA	NA	NA	Solyc05g010060.2.1 Xenotropic and polytropic retrovirus receptor IPR004342 EXS, C-terminal
augustus-D18g-s959923.g610347	2.41797	5.89487	-0.113715	NA	NA	NA	NA	NA
augustus-D18g-s294690.g296766	2.41354	-7.92993	1.40509	NA	NA	NA	NA	NA
augustus-D18g-s666553.g547326	2.41351	0	2.86551	AT2G22125.1 binding	GRMZM2G553687_P01	NA	Sobic.010G090500.1.p	Solyc04g054480.2.1 C2 domain-containing protein-like IPR011989 Armadillo-like helical
augustus-D18g-s830042.g579735	2.40843	3.02418	0.956	AT4G29530.1 Pyridoxal phosphate phosphatase-related protein | AT1G17710.1 Pyridoxal phosphate phosphatase-related protein | AT1G73010.1 phosphate star	GRMZM2G035134_P02 | GRMZM2G142776_P01	LOC_Os01g41660.1 phosphoethanolamine/phosphocholine phosphatase, putative, expressed | LOC_Os01g52230.1 phosphoethanolamine/phosphocholine phosphatase	Sobic.003G209600.1.p | Sobic.003G279300.1.p	Solyc06g062550.2.1 Phosphatase IPR016965 Pyridoxal phosphate phosphatase, PHOSPHO2 | Solyc06g062560.1.1 Phosphatase IPR016965 Pyridoxal phosphate
augustus-D18g-s46357.g62759	2.40536	5.1449	0.690878	AT3G16340.1 pleiotropic drug resistance 1 | AT1G15210.1 pleiotropic drug resistance 7 | AT1G59870.1 ABC-2 and Plant PDR ABC-type transporter family pr	GRMZM2G366146_P01 | GRMZM5G892675_P01 | GRMZM2G003411_P01 | GRMZM2G400533_P01 | GRMZM2G143139_P01 | GRMZM2G118243_P02 | GRMZM2G421495_P01 | GRMZM2G391	LOC_Os06g36090.2 ABC-2 type transporter, putative, expressed | LOC_Os06g36090.1 ABC-2 type transporter, putative, expressed | LOC_Os02g11760.1 pleiotr	Sobic.010G165500.1.p | Sobic.003G215800.1.p | Sobic.004G087800.1.p | Sobic.003G216000.1.p | Sobic.004G087700.1.p | Sobic.003G216200.1.p | Sobic.003G21	Solyc05g053600.2.1 ATP-binding cassette transporter IPR013525 ABC-2 type transporter | Solyc05g053590.2.1 ATP-binding cassette transporter IPR01352
augustus-D18g-s432901.g407907	2.40309	-2.56121	0.836483	NA	NA	NA	NA	NA
augustus-D18g-s412347.g399202	2.40082	0	1.09187	NA	NA	NA	NA	NA
augustus-D18g-s123036.g149269	2.40032	-1.98442	4.50503	AT2G25170.1 chromatin remodeling factor CHD3 (PICKLE) | AT4G31900.1 chromatin remodeling factor, putative	NA	LOC_Os06g08480.1 CHD3-type chromatin-remodeling factor PICKLE, putative, expressed	Sobic.010G065300.1.p	Solyc08g029120.1.1 Chromodomain helicase DNA binding protein 3 IPR000330 SNF2-related | Solyc06g065730.2.1 Chromodomain helicase DNA binding protein
augustus-D18g-s734194.g559195	2.39904	0	1.23643	AT3G23670.1 phragmoplast-associated kinesin-related protein, putative | AT4G14150.1 phragmoplast-associated kinesin-related protein 1 | AT3G19050.1 ph	GRMZM2G471186_P01 | GRMZM2G300709_P01	LOC_Os12g39980.1 kinesin motor domain containing protein, putative, expressed | LOC_Os02g28850.1 Kinesin motor domain domain containing protein, expre	Sobic.006G035600.1.p | Sobic.008G148000.1.p | Sobic.002G390800.1.p | Sobic.001G088400.1.p	Solyc09g097860.2.1 Kinesin-like protein IPR010544 Kinesin-related | Solyc12g098630.1.1 Kinesin-like protein IPR010544 Kinesin-related | Solyc01g05
augustus-D18g-s651745.g543747	2.399	4.83924	-0.243644	NA	NA	NA	NA	NA
augustus-D18g-s515155.g461953	2.39794	2.96953	1.00444	NA	NA	NA	NA	NA
augustus-D18g-s382138.g375140	2.39522	-7.37777	-0.0254824	NA	NA	NA	NA	NA
augustus-D18g-s502225.g452910	2.39238	0	2.53765	AT5G02310.1 proteolysis 6	GRMZM2G438938_P01	LOC_Os01g05500.2 zinc finger protein, putative, expressed | LOC_Os01g05500.1 zinc finger protein, putative, expressed	Sobic.003G072200.1.p	Solyc10g084760.1.1 Ubiquitin ligase E3 (Fragment) IPR013993 Zinc finger, N-recognin, metazoa | Solyc09g010830.2.1 Ubiquitin ligase E3 (Fragment) I
augustus-D18g-s449839.g418252	2.3914	0	1.19859	NA	NA	NA	NA	NA
augustus-D18g-s305454.g306526	2.39006	3.87029	0.429443	NA	NA	NA	NA	NA
augustus-D18g-s370820.g364215	2.38953	2.61727	2.75135	NA	NA	NA	NA	NA
augustus-D18g-s939741.g606360	2.3849	1.1983	3.96449	AT2G47750.1 putative indole-3-acetic acid-amido synthetase GH3.9 | AT1G28130.1 Auxin-responsive GH3 family protein | AT4G27260.1 Auxin-responsive GH3	GRMZM2G414460_P02 | GRMZM2G061515_P01 | GRMZM2G366873_P01 | GRMZM2G053338_P03 | GRMZM2G068701_P01 | GRMZM2G033359_P01 | GRMZM2G410567_P01 | GRMZM2G378	LOC_Os07g47490.1 OsGH3.11 - Probable indole-3-acetic acid-amido synthetase, expressed | LOC_Os07g47490.2 OsGH3.11 - Probable indole-3-acetic acid-amid	Sobic.003G319900.1.p | Sobic.005G134200.1.p | Sobic.001G331200.1.p | Sobic.009G187700.1.p | Sobic.002G361500.1.p | Sobic.003G306500.1.p	Solyc07g063850.2.1 Indole-3-acetic acid-amido synthetase GH3.8 IPR004993 GH3 auxin-responsive promoter | Solyc01g107390.2.1 Auxin-responsive GH3 pro
augustus-D18g-s141262.g168772	2.38458	4.20455	1.56282	NA	NA	NA	NA	NA
augustus-D18g-s938108.g605553	2.38036	1.52971	2.57538	NA	NA	NA	NA	NA
augustus-D18g-s893823.g596692	2.37986	-5.23839	-0.386554	NA	NA	NA	NA	NA
augustus-D18g-s396637.g387621	2.37686	0	3.61869	NA	NA	NA	NA	NA
augustus-D18g-s177977.g196182	2.37677	0	4.43231	AT3G08530.1 Clathrin, heavy chain | AT3G11130.1 Clathrin, heavy chain	GRMZM2G057576_P01	LOC_Os12g01390.1 clathrin heavy chain, putative, expressed | LOC_Os11g01380.1 clathrin heavy chain, putative, expressed	Sobic.008G003700.1.p | Sobic.005G003300.1.p	Solyc05g052510.2.1 Clathrin heavy chain IPR016341 Clathrin, heavy chain | Solyc03g096000.2.1 Clathrin heavy chain IPR016341 Clathrin, heavy chain
augustus-D18g-s515164.g461958	2.37563	0	0.186342	NA	NA	NA	NA	NA
augustus-D18g-s5062.g8520	2.37524	2.20718	1.71161	NA	NA	NA	NA	NA
augustus-D18g-s97795.g127203	2.37399	0	0.384299	NA	NA	NA	NA	NA
augustus-D18g-s627668.g531617	2.36977	0	2.94687	AT3G11964.1 RNA binding;RNA binding	GRMZM2G398527_P01	NA	Sobic.002G071400.1.p	NA
augustus-D18g-s573961.g500411	2.36866	0	3.59434	AT1G01960.1 SEC7-like guanine nucleotide exchange family protein | AT3G60860.1 SEC7-like guanine nucleotide exchange family protein	GRMZM2G058870_P01	LOC_Os03g14260.1 guanine nucleotide exchange family protein, putative, expressed | LOC_Os03g14260.2 guanine nucleotide exchange family protein, putati	Sobic.001G437400.1.p	Solyc01g091460.2.1 ARF guanine-nucleotide exchange factor 2 IPR000904 SEC7-like
augustus-D18g-s844874.g583812	2.36669	5.84268	-0.55246	NA	NA	NA	NA	NA
augustus-D18g-s258413.g268739	2.36594	2.04443	1.82388	NA	NA	NA	NA	Solyc04g077760.1.1 Exocyst complex component 7 IPR004140 Exo70 exocyst complex subunit
augustus-D18g-s464661.g431012	2.36344	2.66555	0.740696	NA	NA	NA	NA	NA
augustus-D18g-s834300.g580758	2.35319	0	1.93727	NA	NA	NA	NA	NA
augustus-D18g-s382345.g375350	2.35073	2.87926	2.50732	NA	NA	NA	NA	NA
augustus-D18g-s214745.g220881	2.34982	-1.12218	1.44292	NA	NA	LOC_Os05g36010.1 OsSub47 - Putative Subtilisin homologue, expressed	Sobic.009G151000.1.p	Solyc04g078740.2.1 Subtilisin-like protease IPR015500 Peptidase S8, subtilisin-related | Solyc12g088760.1.1 Subtilisin-like protease IPR015500 Pep
augustus-D18g-s231560.g239210	2.34913	2.60532	2.99972	NA	NA	NA	NA	NA
augustus-D18g-s685123.g550364	2.34908	0	3.51508	AT1G49340.2 Phosphatidylinositol 3- and 4-kinase family protein	GRMZM2G114162_P01	LOC_Os03g50325.1 phosphatidylinositol 4-kinase, putative, expressed	Sobic.001G118000.1.p	Solyc11g043130.1.1 Phosphatidylinositol 4-kinase IPR015433 Phosphatidylinositol Kinase
augustus-D18g-s628758.g532709	2.34893	3.16755	0.346249	NA	NA	NA	NA	NA
augustus-D18g-s610498.g521016	2.3486	0	0.9685	NA	NA	NA	NA	NA
augustus-D18g-s171395.g193378	2.3474	-2.28756	3.28819	AT1G03060.1 Beige/BEACH domain ;WD domain, G-beta repeat protein | AT4G02660.1 Beige/BEACH domain ;WD domain, G-beta repeat protein	GRMZM2G056645_P01	LOC_Os03g53280.1 WD domain containing protein, putative, expressed	Sobic.001G093800.1.p	Solyc09g065700.2.1 Beige_BEACH domain containing protein IPR000409 Beige_BEACH
augustus-D18g-s201714.g210135	2.33844	1.6631	1.97443	NA	NA	NA	NA	NA
augustus-D18g-s116320.g144868	2.33766	0	0.789322	AT5G52640.1 heat shock protein 90.1 | AT5G56010.1 heat shock protein 81-3 | AT5G56000.1 HEAT SHOCK PROTEIN 81.4 | AT5G56030.2 heat shock protein 81-2	GRMZM2G024668_P01 | GRMZM2G069651_P01 | GRMZM2G112165_P01 | GRMZM5G833699_P01 | GRMZM2G012631_P01 | GRMZM2G399073_P02 | GRMZM2G141931_P01 | GRMZM2G002	LOC_Os08g39140.4 heat shock protein, putative, expressed | LOC_Os04g01740.1 heat shock protein, putative, expressed | LOC_Os08g39140.2 heat shock prot	Sobic.002G243200.1.p | Sobic.002G243500.1.p | Sobic.007G216300.1.p | Sobic.006G005600.1.p | Sobic.010G267400.1.p | Sobic.008G111600.1.p | Sobic.007G22	Solyc06g036290.2.1 Heat shock protein 90 (Fragment) IPR003594 ATP-binding region, ATPase-like IPR001404 Heat shock protein Hsp90 | Solyc03g007890.
augustus-D18g-s422742.g404506	2.33616	4.5963	4.00949	AT4G08950.1 Phosphate-responsive 1 family protein | AT1G35140.1 Phosphate-responsive 1 family protein | AT5G64260.1 EXORDIUM like 2 | AT5G09440.1 EXOR	GRMZM2G448883_P01 | AC220927.3_FGP007 | GRMZM2G149422_P01 | GRMZM2G380432_P01 | GRMZM2G008353_P01 | GRMZM2G090226_P01 | GRMZM2G081214_P01	LOC_Os02g52040.1 phosphate-induced protein 1 conserved region domain containing protein, expressed | LOC_Os02g52010.1 phosphate-induced protein 1 cons	Sobic.004G229200.1.p | Sobic.004G229300.1.p | Sobic.004G229500.1.p | Sobic.010G088700.1.p | Sobic.010G088400.1.p | Sobic.007G225400.1.p | Sobic.010G08	Solyc04g074450.1.1 Phi-1 protein (Fragment) IPR006766 Phosphate-induced protein 1 conserved region | Solyc04g074410.1.1 Os06g0220000 protein (Fragme
augustus-D18g-s378105.g371237	2.33565	0	0.394948	NA	NA	NA	NA	NA
augustus-D18g-s929193.g601903	2.334	0	0.0675589	NA	NA	NA	NA	Solyc04g056570.2.1 Tir-nbs-lrr, resistance protein | Solyc04g007320.1.1 Tir-nbs-lrr, resistance protein | Solyc05g007850.1.1 Tir-nbs-lrr, resistance p
augustus-D18g-s493723.g448327	2.33372	-7.52785	0.125052	NA	NA	NA	NA	NA
augustus-D18g-s392003.g382776	2.3335	-8.39274	1.26839	NA	NA	NA	NA	NA
augustus-D18g-s569612.g495915	2.32741	5.3017	1.09818	NA	NA	NA	NA	NA
augustus-D18g-s390825.g381478	2.32483	1.2868	2.64287	AT3G45140.1 lipoxygenase 2	GRMZM2G009479_P01 | GRMZM2G015419_P02	LOC_Os02g10120.1 lipoxygenase, putative, expressed	Sobic.004G078600.1.p	Solyc01g006540.2.1 Lipoxygenase IPR001246 Lipoxygenase, plant | Solyc01g006560.2.1 Lipoxygenase IPR001246 Lipoxygenase, plant | Solyc12g011040.1.1
augustus-D18g-s487611.g444980	2.32389	-2.02684	3.76608	AT1G55860.1 ubiquitin-protein ligase 1 | AT1G70320.1 ubiquitin-protein ligase 2	NA	NA	NA	Solyc07g065630.2.1 Ubiquitin-protein ligase 1 IPR000569 HECT
augustus-D18g-s459776.g427231	2.32259	0	-0.277211	NA	NA	NA	NA	NA
augustus-D18g-s221669.g225855	2.32203	2.68929	3.30171	AT1G03110.1 Transducin/WD40 repeat-like superfamily protein	NA	LOC_Os03g53530.1 WD domain, G-beta repeat domain containing protein, expressed	NA	Solyc06g008700.2.1 tRNA (Guanine-N7-)-methyltransferase subunit Trm82 IPR017986 WD40 repeat, region
augustus-D18g-s30612.g39995	2.32128	3.17353	1.16126	NA	NA	LOC_Os01g55960.1 pentatricopeptide, putative, expressed	Sobic.003G306800.1.p	Solyc07g005740.1.1 Pentatricopeptide repeat-containing protein IPR002885 Pentatricopeptide repeat
augustus-D18g-s382687.g375647	2.32099	2.66	2.15792	NA	NA	NA	NA	NA
augustus-D18g-s108442.g138437	2.31536	2.04869	0.1693	NA	NA	NA	NA	NA
augustus-D18g-s480642.g440478	2.31225	2.64298	1.5893	NA	NA	NA	NA	NA
augustus-D18g-s640344.g537432	2.30785	0	2.75532	NA	NA	NA	NA	NA
augustus-D18g-s973119.g614048	2.30691	2.54966	1.95132	AT5G05570.1 transducin family protein / WD-40 repeat family protein	GRMZM2G434696_P03	LOC_Os07g49300.1 expressed protein	Sobic.002G430000.1.p	Solyc06g051380.1.1 Lethal(2) giant larvae protein homolog 2 IPR011046 WD40 repeat-like | Solyc09g005600.2.1 Lethal(2) giant larvae protein homolog 2
augustus-D18g-s381419.g374464	2.30219	-2.54944	1.43393	NA	NA	NA	NA	NA
augustus-D18g-s6141.g10445	2.30131	3.16864	2.86509	AT4G30720.1 FAD/NAD(P)-binding oxidoreductase family protein	NA	LOC_Os05g34040.2 monooxygenase, putative, expressed | LOC_Os05g34040.1 monooxygenase, putative, expressed	Sobic.009G137000.1.p	Solyc07g005870.2.1 FAD dependent oxidoreductase IPR002938 Monooxygenase, FAD-binding
augustus-D18g-s167354.g189736	2.3004	1.4792	2.26095	AT3G01500.2 carbonic anhydrase 1 | AT5G14740.1 carbonic anhydrase 2 | AT1G70410.2 beta carbonic anhydrase 4 | AT1G23730.1 beta carbonic anhydrase 3	GRMZM2G094165_P01 | GRMZM2G121878_P03 | GRMZM2G121878_P03 | GRMZM2G348512_P03	LOC_Os01g45274.4 carbonic anhydrase, chloroplast precursor, putative, expressed | LOC_Os01g45274.3 carbonic anhydrase, chloroplast precursor, putative	Sobic.003G234500.1.p | Sobic.003G234400.1.p | Sobic.003G234200.1.p | Sobic.003G234200.1.p | Sobic.003G234600.1.p	Solyc02g086820.2.1 Carbonic anhydrase IPR015892 Carbonic anhydrase, prokaryotic-like, conserved site | Solyc05g005490.2.1 Carbonic anhydrase IPR015
augustus-D18g-s230575.g237893	2.30001	1.8649	0.76867	AT5G51660.1 cleavage and polyadenylation specificity factor 160	GRMZM2G453879_P02	NA	Sobic.006G033000.1.p	Solyc03g007100.2.1 Cleavage and polyadenylation specificity factor subunit A IPR004871 Cleavage and polyadenylation specificity factor, A subunit, C
augustus-D18g-s328498.g325381	2.29772	-2.3445	1.1425	NA	GRMZM2G055684_P01 | GRMZM2G026535_P01	LOC_Os05g36010.1 OsSub47 - Putative Subtilisin homologue, expressed	Sobic.009G151000.1.p	Solyc04g078740.2.1 Subtilisin-like protease IPR015500 Peptidase S8, subtilisin-related | Solyc12g088760.1.1 Subtilisin-like protease IPR015500 Pep
augustus-D18g-s206538.g214335	2.29295	1.99786	2.34281	AT5G05740.1 ethylene-dependent gravitropism-deficient and yellow-green-like 2	GRMZM2G044697_P04	LOC_Os01g04900.2 peptidase M50 family protein, putative, expressed | LOC_Os01g04900.1 peptidase M50 family protein, putative, expressed | LOC_Os01g049	Sobic.003G077400.1.p	Solyc06g019200.2.1 Peptidase M50 family protein IPR008915 Peptidase M50
augustus-D18g-s19534.g25889	2.2907	-1.5786	0.69208	NA	NA	NA	NA	NA
augustus-D18g-s251159.g260850	2.29011	1.42504	0.567974	NA	NA	NA	NA	NA
augustus-D18g-s136547.g163679	2.2892	0	0.886942	NA	NA	NA	NA	Solyc07g007920.1.1 Telomere-associated protein RIF1 IPR016024 Armadillo-type fold
augustus-D18g-s31030.g40428	2.28784	0	2.42547	AT2G21390.1 Coatomer, alpha subunit | AT1G62020.1 Coatomer, alpha subunit	AC155622.2_FGP004 | GRMZM2G010054_P01 | GRMZM2G149406_P01	LOC_Os03g50350.1 coatomer alpha subunit, putative, expressed | LOC_Os03g50340.1 coatomer alpha subunit, putative, expressed | LOC_Os09g04110.2 coatome	Sobic.001G117800.1.p | Sobic.003G029600.1.p	Solyc04g080980.2.1 Coatomer alpha subunit-like protein IPR016391 Coatomer, alpha subunit | Solyc07g032100.2.1 Coatomer alpha subunit-like protein I
augustus-D18g-s374441.g367424	2.28633	0	1.63604	NA	NA	NA	NA	NA
augustus-D18g-s654320.g544662	2.28373	-2.71591	0.584657	AT2G41700.1 ATP-binding cassette A1	NA	NA	NA	Solyc04g015970.2.1 ATP-binding cassette 1 IPR003439 ABC transporter-like
augustus-D18g-s892320.g596337	2.28281	0	1.87012	AT3G60550.1 cyclin p3;2 | AT2G45080.1 cyclin p3;1	NA	LOC_Os04g46660.1 cyclin, putative, expressed	NA	Solyc01g090800.2.1 Cyclin-dependent kinase IPR012389 Negative regulatory factor PREG
augustus-D18g-s192882.g202941	2.2805	0	0.417126	NA	NA	NA	NA	NA
augustus-D18g-s396376.g387387	2.27683	0	1.31908	NA	NA	NA	NA	NA
augustus-D18g-s70198.g93382	2.27351	-3.01258	0.781041	NA	NA	NA	NA	NA
augustus-D18g-s307855.g308508	2.27326	4.58716	0.241314	NA	NA	NA	NA	NA
augustus-D18g-s253465.g263095	2.27256	2.56452	1.49426	NA	NA	NA	NA	NA
augustus-D18g-s179239.g197260	2.27251	0	2.81746	AT5G27970.2 ARM repeat superfamily protein	GRMZM2G045128_P01	LOC_Os01g56590.1 guanine nucleotide exchange family protein, putative, expressed	Sobic.003G312100.1.p	Solyc09g018340.2.1 Protein MON2 homolog
augustus-D18g-s40885.g54424	2.27086	0	2.2896	AT4G00450.1 RNA polymerase II transcription mediators	GRMZM5G828278_P02 | GRMZM2G114459_P01 | GRMZM2G036593_P01 | GRMZM2G087658_P01 | GRMZM2G369559_P01	LOC_Os10g40260.1 expressed protein	Sobic.001G540400.1.p	Solyc01g094620.2.1 Mediator of RNA polymerase II transcription subunit 12 IPR019035 Mediator complex, subunit Med12
augustus-D18g-s469350.g434017	2.26765	0	0.837454	AT1G08590.1 Leucine-rich receptor-like protein kinase family protein | AT4G28650.1 Leucine-rich repeat transmembrane protein kinase family protein	GRMZM2G168603_P01 | GRMZM2G438840_P01 | GRMZM2G009818_P01	LOC_Os02g02140.1 receptor protein kinase CLAVATA1 precursor, putative, expressed | LOC_Os03g05140.1 receptor-like protein kinase 2 precursor, putative	Sobic.004G008600.1.p | Sobic.001G506100.1.p	Solyc04g050170.2.1 Receptor like kinase, RLK | Solyc09g064520.2.1 Receptor like kinase, RLK
augustus-D18g-s537188.g479290	2.26622	-3.45409	2.1842	AT5G49470.2 PAS domain-containing protein tyrosine kinase family protein | AT1G67890.1 PAS domain-containing protein tyrosine kinase family protein |	GRMZM2G110572_P02 | GRMZM2G413069_P01 | GRMZM2G448213_P01 | GRMZM2G048243_P01 | GRMZM2G059671_P05 | GRMZM2G098187_P04 | GRMZM2G140537_P01	LOC_Os12g37570.1 protein kinase family protein, putative, expressed | LOC_Os02g12810.1 protein kinase domain containing protein, expressed | LOC_Os02g	Sobic.008G130100.1.p | Sobic.005G213200.1.p | Sobic.004G094300.1.p | Sobic.004G163300.1.p | Sobic.002G133400.1.p | Sobic.010G094900.1.p | Sobic.004G24	Solyc01g059860.2.1 Kinase family protein IPR002290 Serine_threonine protein kinase | Solyc12g099250.1.1 Kinase family protein IPR002290 Serine_thr
augustus-D18g-s370440.g363877	2.26556	0	-0.359404	NA	NA	NA	NA	Solyc12g013600.1.1 TPR and ankyrin repeat-containing protein 1
augustus-D18g-s650656.g543276	2.26536	0	0.387897	NA	NA	NA	NA	NA
augustus-D18g-s465076.g431256	2.26477	2.15929	1.55619	NA	NA	NA	NA	NA
augustus-D18g-s697252.g552776	2.26167	0	0.531377	NA	NA	NA	NA	NA
augustus-D18g-s623084.g527725	2.25995	0	0.170364	NA	NA	NA	NA	NA
augustus-D18g-s590380.g514336	2.25988	11.541	4.48861	NA	NA	NA	NA	NA
augustus-D18g-s878564.g590600	2.25532	0	1.03337	NA	NA	NA	NA	NA
augustus-D18g-s5327.g9005	2.25442	0	1.39559	NA	NA	NA	NA	NA
augustus-D18g-s688294.g551342	2.25415	-6.85211	0.425162	NA	NA	NA	NA	NA
augustus-D18g-s24460.g32026	2.25351	0	0.657687	NA	NA	NA	NA	NA
augustus-D18g-s247641.g257280	2.25301	2.00239	2.46585	NA	NA	NA	NA	NA
augustus-D18g-s319394.g317127	2.25013	-2.45355	1.62753	AT4G38600.1 HEAT repeat ;HECT-domain (ubiquitin-transferase)	GRMZM2G049141_P01	NA	Sobic.006G032300.1.p	Solyc01g111530.2.1 Ubiquitin-protein ligase 4 IPR000569 HECT | Solyc10g055450.1.1 Ubiquitin-protein ligase 4 IPR000569 HECT
augustus-D18g-s722609.g555527	2.24939	1.06427	1.46775	NA	NA	NA	NA	NA
augustus-D18g-s520431.g465899	2.24837	0	1.89243	NA	NA	NA	NA	NA
augustus-D18g-s639840.g537273	2.24671	2.44845	2.87877	AT3G11330.1 plant intracellular ras group-related LRR 9 | AT5G05850.1 plant intracellular ras group-related LRR 1	NA	NA	NA	Solyc03g112270.2.1 Lrr, resistance protein fragment
augustus-D18g-s1021253.g616919	2.24645	-1.33079	2.663	AT2G30800.1 helicase in vascular tissue and tapetum	GRMZM2G468132_P01	LOC_Os01g56190.1 HVT1, putative, expressed	Sobic.003G308500.1.p	Solyc07g044930.2.1 ATP-dependent RNA helicase A IPR011545 DNA_RNA helicase, DEAD_DEAH box type, N-terminal
augustus-D18g-s588495.g512952	2.24605	3.22227	2.49978	AT5G17020.1 exportin 1A | AT3G03110.1 exportin 1B	GRMZM2G022258_P02	LOC_Os03g64080.1 retrotransposon protein, putative, Ty1-copia subclass, expressed	Sobic.001G004400.1.p | Sobic.002G114900.1.p	Solyc03g096920.2.1 Exportin-1 IPR014877 Exportin 1, C-terminal
augustus-D18g-s405842.g393745	2.24437	-4.58216	1.49601	NA	NA	NA	NA	NA
augustus-D18g-s941615.g607469	2.24382	0	1.33788	NA	NA	NA	NA	NA
augustus-D18g-s397093.g388018	2.23888	-2.64165	0.510532	NA	NA	NA	NA	NA
augustus-D18g-s620418.g525439	2.23671	4.53464	0.951087	NA	NA	NA	NA	NA
augustus-D18g-s144950.g171969	2.2339	0	0.549727	NA	NA	NA	NA	NA
augustus-D18g-s421082.g403574	2.23345	0	-0.114824	AT1G04600.1 myosin XI A | AT5G43900.3 myosin 2 | AT2G33240.1 myosin XI D | AT1G04160.1 myosin XI B | AT4G28710.1 Myosin family protein with Dil domain	GRMZM2G471108_P01 | GRMZM2G435294_P01 | GRMZM2G460396_P01 | AC155377.1_FGP001 | GRMZM2G058155_P01 | GRMZM2G113319_P03 | GRMZM2G449909_P01	LOC_Os06g29350.1 myosin, putative, expressed | LOC_Os03g64290.1 myosin, putative, expressed | LOC_Os03g53660.1 Myosin head domain containing protein,	Sobic.001G002200.1.p | Sobic.002G117600.1.p | Sobic.001G090600.1.p | Sobic.010G093600.1.p | Sobic.003G198800.1.p | Sobic.003G275700.1.p | Sobic.009G21	Solyc09g091080.2.1 Myosin XI-F IPR001609 Myosin head, motor region | Solyc09g064200.2.1 Myosin XI-2 IPR001609 Myosin head, motor region | Solyc06g
augustus-D18g-s185170.g200169	2.23319	7.23736	0.746632	NA	NA	NA	NA	NA
augustus-D18g-s604214.g519653	2.23145	0	0.960659	AT1G04860.1 ubiquitin-specific protease 2	NA	NA	NA	Solyc09g091930.2.1 Ubiquitin carboxyl-terminal hydrolase IPR001394 Peptidase C19, ubiquitin carboxyl-terminal hydrolase 2
augustus-D18g-s454524.g422264	2.22938	0	2.85695	AT4G10710.1 global transcription factor C	GRMZM5G806358_P02	LOC_Os04g25550.1 FACT complex subunit SPT16, putative, expressed | LOC_Os12g26030.1 FACT complex subunit SPT16, putative, expressed	Sobic.001G025000.1.p | Sobic.007G192600.1.p	Solyc10g006770.2.1 FACT complex subunit SPT16 IPR000994 Peptidase M24, structural domain | Solyc01g101030.2.1 FACT complex subunit SPT16 IPR013953
augustus-D18g-s494064.g448512	2.22738	0	2.36248	AT1G30400.1 multidrug resistance-associated protein 1 | AT2G34660.1 multidrug resistance-associated protein 2 | AT1G30420.1 multidrug resistance-assoc	GRMZM2G084181_P01	LOC_Os04g52900.2 ABC transporter family protein, putative, expressed | LOC_Os04g52900.1 ABC transporter family protein, putative, expressed	Sobic.006G219300.1.p	Solyc08g006880.2.1 ABC transporter C family member 2 IPR001140 ABC transporter, transmembrane region | Solyc12g036120.1.1 Cystic fibrosis transmembr
augustus-D18g-s772527.g568863	2.22713	-3.18318	0.399563	NA	NA	NA	NA	NA
augustus-D18g-s926035.g601445	2.22172	3.68929	3.02537	NA	NA	NA	NA	NA
augustus-D18g-s297610.g299836	2.21808	2.26782	0.693059	NA	NA	NA	NA	NA
augustus-D18g-s412910.g399627	2.21431	2.15994	0.664707	NA	NA	NA	NA	NA
augustus-D18g-s214266.g220537	2.21386	-1.8477	0.778042	AT3G12280.1 retinoblastoma-related 1	NA	NA	NA	Solyc09g091280.2.1 Retinoblastoma-related protein 1 IPR002720 Retinoblastoma-associated protein, A-box
augustus-D18g-s231192.g238779	2.21356	1.76891	3.59606	AT5G62020.1 heat shock transcription factor B2A | AT4G11660.1 winged-helix DNA-binding transcription factor family protein	GRMZM2G164909_P01 | GRMZM2G165272_P01 | GRMZM2G301485_P01	LOC_Os08g43334.2 HSF-type DNA-binding domain containing protein, expressed | LOC_Os08g43334.1 HSF-type DNA-binding domain containing protein, expresse	NA	Solyc03g026020.2.1 Heat stress transcription factor-type, DNA-binding | Solyc08g080540.2.1 Heat stress transcription factor-type, DNA-binding | Solyc0
augustus-D18g-s888857.g595629	2.21252	-4.10144	0.514859	AT5G67385.1 Phototropic-responsive NPH3 family protein | AT3G49970.1 Phototropic-responsive NPH3 family protein	NA	NA	NA	Solyc02g092560.2.1 Phototropic-responsive NPH3 family protein IPR004249 NPH3 | Solyc02g064720.2.1 Phototropic-responsive NPH3 family protein IPR004
augustus-D18g-s127349.g153758	2.21247	-3.72577	1.19119	NA	NA	NA	NA	NA
augustus-D18g-s15652.g22814	2.21204	-3.55185	1.84956	NA	NA	NA	NA	NA
augustus-D18g-s137828.g165259	2.21202	0	3.72591	AT4G37580.1 Acyl-CoA N-acyltransferases (NAT) superfamily protein | AT2G23060.1 Acyl-CoA N-acyltransferases (NAT) superfamily protein | AT5G67430.1 Ac	GRMZM2G099305_P01 | GRMZM2G458082_P01 | GRMZM2G114184_P01	LOC_Os03g55530.1 HLS, putative, expressed | LOC_Os03g10810.2 HLS, putative, expressed	Sobic.001G079600.1.p | Sobic.002G011400.1.p | Sobic.001G463900.1.p	Solyc02g092490.2.1 Acetyltransferase-like protein IPR000182 GCN5-related N-acetyltransferase | Solyc02g064690.2.1 Acetyltransferase-like protein IP
augustus-D18g-s481740.g441243	2.20967	0	-0.0148099	AT1G54560.1 Myosin family protein with Dil domain | AT1G08730.1 Myosin family protein with Dil domain | AT5G20490.1 Myosin family protein with Dil dom	GRMZM2G435294_P01 | AC155377.1_FGP001 | GRMZM2G113319_P03 | GRMZM2G058155_P01 | GRMZM2G139712_P01 | GRMZM2G471108_P01 | GRMZM2G460396_P01 | GRMZM2G332	LOC_Os06g29350.1 myosin, putative, expressed | LOC_Os03g48140.1 myosin, putative, expressed | LOC_Os01g51634.1 myosin-2 heavy chain, non muscle, putat	Sobic.010G093600.1.p | Sobic.003G198800.1.p | Sobic.001G090600.1.p | Sobic.003G275700.1.p | Sobic.009G212900.1.p | Sobic.002G117600.1.p | Sobic.001G00	Solyc06g083960.1.1 Myosin XI IPR001609 Myosin head, motor region | Solyc06g008530.1.1 Myosin XI IPR001609 Myosin head, motor region | Solyc07g0411
augustus-D18g-s532415.g475067	2.20959	0	1.34171	AT4G37340.1 cytochrome P450, family 81, subfamily D, polypeptide 3 | AT4G37330.1 cytochrome P450, family 81, subfamily D, polypeptide 4 | AT3G28740.1	NA	NA	NA	Solyc04g078290.2.1 Cytochrome P450 | Solyc12g088460.1.1 Cytochrome P450 | Solyc12g088510.1.1 Cytochrome P450 | Solyc04g078270.2.1 Cytochrome P450 | So
augustus-D18g-s570192.g496443	2.20613	-7.79192	0.887642	NA	NA	LOC_Os01g01900.1 retrotransposon protein, putative, unclassified, expressed | LOC_Os11g44530.1 retrotransposon protein, putative, unclassified, expres	NA	NA
augustus-D18g-s503967.g453671	2.20588	1.46673	2.33092	AT5G56970.1 cytokinin oxidase 3 | AT2G19500.1 cytokinin oxidase 2	NA	NA	NA	Solyc12g008900.1.1 Cytokinin oxidase_dehydrogenase 2 IPR015345 Cytokinin dehydrogenase 1, FAD and cytokinin binding | Solyc10g017990.1.1 Cytokinin o
augustus-D18g-s37905.g49074	2.20213	-1.91243	0.754159	NA	NA	NA	NA	NA
augustus-D18g-s323287.g320704	2.20049	2.06825	1.23465	NA	NA	LOC_Os07g36710.1 retrotransposon protein, putative, unclassified, expressed | LOC_Os11g44780.1 retrotransposon protein, putative, unclassified, expres	NA	NA
augustus-D18g-s619009.g524384	2.20038	-5.05085	0.670795	NA	NA	NA	NA	NA
augustus-D18g-s350725.g344950	2.19907	3.28158	2.91005	NA	NA	LOC_Os08g19870.1 transposon protein, putative, Ac/Ds sub-class, expressed	NA	NA
augustus-D18g-s647653.g541408	2.19623	0	2.57739	AT1G35660.1 unknown protein; FUNCTIONS IN: molecular_function unknown; INVOLVED IN: biological_process unknown; LOCATED IN: plasma membrane; EXPRESSED	GRMZM2G167247_P01	LOC_Os01g65320.1 expressed protein	Sobic.003G372700.1.p	Solyc06g065350.2.1 Erythroid differentiation-related factor 1-like protein
augustus-D18g-s159726.g183505	2.1955	-2.35392	1.20912	NA	NA	LOC_Os02g45900.1 tRNA-splicing endonuclease positive effector-related, putative, expressed	NA	Solyc03g006480.1.1 Helicase sen1 IPR014016 Helicase, superfamily 1, UvrD-related | Solyc12g013590.1.1 Helicase sen1
augustus-D18g-s363999.g357668	2.19531	3.88159	0.157349	NA	NA	NA	NA	NA
augustus-D18g-s752247.g562686	2.19203	4.17668	1.23018	AT2G34860.1 DnaJ/Hsp40 cysteine-rich domain superfamily protein	GRMZM2G021687_P01	LOC_Os08g36140.1 expressed protein	Sobic.007G151900.1.p	Solyc01g006130.2.1 Homology to unknown gene IPR001305 Heat shock protein DnaJ, cysteine-rich region
augustus-D18g-s845828.g584360	2.18883	-1.59888	0.765311	NA	NA	NA	NA	NA
augustus-D18g-s268913.g277701	2.18806	1.05426	0.552573	NA	NA	NA	NA	Solyc02g082290.2.1 MORC family CW-type zinc finger 3 IPR003594 ATP-binding region, ATPase-like
augustus-D18g-s569037.g495438	2.18646	5.4316	0.160353	NA	NA	NA	NA	NA
augustus-D18g-s540499.g481705	2.18631	1.54387	1.10124	NA	NA	NA	NA	NA
augustus-D18g-s498595.g451150	2.18562	0	1.64352	AT2G45080.1 cyclin p3;1 | AT3G60550.1 cyclin p3;2	NA	NA	NA	Solyc01g090800.2.1 Cyclin-dependent kinase IPR012389 Negative regulatory factor PREG
augustus-D18g-s548602.g484992	2.1852	0	2.44605	AT3G08530.1 Clathrin, heavy chain | AT3G11130.1 Clathrin, heavy chain	GRMZM2G057576_P01	LOC_Os12g01390.1 clathrin heavy chain, putative, expressed | LOC_Os11g01380.1 clathrin heavy chain, putative, expressed	Sobic.005G003300.1.p | Sobic.008G003700.1.p	Solyc05g052510.2.1 Clathrin heavy chain IPR016341 Clathrin, heavy chain | Solyc03g096000.2.1 Clathrin heavy chain IPR016341 Clathrin, heavy chain
augustus-D18g-s320590.g318201	2.18493	1.7783	3.15244	NA	NA	NA	NA	NA
augustus-D18g-s480653.g440486	2.18395	0	1.29796	AT1G49630.1 presequence protease 2 | AT3G19170.1 presequence protease 1	GRMZM2G072861_P01	LOC_Os02g52390.1 M16 domain containing zinc peptidase, putative, expressed	Sobic.004G307100.1.p	Solyc01g108600.2.1 Presequence protease, mitochondrial IPR013578 Peptidase M16C associated
augustus-D18g-s532121.g474821	2.18327	0	1.45592	NA	NA	NA	NA	NA
augustus-D18g-s85309.g111628	2.18241	0	2.04855	NA	NA	NA	NA	NA
augustus-D18g-s953909.g608901	2.1804	-2.39772	2.43898	NA	NA	NA	NA	NA
augustus-D18g-s980346.g615139	2.1787	3.66718	1.05479	NA	NA	NA	NA	NA
augustus-D18g-s335498.g331277	2.17834	0	1.91708	AT1G68740.1 EXS (ERD1/XPR1/SYG1) family protein	GRMZM2G064657_P01	LOC_Os01g02000.1 phosphate transporter 1, putative, expressed | LOC_Os06g29790.1 phosphate transporter 1, putative, expressed	Sobic.010G138800.1.p | Sobic.003G101000.1.p	Solyc05g010060.2.1 Xenotropic and polytropic retrovirus receptor IPR004342 EXS, C-terminal | Solyc09g090360.2.1 Xenotropic and polytropic retrovirus
augustus-D18g-s695693.g552445	2.17813	5.90249	2.1346	NA	NA	NA	NA	NA
augustus-D18g-s562805.g491043	2.178	0	0.831126	NA	NA	NA	NA	NA
augustus-D18g-s546146.g484243	2.1778	2.40302	1.28876	NA	NA	NA	NA	NA
augustus-D18g-s636898.g536281	2.17578	3.14586	1.14083	NA	NA	NA	NA	NA
augustus-D18g-s636102.g536009	2.17482	0	0.391688	NA	NA	NA	NA	NA
augustus-D18g-s22398.g28861	2.17276	0	0.540546	NA	NA	LOC_Os03g41624.1 retrotransposon, putative, centromere-specific, expressed | LOC_Os04g17600.1 retrotransposon, putative, centromere-specific, expresse	NA	NA
augustus-D18g-s328806.g325687	2.17138	0	3.2154	NA	NA	NA	NA	NA
augustus-D18g-s940418.g606884	2.17127	2.44372	0.925527	NA	NA	NA	NA	NA
augustus-D18g-s150469.g175188	2.16871	6.60026	1.48248	NA	NA	NA	NA	NA
augustus-D18g-s955570.g609428	2.16814	0	2.24549	AT1G08260.1 DNA polymerase epsilon catalytic subunit | AT2G27120.1 DNA polymerase epsilon catalytic subunit	GRMZM2G426847_P01	LOC_Os02g30800.1 POLE1 - Putative DNA polymerase epsilon catalytic subunit, expressed	Sobic.004G156200.1.p	Solyc11g067110.1.1 DNA polymerase IPR006133 DNA-directed DNA polymerase, family B, exonuclease
augustus-D18g-s573051.g499214	2.16733	0	0.893206	NA	NA	NA	NA	NA
augustus-D18g-s603033.g519163	2.1672	0	3.06477	NA	NA	NA	NA	NA
augustus-D18g-s169425.g191849	2.16229	0	4.48666	NA	NA	NA	NA	Solyc01g109080.2.1 Protein kinase IPR000403 Phosphatidylinositol 3- and 4-kinase, catalytic
augustus-D18g-s847820.g584780	2.16169	5.22318	0.276884	AT5G25450.1 Cytochrome bd ubiquinol oxidase, 14kDa subunit | AT4G32470.1 Cytochrome bd ubiquinol oxidase, 14kDa subunit	GRMZM2G161278_P01 | GRMZM2G170457_P01	LOC_Os07g10500.1 cytochrome b-c1 complex subunit 7, putative, expressed | LOC_Os03g59220.1 cytochrome b-c1 complex subunit 7, putative, expressed	Sobic.002G072600.1.p | Sobic.001G047800.1.p	Solyc08g067020.2.1 Ubiquinol-cytochrome c reductase complex protein IPR003197 Cytochrome bd ubiquinol oxidase, 14 kDa subunit
augustus-D18g-s541341.g482282	2.16143	0	-0.0620598	NA	NA	NA	NA	NA
augustus-D18g-s40877.g54406	2.16089	7.72372	3.75424	AT1G12680.1 phosphoenolpyruvate carboxylase-related kinase 2	GRMZM2G034065_P02 | GRMZM2G004079_P01	LOC_Os09g29170.2 CAMK_CAMK_like.38 - CAMK includes calcium/calmodulin depedent protein kinases, expressed | LOC_Os09g29170.1 CAMK_CAMK_like.38 - CAMK	Sobic.002G231300.1.p | Sobic.007G160600.1.p	Solyc01g081290.2.1 Pentatricopeptide repeat-containing protein IPR002290 Serine_threonine protein kinase | Solyc01g105670.2.1 Calcium-dependent prot
augustus-D18g-s575553.g502157	2.15968	0	1.35247	AT1G31770.1 ATP-binding cassette 14 | AT3G25620.2 ABC-2 type transporter family protein | AT4G27420.1 ABC-2 type transporter family protein	GRMZM2G165757_P01	LOC_Os08g07010.1 ABC-2 type transporter domain containing protein, expressed	Sobic.007G054500.1.p	Solyc08g075430.2.1 ABC transporter G family member 14 IPR013525 ABC-2 type transporter | Solyc08g005580.2.1 ABC transporter G family member 14 IPR0
augustus-D18g-s458869.g426377	2.15916	0	0.258762	NA	NA	NA	NA	NA
augustus-D18g-s618915.g524283	2.15876	5.56636	-0.0972779	NA	NA	NA	NA	NA
augustus-D18g-s275113.g281091	2.15857	-1.28422	3.98859	NA	NA	NA	NA	NA
augustus-D18g-s719232.g554703	2.15768	0	1.0973	AT4G28650.1 Leucine-rich repeat transmembrane protein kinase family protein | AT1G08590.1 Leucine-rich receptor-like protein kinase family protein	GRMZM2G168603_P01 | GRMZM2G438840_P01 | GRMZM2G009818_P01	LOC_Os02g02140.1 receptor protein kinase CLAVATA1 precursor, putative, expressed | LOC_Os03g05140.1 receptor-like protein kinase 2 precursor, putative	Sobic.004G008600.1.p | Sobic.001G506100.1.p	Solyc04g050170.2.1 Receptor like kinase, RLK | Solyc09g064520.2.1 Receptor like kinase, RLK
augustus-D18g-s592579.g515936	2.1574	0	0.6403	AT5G03760.1 Nucleotide-diphospho-sugar transferases superfamily protein | AT5G22740.1 cellulose synthase-like A02 | AT1G23480.1 cellulose synthase-lik	GRMZM2G334142_P01 | GRMZM2G443715_P01 | GRMZM2G105631_P01 | GRMZM2G107754_P02 | GRMZM2G108600_P03 | GRMZM2G099088_P01 | GRMZM2G020742_P03 | GRMZM2G115	LOC_Os06g42020.1 CSLA9 - cellulose synthase-like family A, expressed | LOC_Os02g09930.1 CSLA1 - cellulose synthase-like family A; mannan synthase, exp	Sobic.010G197300.1.p | Sobic.004G075900.1.p | Sobic.002G139900.1.p | Sobic.010G093500.1.p | Sobic.007G137400.1.p | Sobic.001G252700.1.p	Solyc10g083670.1.1 Cellulose synthase-like C2 glycosyltransferase family 2 IPR001173 Glycosyl transferase, family 2 | Solyc05g055410.1.1 Cellulose s
augustus-D18g-s876254.g589475	2.15738	2.67269	-0.420664	NA	NA	NA	NA	NA
augustus-D18g-s181953.g198806	2.15684	5.87094	1.58347	NA	NA	NA	NA	NA
augustus-D18g-s763608.g566425	2.15682	0	1.98326	NA	NA	NA	NA	NA
augustus-D18g-s306951.g307777	2.15083	0	2.1904	NA	NA	NA	NA	NA
augustus-D18g-s32994.g42522	2.14932	-1.22758	3.89307	NA	NA	NA	NA	Solyc04g014210.2.1 ATP dependent RNA helicase IPR014001 DEAD-like helicase, N-terminal | Solyc11g010310.1.1 ATP dependent RNA helicase IPR014001 D
augustus-D18g-s636802.g536240	2.14916	0	3.70642	AT5G18410.1 transcription activators	GRMZM2G170567_P01	LOC_Os03g05020.1 PIR, putative, expressed	Sobic.001G507200.1.p	Solyc11g013280.1.1 Cytoplasmic FMR1 interacting protein 2 IPR008081 Cytoplasmic FMR1-interacting
augustus-D18g-s300010.g302001	2.14682	0	6.01551	AT1G15690.1 Inorganic H pyrophosphatase family protein	GRMZM2G104419_P01 | GRMZM2G069095_P01 | GRMZM2G148200_P01 | GRMZM2G014240_P01 | GRMZM2G170927_P01 | GRMZM2G035542_P01 | GRMZM2G041065_P01 | GRMZM2G363	LOC_Os06g43660.1 inorganic H+ pyrophosphatase, putative, expressed | LOC_Os02g09150.2 inorganic H+ pyrophosphatase, putative, expressed | LOC_Os02g091	Sobic.010G060600.1.p | Sobic.004G068300.1.p | Sobic.010G114000.1.p | Sobic.010G205500.1.p | Sobic.004G333900.1.p | Sobic.003G155000.1.p | Sobic.009G05	Solyc06g068240.2.1 Pyrophosphate-energized proton pump IPR004131 Inorganic H+ pyrophosphatase | Solyc03g117480.2.1 Pyrophosphate-energized proton pu
augustus-D18g-s984357.g615605	2.14113	0	3.76452	NA	NA	NA	NA	NA
augustus-D18g-s897324.g597938	2.14045	0	2.17478	NA	NA	NA	NA	NA
augustus-D18g-s1035266.g618542	2.13885	0	3.5198	AT2G25170.1 chromatin remodeling factor CHD3 (PICKLE) | AT4G31900.1 chromatin remodeling factor, putative	NA	LOC_Os06g08480.1 CHD3-type chromatin-remodeling factor PICKLE, putative, expressed	Sobic.010G065300.1.p	Solyc08g029120.1.1 Chromodomain helicase DNA binding protein 3 IPR000330 SNF2-related | Solyc06g065730.2.1 Chromodomain helicase DNA binding protein
augustus-D18g-s367352.g360897	2.13772	0	0.478547	NA	NA	NA	NA	NA
augustus-D18g-s512421.g459676	2.13483	1.92727	1.54518	AT2G37170.1 plasma membrane intrinsic protein 2 | AT5G60660.1 plasma membrane intrinsic protein 2;4 | AT3G54820.1 plasma membrane intrinsic protein 2;	GRMZM2G154628_P01 | GRMZM2G081192_P01 | GRMZM2G092125_P01 | GRMZM2G178693_P01 | GRMZM2G014914_P02 | GRMZM2G047368_P02 | GRMZM2G018649_P01 | GRMZM2G432	LOC_Os02g41860.2 aquaporin protein, putative, expressed | LOC_Os02g41860.1 aquaporin protein, putative, expressed | LOC_Os07g26690.1 aquaporin protein	Sobic.004G222000.1.p | Sobic.002G124700.1.p | Sobic.006G150100.1.p | Sobic.002G125200.1.p | Sobic.002G125700.1.p | Sobic.002G125000.1.p | Sobic.002G12	Solyc11g069430.1.1 Aquaporin 1 IPR012269 Aquaporin | Solyc06g011350.2.1 Aquaporin 2 IPR012269 Aquaporin | Solyc10g084120.1.1 Aquaporin IPR012269
augustus-D18g-s968426.g612585	2.13199	0	-0.147849	NA	NA	NA	NA	Solyc05g006530.2.1 ATP-dependent RNA helicase IPR011545 DNA_RNA helicase, DEAD_DEAH box type, N-terminal
augustus-D18g-s323802.g321199	2.12485	0	1.42146	AT2G47500.1 P-loop nucleoside triphosphate hydrolases superfamily protein with CH (Calponin Homology) domain | AT5G27000.1 kinesin 4	GRMZM2G122965_P02 | GRMZM2G372180_P01	LOC_Os12g36100.2 kinesin-4, putative, expressed | LOC_Os12g36100.1 kinesin-4, putative, expressed | LOC_Os03g18980.1 kinesin motor domain containing p	Sobic.001G399200.1.p | Sobic.005G209600.1.p | Sobic.008G123000.1.p	Solyc06g009780.2.1 Kinesin IPR001752 Kinesin, motor region | Solyc09g075480.2.1 Kinesin IPR001752 Kinesin, motor region | Solyc01g100120.2.1 Kines
augustus-D18g-s580813.g507294	2.12283	2.43054	3.19249	AT3G12580.1 heat shock protein 70 | AT5G02500.1 heat shock cognate protein 70-1 | AT3G09440.1 Heat shock protein 70 (Hsp 70) family protein | AT5G0249	GRMZM2G428391_P01 | GRMZM2G056039_P01 | GRMZM2G340251_P02 | AC209784.3_FGP007 | GRMZM2G310431_P01 | GRMZM2G366532_P02 | GRMZM5G802801_P01 | GRMZM2G114	LOC_Os11g47760.4 DnaK family protein, putative, expressed | LOC_Os05g38530.1 DnaK family protein, putative, expressed | LOC_Os11g47760.1 DnaK family p	Sobic.001G420100.1.p | Sobic.006G055600.1.p | Sobic.008G136000.1.p | Sobic.009G163900.1.p | Sobic.003G350700.1.p | Sobic.001G418600.1.p | Sobic.001G11	Solyc09g010630.2.1 heat shock protein IPR013126 Heat shock protein 70 | Solyc06g076020.2.1 heat shock protein IPR013126 Heat shock protein 70 | So
augustus-D18g-s727027.g557104	2.1209	-4.01666	1.98266	NA	NA	NA	NA	NA
augustus-D18g-s106156.g136580	2.12065	1.02946	1.888	AT4G29530.1 Pyridoxal phosphate phosphatase-related protein | AT1G17710.1 Pyridoxal phosphate phosphatase-related protein | AT1G73010.1 phosphate star	GRMZM2G035134_P02 | GRMZM2G142776_P01	LOC_Os01g41660.1 phosphoethanolamine/phosphocholine phosphatase, putative, expressed | LOC_Os01g52230.1 phosphoethanolamine/phosphocholine phosphatase	Sobic.003G209600.1.p | Sobic.003G279300.1.p	Solyc06g062550.2.1 Phosphatase IPR016965 Pyridoxal phosphate phosphatase, PHOSPHO2 | Solyc06g062560.1.1 Phosphatase IPR016965 Pyridoxal phosphate
augustus-D18g-s299999.g301993	2.11693	-2.51029	1.0062	NA	NA	NA	NA	NA
augustus-D18g-s851554.g585871	2.11662	1.3092	0.290632	NA	NA	NA	NA	NA
augustus-D18g-s57629.g77814	2.11447	-2.64723	2.12784	NA	NA	NA	NA	Solyc03g112940.2.1 Serine_threonine-protein kinase ATM
augustus-D18g-s197321.g206356	2.11389	7.89653	2.1036	NA	NA	NA	NA	NA
augustus-D18g-s226441.g232332	2.11114	0	3.49229	NA	NA	NA	NA	Solyc09g007310.2.1 Ubiquitin-protein ligase 4 IPR000569 HECT
augustus-D18g-s47655.g64830	2.10886	-9.65923	2.48526	NA	NA	NA	NA	Solyc03g062850.1.1 Transposon Ty1-PL Gag-Pol polyprotein IPR013103 Reverse transcriptase, RNA-dependent DNA polymerase
augustus-D18g-s1058309.g619226	2.10745	0	1.44048	AT1G58250.2 Golgi-body localisation protein domain ;RNA pol II promoter Fmp27 protein domain | AT5G49680.2 Golgi-body localisation protein domain ;RNA	NA	NA	NA	Solyc04g076540.2.1 Aberrant pollen transmission 1 IPR019443 Protein of unknown function FMP27, domain-6, C-terminal | Solyc12g088010.1.1 Aberrant po
augustus-D18g-s22429.g28907	2.10731	-1.12494	3.71422	AT1G71220.2 UDP-glucose:glycoprotein glucosyltransferases;transferases, transferring hexosyl groups;transferases, transferring glycosyl groups	GRMZM2G370162_P02	NA	Sobic.004G337800.1.p	Solyc01g104040.2.1 UDP-glucose glycoprotein glucosyltransferase IPR009448 UDP-glucose:Glycoprotein Glucosyltransferase
augustus-D18g-s570842.g497042	2.1072	-5.23407	1.42544	NA	NA	NA	NA	NA
augustus-D18g-s375855.g368822	2.10618	1.99696	0.806551	NA	NA	NA	NA	NA
augustus-D18g-s27100.g36142	2.10511	0	3.77734	AT1G62390.1 Octicosapeptide/Phox/Bem1p (PB1) domain-containing protein / tetratricopeptide repeat (TPR)-containing protein	NA	NA	NA	Solyc02g081200.1.1 At1g62390-like protein (Fragment) IPR011990 Tetratricopeptide-like helical | Solyc02g036360.1.1 At1g62390-like protein (Fragment)
augustus-D18g-s653744.g544424	2.10422	-1.15861	1.86833	AT2G36810.1 ARM repeat superfamily protein	GRMZM2G439049_P01	NA	Sobic.001G504200.1.p	Solyc09g008490.2.1 HEAT repeat family protein expressed IPR011989 Armadillo-like helical
augustus-D18g-s881636.g592205	2.10199	-2.63614	2.5432	NA	NA	NA	NA	NA
augustus-D18g-s268017.g276667	2.0979	1.84969	2.30414	NA	NA	NA	NA	Solyc03g020020.2.1 AT3G05680-like protein (Fragment)
augustus-D18g-s541262.g482236	2.09627	0	1.70304	NA	NA	NA	NA	Solyc01g080430.2.1 Baculoviral IAP repeat-containing 2 IPR001841 Zinc finger, RING-type
augustus-D18g-s53959.g73825	2.09567	0	2.10868	AT1G55350.5 calpain-type cysteine protease family	GRMZM2G321753_P01	LOC_Os02g47970.1 calpain, putative, expressed	Sobic.001G400500.1.p	Solyc12g100360.1.1 Calpain-like protein IPR001300 Peptidase C2, calpain
augustus-D18g-s79557.g104831	2.09471	0	0.552147	NA	NA	NA	NA	NA
augustus-D18g-s847128.g584608	2.09266	-2.73766	0.831358	NA	NA	LOC_Os01g33460.1 retrotransposon protein, putative, unclassified, expressed | LOC_Os01g16160.1 retrotransposon protein, putative, unclassified, expres	NA	NA
augustus-D18g-s320760.g318358	2.08785	0	1.04885	NA	NA	NA	NA	NA
augustus-D18g-s263436.g273426	2.08725	0	3.06258	NA	NA	NA	NA	NA
augustus-D18g-s451580.g419667	2.08616	-10.575	4.91147	NA	NA	NA	NA	NA
augustus-D18g-s334850.g330672	2.08279	-2.89503	0.968287	NA	NA	NA	NA	NA
augustus-D18g-s525694.g471528	2.08266	0	-0.331209	AT3G17920.1 Outer arm dynein light chain 1 protein | AT1G48540.1 Outer arm dynein light chain 1 protein	GRMZM2G411653_P01	LOC_Os03g12160.1 leucine-rich repeat family protein, putative, expressed | LOC_Os03g12160.2 leucine-rich repeat family protein, putative, expressed	Sobic.001G452600.1.p	Solyc03g118620.2.1 Leucine-rich repeat family protein
augustus-D18g-s183672.g199507	2.07818	-1.12106	3.83533	AT1G55350.5 calpain-type cysteine protease family	GRMZM2G321753_P01	LOC_Os02g47970.1 calpain, putative, expressed	Sobic.001G400500.1.p	Solyc12g100360.1.1 Calpain-like protein IPR001300 Peptidase C2, calpain
augustus-D18g-s632829.g535130	2.07633	-2.6975	2.23109	NA	NA	NA	NA	NA
augustus-D18g-s449986.g418387	2.07608	0	0.20275	NA	NA	LOC_Os08g11620.1 retrotransposon protein, putative, Ty3-gypsy subclass, expressed | LOC_Os12g10050.1 retrotransposon protein, putative, Ty3-gypsy subc	NA	Solyc11g050910.1.1 Pol polyprotein IPR001584 Integrase, catalytic core | Solyc00g131710.1.1 Pol polyprotein IPR001584 Integrase, catalytic core |
augustus-D18g-s403086.g391354	2.07599	8.63491	3.08409	AT3G13580.3 Ribosomal protein L30/L7 family protein | AT2G01250.1 Ribosomal protein L30/L7 family protein | AT2G44120.2 Ribosomal protein L30/L7 famil	GRMZM2G094051_P01 | GRMZM2G100225_P01 | GRMZM2G178807_P01 | GRMZM5G868433_P04 | GRMZM2G344279_P02	LOC_Os04g51630.1 60S ribosomal protein L7, putative, expressed | LOC_Os04g51630.2 60S ribosomal protein L7, putative, expressed | LOC_Os08g13690.1 60S	Sobic.K033000.1.p | Sobic.007G085000.1.p | Sobic.006G206500.1.p | Sobic.006G206900.1.p | Sobic.004G139600.1.p	Solyc07g008370.2.1 60S ribosomal protein L7 IPR005998 Ribosomal protein L7, eukaryotic | Solyc08g075090.2.1 60S ribosomal protein L7 IPR005998 Rib
augustus-D18g-s562434.g490816	2.07492	-1.78384	3.02765	NA	NA	NA	NA	NA
augustus-D18g-s791838.g572153	2.07464	3.58285	1.33839	NA	NA	NA	NA	NA
augustus-D18g-s640437.g537500	2.07375	-2.07185	1.84812	AT3G60550.1 cyclin p3;2 | AT2G45080.1 cyclin p3;1	NA	LOC_Os04g46660.1 cyclin, putative, expressed	NA	Solyc01g090800.2.1 Cyclin-dependent kinase IPR012389 Negative regulatory factor PREG
augustus-D18g-s255960.g265976	2.07244	2.94144	1.09938	NA	NA	NA	NA	NA
augustus-D18g-s891697.g596254	2.07235	0	5.81109	NA	NA	NA	NA	NA
augustus-D18g-s152037.g177069	2.07151	0	1.25003	NA	NA	NA	NA	NA
augustus-D18g-s384245.g376843	2.07131	-2.73785	0.933641	AT4G03550.1 glucan synthase-like 5 | AT4G04970.1 glucan synthase-like 1	GRMZM2G022856_P01 | GRMZM2G180951_P01 | GRMZM2G059212_P01 | GRMZM5G840560_P01 | GRMZM2G353905_P01	LOC_Os01g55040.1 1,3-beta-glucan synthase component, putative, expressed | LOC_Os02g58560.1 1,3-beta-glucan synthase component, putative, expressed |	Sobic.003G298900.1.p | Sobic.003G252500.1.p	Solyc07g053980.2.1 Glucan synthase like 1 IPR003440 Glycosyl transferase, family 48 | Solyc02g078230.1.1 Glucan synthase like 1 IPR003440 Glycosyl
augustus-D18g-s499262.g451495	2.06979	1.02436	2.99685	NA	NA	NA	NA	NA
augustus-D18g-s655022.g544921	2.06903	0	0.69869	AT5G61140.2 U5 small nuclear ribonucleoprotein helicase	NA	NA	Sobic.001G457800.1.p	Solyc06g069480.2.1 Related to ATP dependent RNA helicase IPR004179 Sec63 domain
augustus-D18g-s574849.g501459	2.06858	0	3.75218	AT4G10710.1 global transcription factor C	GRMZM5G806358_P02	LOC_Os04g25550.1 FACT complex subunit SPT16, putative, expressed | LOC_Os08g31240.1 FACT complex subunit SPT16, putative, expressed	Sobic.007G192600.1.p | Sobic.001G025000.1.p	Solyc01g101030.2.1 FACT complex subunit SPT16 IPR013953 FACT complex subunit Spt16p_Cdc68p | Solyc01g101020.2.1 FACT complex subunit SPT16 IPR01395
augustus-D18g-s619850.g524971	2.06629	4.10686	1.91563	NA	NA	NA	NA	NA
augustus-D18g-s259292.g269354	2.06513	3.3196	1.6012	NA	NA	NA	NA	NA
augustus-D18g-s34193.g43984	2.06368	0	2.56489	NA	NA	NA	NA	NA
augustus-D18g-s230907.g238408	2.06065	-1.31427	2.91812	AT1G23230.1 CONTAINS InterPro DOMAIN/s: Mediator complex subunit Med23 (InterPro:IPR021629); Has 187 Blast hits to 184 proteins in 67 species: Archae	GRMZM5G824439_P01	LOC_Os02g49992.2 expressed protein | LOC_Os02g49992.3 expressed protein | LOC_Os02g49992.1 expressed protein	Sobic.004G248600.1.p	Solyc05g016460.1.1 Unknown Protein
augustus-D18g-s196307.g205515	2.06012	3.709	0.189988	NA	NA	NA	NA	NA
augustus-D18g-s131460.g158223	2.05695	-8.71234	1.13895	NA	NA	NA	NA	NA
augustus-D18g-s322476.g319952	2.05502	-1.82695	3.62464	AT5G60040.2 nuclear RNA polymerase C1	GRMZM2G080176_P01	LOC_Os04g41490.1 DNA-directed RNA polymerase III subunit RPC1, putative, expressed	Sobic.006G131200.1.p	Solyc11g072730.1.1 DNA-directed RNA polymerase IPR015700 DNA-directed RNA polymerase III largest subunit
augustus-D18g-s450012.g418406	2.05475	0	-0.253718	NA	NA	NA	NA	NA
augustus-D18g-s259402.g269428	2.05442	-1.75968	3.4078	AT3G43300.1 HOPM interactor 7	GRMZM2G335287_P01	LOC_Os07g37750.1 ATMIN7, putative, expressed	Sobic.002G340900.1.p	Solyc12g017830.1.1 Sec7 guanine nucleotide exchange factor IPR000904 SEC7-like
augustus-D18g-s338709.g333787	2.05346	0	1.48899	AT1G16800.1 P-loop containing nucleoside triphosphate hydrolases superfamily protein	NA	LOC_Os09g32190.1 tRNA-splicing endonuclease positive effector-related, putative, expressed	Sobic.002G252400.1.p	Solyc03g124000.1.1 Unknown Protein
augustus-D18g-s129292.g155939	2.05345	-7.1079	0.109675	NA	NA	NA	NA	NA
augustus-D18g-s52778.g72172	2.05345	-7.87612	0.134338	NA	NA	NA	NA	NA
augustus-D18g-s251423.g261110	2.05236	2.31367	3.48195	AT5G51220.1 ubiquinol-cytochrome C chaperone family protein	NA	LOC_Os07g30790.1 ubiquinol-cytochrome C chaperone family protein, putative, expressed	Sobic.002G306100.1.p	Solyc06g034100.2.1 Ubiquinol-cytochrome C chaperone family protein IPR007129 Ubiquinol-cytochrome C chaperone
augustus-D18g-s289712.g291320	2.05215	-1.8967	-0.352634	NA	NA	NA	NA	NA
augustus-D18g-s833103.g580251	2.05069	5.05164	1.7561	AT3G13530.1 mitogen-activated protein kinase kinase kinase 7 | AT3G07980.1 mitogen-activated protein kinase kinase kinase 6	GRMZM2G011439_P01 | GRMZM2G084586_P01 | GRMZM2G017654_P02	LOC_Os04g56530.1 STE_MEKK_ste11_MAP3K.1 - STE kinases include homologs to sterile 7, sterile 11 and sterile 20 from yeast, expressed	Sobic.006G251000.1.p	Solyc11g033270.1.1 Serine_threonine-protein kinase 3 IPR002290 Serine_threonine protein kinase
augustus-D18g-s43234.g58458	2.05051	2.61464	1.51934	AT1G22540.1 Major facilitator superfamily protein | AT1G72125.1 Major facilitator superfamily protein | AT1G72140.1 Major facilitator superfamily prot	GRMZM2G378604_P02 | GRMZM2G316889_P01 | GRMZM2G400602_P01 | GRMZM2G077498_P01	LOC_Os05g35650.1 peptide transporter PTR2, putative, expressed | LOC_Os05g35650.2 peptide transporter PTR2, putative, expressed | LOC_Os01g65200.3 pro	Sobic.009G148900.1.p | Sobic.003G371000.1.p | Sobic.007G213200.1.p | Sobic.009G148800.1.p	NA
augustus-D18g-s458927.g426437	2.04767	0	1.86507	AT1G62020.1 Coatomer, alpha subunit | AT2G21390.1 Coatomer, alpha subunit	GRMZM2G010054_P01 | GRMZM2G149406_P01 | AC155622.2_FGP004	LOC_Os03g50340.1 coatomer alpha subunit, putative, expressed | LOC_Os09g04110.2 coatomer alpha subunit, putative, expressed | LOC_Os09g04110.1 coatome	Sobic.001G117800.1.p | Sobic.003G029600.1.p	Solyc04g080980.2.1 Coatomer alpha subunit-like protein IPR016391 Coatomer, alpha subunit | Solyc07g032100.2.1 Coatomer alpha subunit-like protein I
augustus-D18g-s565021.g492073	2.04766	-3.84492	0.0590068	NA	NA	NA	NA	NA
augustus-D18g-s357083.g350031	2.04756	3.01497	1.22885	NA	NA	NA	NA	NA
augustus-D18g-s751134.g562522	2.04741	0	3.42334	NA	NA	NA	NA	NA
augustus-D18g-s733910.g559029	2.04733	-2.15301	1.59286	AT1G01950.3 armadillo repeat kinesin 2 | AT1G12430.2 armadillo repeat kinesin 3	GRMZM2G447455_P01	LOC_Os06g04560.2 kinesin motor domain containing protein, expressed | LOC_Os06g04560.1 kinesin motor domain containing protein, expressed	Sobic.010G027500.1.p	Solyc08g079710.2.1 Kinesin IPR001752 Kinesin, motor region | Solyc01g091480.2.1 Kinesin IPR001752 Kinesin, motor region | Solyc11g008350.1.1 Kines
augustus-D18g-s138222.g165719	2.04606	2.43933	1.7755	NA	NA	NA	NA	NA
augustus-D18g-s889107.g595753	2.04452	-4.45005	4.13411	NA	NA	NA	NA	NA
augustus-D18g-s492595.g447589	2.04417	-1.98408	0.0409538	NA	NA	NA	NA	NA
augustus-D18g-s1071240.g619327	2.04328	4.06144	3.16026	NA	NA	NA	NA	NA
augustus-D18g-s601796.g518570	2.04286	4.3814	0.752188	AT1G80270.1 PENTATRICOPEPTIDE REPEAT 596	NA	NA	NA	Solyc12g020050.1.1 Pentatricopeptide repeat-containing protein IPR002885 Pentatricopeptide repeat
augustus-D18g-s1025588.g617782	2.03912	1.67316	3.0951	NA	NA	NA	NA	NA
augustus-D18g-s111575.g141701	2.03773	-6.46193	0.0984911	NA	NA	NA	NA	NA
augustus-D18g-s453494.g421312	2.03696	1.489	0.645824	NA	NA	NA	NA	NA
augustus-D18g-s972450.g613860	2.0358	0	2.91197	NA	NA	NA	NA	NA
augustus-D18g-s360817.g354073	2.03049	-2.1383	0.574431	NA	NA	NA	NA	NA
augustus-D18g-s632866.g535150	2.03033	3.98995	0.837287	NA	NA	NA	NA	NA
augustus-D18g-s601718.g518524	2.02902	-9.47028	2.58494	NA	NA	NA	NA	NA
augustus-D18g-s592682.g516007	2.0281	0	0.171573	AT1G31730.1 Adaptin family protein	GRMZM2G146697_P02	LOC_Os01g68750.1 adaptin, putative, expressed	Sobic.003G401000.1.p	Solyc08g075310.2.1 AP-1 complex subunit gamma-1 IPR011989 Armadillo-like helical
augustus-D18g-s325892.g322993	2.0278	0	0.940855	AT2G31960.1 glucan synthase-like 3 | AT1G05570.1 callose synthase 1 | AT5G13000.1 glucan synthase-like 12 | AT2G13680.1 callose synthase 5 | AT5G36870	GRMZM2G004087_P01 | AC190909.3_FGP003 | GRMZM2G430680_P02 | GRMZM2G144530_P01	LOC_Os06g51270.1 1,3-beta-glucan synthase component domain containing protein, expressed | LOC_Os06g08380.1 1,3-beta-glucan synthase component domain	Sobic.004G358400.1.p | Sobic.010G275800.1.p | Sobic.010G064200.1.p	Solyc01g073750.2.1 Glucan synthase like 3 IPR003440 Glycosyl transferase, family 48 | Solyc01g006370.2.1 Glucan synthase like 3 IPR003440 Glycosyl
augustus-D18g-s221075.g224952	2.02697	-1.34589	5.01432	AT4G35800.1 RNA polymerase II large subunit	GRMZM2G044306_P01 | GRMZM2G089902_P01	LOC_Os05g05860.1 retrotransposon protein, putative, unclassified, expressed	Sobic.007G044100.1.p | Sobic.005G131800.1.p	Solyc02g083350.2.1 DNA-directed RNA polymerase IPR006592 RNA polymerase, N-terminal | Solyc02g083230.2.1 DNA-directed RNA polymerase IPR006592 RNA
augustus-D18g-s453335.g421196	2.0262	0	2.99707	AT5G18410.1 transcription activators	GRMZM2G170567_P01	LOC_Os03g05020.1 PIR, putative, expressed	Sobic.001G507200.1.p	Solyc11g013280.1.1 Cytoplasmic FMR1 interacting protein 2 IPR008081 Cytoplasmic FMR1-interacting
augustus-D18g-s358035.g350932	2.02562	0	1.77954	NA	NA	NA	NA	NA
augustus-D18g-s195127.g204513	2.02448	0	1.17958	NA	NA	NA	NA	NA
augustus-D18g-s718209.g554197	2.02257	0	2.59084	NA	NA	NA	NA	NA
augustus-D18g-s511252.g458453	2.02121	0	1.83075	NA	NA	NA	NA	NA
augustus-D18g-s259248.g269329	2.02063	0	1.76524	AT1G58060.1 RNA helicase family protein	NA	NA	NA	Solyc01g103690.2.1 ATP-dependent RNA helicase A IPR014001 DEAD-like helicase, N-terminal
augustus-D18g-s883231.g592894	2.02012	-9.60173	1.62922	NA	NA	NA	NA	NA
augustus-D18g-s537302.g479364	2.02002	0	2.59774	AT1G49340.2 Phosphatidylinositol 3- and 4-kinase family protein	GRMZM2G114162_P01	NA	Sobic.001G118000.1.p	Solyc11g043130.1.1 Phosphatidylinositol 4-kinase IPR015433 Phosphatidylinositol Kinase
augustus-D18g-s741939.g560236	2.01785	-1.2109	3.11835	NA	NA	NA	NA	Solyc03g114380.2.1 Kinesin family protein IPR001752 Kinesin, motor region
augustus-D18g-s850892.g585708	2.01417	0	3.08597	AT1G29900.1 carbamoyl phosphate synthetase B	GRMZM2G700683_P01 | GRMZM2G061990_P01	LOC_Os01g38970.1 carbamoyl-phosphate synthase large chain, putative, expressed	Sobic.003G193700.1.p	Solyc06g075340.2.1 Carbamoyl-phosphate synthase large chain IPR006275 Carbamoyl phosphate synthase, large subunit, glutamine-dependent
augustus-D18g-s523532.g469296	2.0134	0	0.164915	NA	NA	NA	NA	NA
augustus-D18g-s479251.g439560	2.01282	0	0.217948	NA	NA	LOC_Os02g45900.1 tRNA-splicing endonuclease positive effector-related, putative, expressed	NA	Solyc06g010100.1.1 E3 SUMO-protein ligase SIZ1 IPR004181 Zinc finger, MIZ-type
augustus-D18g-s412728.g399500	2.01039	0	3.51644	NA	GRMZM2G331368_P02 | GRMZM2G411536_P03	NA	Sobic.008G092600.1.p	Solyc04g076620.2.1 Ubiquitin-protein ligase 1 IPR000569 HECT
augustus-D18g-s916817.g600009	2.01018	0	2.35041	NA	NA	NA	NA	NA
augustus-D18g-s374210.g367208	2.00996	-1.42401	1.59564	AT1G80410.2 tetratricopeptide repeat (TPR)-containing protein	GRMZM2G047093_P01	LOC_Os01g43030.2 tetratricopeptide repeat domain containing protein, expressed | LOC_Os01g43030.1 tetratricopeptide repeat domain containing protein,	Sobic.003G221400.1.p	Solyc03g120350.2.1 N-alpha-acetyltransferase 16, NatA auxiliary subunit IPR011990 Tetratricopeptide-like helical | Solyc06g066790.2.1 N-alpha-acetyl
augustus-D18g-s228284.g234855	2.0099	-1.24438	4.13003	AT4G33200.1 myosin, putative | AT1G54560.1 Myosin family protein with Dil domain | AT1G08730.1 Myosin family protein with Dil domain | AT5G20490.1 Myo	GRMZM2G449909_P01 | GRMZM2G435294_P01 | AC155377.1_FGP001 | GRMZM2G113319_P03 | GRMZM2G058155_P01 | GRMZM2G471108_P01 | GRMZM2G460396_P01 | GRMZM2G139	LOC_Os10g25565.1 myosin-Va, putative, expressed | LOC_Os06g29350.1 myosin, putative, expressed | LOC_Os03g48140.1 myosin, putative, expressed | LOC_Os	Sobic.004G317300.1.p | Sobic.001G257800.1.p | Sobic.010G093600.1.p | Sobic.003G198800.1.p | Sobic.002G117600.1.p | Sobic.001G090600.1.p | Sobic.001G00	Solyc08g061520.2.1 Myosin-like protein IPR001609 Myosin head, motor region | Solyc06g008530.1.1 Myosin XI IPR001609 Myosin head, motor region | So
augustus-D18g-s447932.g416580	2.00747	0	0.46241	AT3G48150.1 anaphase-promoting complex subunit 8	NA	NA	NA	Solyc03g113740.2.1 Anaphase promoting complex subunit 8_cell division cycle protein 23-like protein (Fragment) IPR007192 Cdc23
augustus-D18g-s155217.g180975	2.0064	-3.32384	2.36474	NA	NA	NA	NA	NA
augustus-D18g-s600009.g518270	2.00614	-4.16735	0.138744	NA	NA	NA	NA	NA
augustus-D18g-s717949.g554091	2.00493	0	4.77405	AT5G07270.1 XB3 ortholog 3 in Arabidopsis thaliana | AT5G57740.1 XB3 ortholog 2 in Arabidopsis thaliana	GRMZM6G399977_P01 | GRMZM2G446313_P01 | GRMZM2G315072_P03 | GRMZM2G142345_P01	LOC_Os10g37730.1 pollen ankyrin, putative, expressed | LOC_Os10g37730.3 pollen ankyrin, putative, expressed | LOC_Os02g54860.2 ankyrin repeat-rich pro	Sobic.001G322000.1.p | Sobic.004G326400.1.p | Sobic.007G092600.1.p | Sobic.010G018100.1.p	Solyc03g026060.2.1 Ankyrin repeat-rich protein IPR002110 Ankyrin | Solyc07g006350.2.1 Ankyrin repeat-rich protein IPR002110 Ankyrin
augustus-D18g-s339375.g334262	2.00459	-1.21756	3.50252	NA	AC155622.2_FGP004	NA	NA	NA
augustus-D18g-s42712.g57640	2.00314	-3.8267	1.8682	NA	NA	NA	NA	NA
augustus-D18g-s654751.g544817	2.00214	3.57349	0.89355	NA	NA	NA	NA	NA
augustus-D18g-s350041.g344138	2.00127	1.50382	3.08254	NA	NA	NA	NA	NA
augustus-D18g-s967638.g612193	1.99984	1.29158	-0.14305	NA	NA	NA	NA	NA
augustus-D18g-s200972.g209345	1.9983	4.58	1.63903	NA	NA	NA	NA	NA
augustus-D18g-s527625.g472807	1.99782	0	2.78203	NA	NA	NA	NA	Solyc12g017830.1.1 Sec7 guanine nucleotide exchange factor IPR000904 SEC7-like
augustus-D18g-s175585.g195222	1.99774	1.68322	0.942672	NA	NA	NA	NA	NA
augustus-D18g-s274420.g280744	1.99664	4.1639	1.72655	NA	NA	NA	NA	NA
augustus-D18g-s333594.g329691	1.99586	1.15073	5.28058	NA	NA	NA	NA	NA
augustus-D18g-s253934.g263530	1.99474	2.68153	1.12149	AT3G54940.2 Papain family cysteine protease | AT4G39090.1 Papain family cysteine protease | AT2G21430.1 Papain family cysteine protease | AT4G16190.1	GRMZM2G146745_P01 | GRMZM2G098298_P01	LOC_Os07g29760.1 cysteine proteinase A494 precursor, putative, expressed | LOC_Os02g27030.1 cysteine proteinase 1 precursor, putative, expressed | LOC	Sobic.002G302300.1.p | Sobic.004G142800.1.p	Solyc11g008260.1.1 Cysteine proteinase cathepsin F IPR013128 Peptidase C1A, papain | Solyc04g080960.2.1 Cysteine proteinase cathepsin F IPR013128
augustus-D18g-s87682.g114662	1.99097	6.72398	0.260261	AT1G22060.1 LOCATED IN: vacuole; EXPRESSED IN: 23 plant structures; EXPRESSED DURING: 13 growth stages; BEST Arabidopsis thaliana protein match is: FB	NA	NA	NA	Solyc04g072630.2.1 Os10g0363700 protein (Fragment)
augustus-D18g-s1012908.g616601	1.99064	0	-0.151769	NA	NA	NA	NA	NA
augustus-D18g-s656524.g545399	1.99028	-2.62195	2.16616	AT1G55350.5 calpain-type cysteine protease family	GRMZM2G321753_P01	LOC_Os02g47970.1 calpain, putative, expressed	Sobic.001G400500.1.p	Solyc12g100360.1.1 Calpain-like protein IPR001300 Peptidase C2, calpain
augustus-D18g-s612241.g521174	1.99012	-4.97444	0.4322	NA	NA	NA	NA	NA
augustus-D18g-s294757.g296839	1.98937	0	0.169538	NA	NA	LOC_Os02g23821.1 retrotransposon protein, putative, unclassified, expressed	NA	Solyc11g028190.1.1 Pol polyprotein
augustus-D18g-s154782.g180470	1.98892	0	-0.185341	NA	NA	NA	NA	NA
augustus-D18g-s58890.g79409	1.98422	-1.71578	0.991029	AT1G18370.1 ATP binding microtubule motor family protein | AT3G43210.1 ATP binding microtubule motor family protein | AT4G38950.1 ATP binding microtub	GRMZM2G136838_P01 | GRMZM2G338928_P01 | GRMZM2G054418_P02 | GRMZM5G860469_P02	LOC_Os01g33040.1 kinesin motor domain containing protein, expressed | LOC_Os08g43400.3 kinesin motor domain containing protein, expressed | LOC_Os08g4	Sobic.010G008900.1.p | Sobic.002G273200.1.p | Sobic.007G179400.1.p | Sobic.006G162000.1.p	Solyc03g119220.2.1 Kinesin-like protein IPR001752 Kinesin, motor region | Solyc07g042560.2.1 Kinesin-like protein IPR001752 Kinesin, motor region
augustus-D18g-s15854.g22992	1.98343	0	1.33434	NA	NA	NA	NA	NA
augustus-D18g-s99372.g129256	1.98329	0	2.15163	AT1G48650.2 DEA(D/H)-box RNA helicase family protein | AT5G04895.1 DEA(D/H)-box RNA helicase family protein | AT2G01130.1 DEA(D/H)-box RNA helicase fa	GRMZM2G373175_P01	LOC_Os03g53760.1 ATP-dependent RNA helicase DHX36, putative, expressed	Sobic.003G095900.1.p | Sobic.001G089600.1.p	Solyc03g118920.2.1 ATP-dependent RNA helicase A-like protein IPR011545 DNA_RNA helicase, DEAD_DEAH box type, N-terminal | Solyc01g006710.2.1 ATP-dep
augustus-D18g-s773428.g569454	1.98264	7.22052	3.42309	NA	NA	NA	NA	NA
augustus-D18g-s396228.g387250	1.97987	1.77189	4.08396	AT3G61790.1 Protein with RING/U-box and TRAF-like domains | AT4G27880.1 Protein with RING/U-box and TRAF-like domains | AT3G58040.1 seven in absentia	GRMZM2G051101_P01 | GRMZM2G081075_P01 | GRMZM2G124915_P01 | GRMZM2G101852_P01 | GRMZM2G309063_P01 | GRMZM2G009265_P02 | GRMZM2G061624_P01 | GRMZM2G146	LOC_Os02g19140.1 seven in absentia protein family domain containing protein, expressed | LOC_Os05g14860.1 seven in absentia protein family domain cont	Sobic.004G130900.1.p | Sobic.009G087800.1.p | Sobic.003G005100.1.p | Sobic.001G368300.1.p | Sobic.002G404300.1.p | Sobic.004G027000.1.p	Solyc03g083270.2.1 E3 ubiquitin-protein ligase sina IPR004162 Seven in absentia protein | Solyc06g051980.2.1 E3 ubiquitin-protein ligase sina IPR00
augustus-D18g-s971114.g613408	1.9797	2.43761	-0.0446912	NA	NA	NA	NA	NA
augustus-D18g-s824863.g578046	1.97959	5.0764	2.2767	NA	NA	NA	NA	NA
augustus-D18g-s231203.g238794	1.97826	1.51951	2.65375	NA	NA	NA	NA	NA
augustus-D18g-s107087.g137468	1.97773	0	1.15739	NA	NA	NA	NA	NA
augustus-D18g-s248580.g258262	1.97757	0	1.67348	NA	NA	NA	NA	NA
augustus-D18g-s342541.g336416	1.97709	0	1.21262	AT3G56200.1 Transmembrane amino acid transporter family protein | AT2G40420.1 Transmembrane amino acid transporter family protein	GRMZM2G036448_P01	LOC_Os01g61044.2 transmembrane amino acid transporter protein, putative, expressed	Sobic.003G340800.1.p	Solyc06g050790.2.1 Amino acid transporter IPR013057 Amino acid transporter, transmembrane | Solyc05g052300.2.1 Amino acid transporter IPR013057 Am
augustus-D18g-s880928.g591744	1.97697	0	2.78048	NA	NA	NA	NA	NA
augustus-D18g-s951391.g608790	1.97695	0	3.26276	NA	NA	NA	NA	NA
augustus-D18g-s854266.g586211	1.97522	0	2.98805	AT4G16660.1 heat shock protein 70 (Hsp 70) family protein	GRMZM2G020040_P01 | GRMZM2G158093_P01	LOC_Os02g48110.1 DnaK family protein, putative, expressed	Sobic.004G263500.1.p	Solyc07g043560.2.1 Heat shock protein 4 IPR013126 Heat shock protein 70
augustus-D18g-s197133.g206194	1.97462	0	4.58317	AT1G63490.1 transcription factor jumonji (jmjC) domain-containing protein	NA	NA	Sobic.010G279400.1.p	Solyc08g081000.2.1 Lysine-specific demethylase 5D IPR013129 Transcription factor jumonji
augustus-D18g-s466293.g431979	1.97379	1.24283	2.93471	AT5G51600.1 Microtubule associated protein (MAP65/ASE1) family protein | AT5G62250.1 microtubule-associated protein 65-9	GRMZM2G106028_P01 | GRMZM2G030284_P01	LOC_Os01g49200.1 microtubule associated protein, putative, expressed | LOC_Os05g47970.1 microtubule associated protein, putative, expressed	Sobic.003G260700.1.p	Solyc03g007130.2.1 Microtubule-associated protein MAP65-1a IPR007145 MAP65_ASE1 | Solyc11g072280.1.1 Microtubule-associated protein MAP65-1a IPR007
augustus-D18g-s925256.g601106	1.97136	5.24602	0.842483	NA	NA	NA	NA	NA
augustus-D18g-s131718.g158534	1.97096	0	2.01789	NA	NA	NA	NA	NA
augustus-D18g-s112816.g142484	1.97062	1.2556	1.07287	AT2G37170.1 plasma membrane intrinsic protein 2 | AT5G60660.1 plasma membrane intrinsic protein 2;4 | AT3G54820.1 plasma membrane intrinsic protein 2;	GRMZM2G154628_P01 | GRMZM2G081192_P01 | GRMZM2G092125_P01 | GRMZM2G178693_P01 | GRMZM2G014914_P02 | GRMZM2G047368_P02 | GRMZM2G018649_P01 | GRMZM2G432	LOC_Os02g41860.2 aquaporin protein, putative, expressed | LOC_Os02g41860.1 aquaporin protein, putative, expressed | LOC_Os07g26690.1 aquaporin protein	Sobic.004G222000.1.p | Sobic.002G124700.1.p | Sobic.006G150100.1.p | Sobic.002G125200.1.p | Sobic.002G125700.1.p | Sobic.002G125000.1.p | Sobic.002G12	Solyc11g069430.1.1 Aquaporin 1 IPR012269 Aquaporin | Solyc06g011350.2.1 Aquaporin 2 IPR012269 Aquaporin | Solyc10g084120.1.1 Aquaporin IPR012269
augustus-D18g-s54806.g74937	1.97036	-1.75579	2.38273	AT4G39850.3 peroxisomal ABC transporter 1	GRMZM2G375807_P01 | GRMZM2G060045_P01	LOC_Os01g73530.2 ABC transporter, ATP-binding protein, putative, expressed | LOC_Os01g73530.1 ABC transporter, ATP-binding protein, putative, expresse	Sobic.003G440400.1.p | Sobic.009G005400.1.p	Solyc04g055120.2.1 Uncharacterized ABC transporter ATP-binding protein sll0182 IPR010509 ABC transporter, N-terminal
augustus-D18g-s52459.g71746	1.96891	-1.66328	3.14964	AT3G11130.1 Clathrin, heavy chain | AT3G08530.1 Clathrin, heavy chain	GRMZM2G057576_P01 | GRMZM2G430947_P01	LOC_Os12g01390.1 clathrin heavy chain, putative, expressed | LOC_Os11g01380.1 clathrin heavy chain, putative, expressed	Sobic.005G003300.1.p | Sobic.008G003700.1.p	Solyc06g051310.2.1 Clathrin heavy chain IPR016341 Clathrin, heavy chain | Solyc03g096000.2.1 Clathrin heavy chain IPR016341 Clathrin, heavy chain
augustus-D18g-s626486.g530483	1.96645	0	1.01492	AT1G04200.1 FUNCTIONS IN: molecular_function unknown; INVOLVED IN: N-terminal protein myristoylation; LOCATED IN: cellular_component unknown; EXPRESSE	GRMZM2G079389_P01	LOC_Os01g56630.1 dymeclin, putative, expressed	Sobic.003G312400.1.p	Solyc09g082680.2.1 Dymeclin IPR019142 Dymeclin
augustus-D18g-s868566.g587611	1.96028	0	0.531638	NA	NA	NA	NA	NA
augustus-D18g-s221481.g225546	1.96009	1.5042	3.97314	AT5G17510.1 unknown protein; BEST Arabidopsis thaliana protein match is: unknown protein (TAIR:AT3G03460.1); Has 1807 Blast hits to 1807 proteins in 2	AC198518.3_FGP003	LOC_Os12g27994.1 expressed protein | LOC_Os12g27994.2 expressed protein	Sobic.008G093200.1.p	Solyc03g097300.2.1 Glutamine-rich protein
augustus-D18g-s573055.g499218	1.95935	0	2.68869	AT5G04140.2 glutamate synthase 1 | AT2G41220.1 glutamate synthase 2	GRMZM2G036609_P01	LOC_Os07g46460.1 ferredoxin-dependent glutamate synthase, chloroplast precursor, putative, expressed	Sobic.002G402700.1.p	Solyc03g063560.2.1 Glutamate synthase (Ferredoxin) IPR002932 Glutamate synthase, central-C
augustus-D18g-s658289.g545863	1.95857	0	0.352908	AT3G25690.1 Hydroxyproline-rich glycoprotein family protein	GRMZM2G062738_P01 | GRMZM5G820393_P01	LOC_Os12g01449.1 chloroplast unusual positioning protein, putative, expressed | LOC_Os11g01439.1 chloroplast unusual positioning protein, putative, ex	Sobic.009G242100.1.p	Solyc05g009930.2.1 Chloroplast unusual positioning 1A
augustus-D18g-s265656.g275202	1.95787	4.36583	0.711295	NA	NA	NA	NA	NA
augustus-D18g-s466375.g432049	1.9569	-8.10504	0.851761	NA	NA	NA	NA	NA
augustus-D18g-s562928.g491117	1.95558	0	0.734378	NA	NA	NA	NA	NA
augustus-D18g-s242282.g252138	1.95493	0	3.64043	NA	NA	NA	NA	NA
augustus-D18g-s625476.g529715	1.9544	3.11837	1.05714	NA	NA	NA	NA	NA
augustus-D18g-s51172.g70000	1.95434	1.43236	0.669412	NA	NA	NA	NA	NA
augustus-D18g-s736126.g559835	1.95101	0	0.472621	NA	NA	NA	NA	NA
augustus-D18g-s51800.g70879	1.94978	0	2.20191	NA	NA	LOC_Os01g29230.1 expressed protein	Sobic.003G170700.1.p	Solyc09g074110.2.1 AGAP009276-PA (Fragment)
augustus-D18g-s564831.g491928	1.94973	-5.04505	-0.333607	NA	NA	NA	NA	NA
augustus-D18g-s191718.g202490	1.9487	0	1.96929	NA	NA	NA	NA	NA
augustus-D18g-s42866.g57911	1.94733	0	2.28673	NA	NA	NA	NA	NA
augustus-D18g-s55251.g75363	1.947	0	5.37736	NA	NA	NA	NA	Solyc04g076620.2.1 Ubiquitin-protein ligase 1 IPR000569 HECT
augustus-D18g-s329474.g326281	1.94666	0	1.00095	NA	NA	NA	NA	NA
augustus-D18g-s534103.g476665	1.94666	-4.56487	1.77315	NA	NA	NA	NA	Solyc12g009110.1.1 O-methyltransferase-like protein IPR016461 O-methyltransferase, COMT, eukaryota | Solyc01g111900.2.1 O-methyltransferase-like pro
augustus-D18g-s637191.g536415	1.94664	0	2.15122	NA	NA	NA	NA	NA
augustus-D18g-s642583.g539053	1.94602	0	1.20625	AT3G19870.1 unknown protein; Has 84 Blast hits to 64 proteins in 35 species: Archae - 0; Bacteria - 0; Metazoa - 31; Fungi - 0; Plants - 24; Viruses -	GRMZM2G145473_P01	LOC_Os02g58250.1 expressed protein	Sobic.004G356000.1.p	Solyc10g079850.1.1 Genomic DNA chromosome 3 P1 clone MPN9
augustus-D18g-s18921.g25432	1.94462	-1.66208	5.21477	AT4G38600.1 HEAT repeat ;HECT-domain (ubiquitin-transferase)	GRMZM2G049141_P01 | GRMZM2G374574_P01	NA	Sobic.006G032300.1.p | Sobic.004G001500.1.p	Solyc10g055450.1.1 Ubiquitin-protein ligase 4 IPR000569 HECT | Solyc01g111530.2.1 Ubiquitin-protein ligase 4 IPR000569 HECT
augustus-D18g-s960255.g610570	1.94445	2.35157	0.604372	NA	NA	NA	NA	Solyc09g064290.1.1 Transposase (Fragment) IPR002559 Transposase, IS4-like | Solyc02g021090.2.1 Transposase (Fragment)
augustus-D18g-s58999.g79527	1.9439	7.31143	2.16658	NA	NA	NA	NA	NA
augustus-D18g-s208044.g215760	1.94366	-4.16527	0.312927	NA	NA	NA	NA	NA
augustus-D18g-s222020.g226376	1.94313	-1.21672	3.83228	AT4G17140.3 pleckstrin homology (PH) domain-containing protein	NA	NA	Sobic.001G293700.1.p	Solyc08g077500.2.1 Vacuolar protein sorting-associated protein IPR001849 Pleckstrin homology
augustus-D18g-s263547.g273572	1.94276	0	3.35134	AT5G18410.1 transcription activators	GRMZM2G170567_P01 | GRMZM2G103599_P01	LOC_Os03g05020.1 PIR, putative, expressed	Sobic.001G507200.1.p	NA
augustus-D18g-s586830.g512002	1.94128	0	2.90596	AT5G07660.1 structural maintenance of chromosomes 6A | AT5G61460.1 P-loop containing nucleoside triphosphate hydrolases superfamily protein	GRMZM2G025340_P01	LOC_Os09g03370.1 MIM, putative, expressed	Sobic.002G154400.1.p	Solyc05g051680.2.1 Structural maintenance of chromosomes family protein IPR003395 RecF_RecN_SMC protein, N-terminal
augustus-D18g-s47082.g63961	1.94046	-3.21697	1.15846	NA	NA	NA	NA	NA
augustus-D18g-s690728.g551701	1.93999	1.74137	-0.0342034	AT1G55325.2 RNA polymerase II transcription mediators	NA	NA	NA	Solyc04g039950.2.1 Mediator of RNA polymerase II transcription subunit 13 IPR009401 Mediator complex, subunit Med13
augustus-D18g-s503781.g453592	1.9386	0	-0.17168	NA	NA	NA	NA	NA
augustus-D18g-s208114.g215829	1.93727	-1.66943	3.72987	NA	NA	NA	NA	NA
augustus-D18g-s940629.g607013	1.93671	1.60175	2.64188	AT4G36850.1 PQ-loop repeat family protein / transmembrane family protein	NA	NA	NA	Solyc02g089890.2.1 NAD-dependent epimerase_dehydratase-binding domain
augustus-D18g-s627966.g531907	1.93593	-1.14298	1.23284	NA	NA	NA	NA	NA
augustus-D18g-s374529.g367531	1.93578	0	0.23708	NA	NA	NA	NA	NA
augustus-D18g-s235046.g244127	1.93528	-2.29319	3.44038	NA	NA	NA	NA	NA
augustus-D18g-s3868.g6167	1.93337	0	4.40483	NA	NA	NA	NA	NA
augustus-D18g-s943796.g608062	1.93329	4.45917	-0.0749775	NA	NA	NA	NA	NA
augustus-D18g-s897299.g597928	1.93264	0	2.14213	NA	NA	NA	NA	NA
augustus-D18g-s587474.g512337	1.93248	2.14351	3.21259	AT5G25880.1 NADP-malic enzyme 3 | AT1G79750.1 NADP-malic enzyme 4 | AT2G19900.1 NADP-malic enzyme 1 | AT5G11670.1 NADP-malic enzyme 2	GRMZM2G159724_P03 | GRMZM5G886257_P01 | GRMZM2G404237_P01 | GRMZM2G085019_P01 | GRMZM2G118770_P01 | GRMZM2G122479_P03	LOC_Os01g52500.5 NADP-dependent malic enzyme, putative, expressed | LOC_Os01g52500.4 NADP-dependent malic enzyme, putative, expressed | LOC_Os01g52500	Sobic.003G280900.1.p | Sobic.009G069600.1.p | Sobic.003G292400.1.p | Sobic.009G108700.1.p | Sobic.003G036000.1.p | Sobic.003G036200.1.p	Solyc12g044600.2.1 NADP-dependent malic enzyme, chloroplastic IPR012302 Malic enzyme, NAD-binding | Solyc08g066360.2.1 Malic enzyme IPR012302 Mali
augustus-D18g-s579745.g506285	1.9321	-8.55895	0.99157	NA	NA	NA	NA	NA
augustus-D18g-s237389.g247130	1.93202	0	1.91539	NA	NA	NA	NA	NA
augustus-D18g-s849576.g585183	1.93043	1.70722	4.00752	AT5G05820.1 Nucleotide-sugar transporter family protein | AT3G11320.1 Nucleotide-sugar transporter family protein | AT5G04160.1 Nucleotide-sugar trans	GRMZM2G443265_P01 | GRMZM2G447617_P03 | AC219006.2_FGP006	LOC_Os03g17740.1 transporter, putative, expressed | LOC_Os05g03070.1 transporter, putative, expressed | LOC_Os05g03070.2 transporter, putative, expres	Sobic.001G409900.1.p | Sobic.002G431000.1.p | Sobic.009G025100.1.p	Solyc05g052790.2.1 Organic anion transporter IPR004853 Protein of unknown function DUF250 | Solyc10g079910.1.1 Solute carrier family 35 member E1 I
augustus-D18g-s450997.g419231	1.93032	7.08981	2.31845	AT5G13010.1 RNA helicase family protein	GRMZM2G480809_P01	LOC_Os07g32430.1 pre-mRNA-splicing factor ATP-dependent RNA helicase PRP16, putative, expressed	Sobic.002G313400.1.p	Solyc10g076910.1.1 Pre-mRNA splicing factor ATP-dependent RNA helicase-like protein IPR014001 DEAD-like helicase, N-terminal
augustus-D18g-s453776.g421585	1.93006	0	3.55139	AT1G36160.1 acetyl-CoA carboxylase 1 | AT1G36180.1 acetyl-CoA carboxylase 2	GRMZM5G858094_P02 | AC197672.3_FGP002 | GRMZM2G377341_P01	LOC_Os10g21910.1 acetyl-CoA carboxylase, putative, expressed | LOC_Os05g22940.1 acetyl-CoA carboxylase, putative, expressed	Sobic.008G114300.1.p | Sobic.006G030100.1.p | Sobic.001G262400.1.p	Solyc12g056940.1.1 Acetyl-CoA carboxylase IPR013537 Acetyl-CoA carboxylase, central region
augustus-D18g-s169179.g191627	1.9299	1.98971	2.96355	NA	NA	NA	NA	NA
augustus-D18g-s582000.g508496	1.92932	0	4.98026	AT5G62410.1 structural maintenance of chromosomes 2 | AT3G47460.1 Structural maintenance of chromosomes (SMC) family protein	GRMZM2G006452_P01	LOC_Os01g67740.1 chromosome segregation protein, putative, expressed	Sobic.003G393100.1.p	Solyc03g093250.1.1 Structural maintenance of chromosomes 2 IPR003395 RecF_RecN_SMC protein, N-terminal | Solyc03g093260.2.1 Structural maintenance o
augustus-D18g-s177738.g195999	1.92819	0	1.38288	NA	NA	NA	NA	NA
augustus-D18g-s496037.g449709	1.92779	-2.45352	-0.119809	NA	NA	NA	NA	NA
augustus-D18g-s254681.g264447	1.92754	-3.19204	0.857253	NA	NA	NA	NA	NA
augustus-D18g-s57791.g78023	1.92479	5.38496	2.53698	AT5G09300.1 Thiamin diphosphate-binding fold (THDP-binding) superfamily protein | AT1G21400.1 Thiamin diphosphate-binding fold (THDP-binding) superfam	GRMZM2G088689_P01	LOC_Os12g08260.6 dehydrogenase E1 component domain containing protein, expressed | LOC_Os12g08260.5 dehydrogenase E1 component domain containing prote	Sobic.008G062200.1.p	Solyc05g056480.2.1 Pyruvate dehydrogenase E1 component alpha subunit IPR001017 Dehydrogenase, E1 component | Solyc04g063350.2.1 3-methyl-2-oxobutano
augustus-D18g-s839238.g582663	1.92318	0	2.06336	AT2G25140.1 casein lytic proteinase B4 | AT5G15450.1 casein lytic proteinase B3	GRMZM2G060561_P02 | GRMZM2G162968_P01	LOC_Os02g08490.1 chaperone protein clpB 1, putative, expressed | LOC_Os03g31300.1 chaperone protein clpB 1, putative, expressed	Sobic.004G066500.1.p | Sobic.001G333500.1.p	Solyc02g088610.2.1 ATP-dependent chaperone ClpB IPR017730 Chaperonin ClpB | Solyc06g011370.2.1 Chaperone protein clpB 2 IPR004176 Clp, N-terminal
augustus-D18g-s924684.g600678	1.92318	3.71997	0.662288	NA	NA	NA	NA	NA
augustus-D18g-s896190.g597383	1.92297	2.72669	1.40658	NA	NA	NA	NA	NA
augustus-D18g-s686240.g550717	1.92142	-4.3788	0.123954	AT5G67230.1 Nucleotide-diphospho-sugar transferases superfamily protein | AT4G36890.1 Nucleotide-diphospho-sugar transferases superfamily protein	GRMZM2G150302_P01 | GRMZM2G113655_P01	LOC_Os06g47340.1 glycosyltransferase family 43 protein, putative, expressed	Sobic.010G238800.1.p	Solyc11g011850.1.1 Galactosylgalactosylxylosylprotein 3-beta-glucuronosyltransferase 1 IPR005027 Glycosyl transferase, family 43
augustus-D18g-s450792.g419055	1.92041	1.33015	0.57036	NA	NA	NA	NA	NA
augustus-D18g-s690010.g551631	1.9183	0	0.972135	NA	GRMZM2G474534_P01 | GRMZM2G075144_P01	NA	Sobic.K038800.1.p	Solyc12g033080.1.1 NAD(P)H-quinone oxidoreductase subunit 2 chloroplastic IPR001750 NADH:ubiquinone_plastoquinone oxidoreductase | Solyc11g021110.1.
augustus-D18g-s692988.g551954	1.91663	5.99798	-0.391493	NA	NA	NA	NA	NA
augustus-D18g-s319623.g317346	1.91604	0	0.407286	NA	NA	NA	NA	Solyc04g076160.1.1 Helitron helicase-like protein | Solyc06g034070.1.1 Helicase-like protein IPR010285 Protein of unknown function DUF889, eukaryote
augustus-D18g-s749622.g562041	1.91518	0	4.4628	AT3G25230.2 rotamase FKBP 1 | AT5G48570.1 FKBP-type peptidyl-prolyl cis-trans isomerase family protein	GRMZM2G154685_P01 | GRMZM2G096585_P06 | GRMZM2G336858_P01	LOC_Os04g28420.2 peptidyl-prolyl isomerase, putative, expressed | LOC_Os04g28420.1 peptidyl-prolyl isomerase, putative, expressed | LOC_Os08g41390.2 p	Sobic.007G197200.1.p | Sobic.010G134700.1.p | Sobic.004G147800.1.p	Solyc06g083190.2.1 Peptidyl-prolyl cis-trans isomerase IPR001179 Peptidyl-prolyl cis-trans isomerase, FKBP-type | Solyc09g057660.2.1 Peptidyl-prolyl
augustus-D18g-s825045.g578066	1.91476	-5.2338	0.100925	NA	NA	NA	NA	NA
augustus-D18g-s372333.g365525	1.91356	-1.21682	2.28347	AT3G54540.1 general control non-repressible 4	GRMZM2G018074_P01	LOC_Os03g32630.1 ABC transporter, ATP-binding protein, putative, expressed	NA	Solyc07g008610.1.1 ATP-binding cassette protein IPR003439 ABC transporter-like | Solyc10g012190.1.1 ATP-binding cassette protein IPR003439 ABC tra
augustus-D18g-s628044.g531987	1.91291	5.93102	-0.490484	NA	NA	NA	NA	NA
augustus-D18g-s967542.g612143	1.9118	6.5107	0.0424572	NA	NA	NA	NA	NA
augustus-D18g-s875806.g589418	1.91152	0	3.42786	AT1G21630.2 Calcium-binding EF hand family protein	NA	NA	NA	Solyc02g082540.2.1 Actin cytoskeleton-regulatory complex protein pan1
augustus-D18g-s507264.g455181	1.91098	0	1.49278	AT5G49430.1 WD40/YVTN repeat-like-containing domain;Bromodomain | AT2G47410.1 WD40/YVTN repeat-like-containing domain;Bromodomain	GRMZM2G321420_P01	NA	Sobic.003G059800.1.p	Solyc01g060050.1.1 WD-40 repeat protein-like IPR020472 G-protein beta WD-40 repeat, region | Solyc01g079510.2.1 WD-40 repeat protein-like IPR017986
augustus-D18g-s45498.g61547	1.91069	0	-0.426063	NA	NA	NA	NA	Solyc04g007320.1.1 Tir-nbs-lrr, resistance protein | Solyc07g055390.1.1 Tir, resistance protein fragment
augustus-D18g-s168930.g191327	1.91046	0	2.44738	NA	NA	NA	NA	Solyc03g123590.2.1 Remorin family protein IPR005516 Remorin, C-terminal region
augustus-D18g-s884410.g593164	1.91042	-4.12928	2.87056	AT3G48270.1 cytochrome P450, family 71, subfamily A, polypeptide 26 | AT3G48280.1 cytochrome P450, family 71, subfamily A, polypeptide 25 | AT3G48300.	NA	NA	NA	Solyc03g112010.2.1 Cytochrome P450 | Solyc03g112030.1.1 Cytochrome P450 | Solyc03g111940.2.1 Cytochrome P450 | Solyc03g112040.1.1 Cytochrome P450 | So
augustus-D18g-s326988.g323962	1.90994	6.92206	1.16923	NA	NA	NA	NA	NA
augustus-D18g-s3492.g5428	1.90963	-1.63249	1.29472	NA	NA	NA	NA	NA
augustus-D18g-s519294.g464776	1.90652	1.87867	0.999142	NA	NA	NA	NA	NA
augustus-D18g-s519425.g464881	1.90572	5.05065	-0.269863	NA	NA	NA	NA	NA
augustus-D18g-s649529.g542644	1.90543	0	4.36778	AT1G60140.1 trehalose phosphate synthase | AT1G70290.1 trehalose-6-phosphatase synthase S8 | AT1G23870.1 trehalose-phosphatase/synthase 9 | AT1G68020.	GRMZM2G008226_P01 | GRMZM2G366659_P01 | GRMZM2G099860_P01 | GRMZM2G123277_P01 | GRMZM2G527891_P01 | GRMZM2G019183_P02 | GRMZM2G304274_P01 | GRMZM2G118	LOC_Os08g31980.1 trehalose-6-phosphate synthase, putative, expressed | LOC_Os09g20990.1 trehalose-6-phosphate synthase, putative, expressed | LOC_Os03	Sobic.007G126100.1.p | Sobic.001G450800.1.p | Sobic.002G188500.1.p | Sobic.002G194700.1.p | Sobic.003G296000.1.p | Sobic.003G284700.1.p | Sobic.004G32	Solyc05g005750.2.1 Alpha alpha-trehalose-phosphate synthase (UDP-forming) IPR001830 Glycosyl transferase, family 20 | Solyc04g025940.2.1 Alpha alpha
augustus-D18g-s887189.g594729	1.90495	0	-0.244534	NA	NA	NA	NA	NA
augustus-D18g-s548653.g485021	1.90398	6.33381	0.565789	NA	NA	NA	NA	NA
augustus-D18g-s210647.g218091	1.90315	2.30391	1.3854	AT5G51710.1 K+ efflux antiporter 5 | AT5G11800.1 K+ efflux antiporter 6 | AT2G19600.1 K+ efflux antiporter 4	GRMZM2G040158_P03 | GRMZM2G171031_P01 | GRMZM2G169114_P01	LOC_Os06g36590.1 transporter, monovalent cation:proton antiporter-2 family, putative, expressed | LOC_Os03g03590.2 transporter, monovalent cation:prot	Sobic.001G522100.1.p | Sobic.010G168900.1.p	Solyc03g007040.2.1 Glutathione-regulated potassium-efflux system protein IPR006153 Cation_H+ exchanger | Solyc08g065360.2.1 Glutathione-regulated po
augustus-D18g-s263534.g273556	1.90226	0	1.48641	AT3G48430.1 relative of early flowering 6	GRMZM2G339379_P01	LOC_Os01g67970.1 ZOS1-20 - C2H2 zinc finger protein, expressed | LOC_Os12g18150.1 ZOS12-04 - C2H2 zinc finger protein, expressed	Sobic.003G394900.1.p | Sobic.K001900.1.p	Solyc03g111590.2.1 Zinc finger protein-like IPR013129 Transcription factor jumonji
augustus-D18g-s540172.g481462	1.90209	0	2.09921	AT1G04160.1 myosin XI B | AT5G43900.3 myosin 2 | AT1G04600.1 myosin XI A | AT4G28710.1 Myosin family protein with Dil domain | AT2G33240.1 myosin XI D	GRMZM2G435294_P01 | AC155377.1_FGP001 | GRMZM2G471108_P01 | GRMZM2G460396_P01 | GRMZM2G058155_P01 | GRMZM2G113319_P03 | GRMZM2G449909_P01 | GRMZM2G139	LOC_Os06g29350.1 myosin, putative, expressed | LOC_Os03g48140.1 myosin, putative, expressed | LOC_Os03g64290.1 myosin, putative, expressed | LOC_Os03g	Sobic.001G090600.1.p | Sobic.010G093600.1.p | Sobic.003G198800.1.p | Sobic.001G002200.1.p | Sobic.002G117600.1.p | Sobic.003G275700.1.p | Sobic.009G21	Solyc09g064200.2.1 Myosin XI-2 IPR001609 Myosin head, motor region | Solyc06g008090.2.1 Myosin XI-2 IPR001609 Myosin head, motor region | Solyc09g
augustus-D18g-s602034.g518682	1.90195	5.38103	1.0307	AT1G71250.1 GDSL-like Lipase/Acylhydrolase superfamily protein	NA	NA	NA	Solyc11g043110.1.1 GDSL esterase_lipase At1g71250 IPR001087 Lipase, GDSL
augustus-D18g-s898537.g598272	1.90082	1.94843	4.15716	AT3G03310.1 lecithin:cholesterol acyltransferase 3 | AT4G19860.1 alpha/beta-Hydrolases superfamily protein	AC234154.1_FGP008 | GRMZM2G007157_P01	LOC_Os09g33820.2 lecithine cholesterol acyltransferase, putative, expressed | LOC_Os09g33820.1 lecithine cholesterol acyltransferase, putative, expres	Sobic.002G262300.1.p | Sobic.006G214500.1.p	Solyc11g008550.1.1 Lecithin cholesterol acyltransferase family protein IPR003386 Lecithin:cholesterol acyltransferase | Solyc02g068920.2.1 Lecithin
augustus-D18g-s593800.g516644	1.90026	0	3.70876	AT1G73360.1 homeodomain GLABROUS 11 | AT1G17920.1 homeodomain GLABROUS 12	GRMZM2G126646_P01 | GRMZM2G145690_P01	LOC_Os06g10600.1 homeobox and START domains containing protein, putative, expressed	Sobic.010G078700.1.p | Sobic.004G313900.1.p	Solyc06g072310.2.1 Homeobox-leucine zipper protein PROTODERMAL FACTOR 2 IPR002913 Lipid-binding START | Solyc03g098200.2.1 Homeobox-leucine zipper p
augustus-D18g-s232498.g240541	1.89989	1.68469	2.56294	NA	NA	NA	NA	NA
augustus-D18g-s611498.g521095	1.8976	1.30431	1.62684	NA	NA	NA	NA	Solyc03g097460.2.1 Integrator complex subunit 9
augustus-D18g-s28979.g38534	1.89756	3.91417	0.83766	NA	NA	NA	NA	NA
augustus-D18g-s366057.g359697	1.89665	5.10185	1.93	NA	NA	NA	NA	NA
augustus-D18g-s229566.g236486	1.89544	0	4.33252	AT2G37420.1 ATP binding microtubule motor family protein | AT3G45850.1 P-loop containing nucleoside triphosphate hydrolases superfamily protein	GRMZM2G024576_P01	LOC_Os05g02670.1 kinesin motor domain containing protein, putative, expressed | LOC_Os05g02670.2 kinesin motor domain containing protein, putative, ex	Sobic.001G416000.1.p | Sobic.009G024100.1.p	Solyc10g086340.1.1 Kinesin-5 IPR001752 Kinesin, motor region | Solyc11g072820.1.1 Kinesin-5 IPR001752 Kinesin, motor region
augustus-D18g-s178864.g196950	1.89473	4.45903	2.79587	AT4G16180.2 unknown protein; FUNCTIONS IN: molecular_function unknown; INVOLVED IN: biological_process unknown; LOCATED IN: plasma membrane; BEST Arab	GRMZM2G135968_P01 | GRMZM2G020151_P02 | GRMZM2G437827_P01	LOC_Os03g19690.1 expressed protein | LOC_Os03g19690.2 expressed protein	Sobic.001G393700.1.p	Solyc01g058730.2.1 Os03g0310500 protein (Fragment)
augustus-D18g-s577424.g503864	1.89395	3.22715	1.71454	NA	NA	NA	NA	NA
augustus-D18g-s345249.g338541	1.89355	0	2.47437	AT3G16940.1 calmodulin binding;transcription regulators | AT4G16150.1 calmodulin binding;transcription regulators	GRMZM2G032336_P01	LOC_Os07g30774.1 calmodulin-binding transcription activator 5, putative, expressed	Sobic.002G306000.1.p	Solyc01g060170.2.1 Calmodulin-binding transcription activator 5 IPR005559 CG-1 | Solyc12g099340.1.1 Calmodulin-binding transcription activator 5 IP
augustus-D18g-s579898.g506465	1.89218	0	1.47977	NA	NA	NA	NA	NA
augustus-D18g-s634928.g535754	1.89127	0	1.95828	AT5G52640.1 heat shock protein 90.1 | AT5G56010.1 heat shock protein 81-3 | AT5G56000.1 HEAT SHOCK PROTEIN 81.4 | AT5G56030.2 heat shock protein 81-2	GRMZM5G833699_P01 | GRMZM2G069651_P01 | GRMZM2G024668_P01 | GRMZM2G112165_P01 | GRMZM2G012631_P01 | GRMZM2G141931_P01 | GRMZM2G399073_P02	LOC_Os04g01740.1 heat shock protein, putative, expressed | LOC_Os08g39140.4 heat shock protein, putative, expressed | LOC_Os08g39140.2 heat shock prot	Sobic.002G243200.1.p | Sobic.002G243500.1.p | Sobic.007G216300.1.p | Sobic.006G005600.1.p | Sobic.010G267400.1.p	Solyc06g036290.2.1 Heat shock protein 90 (Fragment) IPR003594 ATP-binding region, ATPase-like IPR001404 Heat shock protein Hsp90 | Solyc03g007890.
augustus-D18g-s27064.g36094	1.89103	0	2.12263	NA	NA	NA	NA	NA
augustus-D18g-s931265.g602487	1.89055	-1.29241	2.91685	NA	NA	NA	NA	NA
augustus-D18g-s260731.g270158	1.88989	0	3.06161	AT2G25730.2 unknown protein; LOCATED IN: cellular_component unknown; EXPRESSED IN: 23 plant structures; EXPRESSED DURING: 14 growth stages.	GRMZM2G327311_P02	LOC_Os01g40990.2 expressed protein | LOC_Os01g40990.3 expressed protein	Sobic.003G205200.1.p	Solyc08g068020.1.1 Zinc finger-like
augustus-D18g-s161443.g184138	1.88986	0	2.91869	AT3G54950.1 patatin-like protein 6	NA	NA	NA	Solyc10g080690.1.1 Patatin-like protein 3 IPR002641 Patatin | Solyc10g078530.1.1 Patatin-like protein 3 IPR002641 Patatin
augustus-D18g-s623385.g528031	1.88953	-1.70956	0.371004	NA	NA	NA	NA	NA
augustus-D18g-s943058.g607954	1.88948	0	2.30727	AT5G23630.1 phosphate deficiency response 2	GRMZM2G108057_P01 | GRMZM2G060824_P01	LOC_Os05g33390.1 cation-transporting ATPase, putative, expressed	Sobic.009G131300.1.p	Solyc01g096830.2.1 Calcium-transporting ATPase 1
augustus-D18g-s592581.g515937	1.88911	0	4.32537	NA	NA	NA	NA	NA
augustus-D18g-s4835.g8117	1.88797	5.72645	0.921602	NA	NA	NA	NA	NA
augustus-D18g-s652126.g543875	1.88757	0	1.16074	AT5G61790.1 calnexin 1 | AT5G07340.2 Calreticulin family protein	GRMZM2G134668_P02 | GRMZM2G022180_P02 | GRMZM2G015832_P01	LOC_Os04g32950.1 calreticulin precursor protein, putative, expressed | LOC_Os04g32950.3 calreticulin precursor protein, putative, expressed | LOC_Os04	Sobic.006G062500.1.p	Solyc06g068700.2.1 Calcium-binding protein Calnexin IPR001580 Calreticulin_calnexin | Solyc03g118040.2.1 Calcium-binding protein Calnexin IPR018124
augustus-D18g-s453447.g421270	1.88739	0	1.73431	NA	NA	NA	NA	Solyc03g122040.2.1 COP1-Interacting ProteinI 7 (CIP7) (Fragment) | Solyc12g049520.1.1 COP1-Interacting ProteinI 7 (CIP7) (Fragment)
augustus-D18g-s824546.g578025	1.88734	0	2.69205	NA	NA	NA	NA	NA
augustus-D18g-s384975.g377414	1.88652	-1.66778	0.724688	NA	NA	NA	NA	NA
augustus-D18g-s542299.g482852	1.88302	4.34235	2.42138	NA	NA	NA	NA	NA
augustus-D18g-s50477.g69011	1.88226	3.76123	0.157215	NA	NA	NA	NA	NA
augustus-D18g-s957581.g609764	1.88185	0	1.2712	NA	NA	NA	NA	Solyc06g073480.2.1 Phototropic-responsive NPH3 family protein IPR004249 NPH3 | Solyc01g081140.1.1 Phototropic-responsive NPH3 family protein IPR004
augustus-D18g-s516601.g462772	1.88076	-6.90382	0.820253	NA	NA	NA	NA	NA
augustus-D18g-s285170.g286409	1.88057	1.16743	1.48296	NA	NA	NA	NA	NA
augustus-D18g-s873780.g588969	1.87972	0	1.88162	NA	NA	NA	NA	NA
augustus-D18g-s1054486.g619100	1.87929	0	2.13291	NA	NA	NA	NA	Solyc06g084210.2.1 Transport protein SEC24 IPR006896 Sec23_Sec24 trunk region
augustus-D18g-s210451.g217941	1.87864	0	0.799197	NA	NA	NA	NA	NA
augustus-D18g-s31751.g41189	1.8751	0	6.08968	AT1G55860.1 ubiquitin-protein ligase 1 | AT1G70320.1 ubiquitin-protein ligase 2	NA	LOC_Os09g07900.1 ubiquitin-protein ligase 1, putative, expressed	NA	Solyc07g065630.2.1 Ubiquitin-protein ligase 1 IPR000569 HECT
augustus-D18g-s658300.g545865	1.87477	0	4.94374	AT2G46020.2 transcription regulatory protein SNF2, putative	GRMZM2G163849_P02	LOC_Os02g02290.1 SNF2 family N-terminal domain containing protein, expressed	Sobic.004G009600.1.p	Solyc01g094800.2.1 Chromodomain-helicase-DNA-binding protein 1 IPR000330 SNF2-related
augustus-D18g-s107919.g138080	1.87439	-1.25032	1.11994	NA	NA	NA	NA	NA
augustus-D18g-s60851.g81962	1.87383	0	3.51381	AT4G04940.1 transducin family protein / WD-40 repeat family protein	GRMZM2G087712_P01	LOC_Os06g43690.1 WD repeat-containing protein, putative, expressed	Sobic.010G205900.1.p	Solyc01g087670.2.1 Guanine nucleotide-binding protein G(I)_G(S)_G(T) subunit beta-1 IPR007319 Small-subunit processome, Utp21
augustus-D18g-s621488.g526354	1.87288	0	2.65879	AT3G62360.1 Carbohydrate-binding-like fold	GRMZM2G014788_P01	LOC_Os01g19470.1 nodal modulator 1 precursor, putative, expressed	Sobic.003G143800.1.p	Solyc06g009530.2.1 Nodal modulator 3 IPR013784 Carbohydrate-binding-like fold
augustus-D18g-s580925.g507403	1.87111	0	1.41492	NA	NA	NA	NA	NA
augustus-D18g-s235892.g245268	1.87007	-2.15181	3.58551	AT4G14140.2 DNA methyltransferase 2 | AT4G08990.1 DNA (cytosine-5-)-methyltransferase family protein | AT5G49160.1 methyltransferase 1	GRMZM2G334041_P01 | GRMZM2G333916_P01	NA	Sobic.002G056000.1.p | Sobic.001G055700.1.p	Solyc11g030600.2.1 DNA (Cytosine-5)-methyltransferase-methyltransferase 1
augustus-D18g-s22900.g29623	1.86864	-1.70943	-0.0864933	NA	NA	NA	NA	NA
augustus-D18g-s493415.g448095	1.8678	0	4.16835	NA	NA	NA	NA	NA
augustus-D18g-s289670.g291264	1.86625	1.31014	4.27966	AT1G74310.1 heat shock protein 101 | AT4G14670.1 casein lytic proteinase B2 | AT5G15450.1 casein lytic proteinase B3	GRMZM2G360681_P01 | GRMZM2G162968_P01 | GRMZM2G130121_P01	LOC_Os05g44340.1 heat shock protein 101, putative, expressed | LOC_Os03g31300.1 chaperone protein clpB 1, putative, expressed	Sobic.009G201500.1.p | Sobic.003G293500.1.p | Sobic.001G333500.1.p | Sobic.006G080100.1.p	Solyc03g115230.2.1 ClpB chaperone IPR013093 ATPase associated with various cellular activities, AAA-2 | Solyc06g082560.1.1 ClpB chaperone IPR013093
augustus-D18g-s346450.g339868	1.86588	2.66668	0.703102	AT1G60710.1 NAD(P)-linked oxidoreductase superfamily protein | AT1G60690.1 NAD(P)-linked oxidoreductase superfamily protein | AT1G60680.1 NAD(P)-linke	GRMZM2G020631_P01 | GRMZM2G052812_P02 | GRMZM5G813143_P01 | GRMZM2G024315_P01 | GRMZM2G176903_P01	LOC_Os04g26910.1 oxidoreductase, aldo/keto reductase family protein, putative, expressed | LOC_Os04g26870.1 oxidoreductase, aldo/keto reductase family	Sobic.010G117900.1.p | Sobic.010G019900.1.p | Sobic.002G301900.1.p | Sobic.010G019800.1.p | Sobic.002G012800.1.p | Sobic.001G242800.1.p | Sobic.003G22	Solyc09g098000.2.1 Aldo_keto reductase family protein IPR001395 Aldo_keto reductase | Solyc09g097980.2.1 Aldo_keto reductase family protein IPR0013
augustus-D18g-s795216.g572613	1.86491	10.745	5.3933	AT5G01650.2 Tautomerase/MIF superfamily protein	GRMZM2G088847_P02	NA	NA	Solyc10g076350.1.1 Macrophage migration inhibitory factor family protein IPR001398 Macrophage migration inhibitory factor
augustus-D18g-s225927.g231607	1.86434	0	1.74263	AT4G39490.1 cytochrome P450, family 96, subfamily A, polypeptide 10 | AT2G23180.1 cytochrome P450, family 96, subfamily A, polypeptide 1 | AT4G39480.1	NA	NA	NA	Solyc04g051730.1.1 Cytochrome P450 | Solyc04g011940.1.1 Cytochrome P450 | Solyc04g011920.1.1 Cytochrome P450
augustus-D18g-s3714.g5849	1.86416	2.68876	2.69216	NA	NA	NA	NA	NA
augustus-D18g-s237211.g246851	1.86188	7.12177	3.64905	NA	NA	NA	NA	Solyc09g025210.2.1 Legumin 11S-globulin IPR014710 RmlC-like jelly roll fold
augustus-D18g-s881988.g592483	1.8617	0	1.22452	NA	NA	NA	NA	NA
augustus-D18g-s249853.g259505	1.85922	0	2.37742	NA	NA	NA	NA	NA
augustus-D18g-s236784.g246220	1.85918	0	2.85304	NA	NA	NA	NA	NA
augustus-D18g-s973132.g614052	1.85782	7.12453	2.58212	NA	NA	NA	NA	NA
augustus-D18g-s680780.g548881	1.8571	0	1.6791	NA	NA	NA	NA	NA
augustus-D18g-s405327.g393280	1.85706	0	1.99681	AT5G35790.1 glucose-6-phosphate dehydrogenase 1 | AT5G13110.1 glucose-6-phosphate dehydrogenase 2 | AT1G24280.1 glucose-6-phosphate dehydrogenase 3 |	GRMZM2G177077_P01 | GRMZM2G179521_P01 | GRMZM2G426964_P01	LOC_Os03g29950.1 glucose-6-phosphate 1-dehydrogenase, chloroplast precursor, putative, expressed | LOC_Os07g22350.1 glucose-6-phosphate 1-dehydrogenas	Sobic.001G339100.1.p | Sobic.006G030800.1.p | Sobic.001G390900.1.p	Solyc07g045540.2.1 Glucose-6-phosphate 1-dehydrogenase IPR001282 Glucose-6-phosphate dehydrogenase | Solyc05g015950.2.1 Glucose-6-phosphate 1-dehydr
augustus-D18g-s606125.g520222	1.85688	-1.51987	0.800177	NA	NA	NA	NA	NA
augustus-D18g-s828556.g579434	1.85643	0	3.77887	NA	NA	NA	NA	NA
augustus-D18g-s962203.g611383	1.85617	0	0.269907	NA	NA	NA	NA	NA
augustus-D18g-s643392.g539504	1.85584	0	0.806943	AT5G16210.1 HEAT repeat-containing protein	GRMZM2G427424_P01	LOC_Os01g33060.2 HEAT repeat family protein, putative, expressed | LOC_Os01g33060.1 HEAT repeat family protein, putative, expressed	Sobic.003G171400.1.p	Solyc02g086340.2.1 LisH domain and HEAT repeat-containing protein KIAA1468 IPR011989 Armadillo-like helical
augustus-D18g-s701450.g553075	1.85528	0	5.84963	AT1G59750.1 auxin response factor 1 | AT2G46530.3 auxin response factor 11 | AT3G61830.1 auxin response factor 18 | AT5G62000.1 auxin response factor	GRMZM2G137413_P01 | GRMZM2G017187_P02 | GRMZM2G702026_P01 | GRMZM2G338259_P01 | GRMZM2G116557_P04 | GRMZM2G378580_P01 | GRMZM2G475263_P01 | GRMZM2G006	LOC_Os02g35140.1 auxin response factor 7, putative, expressed | LOC_Os04g36054.1 auxin response factor 9, putative, expressed | LOC_Os11g32110.4 auxin	Sobic.004G178500.1.p | Sobic.006G089500.1.p | Sobic.003G411900.1.p | Sobic.005G132000.1.p | Sobic.003G003800.1.p | Sobic.008G096000.1.p	Solyc08g008380.2.1 Auxin response factor 9 IPR010525 Auxin response factor | Solyc01g096070.2.1 Auxin response factor 9 IPR010525 Auxin response f
augustus-D18g-s183848.g199587	1.85349	-2.21212	2.64499	AT4G10320.1 tRNA synthetase class I (I, L, M and V) family protein	GRMZM2G348666_P01 | GRMZM2G013773_P01	LOC_Os06g43760.1 tRNA synthetase class I, putative, expressed | LOC_Os02g09120.1 isoleucyl-tRNA synthetase, cytoplasmic, putative, expressed	Sobic.010G206300.1.p | Sobic.004G321200.1.p | Sobic.006G027100.1.p	Solyc11g012140.1.1 Isoleucyl-tRNA synthetase IPR002300 Aminoacyl-tRNA synthetase, class Ia IPR002301 Isoleucyl-tRNA synthetase, class Ia IPR01835
augustus-D18g-s345096.g338350	1.8533	0	1.62585	NA	NA	NA	NA	NA
augustus-D18g-s235713.g245050	1.85258	0	3.04972	AT2G25730.2 unknown protein; LOCATED IN: cellular_component unknown; EXPRESSED IN: 23 plant structures; EXPRESSED DURING: 14 growth stages.	NA	NA	NA	Solyc08g068040.2.1 Zinc finger-like
augustus-D18g-s299395.g301468	1.85227	-1.10877	2.7393	NA	NA	LOC_Os01g22390.3 WD domain containing protein, putative, expressed	NA	Solyc12g099010.1.1 Beige_BEACH domain containing protein IPR000409 Beige_BEACH
augustus-D18g-s883092.g592815	1.85213	-2.33737	1.36356	AT3G55480.2 protein affected traf&#64257;cking 2	AC205677.3_FGP001	LOC_Os01g74180.1 adaptin, putative, expressed	Sobic.007G019300.1.p	Solyc06g043030.2.1 AP-1 complex subunit beta-1 IPR011989 Armadillo-like helical
augustus-D18g-s237723.g247574	1.85213	-1.77891	2.83808	NA	NA	NA	NA	NA
augustus-D18g-s290874.g292646	1.85167	0	1.48129	AT2G20190.1 CLIP-associated protein	NA	NA	NA	Solyc09g063030.2.1 CLIP-associating protein 1-like IPR011989 Armadillo-like helical | Solyc06g008040.2.1 CLIP-associating protein 1-like IPR011989
augustus-D18g-s1037922.g618729	1.85164	-1.18538	2.09046	AT2G28290.1 P-loop containing nucleoside triphosphate hydrolases superfamily protein	NA	NA	Sobic.010G105200.1.p	Solyc11g062010.1.1 Chromodomain-helicase-DNA-binding protein 1 IPR000330 SNF2-related
augustus-D18g-s73295.g97553	1.85128	2.46732	1.73648	NA	NA	NA	NA	NA
augustus-D18g-s928894.g601644	1.85044	0	3.63444	NA	NA	NA	NA	Solyc07g065630.2.1 Ubiquitin-protein ligase 1 IPR000569 HECT
augustus-D18g-s738871.g560061	1.85017	0	2.45078	NA	NA	NA	NA	NA
augustus-D18g-s347041.g340570	1.84984	5.36226	1.67086	AT5G20830.1 sucrose synthase 1 | AT3G43190.1 sucrose synthase 4 | AT5G49190.1 sucrose synthase 2 | AT4G02280.1 sucrose synthase 3	GRMZM2G311182_P01 | GRMZM2G318780_P02 | GRMZM2G152908_P01 | GRMZM2G089713_P04 | GRMZM2G060659_P02	LOC_Os03g22120.3 sucrose synthase, putative, expressed | LOC_Os06g09450.3 sucrose synthase, putative, expressed | LOC_Os06g09450.4 sucrose synthase, p	Sobic.010G072300.1.p | Sobic.001G344500.1.p | Sobic.001G378300.1.p | Sobic.010G276700.1.p	Solyc12g009300.1.1 Sucrose synthase IPR012820 Sucrose synthase, plants and cyanobacteria IPR000368 Sucrose synthase | Solyc07g042550.2.1 Sucrose s
augustus-D18g-s282488.g283604	1.84949	0	1.76345	NA	NA	NA	NA	Solyc11g068640.1.1 Os11g0175900 protein (Fragment) IPR016024 Armadillo-type fold
augustus-D18g-s262486.g272090	1.84934	0	2.89722	NA	NA	NA	NA	NA
augustus-D18g-s393831.g384737	1.84913	-2.01421	4.34974	NA	NA	NA	NA	NA
augustus-D18g-s79318.g104569	1.847	0	-0.068308	NA	NA	NA	NA	NA
augustus-D18g-s491251.g446769	1.84637	0	2.15476	AT1G10760.1 Pyruvate phosphate dikinase, PEP/pyruvate binding domain	NA	NA	NA	Solyc05g005020.2.1 R1 protein alpha-glucan water dikinase IPR002192 Pyruvate phosphate dikinase, PEP_pyruvate-binding
augustus-D18g-s201746.g210163	1.84552	2.7463	0.963874	AT1G67340.1 HCP-like superfamily protein with MYND-type zinc finger | AT5G50450.1 HCP-like superfamily protein with MYND-type zinc finger	GRMZM2G133428_P02 | GRMZM2G176638_P02 | GRMZM2G085892_P01 | AC202435.3_FGP001	LOC_Os01g69270.1 OsFBO2 - F-box and other domain containing protein, expressed | LOC_Os04g31610.1 OsFBO3 - F-box and other domain containing protein,	Sobic.003G406000.1.p | Sobic.006G045500.1.p	Solyc05g015420.2.1 MYND finger family protein expressed IPR011990 Tetratricopeptide-like helical
augustus-D18g-s135162.g162298	1.84518	2.4579	1.52655	NA	NA	NA	NA	Solyc02g082880.2.1 Acyl-CoA synthetase_AMP-acid ligase II IPR000873 AMP-dependent synthetase and ligase
augustus-D18g-s961799.g611261	1.8446	0	1.85353	AT1G09940.1 Glutamyl-tRNA reductase family protein | AT1G58290.1 Glutamyl-tRNA reductase family protein | AT2G31250.1 Glutamyl-tRNA reductase family p	GRMZM2G107402_P01 | AC213521.3_FGP005 | GRMZM2G177412_P02	LOC_Os10g35840.1 shikimate/quinate 5-dehydrogenase, putative, expressed	Sobic.001G202600.1.p | Sobic.006G234100.1.p	Solyc04g076870.2.1 Glutamyl-tRNA reductase IPR000343 Tetrapyrrole biosynthesis, glutamyl-tRNA reductase | Solyc01g106390.2.1 Glutamyl-tRNA reductase
augustus-D18g-s339497.g334350	1.84428	0	1.01228	NA	NA	NA	NA	NA
augustus-D18g-s654610.g544766	1.84364	-1.84466	1.29559	NA	NA	NA	NA	NA
augustus-D18g-s983320.g615470	1.84364	3.68982	3.22446	NA	NA	NA	NA	NA
augustus-D18g-s589593.g513698	1.84314	0	2.94097	AT2G16950.1 transportin 1	GRMZM2G312026_P01 | GRMZM2G376731_P01	LOC_Os04g59494.4 transportin-2, putative, expressed | LOC_Os04g59494.1 transportin-2, putative, expressed | LOC_Os04g59494.2 transportin-2, putative,	Sobic.006G280000.1.p	Solyc01g111780.2.1 Importin beta-2 subunit IPR011989 Armadillo-like helical
augustus-D18g-s180092.g197773	1.84241	0	-0.134238	NA	NA	NA	NA	NA
augustus-D18g-s636796.g536236	1.84224	6.24653	3.60142	NA	NA	NA	NA	NA
augustus-D18g-s8869.g14712	1.84084	-7.59691	0.774046	NA	NA	NA	NA	NA
augustus-D18g-s646346.g540556	1.84033	-2.13882	1.03311	NA	NA	NA	NA	NA
augustus-D18g-s389758.g380339	1.83945	-8.54796	1.43771	NA	NA	NA	NA	NA
augustus-D18g-s878152.g590476	1.83924	0	4.58134	AT5G27640.2 translation initiation factor 3B1 | AT5G25780.1 eukaryotic translation initiation factor 3B-2	GRMZM2G174757_P01	LOC_Os10g41960.1 eukaryotic translation initiation factor 3 subunit B, putative, expressed	Sobic.001G291800.1.p	Solyc01g088370.2.1 Eukaryotic translation initiation factor 3 subunit B IPR011400 Translation initiation factor eIF-3b
augustus-D18g-s875205.g589321	1.83868	-1.13935	1.31031	AT2G39940.1 RNI-like superfamily protein	GRMZM2G353209_P01 | GRMZM2G125411_P01 | GRMZM2G151536_P01 | GRMZM2G079112_P01 | GRMZM2G029343_P01	LOC_Os05g37690.1 OsFBL23 - F-box domain and LRR containing protein, expressed | LOC_Os01g63420.3 OsFBL4 - F-box domain and LRR containing protein, exp	Sobic.009G157200.1.p | Sobic.003G359600.1.p | Sobic.001G426900.1.p	Solyc05g052620.2.1 Coronatine-insensitive 1 (Fragment)
augustus-D18g-s167782.g190057	1.83796	0	0.115084	NA	NA	NA	NA	Solyc12g006480.1.1 Nup205 protein (Fragment)
augustus-D18g-s896619.g597593	1.83782	0	1.50576	NA	NA	LOC_Os06g41710.1 CW-type Zinc Finger, putative, expressed	Sobic.010G194600.1.p	Solyc02g082290.2.1 MORC family CW-type zinc finger 3 IPR003594 ATP-binding region, ATPase-like
augustus-D18g-s761355.g565805	1.83729	0	3.07534	AT3G15550.1 unknown protein; Has 25732 Blast hits to 16979 proteins in 961 species: Archae - 144; Bacteria - 1801; Metazoa - 12681; Fungi - 1868; Plan	NA	LOC_Os01g08150.1 expressed protein	Sobic.003G047200.1.p	Solyc03g119940.2.1 Unknown Protein
augustus-D18g-s898665.g598294	1.83558	0	2.20323	NA	NA	NA	NA	NA
augustus-D18g-s337970.g333207	1.83548	0	2.73017	AT1G61670.1 Lung seven transmembrane receptor family protein	GRMZM2G072892_P02 | GRMZM2G140342_P01 | GRMZM2G064366_P01	LOC_Os03g21690.2 lung seven transmembrane domain containing protein, putative, expressed | LOC_Os03g21690.1 lung seven transmembrane domain containing	Sobic.001G381500.1.p	Solyc06g048590.2.1 Transmembrane protein IPR009637 Transmembrane receptor, eukaryota | Solyc10g074970.1.1 Transmembrane protein IPR009637 Transmem
augustus-D18g-s255574.g265447	1.83367	-1.3711	2.95724	NA	NA	NA	NA	NA
augustus-D18g-s150457.g175174	1.83276	4.1585	0.509258	NA	NA	NA	NA	NA
augustus-D18g-s807676.g575402	1.83198	1.25773	2.73194	AT1G08590.1 Leucine-rich receptor-like protein kinase family protein	NA	NA	NA	Solyc04g050170.2.1 Receptor like kinase, RLK
augustus-D18g-s474166.g436832	1.83189	0	0.897775	AT5G11040.1 TRS120	GRMZM2G086371_P01	LOC_Os04g42370.1 expressed protein	Sobic.006G138000.1.p	Solyc06g065840.2.1 Trafficking protein particle complex subunit 9 IPR013935 Transport protein Trs120
augustus-D18g-s17416.g24212	1.83189	-1.3983	2.16878	AT5G49430.1 WD40/YVTN repeat-like-containing domain;Bromodomain | AT2G47410.1 WD40/YVTN repeat-like-containing domain;Bromodomain	NA	LOC_Os03g19340.1 WD domain, G-beta repeat domain containing protein, expressed	Sobic.003G059800.1.p	Solyc01g060050.1.1 WD-40 repeat protein-like IPR020472 G-protein beta WD-40 repeat, region | Solyc01g079510.2.1 WD-40 repeat protein-like IPR017986
augustus-D18g-s12226.g19355	1.83164	-1.24067	0.916348	NA	NA	NA	NA	NA
augustus-D18g-s211860.g218803	1.83115	5.08398	0.183751	NA	NA	NA	NA	NA
augustus-D18g-s333640.g329735	1.8308	1.26489	0.527574	NA	NA	NA	NA	NA
augustus-D18g-s310888.g310762	1.83025	-1.54663	3.90591	NA	NA	NA	NA	NA
augustus-D18g-s145296.g172225	1.82998	1.11683	4.6367	AT3G03990.1 alpha/beta-Hydrolases superfamily protein | AT4G37470.1 alpha/beta-Hydrolases superfamily protein	GRMZM2G008751_P01 | GRMZM2G113866_P01 | GRMZM2G074138_P02	LOC_Os03g10620.1 hydrolase, alpha/beta fold family domain containing protein, expressed | LOC_Os03g10620.2 hydrolase, alpha/beta fold family domain co	Sobic.001G465100.1.p | Sobic.001G330000.1.p	Solyc04g077860.2.1 Hydrolase alpha_beta fold family protein expressed IPR000073 Alpha_beta hydrolase fold-1 | Solyc02g092760.2.1 Hydrolase alpha_bet
augustus-D18g-s410360.g397549	1.82932	1.86612	2.71784	NA	NA	NA	NA	NA
augustus-D18g-s756683.g564092	1.82788	0	3.78241	AT3G25230.2 rotamase FKBP 1 | AT5G48570.1 FKBP-type peptidyl-prolyl cis-trans isomerase family protein	GRMZM2G154685_P01 | GRMZM2G096585_P06 | GRMZM2G336858_P01	LOC_Os04g28420.2 peptidyl-prolyl isomerase, putative, expressed | LOC_Os04g28420.1 peptidyl-prolyl isomerase, putative, expressed | LOC_Os08g41390.2 p	Sobic.007G197200.1.p | Sobic.010G134700.1.p | Sobic.004G147800.1.p	Solyc09g057660.2.1 Peptidyl-prolyl cis-trans isomerase IPR001179 Peptidyl-prolyl cis-trans isomerase, FKBP-type | Solyc06g083190.2.1 Peptidyl-prolyl
augustus-D18g-s540740.g481862	1.82725	-2.34307	1.3393	NA	NA	NA	NA	NA
augustus-D18g-s138644.g166261	1.82599	0	2.6795	NA	NA	NA	NA	NA
augustus-D18g-s198885.g207776	1.82571	-1.3723	4.11159	NA	NA	NA	NA	Solyc10g084760.1.1 Ubiquitin ligase E3 (Fragment) IPR013993 Zinc finger, N-recognin, metazoa | Solyc09g010830.2.1 Ubiquitin ligase E3 (Fragment) I
augustus-D18g-s206369.g214200	1.82554	0	0.854854	AT3G13870.1 Root hair defective 3 GTP-binding protein (RHD3) | AT1G72960.1 Root hair defective 3 GTP-binding protein (RHD3) | AT5G45160.1 Root hair de	GRMZM2G052619_P01 | GRMZM2G390374_P01	LOC_Os01g39310.3 SEY1, putative, expressed | LOC_Os01g39310.1 SEY1, putative, expressed | LOC_Os12g41170.1 SEY1, putative, expressed	Sobic.003G195500.1.p | Sobic.004G149700.1.p | Sobic.K040500.1.p	Solyc03g121590.2.1 Protein SEY1 IPR008803 Root hair defective 3 GTP-binding | Solyc12g044900.1.1 Protein SEY1 IPR008803 Root hair defective 3 GTP-
augustus-D18g-s924219.g600347	1.82496	0	1.73391	AT5G05970.2 Transducin/WD40 repeat-like superfamily protein	GRMZM2G088261_P01	LOC_Os09g09470.1 WD domain, G-beta repeat domain containing protein, expressed	NA	Solyc03g079920.2.1 WD-repeat protein IPR017986 WD40 repeat, region
augustus-D18g-s849943.g585371	1.82461	0	0.754463	NA	NA	NA	NA	NA
augustus-D18g-s33562.g43225	1.82397	-1.48042	2.69583	NA	NA	NA	NA	NA
augustus-D18g-s534542.g477116	1.82249	-2.30968	3.00544	NA	NA	NA	NA	Solyc07g053610.2.1 Homeobox protein IPR018500 DDT subgroup
augustus-D18g-s629510.g533306	1.82172	0	1.15174	AT1G78280.1 transferases, transferring glycosyl groups	NA	NA	NA	Solyc04g074490.2.1 Bifunctional arginine demethylase and lysyl-hydroxylase JMJD6 IPR013129 Transcription factor jumonji
augustus-D18g-s210625.g218073	1.82104	0	2.03493	NA	NA	NA	NA	NA
augustus-D18g-s548951.g485154	1.82036	0	2.78336	NA	NA	NA	NA	NA
augustus-D18g-s455147.g422849	1.82034	-1.08275	1.27316	NA	NA	NA	NA	NA
augustus-D18g-s994035.g616059	1.82008	2.31196	4.39698	NA	NA	NA	NA	NA
augustus-D18g-s18030.g24598	1.81989	0	1.39173	NA	NA	NA	NA	NA
augustus-D18g-s328712.g325602	1.81967	2.15956	2.05834	NA	NA	NA	NA	NA
augustus-D18g-s195926.g205190	1.81939	-2.0205	1.69569	NA	NA	NA	NA	NA
augustus-D18g-s404587.g392531	1.81842	0	2.23486	AT4G03080.1 BRI1 suppressor 1 (BSU1)-like 1 | AT1G08420.1 BRI1 suppressor 1 (BSU1)-like 2 | AT2G27210.1 BRI1 suppressor 1 (BSU1)-like 3 | AT1G03445.1	GRMZM2G170798_P01 | GRMZM2G028700_P01 | GRMZM2G009593_P01 | GRMZM2G070323_P01	LOC_Os05g05240.1 serine/threonine protein phosphatase, putative, expressed | LOC_Os05g05240.2 serine/threonine protein phosphatase, putative, expresse	Sobic.009G040700.1.p | Sobic.008G173900.1.p | Sobic.001G154900.1.p	Solyc09g074320.2.1 Serine_threonine-protein phosphatase IPR012391 Serine_threonine protein phosphatase, BSU1 | Solyc06g073960.2.1 Serine_threonine-p
augustus-D18g-s299328.g301422	1.81816	0	0.825441	NA	NA	NA	NA	NA
augustus-D18g-s980653.g615201	1.81759	-4.83073	-0.513463	NA	NA	NA	NA	NA
augustus-D18g-s246262.g255515	1.81682	0	4.19335	NA	NA	NA	NA	NA
augustus-D18g-s409913.g397157	1.81674	-1.87178	0.440885	NA	NA	NA	NA	NA
augustus-D18g-s263140.g273030	1.81658	5.23955	3.25064	NA	NA	NA	NA	NA
augustus-D18g-s582594.g509095	1.81389	4.21806	1.58544	NA	NA	NA	NA	NA
augustus-D18g-s49245.g67366	1.81359	1.72841	3.55458	AT5G51980.2 Transducin/WD40 repeat-like superfamily protein | AT4G25440.1 zinc finger WD40 repeat protein 1 | AT5G40880.1 WD-40 repeat family protein	GRMZM2G037200_P02	LOC_Os02g45480.1 nucleic acid binding protein, putative, expressed | LOC_Os02g45480.2 nucleic acid binding protein, putative, expressed | LOC_Os02g454	Sobic.004G283000.1.p | Sobic.003G036800.1.p	Solyc03g026350.2.1 WD-40 repeat family protein IPR020472 G-protein beta WD-40 repeat, region
augustus-D18g-s579543.g506084	1.81308	0	-0.116092	AT1G35530.2 DEAD/DEAH box RNA helicase family protein	GRMZM2G035168_P01	LOC_Os11g07870.1 DEAD/DEAH box helicase domain containing protein, expressed	Sobic.005G061900.1.p	Solyc11g020750.1.1 ATP-dependent DNA helicase MPH1 IPR011545 DNA_RNA helicase, DEAD_DEAH box type, N-terminal
augustus-D18g-s578460.g504832	1.81283	1.4314	1.72454	AT3G16260.1 tRNAse Z4 | AT1G52160.1 tRNAse Z3	GRMZM2G379286_P01	LOC_Os01g13150.1 metallo-beta-lactamase family protein, putative, expressed	Sobic.003G006400.1.p	Solyc03g120470.2.1 Aquaporin IPR012269 Aquaporin | Solyc10g079670.1.1 Ribonuclease Z IPR001279 Beta-lactamase-like
augustus-D18g-s236675.g246065	1.81238	-1.08674	1.45415	AT1G17230.1 Leucine-rich receptor-like protein kinase family protein | AT5G63930.1 Leucine-rich repeat protein kinase family protein | AT2G33170.1 Leu	GRMZM2G082191_P01	LOC_Os07g05740.2 receptor-like protein kinase 2 precursor, putative, expressed | LOC_Os07g05740.1 receptor-like protein kinase 2 precursor, putative,	Sobic.002G035600.1.p | Sobic.006G140000.1.p	Solyc07g056410.2.1 Receptor like kinase, RLK | Solyc12g098100.1.1 Receptor like kinase, RLK | Solyc09g091260.2.1 Receptor like kinase, RLK
augustus-D18g-s104463.g134682	1.81229	3.32731	1.86086	NA	NA	NA	NA	NA
augustus-D18g-s295435.g297539	1.81094	1.61029	0.56676	NA	NA	NA	NA	NA
augustus-D18g-s301487.g303230	1.81093	0	3.88998	NA	NA	NA	NA	NA
augustus-D18g-s120488.g146848	1.80985	-1.73237	2.7708	NA	NA	NA	NA	NA
augustus-D18g-s262330.g271889	1.80936	0	3.66367	AT4G37340.1 cytochrome P450, family 81, subfamily D, polypeptide 3 | AT4G37330.1 cytochrome P450, family 81, subfamily D, polypeptide 4 | AT3G28740.1	NA	NA	NA	Solyc04g078290.2.1 Cytochrome P450 | Solyc12g088460.1.1 Cytochrome P450 | Solyc12g088510.1.1 Cytochrome P450 | Solyc04g078270.2.1 Cytochrome P450 | So
augustus-D18g-s960242.g610558	1.80914	-7.21778	0.241011	AT5G02500.1 heat shock cognate protein 70-1 | AT5G02490.1 Heat shock protein 70 (Hsp 70) family protein | AT3G12580.1 heat shock protein 70 | AT3G0944	GRMZM2G340251_P02 | GRMZM2G056039_P01 | GRMZM2G428391_P01 | GRMZM5G802801_P01 | GRMZM2G310431_P01 | AC209784.3_FGP007 | GRMZM2G366532_P02 | GRMZM2G114	LOC_Os11g47760.4 DnaK family protein, putative, expressed | LOC_Os03g60620.1 DnaK family protein, putative, expressed | LOC_Os11g47760.1 DnaK family p	Sobic.008G136000.1.p | Sobic.009G163900.1.p | Sobic.003G350700.1.p | Sobic.001G420100.1.p | Sobic.001G418600.1.p | Sobic.006G055600.1.p | Sobic.004G01	Solyc10g086410.2.1 Heat shock protein 70-3 IPR013126 Heat shock protein 70 | Solyc09g010630.2.1 heat shock protein IPR013126 Heat shock protein 70
augustus-D18g-s645621.g540172	1.80845	5.30494	-0.0306806	NA	NA	NA	NA	Solyc08g069130.1.1 Pentatricopeptide repeat-containing protein | Solyc04g082560.2.1 Actin cytoskeleton-regulatory complex protein PAN1 IPR011992 EF-
augustus-D18g-s484570.g443268	1.80838	3.42423	0.693953	NA	NA	NA	NA	NA
augustus-D18g-s255950.g265958	1.80752	-1.66735	1.90916	AT5G67385.1 Phototropic-responsive NPH3 family protein | AT3G49970.1 Phototropic-responsive NPH3 family protein	GRMZM2G004523_P01	LOC_Os03g10880.2 BTBN5 - Bric-a-Brac, Tramtrack, Broad Complex BTB domain with non-phototropic hypocotyl 3 NPH3 and coiled-coil domains, expressed | L	Sobic.001G463200.1.p	Solyc02g092560.2.1 Phototropic-responsive NPH3 family protein IPR004249 NPH3 | Solyc02g064720.2.1 Phototropic-responsive NPH3 family protein IPR004
augustus-D18g-s688000.g551278	1.80676	2.86038	1.84719	NA	NA	NA	NA	NA
[truncated: 5,258 more rows]

## Sheet: Sheet 5
Additional File 3: Sheet 5
Differentially expressed gene models between R35 and m115 at FM stage
[truncated: 6,897 more rows]

## Sheet: Sheet 6
Additional File 3: Sheet 6
[truncated: 5,475 more rows]

## Sheet: Sheet 7
Additional File 3: Sheet 7
[truncated: 6,376 more rows]

## Sheet: Sheet 8
Additional File 3: Sheet 8
[truncated: 2,455 more rows]

[truncated: 5 more sheets: Sheet 9, Sheet 10, Sheet 11, Sheet 12, Sheet 13]
