# Supplementary material for: Generation of an integrated Hieracium genomic and transcriptomic resource enables exploration of small RNA pathways during apomixis initiation
Source: BMC Biol. 2016 Oct 6;14:86. doi: 10.1186/s12915-016-0311-0 (PMC5054587; doi:10.1186/s12915-016-0311-0)
Supplement: Additional file 4: — Cloned and consensus HpAGO sequences in fasta format. (TXT 825 kb) [file 12915_2016_311_MOESM4_ESM.txt]

>H._praealtum_AGO10_Consensus_CDS
ATGCCCACAGGGCAAATCAAAGGAGGAGTGGAACAACACCTTGTGATCAAACCCAAATCAAACTTTCAGAATCAGATGAA
CCCAGAATCTCAAAAAAGCCCAAAAACATTTCAAAACGAAACTGGGAGATCCCCACCTTGTGCGACGCATGAAAACCACC
ATCATCAGCCACACAGGAACAGAGGAAGAAGAAGAGGAAGAGGTGGCCGGAAATCACCCGAACAAGAAACGGAAGCGGGC
ATCTTTATGCCGCCAAACTCACGGCCATGTACGGTGGCTGCTTCTCAGAAGCCGGCAGATCTATTGCCGTTTGATTCTAA
CAGAATGCCGAATTTGAATGAATCAGAAATGGGTTTTCCTTGGTCAAGCAGGTCTTCACGTTTTGCTCCTAGGCCAGGAT
ATGGTCAAACTGGGACAGTTTGTATGGTCAAGGCTAACCATTTCATGGCGCAGTTACCAGATAAGGACTTGAACCAGTAT
GATGTTAGCATAGTTCCTGAAGTAACATCAAAAACTTTGAACAGAGCTATAATGGGGGAATTGGTGAAACGATATAAGGA
ATCTGATTTGGGGATGAGATTGCCTGCTTTTGATGGCCGAAAGTGTTTATTTACTGCTGGTGAGCTGCCTTTTGTGTGGA
AGGAGTTCAGGGTCAAACTTGTGGATGAAGAAGACGGGTTCAATAGTCCCAAAAGAGAGAGGGAGTACAAAGTGGTTATT
AGATTTGTGGCACATGTAAATTTGCATCATTTAGGCCAATTTCTAGCTGGTAAAAGAGCAGATGGTTCACAAGAAGCTCT
TCAAATTCTAGACATAGTGTTGAGAGAGCTCTCCACGAAAAGGTATTGTCCCGTTGAAAGGTCTTTCTTTTCTCCTAATA
TTCGGAAACCGCAGCCACTTGGGGAAGGCCTGGAGTCATGGTGTGGATTCTACCAGAGCATTCGACCTACTCAGATGGGC
TTGTCCTTAAATATTGATATGGCTTCTGCGGCTTTTATCGAGGCTCTCCCCGTAATAGATTTTGTAGCCCAGCTTCTTGG
CAAAGATGTGCTATCGAGGCCGTTGTCTGATTCTGATCATGTAAAGATAAAAAAGGCTCTTAGAGGTGTGAAAGTTGAAG
TGACTCACAGAGGGAGTGTACGAAGAAAATATCGAGTATCTGGATTAACGTCACAACCCACAAGAGAATTAGTATTCCCA
GTTGATGACAATGCAAACATGAAGTCTGTTGTTGAATACTTTCAAGAAATGTATGGATTCACTATTCGGCTAACTCATCT
CCCTTGCCTTCAAGTAGGAAACCAAAGGAAGGCCAACTATTTACCAATGGAGGCCTGCAAGATTGTAGAAGGGCAACGAT
ATACAAAAAGGTTAAACGAGAAACAAATTACTGCTTTATTAAAAGTTACCTGCCAAAGACCCAAGGATCGTGAAAATGAC
ATTTTGCAGACAGTTCAGCAAAATGCATACAACCAAGATCCATATGCCAAGGAATTTGGTATTCGAATCAGTGAAAAGTT
AGCATCTGTAGAGGCAAGAGTGCTTCCTGCTCCTTGGCTAAAATATAACGATACTGGAAAGGAAAAGGATTGCTTGCCTC
AAGTTGGTCAGTGGAATATGGTGAACAAGAAAGTGATAAACGGGATGACTGTTTGCCGGTGGGCATGCATAAACTTCTCT
CGAAGTGTTAAAGAAAGTGTTGCTCGTGGATTTTGTAATGAATTGGCTCAAATGTGTCAAGAATCTGGCATGGAATTCAA
TCCGGACCCAGTGATACCAATTTATACAGCAAAGCCGGAGCATGTTGAAAAAGCATTAAGACATGTGTATCATGTATCAA
TGAACAGGCTAAAAGGAAATGAATTGGAGCTTCTGTTAGTTATTTTACCCGATAATAATGGATCTTTATATGGTGATATA
AAGCGAATATGTGAAACGGATCTCGGTTTAATTTCTCAATGCTGTCTTACAAAATACGTATTTAAGATTAGCAAGCAATA
CTTAGCAAATGTATCCTTGAAGATCAATGTTAAGATGGGTGGTAGAAACACGGTTCTGTTGGATGCCTTAAGTTGCAGAA
TACCACTAGTGAGCGACATACCAACAATTATATTCGGAGCAGATGTCACTCACCCAGAAAATGGAGAAGACTCCAGCCCC
TCAATAGCTGCTGTAGTAGCTTCACAAGATTGGCCGGAAGTCACAAAATATGCGGGATTAGTTTGTGCTCAAGCTCATAG
ACAAGAGCTTATCCAAGACTTGTACAAAACCTGGCAAGATCCTGTTCGTGGAACTGTTAGTGGCGGCATGATCAGGGATC
TTCTAGTTTCCTTCCGTAAGGCAACAGGACAAAAACCCCTAAGGATTATATTTTACAGGGATGGTGTGAGCGAAGGGCAA
TTTTATCAGGTCTTACTCTACGAACTGGACGCTATTCGTAAGGCTTGTGCGTCTTTAGAACCAAATTACCAACCACCCGT
GACTTTTATTGTTGTGCAAAAACGTCATCATACACGATTATTTGCAAACAATCATCGGGATCGGAGCACCACAGACAAAA
GTGGAAATATTTTGCCTGGCACTGTTGTTGATACCAAAATTTGTCATCCGACAGAGTTTGATTTTTATCTCTGCAGCCAT
GCTGGTATTCAGGGGACGAGTCGGCCTGCTCATTACCATGTTCTGTGGGATGAGAACAATTTCACTGCAGATGGGATTCA
ATCATTGACAAACAACCTTTGTTATACATATGCACGATGCACACGTTCCGTATCTGTCGTTCCGCCAGCATACTATGCAC
ATTTAGCTGCTTTCCGGGCAAGGTTCTACGTTGAACCTGAAATGCAGGAAAATAGTAGTTTCGGTCAAGGGGCAAAGAGT
ACTCGTGCTGGAGAGGCTGGTGGGGTTAGACCTTTGCCCGCTCTCAAGGACAATGTGAAAAGAGTAATGTTTTATTGTTA
G
>H._praealtum_AGO10_clone_12
ATGCCCACAGGGCAAATCAAAGGAGGAGTGGAACAACACCTTGTGATCAAACCCAAATCAAACTTTCAGAATCAGATGAA
CCCAGAATCTCAAAAAAGCCCAAAAACATTTCAAAACGAAACTGGGAGATCCCCACCTTGTGCGACGCATGAAAACCACC
ATCATCAGCCACACAGGAACAGAGGAAGAAGAAGAGGAAGAGGTGGCCGGAAATCACCCGAACAAGAAACGGAAGCGGGC
ATCTTTATGCCGCCAAACTCACGGCCATGTACGGTGGCTGCTTCTCAGAAGCCGGCAGATCTATTGCCGTTTGATTCTAA
CAGAATGCCGAATTTGAATGAATCAGAAATGGGTTTTCCTTGGTCAAGCAGGTCTTCACGTTTTGCTCCTAGGCCAGGAT
ATGGTCAAACTGGGACAGTTTGTATGGTCAAGGCTAACCATTTCATGGCGCAGTTACCAGATAAGGACTTGAACCAGTAT
GATGTTAGCATAGTTCCTGAAGTAACATCAAAAACTTTGAACAGAGCTATAATGGGGGAATTGGTGAAACGATATAAGGA
ATCTGATTTGGGGATGAGATTGCCTGCTTTTGATGGCCGAAAGTGTTTATTTACTGCTGGTGAGCTGCCTTTTGTGTGGA
AGGAGTTCAGGGTCAAACTTGTGGATGAAGAAGACGGGTTCAATAGTCCCAAAAGAGAGAGGGAGTACAAAGTGGTTATT
AGATTTGTGGCACATGTAAATTTGCATCATTTAGGCCAATTTCTAGCTGGTAAAAGAGCAGATGGTTCACAAGAAGCTCT
TCAAATTCTAGACATAGTGTTGAGAGAGCTCTCCACGAAAAGGTATTGTCCCGTTGAAAGGTCTTTCTTTTCTCCTAATA
TTCGGAAACCGCAGCCACTTGGGGAAGGCCTGGAGTCATGGTGTGGATTCTACCAGAGCATTCGACCTACTCAGATGGGC
TTGTCCTTAAATATTGATATGGCTTCTGCGGCTTTTATCGAGCCTCTCCCCGTAATAGATTTTGTAGCCCAGCTTCTTGG
CAAAGATGTGCTATCGAGGCCGTTGTCTGATTCTGATCATGTAAAGATAAAAAAGGCTCTTAGAGGTGTGAAAGTTGAAG
TGACTCACAGAGGGAGTGTACGAAGAAAATATCGAGTATCTGGATTAACGTCACAACCCACAAGAGAATTAGTATTCCCA
GTTGATGACAATGCAAACATGAAGTCTGTTGTTGAATACTTTCAAGAAATGTATGGATTCACTATTCGGCTAACTCATCT
CCCTTGCCTTCAAGTAGGAAACCAAAGGAAGGCCAACTATTTACCAATGGAGGCCTGCAAGATTGTAGAAGGGCAACGAT
ATACAAAAAGGTTAAACGAGAAACAAATTACTGCTTTATTAAAAGTTACCTGCCAAAGACCCAAGGATCGTGAAAATGAC
ATTTTGCAGACAGTTCAGCAAAATGCATACAACCAAGATCCATATGCCAAGGAATTTGGTATTCGAATCAGTGAAAAGTT
AGCATCTGTAGAGGCAAGAGTGCTTCCTGCTCCTTGGCTAAAATATAACGATACTGGAAAGGAAAAGGATTGCTTGCCTC
AAGTTGGTCAGTGGAATATGGTGAACAAGAAAGTGATAAACGGGATGACTGTTTGCCGGTGGGCATGCATAAACTTCTCT
CGAAGTGTTAAAGAAAGTGTTGCTCGTGGATTTTGTAATGAATTGGCTCAAATGTGTCAAGAATCTGGCATGGAATTCAA
TCCGGACCCAGTGATACCAATTTATACAGCAAAGCCGGAGCATGTTGAAAAAGCATTAAGACATGTGTATCATGTATCAA
TGAACAGGCTAAAAGGAAATGAATTGGAGCTTCTGTTAGTTATTTTACCCGATAATAATGGATCTTTATATGGTGATATA
AAGCGAATATGTGAAACGGATCTCGGTTTAATTTCTCAATGCTGTCTTACAAAATACGTATTTAAGATTAGCAAGCAATA
CTTAGCAAATGTATCCTTGAAGATCAATGTTAAGATGGGTGGTAGAAACACGGTTCTGTTGGATGCCTTAAGTTGCAGAA
TACCACTAGTGAGCGACATACCAACAATTATATTCGGAGCAGATGTCACTCACCCAGAAAATGGAGAAGACTCCAGCCCC
TCAATAGCTGCTGTAGTAGCTTCACAAGATTGGCCGGAAGTCACAAAATATGCGGGATTAGTTTGTGCTCAAGCTCATAG
ACAAGAGCTTATCCAAGACTTGTACAAAACCTGGCAAGATCCTGTTCGTGGAACTGTTAGTGGCGGCATGATCAGGGATC
TTCTAGTTTCCTTCCGTAAGGCAACAGGACAAAAACCCCTAAGGATTATATTTTACAGGGATGGTGTGAGCGAAGGGCAA
TTTTATCAGGTCTTACTCTACGAACTGGACGCTATTCGTAAGGCTTGTGCGTCTTTAGAACCAAATTACCAACCACCCGT
GACTTTTATTGTTGTGCAAAAACGTCATCATACACGATTATTTGCAAACAATCATCGGGATCGGAGCACCACAGACAAAA
GTGGAAATATTTTGCCTGGCACTGTTGTTGATACCAAAATTTGTCATCCGACAGAGTTTGATTTTTATCTCTGCAGCCAT
GCTGGTATTCAGGGGACGAGTCGGCCTGCTCATTACCATGTTCTGTGGGATGAGAACAATTTCACTGCAGATGGGATTCA
ATCATTGACAAACAACCTTTGTTATACATATGCACGATGCACACGTTCCGTATCTGTCGTTCCGCCAGCATACTATGCAC
ATTTAGCTGCTTTCCGGGCAAGGTTCTACGTTGAACCTGAAATGCAGGAAAATAGTAGTTTCGGTCAAGGGGCAAAGAGT
ACTCGTGCTGGAGAGGCTGGTGGGGTTAGACCTTTGCCCGCTCTCAAGGACAATGTGAAAAGAGTAATGTTTTATTGTTA
C
>H._praealtum_AGO10_clone_11
ATGCCCACAGGGCAAATCAAAGGAGGAGTGGAGCAACACCTTGTGATCAAACCCAAATCAAACTTTCAGAATCAGATGAA
CCCAGAATCTCAAAAAAGCCCAAAAACATTTCAAAACGAAACTGGGAGATCCCCAACGCATGAAAACCACCATCATCAGC
CACACAGGAACAGAGGAAGAAGAAGAGGAAGAAGAGGTGGCCGGAAATCACCCGAACAAGAAACGGAAGCGGGCATCTTT
ATGCCGCCAAACTCACGGCCATGTCCGGTGGCTGCTTCTCAGAAGCCGGCAGATCTATTGCCGTTTGATTCCAACAGAAT
GCCGAATTTGAATGAATCAGAAATGGGTTTTCCTTGGTCAAGCAGGTCTTCACGTTTTGCTCCTAGGCCAGGATATGGTC
AAACTGGGACAGTTTGTATGGTCAAGGCTAACCATTTCATGGCGCAGTTACCAGATAAGGACTTGAACCAGTATGATGTT
AGCATAGTTCCTGAAGTAACATCAAAAACTTTGAACAGAGCTATAATGGGGGAACTGGTGAAACGATATAAGGAATCTGA
TTTGGGGATGAGATTGCCTGCTTTTGATGGCCGAAAGTGTTTATTTACTGCTGGTGAGCTGCCTTTTGTGTGGAAGGAGT
TCAGGGTCAAACTTGTGGATGAAGAAGACGGGTTCAATAGTCCCAAAAGAGAGAGGGAGTACAAAGTGGTTATTAGATTT
GTGGCACATGTAAATTTGCATCATTTAGGCCAATTTCTAGCTGGTAAAAGAGCAGATGGTTCACAAGAAGCTCTTCAAAT
TCTAGACATAGTGTTGAGAGAGCTCTCCACGAAAAGGTATTGTCCCGTTGGAAGGTCTTTCTTTTCTCCTAATATTCGGA
AACCGCAGCCACTTGGGGAAGGCCTGGAGTCATGGTGTGGATTCTACCAGAGCATTCGACCTACTCAGATGGGCTTGTCC
TTAAATATTGATATGGCTTCTGCGGCTTTTATCGAGGCTCTCCCCGTAATAGATTTTGTAGCCCAGCTTCTTGGCAAAGA
TGTGCTATCGAGGCCGTTGTCTGATTCTGATCATGTAAAGATAAAAAAGGCTCTTAGAGGTGTGAAAGTTGAAGTGACTC
ACAGAGGGAGTGTACGAAGAAAATATCGAGTATCTGGATTAACGTCACAACCCACAAGAGAATTAGTATTCCCAGTTGAT
GACAATGCAAACATGAAGTCTGTTGTTGAATACTTTCAAGAAATGTATGGATTCACTATTCGGCTAACTCATCTCCCTTG
CCTTCAAGTAGGAAACCAAAGGAAGGCCAACTATTTACCAATGGAGGCCTGCAAGATTGTAGAAGGGCAACGATATACAA
AAAGGTTAAACGAGAAACAAATTACTGCTTTATTAAAAGTTACCTGCCAAAGACCCAAGGATCGTGAAAATGACATTTTG
CAGACAGTTCAGCAAAATGCATACAACCAAGATCCATATGCCAAGGAATTTGGTATTCGAATCAGTGAAAAGTTAGCATC
TGTAGAGGCAAGAGTGCTTCCTGCTCCTTGGCTAAAATATAACGATACTGGAAAGGAAAAGGATTGCTTGCCTCAAGTTG
GTCAGTGGAATATGGTGAACAAGAAAGTGATAAACGGGATGACTGTTAGCCGGTGGTCATGCATAAACTTCTCTCGAAGT
GTTAAAGAAAGTGTTGCTCGTGGATTTTGTAATGAATTGGCTCAAATGTGTCAAGAATCTGGCATGGAATTCAATCCGGA
CCCAGTGATACCAATTTATACAGCAAAGCCGGAGCATGTTGAGAAAGCATTAAGACATGTGTATCATGTATCAATGAACA
GGCTAAAAGGAAATGAATTGGAGCTTCTGTTAGTTATTTTACCCGATAATAATGGATCTTTATATGGTGATATAAAGCGA
ATATGTGAAACGGATCTCGGTTTAATTTCTCAATGCTGTCTTACAAAATACGTATTTAAGATTAGCAAGCAATACTTAGC
AAATGTATCCTTGAAGATCAATGTTAAGATGGGTGGTAGAAACACAGTTCTGTTGGATGCCTTAAGTTGCAGAATACCAC
TAGTGAGCGACATACCAACAATTATATTCGGAGCAGATGTCACTCACCCAGAAAATGGAGAAGACTCCAGCCCCTCAATA
GCTGCTGTAGTAGCTTCACAAGATTGGCCGGAAGTCACAAAATATGCTGGATTAGTTTGTGCTCAAGCTCATAGACAAGA
GCTTATCCAAGACTTGTACAAAACCTGGCAAGATCCTGTTCGTGGAACTGTTAGTGGCGGCATGATCAGGGATCTTCTAG
TTTCCTTCCGTAAGGCAACAGGACAAAAACCCCTAAGGATTATATTTTACAGGGATGGTGTGAGCGAAGGGCAATTTTAT
CAGGTCTTACTCTACGAACTGGACGCTATTCGTAAGGCTTGTGCGTCTTTAGAACCAAATTACCAACCACCCGTGACTTT
TATTGTTGTGCAAAAACGTCATCATACACGATTATTTGCAAACAATCATCGGGATCGGAGCACCACAGACAAAAGTGGAA
ATATTTTGCCTGGTACTGTTGTTGATACCAAAATTTGTCATCCGACAGAGTTTGATTTTTATCTCTGCAGCCATGCTGGT
ATTCAGGGGACGAGTCGGCCTGCTCATTGCCATGTTCTGTGGGATGAGAACAATTTCACTGCAGATGGGATTCAATCATT
GACAAACAACCTTTGTTATACATATGCACGATGCACACGTTCCGTATCTGTCGTTCCGCCAGCATACTATGCACATTTAG
CTGCTTTCCGGGCAAGGTTCTACGTTGAACCTGAAATGCAGGAAAATAGTAGTTTCGGTCAAGGGGCAAAGAGTACTCGT
GCTGGAGAGGCTGGTGGGGTTAGACCTTTGCCCGCTCTCAAAGACAATGTGAAAAGAGTAATGTTTTATTGTTAG
>H._praealtum_AGO10_clone_10
ATGCCCACAGGGCAAATCAAAGGAGGAGTGGAGCAACACCTTGTGATCAAACCCAAATCAAACTTTCAGAATCAGATGAA
CCCAGAATCTCAAAAAAGCCCAAAAACATTTCAAAACGAAACTGGGAGATCCCCACCTTGTGCGACGCATGAAAACCACC
ATCATCAGCCACACAGGAACAGAGGAAGAAGAAGAGGAAGAGGTGGCCGGAAATCACCCGAACAAGAAACGGAAGCGGGC
ATCTTTATGCCGCCGAACTCACGGCCATGTACGGTGGCTGCTTCTCAGAAGCCGGCAGATCTATTGCCGTTTGATTCTAA
CAGAATGCCGAATTTGAATGAATCAGAAATGGGTTTTCCTTGGTCAAGCAGGTCTTCACGTTTTGCTCCTAGGCCAGGAT
ATGGTCAAACTGGGACAGTTTGTATGGTCAAGGCTAACCATTTCATGGCGCAGTTACCAGATAAGGACTTGAACCAGTAT
GATGTTAGCATAGTTCCTGAAGTAACATCAAAAACTTTGAACAGAGCTATAATGGGGGAATTGGTGAAACGATATAAGGA
ATCTGATTTGGGGATGAGATTGCCTGCTTTTGATGGCCGAAAGTGTTTATTTACTGCTGGTGAGCTGCCTTTTGTGTGGA
AGGAGTTCAGGGTCAAACTTGTGGATGAAGAAGACGGGTTCAATAGTCCCAAAAGAGAGAGGGAGTACAAAGTGGTTATT
AGATTTGTGGCACATGTAAATTTGCATCATTTAGGCCAATTTCTAGCTGGTAAAAGAGCAGATGGTTCACAAGAAGCTCT
TCAAATTCTAGACATAGTGTTGAGAGAGCTCTCCACGAAAAGGTATTGTCCCGTTGAAAGGTCTTTCTTTTCTCCTAATA
TTCGGAAACCGCAGCCACTTGGGGAAGGCCTGGAGTCATGGTGTGGATTCTACCAGAGCATTCGACCTACTCAGATGGGC
TTGTCCTTAAATATTGATATGGCTTCTGCGGCTTTTATCGAGCCTCTCCCCGTAATAGATTTTGTAGCCCAGCTTCTTGG
CAAAGATGTGCTATCGAGGCCGTTGTCTGATTCTGATCATGTAAAGATAAAAAAGGCTCTTAGAGGTGTGAAAGTTGAAG
TGACTCACAGAGGGAGTGTACGAAGAAAATATCGAGTATCTGGATTAACGTCACAACCCACAAGAGAATTAGTATTCCCA
GTTGATGACAATGCAAACATGAAGTCTGTTGTTGAATACTTTCAAGAAATGTATGGATTCACTATTCGGCTAACTCATCT
CCCTTGCCTTCAAGTAGGAAACCAAAGGAAGGCCAACTATTTACCAATGGAGGCCTGCAAGATTGTAGAAGGGCAACGAT
ATACAAAAAGGTTAAACGAGAAACAAATTACTGCTTTATTAAAAGTTACCTGCCAAAGACCCAAGGATCGTGAAAATGAC
ATTTTGCAGACAGTTCAGCAAAATGCATACAACCAAGATCCATATGCCAAGGAATTTGGTATTCGAATCAGTGAAAAGTT
AGCATCTGTAGAGGCAAGAGTGCTTCCTGCTCCTTGGCTAAAATATAACGATACTGGAAAGGAAAAGGATTGCTTGCCTC
AAGTTGGTCAGTGGAATATGGTGAACAAGAAAGTGATAAACGGGATGACTGTTTGCCGGTGGGCATGCATAAACTTCTCT
CGAAGTGTTAAAGAAAGTGTTGCTCGTGGATTTTGTAATGAATTGGCTCAAATGTGTCAAGAATCTGGCATGGAATTCAA
TCCGGACCCAGTGATACCAATTTATACAGCAAAGCCGGAGCATGTTGAAAAAGCATTAAGACATGTGTATCATGTATCAA
TGAACAGGCTAAAAGGAAATGAATTGGAGCTTCTGTTAGTTATTTTACCCGATAATAATGGATCTTTATATGGTGATATA
AAGCGAATATGTGAAACGGATCTCGGTTTAATTTCTCAATGCTGTCTTACAAAATACGTATTTAAGATTAGCAAGCAATA
CTTAGCAAATGTATCCTTGAAGATCAATGTTAAGATGGGTGGTAGAAACACGGTTCTGTTGGATGCCTTAAGTTGCAGAA
TACCACTAGTGAGCGACATACCAACAATTATATTCGGAGCAGATGTCACTCACCCAGAAAATGGAGAAGACTCCAGCCCC
TCAATAGCTGCTGTAGTAGCTTCACAAGATCGGCCGGAAGTCACAAAATATGCGGGATTAGTTTGTGCTCAAGCTCATAG
ACAAGAGCTTATCCAAGACTTGTACAAAACCTGGCAAGATCCTGTTCGTGGAACTGTTAGTGGCGGCATGATCAGGGATC
TTCTAGTTTCCTTCCGTAAGGCAACAGGACAAAAACCCCTAAGGATTATATTTTACAGGGATGGTGTGAGCGAAGGGCAA
TTTTATCAGGTCTTACTCTACGAACTGGGCGCTATTCGTAAGGCTTGTGCGTCTTTAGAACCAAATTACCAACCACCCGT
GACTTTTATTGTTGTGCAAAAACGTCATCATACACGATTATTTGCAAACAATCATCGGGATCGGAGCACCACAGACAAAA
GTGGAAATATTTTGCCTGGCACTGTTGTTGATACCAAAATTTGTCATCCGACAGAGTTTGATTTTTATCTCTGCAGCCAT
GCTGGTATTCAGGGGACGAGTCGGCCTGCTCATTACCATGTTCTGTGGGATGAGAACAATTTCACTGCAGATGGGATTCA
ATCATTGACAAACAACCTTTGTTATACATATGCACGATGCACACGTTCCGTATCTGTCGTTCCGCCAGCATACTATGCAC
ATTTAGCTGCTTTCCGGGCAAGGTTCTACGTTGAACCTGAAATGCAGGAAAATAGTAGTTTCGGTCAAGGGGCAAAGAGT
ACTCGTGCTGGAGAGGCTGGTGGGGTTAGACCTTTGCCCGCTCTCAAGGACAATGTGAAAAGAGTAATGTTTTATTGTTA
G
>H._praealtum_AGO10_clone_9
ATGCCCACAGGGCAAATCAAAGGAGGAGTGGAACAACACCTTGTGATCAAACCCAAATCAAACTTTCAGAATCAGATGAA
CCCAGAATCTCAAAAAAGCCCAAAAACATTTCAAAACGAAACTGGGAGATCCCCACCGTGTGCAACGCATGAAAACCACC
ATCATCAGCCACACAGGAACAGAGGAAGAAGAAGAGGAAGAGGTGGCCGGAAATCACCCGAACAAGAAACGGAAGCGGGC
ATCTTTATGCCGCCAAACTCACGGCCATGTACGGTGGCTGCTTCTCAGAAGCCGGCAGATCTATTGCCGTTTGATTCTAA
CAGAATGCCGAATTTGAATGAATCAGAACTGGGTTTTCCTTGGTCAAGCAGGTCTTCACGTTTTGCTCCTAGGCCAGGAT
ATGGTCAAACTGGGACAGTTTGTATGGTCAAGGCTAACCATTTCATGGCGCAGTTACCAGATAAGGACTTGAACCAGTAT
GATGTTAGCATAGTTCCTGAAGTAACATCAAAAACTTTGAACAGAGCTATAATGGGGGAATTGGTGAAACGATATAAGGA
ATCTGATTTGGGGATGAGATTGCCTGCTTTTGATGGCCGAAAGTGTTTATTTACTGCTGGTGAGCTGCCTTTTGTGTGGA
AGGAGTTCAGGGTCAAACTTGTGGATGAAGAAGACGGGTTCAATAGTCCCAAAAGAGAGAGGGAGTACAAAGTGGTTATT
AGATTTGTGGCACATGTAAATTTGCATCATTTAGGCCAATTTCTAGCTGGTAAAAGAGCAGATGGTTCACAAGAAGCTCT
TCAAATTCTAGACATAGTGTTGAGAGAGCTCTCCACGAAAAGGTATTGTCCCGTTGAAAGGTCTTTCTTTTCTCCTAATA
TTCGGAAACCGCAGCCACTTGGGGAAGGCCTGGAGTCATGGTGTGGATTCTACCAGAGCATTCGACCTACTCAGATGGGC
TTGTCCTTAAATATTGATATGGCTTCTGCGGCTTTTATCGAGCCTCTCCCCGTAATAGATTTTGTAGCCCAGCTTCTTGG
CAAAGATGTGCTATCGAGGCCGTTGTCTGATTCTGATCATGTAAAGATAAAAAAGGCTCTTAGAGGTGTGAAAGTTGAAG
TGACTCACAGAGGGAGTGTACGAAGAAAATATCGAGTATCTGGATTAACGTCACAACCCACAAGAGAATTAGTATTCCCA
GTTGATGACAATGCAAACATGAAGTCTGTTGTTGAATACTTTCAAGAAATGTATGGATTCACTATTCGGCTAACTCATCT
CCCTTGCCTTCAAGTAGGAAACCAAAGGAAGGCCAACTATTTACCAATGGAGGCCTGCAAGATTGTAGAAGGGCAACGAT
ATACAAAAAGGTTAAACGAGAAACAAATTACTGCTTTATTAAAAGTTACCTGCCAAAGACCCAAGGATCGTGAAAATGAC
ATTTTGCAGACAGTTCAGCAAAATGCATACAACCAAGATCCATATGCCAAGGAATTTGGTATTCGAATCAGTGAAAAGTT
AGCATCTGTAGAGGCAAGAGTGCTTCCTGCTCCTTGGCTAAAATATAACGATACTGGAAAGGAAAAGGATTGCTTGCCTC
AAGTTGGTCAGTGGAATATGGTGAACAAGAAAGTGATAAACGGGATGACTGTTTGCCGGTGGGCATGCATAAACTTCTCT
CGAAGTGTTAAAGAAAGTGTTGCTCGTGGATTTTGTAATGAATTGGCTCAAATGTGTCAAGAATCTGGCATGGAATTCAA
TCCGGACCCAGTGATACCAATTTATACAGCAAAGCCGGAGCATGTTGAAAAAGCATTAAGACATGTGTATCATGTATCAA
TGAACAGGCTAAAAGGAAATGAATTGGAGCTTCTGTTAGTTATTTTACCCGATAATAATGGATCTTTATATGGTGATATA
AAGCGAATATGTGAAACGGATCTCGGTTTAATTTCTCAATGCTGTCTTACAAAATACGTATTTAAGATTAGCAAGCAATA
CTTAGCAAATGTATCCTTGAAGATCAATGTTAAGATGGGTGGTAGAAACACGGTTCTGTTGGATGCCTTAAGTTGCAGAA
TACCACTAGTGAGCGACATACCAACAATTATATTCGGAGCAGATGTCACTCACCCAGAAAATGGAGAAGACTCCAGCCCC
TCAATAGCTGCTGTAGTAGCTTCACAAGATTGGCCGGAAGTCACAAAATATGCGGGATTAGTTTGTGCTCAAGCTCATAG
ACAAGAGCTTATCCAAGACTTGTACAAAACCTGGCAAGATCCTGTTCGTGGAACTGTTAGTGGCGGCATGATCAGGGATC
TTCTAGTTTCCTTCCGTAAGGCAACAGGACAAAAACCCCTAAGGATTATATTTTACAGGGATGGTGTGAGCGAAGGGCAA
TTTTATCAGGTCTTACTCTACGAACTGGACGCTATTCGTAAGGCTTGTGCGTCTTTAGAACCAAATTACCAACCACCCGT
GACTTTTATTGTTGTGCAAAAACGTCATCATACACGATTATTTGCAAACAATCATCGGGATCGGAGCACCACAGACAAAA
GTGGAAATATTTTGCCTGGCACTGTTGTTGATACCAAAATTTGTCATCCGACAGAGTTTGATTTTTATCTCTGCAGCCAT
GCTGGTATTCAGGGGACGAGTCGGCCTGCTCATTACCATGTTCTGTGGGATGAGAACAATTTCACTGCAGATGGGATTCA
ATCATTGACAAACAACCTTTGTTATACATATGCACGATGCACACGTTCCGTATCTGTCGTTCCGCCAGCATACTATGCAC
ATTTAGCTGCTTTCCGGGCAAGGTTCTACGTTGAACCTGAAATGCAGGAAAATAGTAGTTTCGGTCAAGGGGCAAAGAGT
ACTCGTGCTGGAGAGGCTGGTGGGGTTAGACCTTTGCCCGCTCTCAAGGACAATGTGAAAAGAGTAATGTTTTATTGTTA
G
>H._praealtum_AGO10_clone_8
ATGCCCACAGGGCAAATCAAAGGAGGAGTGGAGCAACACCTTGTGATCAAACCCAAATCAAACTTTCAGAATCAGATGAA
CCCAGAATCTCAAAAAAGCCCAAAAACATTTCAAAACGAAACTGGGAGATCCCCAACGCATGAAAACCACCATCATCAGC
CACACAGGAACAGAGGAAGAAGAAGAGGAAGAAGAGGTGGCCGGAAATCACCCGAACAAGAAACGGAAGCGGGCATCTTT
ATGCCGCCAAACTCACGGCCATGTCCGGTGGCTGCTTCTCAGAAGCCGGCAGATCTATTGCCGTTTGATTCCAACAGAAT
GCCGAATTTGAATGAATCAGAAATGGGTTTTCCTTGGTCAAGCAGGTCTCCACGTTTTGCTCCTAGGCCAGGATATGGTC
AAACTGGGACAGTTTGTATGGTCAAGGCTAACCATTTCATGGCGCAGTTACCAGATAAGGACTTGAACCAGTATGATGTT
AGCATAGTTCCTGAAGTAACATCAAAAACTTTGAACAGAGCTATAATGGGGGAACTGGTGAAACGATATAAGGAATCTGA
TTTGGGGATGAGATTGCCTGCTTTTGATGGCCGAAAGTGTTTATTTACTGCTGGTGAGCTGCCTTTTGTGTGGAAGGAGT
TCAGGGTCAAACTTGTGGATGAAGAAGACGGGTTCAATAGTCCCAAAAGAGAGAGGGAGTACAAAGTGGTTATTAGATTT
GTGGCACATGTAAATTTGCATCATTTAGGCCAATTTCTAGCTGGTAAAAGAGCAGATGGTTCACAAGAAGCTCTTCAAAT
TCTAGACATAGTGTTGAGAGAGCTCTCCACGAAAAGGTATTGTCCCGTTGGAAGGTCTTTCTTTTCTCTTAATATTCGGA
AACCGCAGCCACTTGGGGAAGGCCTGGAGTCATGGTGTGGATTCTACCAGAGCATTCGACCTACTCAGATGGGCTTGTCC
TTAAATATTGATATGGCTTCTGCGGCTTTTATCGAGGCTCTCCCCGTAATAGATTTTGTAGCCCAGCTTCTTGGCAAAGA
TGTGCTATCGAGGCCGTTGTCTGATTCTGATCATGTAAAGATAAAAAAGGCTCTTAGAGGTGTGAAAGTTGAAGTGACTC
ACAGAGGGAGTGTACGAAGAAAATATCGAGTATCTGGATTAACGTCACAACCCACAAGAGAATTAGTATTCCCAGTTGAT
GACAATGCAAACATGAAGTCTGTTGTTGAATACTTTCAAGAAATGTATGGATTCACTATTCGGCTAACTCATCTCCCTTG
CCTTCAAGTAGGAAACCAAAGGAAGGCCAACTATTTACCAATGGAGGCCTGCAAGATTGTAGAAGGGCAACGATATACAA
AAAGGTTAAACGAGAAACAAATTACTGCTTTATTAAAAGTTACCTGCCAAAGACCCAAGGATCGTGAAAATGACATTTTG
CAGACAGTTCAGCAAAATGCATACAACCAAGATCCATATGCCAAGGAATTTGGTATTCGAATCAGTGAAAAGTTAGCATC
TGTAGAGGCAAGAGTGCTTCCTGCTCCTTGGCTAAAATATAACGATACTGGAAAGGAAAGGGATTGCTTGCCTCAAGTTG
GTCAGTGGAATATGGTGAACAAGAAAGTGATAAACGGGATGACTGTTAGCCGGTGGTCATGCATAAACTTCTCTCGAAGT
GTTAAAGAAAGTGTTGCTCGTGGATTTTGTAATGAATTGGCTCAAATGTGTCAAGAATCTGGCATGGAATTCAATCCGGA
CCCAGTGATACCAATTTATACAGCAAAGCCGGAGCATGTTGAGAAAGCATTAAGACATGTGTATCATGTATCAATGAACA
GGCTAAAAGGAAATGAATTGGAGCTTCTGTTAGTTATTTTACCCGATAATAATGGATCTTTATATGGTGATATAAAGCGA
ATATGTGAAACGGATCTCGGTTTAATTACTCAATGCTGTCTTACAAAATACGTATTTAAGATTAGCAAGCAATACTTAGC
AAATGTATCCTTGAAGATCAATGTTAAGATGGGTGGTAGAAACACAGTTCTGTTGGATGCCTTAAGTTGCAGAATACCAC
TAGTGAGCGACATACCAACAATTATATTCGGAGCAGATGTCACTCACCCAGAAAATGGAGAAGACTCCAGCCCCTCAATA
GCTGCTGTAGTAGCTTCACAAGATTGGCCGGAAGTCACAAAATATGCTGGATTAGTTTGTGCTCAAGCTCATAGACAAGA
GCTTATCCAAGACTTGTACAAAACCTGGCAAGATCCTGTTCGTGGAACTGTTAGTGGTGGCATGATCAGGGATCTTCTAG
TTTCCTTCCGTAAGGCAACAGGACAAAAACCCCTAAGGATTATATTTTACAGGGATGGTGTGAGCGAAGGGCAATTTTAT
CAGGTCTTACTCTACGAACTGGACGCTATTCGTAAGGCTTGTGCGTCTTTAGAACCAAATTACCAACCACCCGTGACTTT
TATTGTTGTGCAAAAACGTCATCATACACGATTATTTGCAAACAATCATCGGGATCGGAGCACCACAGACAAAAGTGGAA
ATATTTTGCCTGGTACTGTTGTCGATACCAAAATTTGTCATCCGACAGAGTTTGATTTTTATCTCTGCAGCCATGCTGGT
ATTCAGGGGACGAGTCGGCCTGCTCATTACCATGTTCTGTGGGATGAGAACAATTTCACTGCAGATGGGATTCAATCATT
GACAAACAACCTTTGTTATACATATGCACGATGCACACGTTCCGTATCTGTCGTTCCGCCAGCATACTATGCACATTTAG
CTGCTTTCCGGGCAAGGTTCTACGTTGAACCTGAAATGCAGGAAAATAGTAGTTTCGGTCAAGGGGCAAGGAGTACTCGT
GCTGGAGAGGCTGGTGGGGTTAGACCTTTGCCCGCTCTCAAGGACAATGTGAAAAGAGTAATGTTTTATTGTTAC
>H._praealtum_AGO10_clone_7
ATGCCCACAGGGCAAATCAAAGGAGGAGTGGAACAACACCTTGTGATCAAACCCAAATCAAACTTTCAGAATCAGATGAA
CCCAGAATCTCAAAAAAGCCCAAAAACATTTCAAAACGAAACTGGGAGATCCCCACCTTGTGCGACGCATGAAAACCACC
ATCATCAGCCACACAGGAACAGAGGAAGAAGAAGAGGAAGAGGTGGCCGGAAATCACCCGAACAAGAAACGGAAGCGGGC
ATCTTTATGCCGCCAAACTCACGGCCATGTACGGTGGCTGCTTCTCAGAAGCCGGCAGATCTATTGCCGTTTGATTCTAA
CAGAATGCCGAATTTGAATGAATCAGAAATGGGTTTTCCTTGGTCAAGCAGGTCTTCACGTTTTGCTCCTAGGCCAGGAT
ATGGTCAAACTGGGACAGTTTGTATGGTCAAGGCTAACCATTTCATGGCGCAGTTACCAGATAAGGACTTGAACCAGTAT
GATGTTAGCATAGTTCCTGAAGTAACATCAAAAACTTTGAACAGAGCTATAATGGGGGAATTGGTGAAACGATATAAGGA
ATCTGATTTGGGGATGAGATTGCCTGCTTTTGATGGCCGAAAGTGTTTATTTACTGCTGGTGAGCTGCCTTTTGTGTGGA
AGGAGTTCAGGGTCAAACTTGTGGATGAAGAAGACGGGTTCAATAGTCCCAAAAGAGAGAGGGAGTACAAAGTGGTTATT
AGATTTGTGGCACATGTAAATTTGCATCATTTAGGCCAATTTCTAGCTGGTAAAAGAGCAGATGGTTCACAAGAAGCTCT
TCAAATTCTAGACATAGTGTTGAGAGAGCTCTCCACGAAAAGGTATTGTCCCGTTGAAAGGTCTTTCTTTTCTCCTAATA
TTCGGAAACCGCAGCCACTTGGGGAAGGCCTGGAGTCATGGTGTGGATTCTACCAGAGCATTCGACCTACTCAGATGGGC
TTGTCCTTAAATATTGATATGGCTTCTGCGGCTTTTATCGAGCCTCTCCCCGTAATAGATTTTGTAGCCCAGCTTCTTGG
CAAAGATGTGCTATCGAGGCCGTTGTCTGATTCTGATCATGTAAAGATAAAAAAGGCTCTTAGAGGTGTGAAAGTTGAAG
TGACTCACAGAGGGAGTGTACGAAGAAAATATCGAGTATCTGGATTAACGTCACAACCCACAAGAGAATTAGTATTCCCA
GTTGATGACAATGCAAACATGAAGTCTGTTGTTGAATACTTTCAAGAAATGTATGGATTCACTATTCGGCTAACTCATCT
CCCTTGCCTTCAAGTAGGAAACCAAAGGAAGGCCAACTATTTACCAATGGAGGCCTGCAAGATTGTAGAAGGGCAACGAT
ATACAAAAAGGTTAAACGAGAAACAAATTACTGCTTTATTAAAAGTTACCTGCCAAAGACCCAAGGATCGTGAAAATGAC
ATTTTGCAGACAGTTCAGCAAAATGCATACAACCAAGATCCATATGCCAAGGAATTTGGTATTCGAATCAGTGAAAAGTT
AGCATCTGTAGAGGCAAGAGTGCTTCCTGCTCCTTGGCTAAAATATAACGATACTGGAAAGGAAAAGGATTGCTTGCCTC
AAGTTGGTCAGTGGAATATGGTGAACAAGAAAGTGATAAACGGGATGACTGTTTGCCGGTGGGCATGCATAAACTTCTCT
CGAAGTGTTAAAGAAAGTGTTGCTCGTGGATTTTGTAATGAATTGGCTCAAATGTGTCAAGAATCTGGCATGGAATTCAA
TCCGGACCCAGTGATACCAATTTATACAGCAAAGCCGGAGCATGTTGAAAAAGCATTAAGACATGTGTATCATGTATCAA
TGAACAGGCTAAAAGGAAATGAATTGGAGCTTCTGTTAGTTATTTTACCCGATAATAATGGATCTTTATATGGCGATATA
AAGCGAATATGTGAAACGGATCTCGGTTTAATTTCTCAATGCTGTCTTACAAAATACGTATTTAAGATTAGCAAGCAATA
CTTAGCAAATGTATCCTTGAAGATCAATGTTAAGATGGGTGGTAGAAACACGGTTCTGTTGGATGCCTTAAGTTGCAGAA
TACCACTAGTGAGCGACATACCAACAATTATATTCGGAGCAGATGTCACTCACCCAGAAAATGGAGAAGACTCCAGCCCC
TCAATAGCTGCTGTAGTAGCTTCACAAGATTGGCCGGAAGTCACAAAATATGCGGGATTAGTTTGTGCTCAAGCTCATAG
ACAAGAGCTTATCCAAGACTTGTACAAAACCTGGCAAGATCCTGTTCGTGGAACTGTTAGTGGCGGCATGATCAGGGATC
TTCTAGTTTCCTTCCGTAAGGCAACAGGACAAAAACCCCTAAGGATTATATTTTACAGGGATGGTGTGAGCGAAGGGCAA
TTTTATCAGGTCTTACTCTACGAACTGGACGCTATTCGTAAGGCTTGTGCGTCTTTAGAACCAAATTACCAACCACCCGT
GACTTTTATTGTTGTGCAAAAACGTCATCATACACGATTATTTGCAAACAATCATCGGGATCGGAGCACCACAGACAAAA
GTGGAAATATTTTGCCTGGCACTGTTGTTGATACCAAAATTTGTCATCCGACAGAGTTTGATTTTTATCTCTGCAGCCAT
GCTGGTATTCAGGGGACGAGTCGGCCTGCTCATTACCATGTTCTGTGGGATGAGAACAACTTCACTGCAGATGGGATTCA
ATCATTGACAAACAACCTTTGTTATACATATGCACGATGCACACATTCCGTATCTGTCGTTCCGCCAGCATACTATGCAC
ATTTAGCTGCTTTCCGGGCAAGGTTCTACGTTGAACCTGAAATGCAGGAAAATAGTAGTTTCGGTCAAGGGGCAAAGAGT
ACTCGTGCTGGAGAGGCTGGTGGGGTTAGACCTTTGCCCGCTCTCAAGGACAATGTGAAAAGCGTAATGTTTTATTGTTA
G
>H._praealtum_AGO10_clone_6
ATGCCCACAGGGCAAATCAAAGGAGGAGTGGAGCAACACCTTGTGATCAAACCCAAATCAAACTTTCAGAACCAGATGAA
CCCAGAATCTCAAAAAAGCCCAAAAACATTTCAAAACGAAACTGGGAGATCCCCAACGCATGAAAACCACCATCATCAGC
CACACAGGAACAGAGGAAGAAGAAGAGGAAGAAGAGGTGGCCGGAAATCACCCGAACAAGAAACGGAAGCGGGCATCTTT
ATGCCGCCAAACTCACGGCCATGTCCGGTGGCTGCTTCTCAGAAGCCGGCAGATCTATTGCCGTTTGATTCCAACAGAAT
GCCGAATTTGAATGAATCAGAAATGGGTTTTCCTTGGTCAAGCAGGTCTTCACGTTTTGCTCCTAGGCCAGGATATGGTC
AAACTGGGACAGTTTGTATGGTCAAGGCTAACCATTTCATGGCGCAGTTACCAGATAAGGACTTGAACCAGTATGATGTT
AGCATAGTTCCTGAAGTAACATCAAAAACTTTGAACAGAGCTATAATGGGGGAATTGGTGAAACGATATAAGGAATCTGA
TTTGGGGATGAGATTGCCTGCTTTTGATGGCCGAAAGTGTTTATTTACTGCTGGTGAGCTGCCTTTTGTGTGGAAGGAGT
TCAGGGTCAAACTTGTGGATGAAGAAGACGGGTTCAATAGTCCCAAAAGAGAGAGGGAGTACAAAGTTGTTATTAGATTT
GTGGCACATGTAAATTTGCATCATTTAGGCCAATTTCTAGCTGGTAAAAGAGCAGATGGTTCACAAGAAGCTCTTCAAAT
TCTAGACATAGTGTTGAGAGAGCTCTCCACGAAAAGGTATTGTCCCGTTGAAAGGTCTTTCTTTTCTCCTAATATTCGGA
AACCGCAGCCACTTGGGGAAGGCCTGGAGTCATGGTGTGGATTCTACCAGAGCATTCGACCTACTCAGATGGGCTTGTCC
TTAAATATTGATATGGCTTCTGCGGCTTTTATCGAGGCTCTCCCCGTAATAGATTTTGTAGCCCAGCTTCTTGGCAAAGA
TGTGCTATCAAGGCCGTTGTCTGATTCTGATCATGTAAAGATAAAAAAGGCTCTTAGAGGTGTGAAAGTTGAAGTGACTC
ACAGAGGGAGTGTACGAAGAAAATATCGAGTATCTGGATTAACGTCACAACCCACAAGAGAATTAGTATTCCCAGTTGAT
GACAATGCAAACATGAAGTCTGTTGTTGAATACTTTCAAGAAATGTATGGATTCACTATTCGGCTAACTCATCTCCCTTG
CCTTCAAGTAGGAAACCAAAGGAAGGCCAACTATTTACCAATGGAGGCCTGCAAGATTGTAGAAGGGCAACGATATACAA
AAAGGTTAAACGAGAAACAAATTACTGCTTTATTAAAAGTTACCTGCCAAAGACCCAAGGATCGTGAAAATGACATTTTG
CAGACAGTTCAGCAAAATGCATACAACCAAGATCCATATGCCAAGGAATTTGGTATTCGAATCAGTGAAAAGTTAGCATC
TGTAGAGGCAAGAGTGCTTCCTGCTCCTTGGCTAAAATATAACGATACTGGAAAGGAAAAGGATTGCTTGCCTCAAGTTG
GTCAGTGGAATATGGTGAACAAGAAAGTGGTAAACGGGATGACTGTTTGCCGGTGGGCATGCATAAACTTCTCTCGAAGT
GTTAAAGAAAGTGTTGCTCGTGGATTTTGTAATGAATTGGCTCAAATGTGTCAAGAATCTGGCATGGAATTCAATCCGGA
CCCAGTGATACCAATTTATACAGCAAAGCCGGAGCATGTTGAAAAAGCATTAAGACATGTGTATCATGTATCAATGAACA
GGCTAAAAGGAAATGAATTGGAGCTTCTGTTAGTTATTTTACCCGATAATAATGGATCTTTATATGGTGATATAAAGCGA
ATATGTGAAACGGATCTCGGTTTAATTTCTCAATGCTGTCTTACAAAATACGTATTTAAGATTAGCAAGCAATACTTAGC
AAATGTATCCTTGAAGATCAATGTTAAGATGGGTGGTAGAAACACGGTTCTGTTGGATGCCTTAAGTTGCAGAATACCAC
TAGTGAGCGACATACCAACAATTATATTCGGAGCAGATGTCACTCACCCAGAAAATGGAGAAGACTCCAGCCCCTCAATA
GCTGCTGTAGTAGCTTCACAAGATTGGCCGGAAGTCACAAAATATGCGGGATTAGTTTGTGCTCAAGCTCATAGACAAGA
GCTTATCCAAGACTTGTACAAAACCTGGCAAGATCCTGTTCGTGGAACTGTTAGTGGCGGCATGATCAGGGATCTTCTAG
TTTCCTTCCGTAAGGCAACAGGACAAAAACCCCTAAGGATTATATTTTACAGGGATGGTGTGAGCGAAGGGCAATTTTAT
CAGGTCTTACTCTACGAACTGGACGCTATTCGTAAGGCTTGTGCGTCTTTAGAACCAAATTACCAACCACCCGTGACTTT
TATTGTTGTGCAAAAACGTCATCATACACGATTATTTGCAAACAATCATCGGGATCGGAGCACCACAGACAAAAGTGGAA
ATATTTTGCCTGGTACTGTTGTTGATACCAAAATTTGTCATCCGACAGAGTTTGATTTTTATCTCTGCAGCCATGCTGGT
ATTCAGGGGACGAGTCGGCCTGCTCATTACCATGTTCTGTGGGATGAGAACAATTTCACTGCAGATGGGATTCAATCATT
GACAAACAACCTTTGTTATACATATGCACGATGCACACGTTCCGTATCTGTCGTTCCGCCAGCATACTATGCACATTTAG
CTGCTTTCCGGGCAAGGTTCTACGTTGAACCTGAAATGCAGGAAAATAGTAGTTTCGGTCAAGGGGCAAAGAGTACTCGT
GCTGGAGAGGCTGGTGGGGTTAGACCTTTGCCCGCTCTCAAGGACAATGTGAAAAGAGTAATGTTTTATTGTTAC
>H._praealtum_AGO10_clone_5
ATGCCCACAGGGCAAATCAAAGGAGGAGTGGAACAACACCTTGTGATCAAACCCAAATCAAACTTTCAGAATCAGATGAA
CCCAGAATCTCAAAAAAGCCCAAAAACATTTCAAAACGAAACTGGGAGATCCCCACCTTGTGCGACGCATGAAAACCACC
ATCATCAGCCACACAGGAACAGAGGAAGAAGAAGAGGAAGAGGTGGCCGGAAATCACCCGAACAAGAAACGGAAGCGGGC
ATCTTTATGCCGCCAAACTCACGGCCATGTACGGTGGCTGCTTCTCAGAAGCCGGCAGATCTATTGCCGTTTGATTCTAA
CAGAATGCCGAATTTGAATGAATCAGAAATGGGTTTTCCTTGGTCAAGCAGGTCTTCACGTTTTGCTCCTAGGCCAGGAT
ATGGTCAAACTGGGACAGTTTGTATGGTCAAGGCTAACCATTTCATGGCGCAGTTACCAGATAAGGACTTGAACCAGTAT
GATGTTAGCATAGTTCCTGAAGTAACATCAAAAACTTTGAACAGAGCTATAATGGGGGAATTGGTGAAACGATATAAGGA
ATCTGATTTGGGGATGAGATTGCCTGCTTTTGATGGCCGAAAGTGTTTATTTACTGCTGGTGAGCTGCCTTTTGTGTGGA
AGGAGTTCAGGGTCAAACTTGTGGATGAAGAAGACGGGTTCAATAGTCCCAAAAGAGAGAGGGAGTACAAAGTGGTTATT
AGATTTGTGGCACATGTAAATTTGCATCATTTAGGCCAATTTCTAGCTGGTAAAAGAGCAGATGGTTCACAAGAAGCTCT
TCAAATTCTAGACATAGTGTTGAGAGAGCTCTCCACGAAAAGGTATTGTCCCGTTGAAAGGTCTTTCTTTTCTCCTAATA
TTCGGAAACCGCAGCCACTTGGGGAAGGCCTGGAGTCATGGTGTGGATTCTACCAGAGCATTCGACCTACTCAGATGGGC
TTGTCCTTAAATATTGATATGGCTTCTGCGGCTTTTATCGAGGCTCTCCCCGTAATAGATTTTGTAGCCCAGCTTCTTGG
CAAAGATGTGCTATCAAGGCCGTTGTCTGATTCTGATCATGTAAAGATAAAAAAGGCTCTTAGAGGTGTGAAAGTTGAAG
TGACTCACAGAGGGAGTGTACGAAGAAAATATCGAGTATCTGGATTAACGTCACAACCCACAAGAGAATTAGTATTCCCA
GTTGATGACAATGCAAACATGAAGTCTGTTGTTGAATACTTTCAAGAAGTGTATGGATTCACTATTCGGCTAACTCATCT
CCCTTGCCTTCAAGTAGGAAACCAAAGGAAGGCCAACTATTTACCAATGGAGGCCTGCAAGATTGTAGAAGGGCAACGAT
ATACAAAAAGGTTAAACGAGAAACAAATTACTGCTTTATTAAAAGTTACCTGCCAAAGACCCAAGGATCGTGAAAATGAC
ATTTTGCAGACAGTTCAGCAAAATGCATACAACCAAGATCCATATGCCAAGGAATTTGGTATTCGAATCAGTGAAAAGTT
AGCATCTGTAGAGGCAAGAGTGCTTCCTGCTCCTTGGCTAAAATATAACGATACTGGAAAGGAAAAGGATTGCTTGCCTC
AAGTTGGTCAGTGGAATATGGTGAACAAGAAAGTGATAAACGGGATGACTGTTAGCCGGTGGGCATGCATAAACTTCTCT
CGAAGTGTTAAAGAAAGTGTTGCTCGTGGATTTTGTAATGAATTGGCTCAAATGTGTCAAGAATCTGGCATGGCATTCAA
TCCAGACCCAGTGATACCAATTTATACAGCAAAGCCGGAGCATGTTGAAAAAGCATTAAGACATGTGTATCATGTATCAA
TGAACAGGCTAAAAGGAAATGAATTGGAGCTTCTGTTAGTTATTTTACCCGATAATAATGGATCTTTATATGGTGATATA
AAGCGAATATGTGAAACGGATCTCGGTTTAATTTCTCAATGCTGTCTTACAAAATACGTATTTAAGATTAGCAAGCAATA
CTTAGCAAATGTATCCTTGAAGATCAATGTTAAGATGGGTGGTAGAAACACGGTTCTGTTGGATGCCCTAAGTTGCAGAA
TACCACTAGTGAGCGACATACCAACAATTATATTCGGAGCAGATGTCACTCACCCAGAAAATGGAGAAGACTCCAGCCCC
TCAATAGCTGCTGTAGTAGCTTCACAAGATTGGCCGGAAGTCACAAAATATGCGGGATTAGTTTGTGCTCAAGCTCATAG
ACAAGAGCTTATCCAAGACTTGTACAAAACCTGGCAAGATCCTGTTCGTGGAACTGTTAGTGGCGGCATGATCAGGGATC
TTCTAGTTTCCTTCCGTAAGGCAACAGGACAAAAACCCCTAAGGATTATATTTTACAGGGATGGTGTGAGCGAAGGGCAA
TTTTATCAGGTCTTACTCTACGAACTGGACGCTATTCGTAAGGCTTGTGCGTCTTTAGAACCAAATTACCAACCACCCGT
GACTTTTATTGTTGTGCAAAAACGTCATCATCCACGATTATTTGCAAACAATCATCGGGATCGGAGCACCACAGACAAAA
GTGGAAATATTTTGCCTGGTACTGTTGTTGATACCAAAATTTGTCATCCGACAGAGTTTGATTTTTATCTCTGCAGCCAT
GCTGGTATTCAGGGGACGAGTCGGCCTGCTCATTACCATGTTCTGTGGGATGAGAACAATTTCACTGCAGATGGGATTCA
ATCATTGACAAACAACCTTTGTTATACATATGCACGATGCACACGTTCCGTATCTGTCGTTCCGCCAGCATACTATGCAC
ATTTAGCTGCTTTCCGGGCAAGGTTCTACGTTGAACCTGAAATGCAGGAAAATAGTAGTTTCGGTCAAGGGGCAAAGAGT
ACTCGTGCTGGAGAGGCTGGTGGGGTTAGACCTTTGCCCGCTCTCAAGGACAATGTGAAAAGAGTAATGTTTTATTGTTA
G
>H._praealtum_AGO10_clone_4
ATGCCCACAGGGCAAATCAAAGGAGGAGTGGAGCAACACCTTGTGATCAAACCCAAATCAAACTTTCAGAATCAGATGAA
CCCAGAATCTCAAAAAAGCCCAAAAACATTTCAAAACGAAACTGGGAGATCCCCAACGCATGAAAACCACCATCATCAGC
CACACAGGAACAGAGGAAGAAGAAGAGGAAGAAGAGGTGGCCGGAAATCACCCGAACAAGAAACGGAAGCGGGCATCTTT
ATGCCGCCAAACTCACGGCCATGTCCGGTGGCTGCTTCTCAGAAGCCGGCAGATCTATTGCCGTTTGATTCCAACAGAAT
GCCGAATTTGAATGAATCAGAAATGGGTTTTCCTTGGTCAAGCAGGTCTTCACGTTTTGCTCCTAGGCCAGGATATGGTC
AAACTGGGACAGTTTGTATGGTCAAGGCTAACCATTTCATGGCGCAGTTACCAGATAAGGACTTGAACCAGTATGATGTT
AGCATAGTTCCTGAAGTAACATCAAAAACTTTGAACAGAGCTATAATGGGGGAACTGGTGAAACGATATAAGGAATCTGA
TTTGGGGATGAGATTGCCTGCTTTTGATGGCCGAAAGTGTTTATTTACTGCTGGTGAGCTGCCTTTTGTGTGGAAGGAGT
TCAGGGTCAAACTTGTGGATGAAGAAGACGGGTTCAATAGTCCCAAAAGAGAGAGGGAGTACAAAGTGGTTATTAGATTT
GTGGCACATGTAAATTTGCATCATTTAGGCCAATTTCTAGCTGGTAAAAGAGCAGATGGTTCACAAGAAGCTCTTCAAAT
TCTAGACATAGTGTTGAGAGAGCTCTCCACGAAAAGGTATTGTCCCGTTGGAAGGTCTTTCTTTTCTCCTAATATTCGGA
AACCGCAGCCACTTGGGGAAGGCCTGGAGTCATGGTGTGGATTCTACCAGAGCATTCGACCTACTCAGATGGGCTTGTCC
TTAAATATTGATATGGCTTCTGCGGCTTTTATCGAGGCTCTCCCCGTAATAGATTTTGTAGCCCAGCTTCTTGGCAAAGA
TGTGCTATCGAGGCCGTTGTCTGATTCTGATCATGTAAAGATAAAAAAGGCTCTTAGAGGTGTGAAAGTTGAAGTGACTC
ACAGAGGGAGTGTACGAAGAAAATATCGAGTATCTGGATTAACGTCACAACCCACAAGAGAATTAGTATTCCCAGTTGAT
GACAATGCAAACATGAAGTCTGTTGTTGAATACTTTCAAGAAATGTGTGGATTCACTATTCGGCTAACTCATCTCCCTTG
CCTTCAAGTAGGAAACCAAAGGAAGGCCAACTATTTACCAATGGAGGCCTGCAAGATTGTAGAAGGGCAACGATATACAA
AAAGGTTAAACGAGAAACAAATTACTGCTTTATTAAAAGTTACCTGCCAAAGACCCAAGGATCGTGAAAATGACATTTTG
CAGACAGTTCAGCAAAATGCATACAACCAAGATCCATATGCCAAGGAATTTGGTATTCGAATCAGTGAAAAGTTAGCATC
TGTAGAGGCAAGAGTGCTTCCTGCTCCTTGGCTAAAATATAACGATACTGGAAAGGAAAAGGATTGCTTGCCTCAAGTTG
GTCAGTGGAATATGGTGAACAAGAAAGTGATAAACGGGATGACTGTTAGCCGGTGGTCATGCATAAACTTCTCTCGAAGT
GTTAAAGAAAGTGTTGCTCGTGGATTTTGTAATGAATTGGCTCAAATGTGTCAAGAATCTGGCATGGAATTCAATCCGGA
CCCAGTGATACCAATTTATACAGCAAAGCCGGAGCATGTTGAGAAAGCATTAAGACATGTGTATCATGTATCAATGAACA
GGCTAAAAGGAAATGAATTGGAGCTTCTGTTAGTTATTTTACCCGATAATAATGGATCTTTATATGGTGATATAAAGCGA
ATATGTGAAACGGATCTCGGTTTAATTTCTCAATGCTGTCTTACAAAATACGTATTTAAGATTAGCAAGCAATACTTAGC
AAATGTATCCTTGAAGATCAATGTTAAGATGGGTGGTAGAAACACAGTTCTGTTGGATGCCTTAAGTTGCAGAATACCAC
TAGTGAGCGACATACCAACAATTATATTCGGAGCAGATGTCACTCACCCAGAAAATGGAGAAGACTCCAGCCCCTCAATA
GCTGCTGTAGTAGCTTCACAAGATTGGCCGGAAGTCACAAAATATGCTGGATTAGTTTGTGCTCAAGCTCATAGACAAGA
GCTTATCCAAGACTTGTACAAAACCTGGCAAGATCCTGTTCGTGGAACTGTTAGTGGCGGCATGATCAGGGATCTTCTAG
TTTCCTTCCGTAAGGCAACAGGACAAAAACCCCTAAGGATTATATTTTACAGGGATGGTGTGAGCGAAGGGCAATTTTAT
CAGGTCTTACTCTACGAACTGGACGCTATTCGTAAGGCTTGTGCGTCTTTAGAACCAAATTACCAACCACCCGTGACTTT
TATTGTTGTGCAAAAACGTCATCATACACGATTATTTGCAAACAATCATCGGGATCGGAGCACCACAGACAAAAGTGGAA
ATATTTTGCCTGGTACTGTTGTTGATACCAAAATTTGTCATCCGACAGAGTTTGATTTTTATCTCTGCAGCCATGCTGGT
ATTCAGGGGACGAGTCGGCCTGCTCATTACCATGTTCTGTGGGATGAGAACAATTTCACTGCAGATGGGATTCAATCATT
GACAAACAACCTTTGTTATACATATGCACGATGCACACGTTCCGTATCTGTCGTTCCGCCAGCATACTATGCACATTTAG
CTGCTTTCCGGGCAAGGTTCTACGTTGAACCTGAAATGCAGGAAAATAGTAGTTTCGGTCAAGGGGCAAAGAGTACTCGT
GCTGGAGAGGCTGGTGGGGTTAGACCTTTGCCCGCTCTCAAGGACAATGTGAAAAGAGTAATGTTTTATTGTTAG
>H._praealtum_AGO10_clone_3
ATGCCCACAGGGCAAATCAAAGGAGGAGTGGAACAACACCTTGTGATCAAACCCAAATCAAACTTTCAGAATCAGATGAA
CCCAGAATCTCAAAAAAGCCCAAAAACATTTCAAAACGAAACTGGGAGATCCCCACCTTGTGCGACGCATGAAAACCACC
ATCATCAGCCACACAGGAACAGAGGAAGAAGAAGAGGAAGAGGTGGCCGGAAATCACCCGAACAAGAAACGGAAGCGGGC
ATCTTTATGCCGCCAAACTCACGGCCATGTACGGTGGCTGCTTCTCAGAAGCCGGCAGATCTATTGCCGTTTGATTCTAA
CAGAATGCCGAATTTGAATGAATCAGAAATGGGTTTTCCTTGGTCAAGCAGGTCTTCACGTTTTGCTCCTAGGCCAGGAT
ATGGTCAAACTGGGACAGTTTGTATGGTCAAGGCTAACCATTTCATGGCGCAGTTACCAGATAAGGACTTGAACCAGTAT
GATGTTAGCATAGTTCCTGAAGTAACATCAAAAACTTTGAACAGAGCTATAATGGGGGAATTGGTGAAACGATATAAGGA
ATCTGATTTGGGGATGAGATTGCCTGCTTTTGATGGCCGAAAGTGTTTATTTACTGCTGGTGAGCTGCCTTTTGTGTGGA
AGGAGTTCAGGGTCAAACTTGTGGATGAAGAAGACGGGTTCAATAGTCCCAAAAGAGAGAGGGAGTACAAAGTGGTTATT
AGATTTGTGGCACATGTAAATTTGCATCATTTAGGCCAATTTCTAGCTGGTAAAAGAGCAGATGGTTCACAAGAAGCTCT
TCAAATTCTAGACATAGTGTTGAGAGAGCTCTCCACGAAAAGGTATTGTCCCGTTGAAAGGTCTTTCTTTTCTCCTAATA
TTCGGAAACCGCAGCCACTTGGGGAAGGCCTGGAGTCATGGTGTGGATTCTACCAGAGCATTCGACCTACTCAGATGGGC
TTGTCCTTAAATATTGATATGGCTTCTGCGGCTTTTATCGAGCCTCTCCCCGTAATAGATTTTGTAGCCCAGCTTCTTGG
CAAAGATGTGCTATCGAGGCCGTTGTCTGATTCTGATCATGTAAAGATAAAAAAGGCTCTTAGAGGTGTGAAAGTTGAAG
TGACTCACAGAGGGAGTGTACGAAGAAAATATCGAGTATCTGGATTAACGTCACAACCCACAAGAGAATTAGTATTCCCA
GTTGATGACAATGCAAACATGAAGTCTGTTGTTGAATACTTTCAAGAAATGTATGGATTCACTATTCGGCTAACTCATCT
CCCTTGCCTTCAAGTAGGAAACCAAAGGAAGGCCAACTATTTACCAATGGAGGCCTGCAAGATTGTAGAAGGGCAACGAT
ATACAAAAAGGTTAAACGAGAAACAAATTACTGCTTTATTAAAAGTTACCTGCCAAAGACCCAAGGATCGTGAAAATGAC
ATTTTGCAGACAGTTCAGCAAAATGCATACAACCAAGATCCATATGCCAAGGAATTTGGTATTCGAATCAGTGAAAAGTT
AGCATCTGTAGAGGCAAGAGTGCTTCCTGCTCCTTGGCTAAAATATAACGATACTGGAAAGGAAAAGGATTGCTTGCCTC
AAGTTGGTCAGTGGAATATGGTGAACAAGAAAGTGATAAACGGGATGACTGTTTGCCGGTGGGCATGCATAAACTTCTCT
CGAAGTGTTAAAGAAAGTGTTGCTCGTGGATTTTGTAATGAATTGGCTCAAATGTGTCAAGAATCTGGCATGGAATTCAA
TCCGGACCCAGTGATACCAATTTATACAGCAAAGCCGGAGCATGTTGAAAAAGCATTAAGACATGTGTATCATGTATCAA
TGAACAGGCTAAAAGGAAATGAATTGGAGCTTCTGTTAGTTATTTTACCCGATAATAATGGATCTTTATATGGTGATATA
AAGCGAATATGTGAAACGGATCTCGGTTTAATTTCTCAATGCTGTCTTACAAAATACGTATTTAAGATTAGCAAGCAATA
CTTAGCAAATGTATCCTTGAAGATCAATGTTAAGATGGGTGGTAGAAACACGGTTCTGTTGGATGCCTTAAGTTGCAGAA
TACCACTAGTGAGCGACATACCAACAATTATATTCGGAGCAGATGTCACTCACCCAGAAAATGGAGAAGACTCCAGCCCC
TCAATAGCTGCTGTAGTAGCTTCACAAGATTGGCCGGAAGTCACAAAATATGCGGGATTAGTTTGTGCTCAAGCTCATAG
ACAAGAGCTTATCCAAGACTTGTACAAAACCTGGCAAGATCCTGTTCGTGGAACTGTTAGTGGCGGCATGATCAGGGATC
TTCTAGTTTCCTTCCGTAAGGCAACAGGACAAAAACCCCTAAGGATTATATTTTACAGGGATGGTGTGAGCGAAGGGCAA
TTTTATCAGGTCTTACTCTACGAACTGGACGCTATTCGTAAGGCTTGTGCGTCTTTAGAACCAAATTACCAACCACCCGT
GACTTTTATTGTTGTGCAAAAACGTCATCATACACGATTATTTGCAAACAATCATCGGGATCGGAGCGCCACAGACAAAA
GTGGAAATATTTTGCCTGGCACTGTTGTTGATACCAAAATTTGTCATCCGACAGAGTTTGATTTTTATCTCTGCAGCCAT
GCTGGTATTCAGGGGACGAGTCGGCCTGCTCATTACCATGTTCTGTGGGATGAGAACAATTTCACTGCAGATGGGATTCA
ATCATTGACAAACAACCTTTGTTATACATATGCACGATGCACACGTTCCGTATCTGTCGTTCCGCCAGCATACTATGCAC
ATTTAGCTGCTTTCCGGGCAAGGTTCTACGTTGAACCTGAAATGCAGGAAAATAGTAGTTTCGGTCAAGGGGCAAAGAGT
ACTCGTGCTGGAGAGGCTGGTGGGGTTAGACCTTTGCCCGCTCTCAAGGACAATGTGAAAAGAGTAATGTTTTATTGTTA
C
>H._praealtum_AGO10_clone_2
ATGCCCACAGGGCAAATCAAAGGAGGAGTGGAACAACACCTTGTGATCAAACCCAAATCAAACTTTCAGAATCAGATGAA
CCCAGAATCTCAAAAAAGCCCAAGAACATTTCAAAACGAAACTGGGAGATCCCCACCGTGTGCAACGCATGAAAACCACC
ATCATCAGCCACACAGGAACAGAGGAAGAAGAAGAGGAAGAGGTGGCCGGAAATCACCCGAACAAGAAACGGAAGCGGGC
ATCTTTATGCCGCCAAACTCACGGCCATGTACGGTGGCTGCTTCTCAGAAGCCGGCAGATCTATTGCCGTTTGATTCTAA
CAGAATGCCGAATTTGAATGAATCAGAAATGGGTTTTCCTTGGTCAAGCAGGTCTTCACGTTTTGCTCCTAGGCCAGGAT
ATGGTCAAACTGGGACAGTTTGTATGGTCAAGGCTAACCATTTCATGGCGCAGTTACCAGATAAGGACTTGAACCAGTAT
GATGTTAGCATAGTTCCTGAAGTAACATCAAAAACTTTGAACAGAGCTATAATGGGGGAATTGGTGAAACGATATAAGGA
ATCTGATTTGGGGATGAGATTGCCTGCTTTTGATGGCCGAAAGTGTTTATTTACTGCTGGTGAGCTGCCTTTTGTGTGGG
AGGAGTTCAGGGTCAAACTTGTGGATGAAGAAGACGGGTTCAATAGTCCCAAAAGAGAGAGGGAGTACAAAGTGGTTATT
AGATTTGTGGCACATGTAAATTTGCATCATTTAGGCCAATTTCTAGCTGGTAAAAGAGCAGATGGTTCACAAGAAGCTCT
TCAAATTCTAGACATAGTGTTGAGAGAGCTCTCCACGAAAAGGTATTGTCCCGTTGAAAGGTCTTTCTTTTCTCCTAATA
TTCGGAAACCGCAGCCACTTGGGGAAGGCCTGGAGTCATGGTGTGGATTCTACCAGAGCATTCGACCTACTCAGATGGGC
TTGTCCTTAAATATTGATATGGCTTCTGCGGCTTTTATCGAGCCTCTCCCCGTAATAGATTTTGTAGCCCAGCTTCTTGG
CAAAGATGTGCTATCGAGGCCGTTGTCTGATTCTGATCATGTAAAGATAAAAAAGGCTCTTAGAGGTGTGAAAGTTGAAG
TGACTCACAGAGGGAGTGTACGAAGAAAATATCGAGTATCTGGATTAACGTCACAACCCACAAGAGAATTAGTATTCCCA
GTTGATGACAATGCAAACATGAAGTCTGTTGTTGAATACTTTCAAGAAATGTATGGATTCACTATTCGGCTAACTCATCT
CCCTCGCCTTCAAGTAGGAAACCAAAGGAAGGCCAACTATTTACCAATGGAGGCCTGCAAGATTGTAGAAGGGCAACGAT
ATACAAAAAGGTTAAACGAGAAACAAATTACTGCTTTATTAAAAGTTACCTGCCAAAGACCCAAGGATCGTGAAAATGAC
ATTTTGCAGACAGTTCAGCAAAATGCATACAACCAAGATCCATATGCCAAGGAATTTGGTATTCGAATCAGTGAAAAGTT
AGCATCTGTAGAGGCAAGAGTGCTTCCTGCTCCTTGGCTAAAATATAACGATACTGGAAAGGAAAAGGATTGCTTGCCTC
AAGTTGGTCAGTGGAATATGGTGAACAAGAAAGTGATAAACGGGATGACTGTTTGCCGGTGGGCATGCATAAACTTCTCT
CGAAGTGTTAAAGAAAGTGTTGCTCGTGGATTTTGTAATGAATTGGCTCAAATGTGTCAAGAATCTGGCATGGAATTCAA
TCCGGACCCAGTGATACCAATTTATACAGCAAAGCCGGAGCATGTTGAAAAAGCATTAAGACATGTGTATCATGTATCAA
TGAACAGGCTAAAAGGAAATGAATTGGAGCTTCTGTTAGTTATTTTACCCGATAATAATGGATCTTTATATGGTGATATA
AAGCGAATATGTGAAACGGATCTCGGTTTAATTTCTCAATGCTGTCTTACAGAATACGTATTTAAGATTAGCAAGCAATA
CTTAGCAAATGTATCCTTGAAGATCAATGTTAAGATGGGTGGTAGAAACACGGTTCTGTTGGATGCCTTAAGTTGCAGAA
TACCACTAGTGAGCGACATACCAACAATTATATTCGGAGCAGATGTCACTCACCCAGAAAATGGAGAAGACTCCAGCCCC
TCAATAGCTGCTGTAGTAGCTTCACAAGATTGGCCGGAAGTCACAAAATATGCGGGATTAGTTTGTGCTCAAGCTCATAG
ACAAGAGCTTATCCAAGACTTGTACAAAACCTGGCAAGATCCTGTTCGTGGAACTGTTAGTGGCGGCATGATCAGGGATC
TTCTAGTTTCCTTCCGTAAGGCAACAGGACAAAAACCCCTAAGGATTATATTTTACAGGGATGGTGTGAGCGAAGGGCAA
TTTTATCAGGTCTTACTCTACGAACTGGACGCTATTCGTAAGGCTTGTGCGTCTTTAGAACCAAATTACCAACCACCCGT
GACTTTTATTGTTGTGCAAAAACGTCATCATACACGATTATTTGCAAACAATCATCGGGATCGGAGCACCACAGACAAAA
GTGGAAATATTTTGCCTGGCACTGTTGTTGATACCAAAATTTGTCATCCGACAGAGTTTGATTTTTATCTCTGCAGCCAT
GCTGGTATTCAGGGGACGAGTCGGCCTGCTCATTACCATGTTCTGTGGGATGAGAACAATTTCACTGCAGATGGGATTCA
ATCATTGACAAACAACCTTTGTTATACATATGCACGATGCACACGTTCCGTATCTGTCGTTCCGCCAGCATACTATGCAC
ATTTAGCTGCTTTCCGGGCAAGGTTCTACGTTGAACCTGAAATGCAGGAAAATAGTAGTTTCGGTCAAGGGGCAAAGAGT
ACTCGTGCTGGAGAGGCTGGTGGGGTTAGACCTTTGCCCGCTCTCAAGGACAATGTGAAAAGAGTAATGTTTTATTGTTA
G
>H._praealtum_AGO10_clone_1
ATGCCCACAGGGCAAGTCAAAGGAGGAGTGGAACAACACCTTGTGATCAAACCCAAATCAAACTTTCAGAATCAGATGAA
CCCAGAATCTCAAAAAAGCCCAAAAACATTTCAAAACGAAACTGGGAGATCCCCACCTTGTGCGACGCATGAAAACCACC
ATCATCAGCCACACAGGAACAGAGGAAGAAGAAGAGGAAGAGGTGGCCGGAAATCACCCGAACAAGAAACGGAAGCGGGC
ATCTTTATGCCGCCAAACTCACGGCCATGTACGGTGGCTGCTTCTCAGAAGCCGGCAGATCTATTGCCGTTTGATTCTAA
CAGAATGCCGAATTTGAATGAATCAGAAATGGGTTTTCCTTGGTCAAGCAGGTCTTCACGTTTTGCTCCTAGGCCAGGAT
ATGGTCAAACTGGGACAGTTTGTATGGTCAAGGCTAACCATTTCATGGCGCAGTTACCAGATAAGGACTTGAACCAGTAT
GATGTTAGCATAGTTCCTGAAGTAACATCAAAAACTTTGAACAGAGCTATAATGGGGGAATTGGTGAAACGATATAAGGA
ATCTGATTTGGGGATGAGATTGCCTGCTTTTGATGGCCGAAAGTGTTTATTTACTGCTGGTGAGCTGCCTTTTGTGTGGA
AGGAGTTCAGGGTCAAACTTGTGGATGAAGAAGACGGGTTCAATAGTCCCAAAAGAGAGAGGGAGTACAAAGTGGTTATT
AGATTTGTGACACATGTAAATTTGCATCATTTAGGCCAATTTCTAGCTGGTAAAAGAGCAGATGGTTCACAAGAAGCTCT
TCAAATTCTAGACATAGTGTTGAGAGAGCTCTCCACGAAAAGGTATTGTCCCGTTGAAAGGTCTTTCTTTTCTCCTAATA
TTCGGAAACCGCAGCCACTTGGGGAAGGCCTGGAGTCATGGTGTGGATTCTACCAGAGCATTCGACCTACTCAGATGGGC
TTGTCCTTAAATATTGATATGGCTTCTGCGGCTTTTATCGAGCCTCTCCCCGTAATAGATTTTGTAGCCCAGCTTCTTGG
CAAAGATGTGCTATCGAGGCCGTTGTCTGATTCTGATCATGTAAAGATAAAAAAGGCTCTTAGAGGTGTGAAAGTTGAAG
TGACTCACAGAGGGAGTGTACGAAGAAAATATCGAGTATCTGGATTAACGTCACAACCCACAAGAGAATTAGTATTCCCA
GTTGATGACAATGCAAACATGAAGTCTGTTGTTGAATACTTTCAAGAAATGTATGGATTCACTATTCGGCTAACTCATCT
CCCTTGCCTTCAAGTAGGAAACCAAAGGAAGGCCAACTATTTACCAATGGAGGCCTGCAAGATTGTAGAAGGGCAACGAT
ATACAAAAAGGTTAAACGAGAAACAAATTACTGCTTTATTAAAAGTTACCTGCCAAAGACCCAAGGATCGTGAAAATGAC
ATTTTGCAGACAGTTCAGCAAAATGCATACAACCAAGATCCATATGCCAAGGAATTTGGTATTCGAATCAGTGAAAAGTT
AGCATCTGTAGAGGCAAGAGTGCTTCCTGCTCCTTGGCTAAAATATAACGATACTGGAAAGGAAAAGGATTGCTTGCCTC
AAGTTGGTCAGTGGAATATGGTGAACAAGAAAGTGATAAACGGGATGACTGTTTGCCGGTGGGCATGCATAAACTTCTCT
CGAAGTGTTAAAGAAAGTGTTGCTCGTGGATTTTGTAATGAATTGGCTCAAATGTGTCAAGAATCTGGCATGGAATTCAA
TCCGGACCCAGTGATACCAATTTATACAGCAAAGCCGGAGCATGTTGAAAAAGCATTAAGACATGTGTATCATGTATCAA
TGAACAGGCTAAAAGGAAATGAATTGGAGCTTCTGTTAGTTATTTTACCCGATAATAATGGATCTTTATATGGTGATATA
AAGCGAATATGTGAAACGGATCTCGGTTTAATTTCTCAATGCTGTCTTACAAAATACGTATTTAAGATTAGCAAGCAATA
CTTAACAAATGTATCCTTGAAGATCAATGTTAAGATGGGTGGTAGAAACACGGTTCTGTTGGATGCCTTAAGTTGCAGAA
TACCACTAGTGAGCGACATACCAACAATTATATTCGGAGCAGATGTCACTCACCCAGAAAATGGAGAAGACTCCAGCCCC
TCAATAGCTGCTGTAGTAGCTTCACAAGATTGGCCGGAAGTCACAAAATATGCGGGATTAGTTTGTGCTCAAGCTCATAG
ACAAGAGCTTATCCAAGACTTGTACAAAACCTGGCAAGATCCTGTTCGTGGAACTGTTAGTGGCGGCATGATCAGGGATC
TTCTAGTTTCCTTCCGTAAGGCAACAGGACAAAAACCCCTAAGGATTATATTTTACAGGGATGGTGTGAGCGAAGGGCAA
TTTTATCAGGTCTTACTCTACGAACTGGACGCTATTCGTAAGGCTTGTGCGTCTTTAGAACCAAATTACCAACCACCCGT
GACTTTTATTGTTGTGCAAAAACGTCATCATACACGATTATTTGCAAACAATCATCGGGATCGGAGCACCACAGACAAAA
GTGGAAATATTTTGCCTGGCACTGTTGTTGATACCAAAATTTGTCATCCGACAGAGTTTGATTTTTATCTCTGCAGCCAT
GCTGGTATTCAGGGGACGAGTCGGCCTGCTCATTACCATGTTCTGTGGGATGAGAACAATTTCACTGCAGATGGGATTCA
ATCATTGACAAACAACCTTTGTTATACATATGCACGATGCACACGTTCCGTATCTGTCGTTCCGCCAGCATACTATGCAC
ATTTAGCTGCTTTCCGGGCAAGGTTCTACGTTGAACCTGAAATGCAGGAAAATAGTAGTTTCGGTCAAGGGGCAAAGAGT
ACTCGTGCTGGAGAGGCTGGTGGGGTTAGACCTTTGCCCGCTCTCAAGGACAATGTGAAAAGAGTAATGTTTTATTGTTA
C
>H._praealtum_AGO7_Consensus_CDS
ATGGAAGAAAGAGACAACAAGAAATGCACAGCCAAAACAAAGAGTTTCAGGGGAAGAACTCATCATAACCCTCCACACCA
ACACTTTTATCATCATCTTCATCTTCATCCCCACTATCTTTTGCCGCATTCCAACAGAAACTTCGGTTTTTATAACCAGA
ATCTGTACCACTCTCCGTCACCGCCTCTTCTCCCTCTGCCTCCGCCGCAATACGCCATAGCTCCGCCGCTTCCGCTACCG
ATAAATCATGCCTTCACGCCGAAACCCCATTTTCAGAAACCGCCATGGAAGCAAAGTCATCATCACCCACCTCTTGTCGC
AACTTCGGATTCACAGTTATCTCATCAAACAGCTGTAGAGGTGATTCCAAGAACAATTAACTCATCAATGGGAGCAAAGA
AAGATGAATTGAGACCTATTAGGGATCCAACATTACCGGAACCACCATTAACGGTGGCAAGACGCCCGGACTCCGGTGGC
ACAGAAGGAACAGTTATCTCACTATTAGCCAACCATTTCCTTGTAAAATTCGACCCATCACAACTAATCTACCACTACGA
TGTCGACATCTCCCCTAAACCTTCAAAAGACATTGCTAGATTAATCAAGCAAAAACTCGTGGAACAGAACCCCACCGTTT
TATCCGGCGCCAATCCAAGCTACGACGGCCGGAGAAACCTTTTCAGCACAACCGAGTTCGAAAAAGACAGGCTTGAACTC
TTTATCAACATCCCAATTCCAATGGGCAATCCTTCGATTCCTCCAAATTGTGAAGAAAATCAAGAAAAATCGAAGCTTTT
TAGGGTAAACATCAAGATTGTATCGAAACTCAACGGCAAAGAATTAAGTAAATACTTAAGTAAAGAAGAGGATACTTCAA
TCCCACTTCCACAAGACTATTTACAAGCGTTAGACGTTGTTCTACGTGAAAACCCCTTGTCGGAATGCATCCCATTAGGG
CGGTCACTTTACTCGACTTCCATGGGCGGTAAAGACATCGGAGGTGGCGCAATTGGACTTCGAGGTTTTTTTCAAAGCCT
TCGACCAACACAACAAGGGCTTGCTCTCAATGTTGATTTAACAGTTACCGCGTTTCATGAAAGTATTGGAGTGATCCCGT
ATTTGCAGAAACGTCTTCCGTTTCTGAACGATCTTTCTGAGAGAAAAACAAGGGAGTTGACGATGGAAGAAAAGAAAGAA
GTTGAAAAGGCGTTGAAGAATATTCGGGTGTTGGTTTGTCACCGTGAAACTGTTCAAAGATACAAAGTTCATAGCTTGAC
GGATGAGTCTACTGAAAATCTTTGGTTTCGGGATCGAAGTGGGAAGGATTTGTGGGTTGTGGGGTATTTTAAAGAACAGT
ATAACTATGATATTCAGTATAGGAATTTGCCGTGTTTACAGACTAGTAGAAGACGACCGTGTTATCTTCCGATGGAGCTT
TGTGTCGTTTGTGAAGGTCAGAAGTTTCTGGGAAAACTTTCCGATGATCAAACTGCGAAAATCCTGAAATTGGGTTGCCA
AAAACCACGAGAGCGGAAAGCGATTATTGACGGTGTCATGGCTGGGCCCTTTGGTCCATCAAGTGGAAAACAAGCAGGAG
AATTCAATCTTCATATTTTGAAAGAAATGACAAAATTAAACGGCCGAATTCTTCGACCTCCAAAGCTCAAACTTGGAGAT
GGTGGTGAAGTAAGAGATTTGATCCCTTCACGCCATGACCGCCAATGGAACTTTTCCGGTAGCCAAGTGTTTGAAGGGAG
CCGAATCGGGAGATGGGCTTTAATTAGTTTCGGTGGAACCGATGAACAAAAACGAATCATCCCCAAATTCATAGATCAAT
TAACTCAAAGGTGTCAACAATTAGGAATCTTTCTCAACAAGAACACAATCATAAAACCACAGTATGAATCAATGCAAGTT
TTGAACAACGTAAGTCTTCTCGAATCAAAACTCAAAAAGATCCAAAGAGCCGCATCCGATAACTTACAACTTTTGATTTG
TGTGATGGAGAAGAAACACAAAGGGTATGCAGATTTGAAGCGAATTGGGGAAACAAACATCGGGGTTATGAGCCAATGTT
GTTTGTATCAAAATCTTGCAAGATTGAGTTCTCAATTTCTTGCCAATTTGGCATTGAAGATCAATGCCAAAATCGGGGGG
TGTACAGTCGCGTTGTACACCTCGTTACCGGCTCAGATCCCAAGGGTCCTGACCCTTGATGAGCCGGTAATGTTTATGGG
TGCGGATGTCACGCATCCGCACCCACTTGACGATTTCAGCCCGTCAGTGGCGGCGGTTGTCGGATCGGTGAACTGGCCGG
CCGCAAATAAGTACGTCTCCAAAATGCGGTCGCAGACTCACCGGCAAGAAATAATTCAAGATTTGAGCTCAATGGTAGAA
GAAATATTACATGATTTTGTTCGCGAACTTTCGAAGTTGCCAAAAAGATTGATTTTCTTTCGTGACGGTGTTAGTGAGAC
GCAGTTTCACAAAGTTCTTCATGACGAATTGAAAGCTATTCGAGTCGGGTGTTCGCGGTTCACGGGTTACAACCCACCGA
TCACATTTGTAGTGGTTCAGAAACGGCACCACACTAGGCTGTTTCCGGCGGAACCGAACGGCGGCATTGCCCGAAATATG
TATTCCGACGAGAATGTGCCGCCGGGTACGGTGGTGGATTCGGTGATTACCCATCCGAAAGAGTTTGACTTCTATCTGTG
TAGCCATTGGGGTGTTAAGGGTACGAGCCGACCGACTCATTATCATATTTTGTGGGATGATAACGAGTTCACTTCTGATG
AATTTCAGAAACTCGTTTATAATCTTTGTTTCACTTTTGTGAGGTGTACAAAACCGGTTTCATTGGTGCCACCGTGTTAT
TATGCTCATTTGGCGGCTTATAGAGGGCGTTTGTACCTTGATCGGACCGGGATGTCGATGGGGTTCACGAGACGGGGCCC
ACCAAAGACCGCCCCGCTCCCGAAAGTACGGGAGAGTGTCAAGAATCTTATGTTTTATTGTTAA
>H._praealtum_AGO7_clone_12
ATGGAAGAAAGAGACAACAAGAAATGCACAGCCAAAACAAAGAGTTTCAGGGGAAGAACTCATCATAACCCTCCACACCA
ACACTTTTATCATCATCTTCATCTTCATCCCCACTATCTTTTGCCGCATTCCAACAGAAGCTTCGGTTTTTATAATCAAA
ATCTTTACCACTCTCCGTCACCGCCTCTTCTCCCTCTGCCTCCGCCGCAATACGCCATAGCTCCGCCGCTTCCGCTACCG
ATAAATCATGCCATCACGCCGAAACCCCATTTTCAGAAACCGCCATGGAAGCAAAGTCATCATCACCCACCTCTTGTCGC
AACTTCGGATTCACAGTTATCTCATCAAACAGCTGTAGAGGTGATTCCAAGAACAATTAACTCATCAATGGGAGCAAAGA
AAGATGAATTGAGACCTATTAGGGATTCAACACTACCGGAACCACCATTAACGGTGGCAAGACGCCCGGACTCCGGTGGC
ACAGAAGGAACAGTTATCTCACTATTAGCCAACCATTTCCTTGTAAAATTCGACCCATCTCAACTAATCTACCACTACGA
TGTCGACATCTCCCCTAAACCGTCAAAAGACATTGCTAGATTAATCAAGCAAAAACTCGTGGAACAGAACCCCACCGTTT
TATCCGGCGCCAATCCAAGCTACGACGGCCGGAGAAACCTTTTCAGCACAACCGAGTTCGAAAAAGACAGGCTTGAACTC
TTTATCAACATCCCAATTCCAATGGGTAATCCTTCGATTCCTCCAAATTGTGAAGAAAATCAAGAAAAATCGAAACTTTT
TAAGGTAAACATCAAGATTGTATCGAAACTCAACGGCAAAGAATTAAGTAAATACTTAAGTAAAGAACACGATACTTCAA
TCCCACTTCCACAAGACTATTTACAAGCGTTAGACGTTGTTCTGCGTGAAAACCCCTTGTCGGAATGCATCCCATTAGGG
CGGTCACTTTACTCGACTTCCATGGGCGGTAAGACATCGGAGGTGGCGCAATTGGACTTCGAGGTTTTTTTCAAAGCCTT
CGACCAACACAACAAGGGCTTGCTCTCAATGTTGATTTAACAGTTACCGCGTTTCATGAAAGTATTGGAGTGATCCCGTA
TTTGCAGAAACGTCTTCCGTTTCTGAACGATCTTTCTGATAGAAAAACAAGGGAGTTGACGGTGGATGAAAAGAAAGAAG
TTGAAAAGGCGTTGAAGAACATTCGGGTGTTGGTTTGTCACCGTGAAACTGTTCAAAGATACAAAGTTCATAGCTTGACG
GATGAGTCTACTGAAAATCTTTGGTTTCGGGATCGAAGTGGGAAGGATTTGTGGGTTGTGGGGTATTTTAAAGAACAGTA
TAACTATGATATTCAGTATAGGAATTTGCCGTGTTTACAGACTAGTAGAAGACGACCGTGTTATCTTCCGATGGAGCTTT
GTGTCGTTTGTGAAGGTCAAAAGTTTTTGGGAAAACTTTCCGATGATCAAACTGCGAAAATCCTGAAATTGGGTTGCCAA
AAACCACGAGAGCGGAAAGCGATTATTGACGGTGTCATGGCTGGGCCCTTTGGTCCATCAAGTGGAAAACAAGCAGGAGA
ATTCAATCTTCATATTTTGAAAGAAATGACAAAATTAAACGGCCGAATTCTTCGACCTCCAAAGCTCAAACTTGGAGATG
GTGGTGAAGTAAGAGATTTGATCCCTTCACGCCATGACCGCCAATGGAACTTTTCCGGTAGCCAAGTGTTTGAAGGGAGC
CGAATCGGGAGATGGGCTTTAATTAGTTTCGGCGGAACCGATGAACAAAAACGAATCATCCCCAAATTCATAGATCAATT
AACTCAAAGGTGTCAACAATTAGGAATATTTCTCAACAAGAACACAATCATAAAACCACAATATGAATCAATGCAAGTTT
TGAACAACGTAAGTCTTCTCGAATCAAAACTCAAAAAGATCCAAAGGGCCGCATCCGATAACTTACAACTTTTGATTTGT
GTGATGGAGAAGAAACACAAAGGGTATGCAGATTTGAAGCGAATTGGGGAAACAAACATCGGGGTTATGAGCCAATGTTG
TTTGTATCAAAATCTTGCAAGATTGAGTTCTCAATTTCTTGCCAATTTGGCATTGAAGATCAATGCCAAAATCGGGGGGT
GTACAGTCGCGTTGTACACCTCGTTACCGGCTCAGATCCCAAGGGTCCTGACCCTTGATGAGCCGGTAATGTTCATGGGT
GCGGATGTCACGCATCCGCACCCACTTGACGATTTCAGCCCGTCAGTGGCGGCGGTTGTCGGATCGGTGAACTGGCCGGC
CGCAAACAAGTATGTTTCCAAAATGCGGTCGCAGACTCACCGGCAAGAAATAATTCAAGATTTGAGCTCAATGGTAGGAG
AAATATTACATGATTTTGTTCGCGAACTTTCGAAGTTGCCAAAAAGATTGATTTTCTTTCGTGACGGTGTTAGTGAGACG
CAGTTTCACAAAGTTCTTCATGACGAATTGAAAGCTATTCGAGTCGGGTGTTCGCGGTTCACGGGTTACAACCCACCGAT
CACATTTGTAGTGGTTCAGAAACGGCACCACACTAGGCTGTTTCCGGCGGAACCGAACGGCGGCATTGCCCGAAATATGT
ATACCGACGAGAATGTGCCGCCGGGTACGGTGGTGGATTCGGTGATTACCCATCCGAAAGAGTTTGACTTCTATTTGTGT
AGCCATTGGGGTGTTAAGGGTACGAGCCGACCGACTCATTATCATATTTTGTGGGATGATAACGAGTTCACTTCTGATGA
ATTTCAGAAACTCGTTTATAATCTTTGTTTCACTTTTGTGAGGTGTACAAAACCGGTTTCATTGGTGCCACCGTGTTACT
ATGCTCATTTGGCGGCTTACAGAGGGCGATTGTACCTTGATCGGACCGGGATGTCGATGGGGTTCACGAGACGGGGCCCA
CCAAAGACCGCCCCGCTCCCGAAAGTACGGGAGAGTGTCAAGAATCTTATGTTTTATTGTTAA
>H._praealtum_AGO7_clone_11
ATGGAAGAAAGAGACAACAAGAAATGCACAGCCAAAACAAAGAGTTTCAGGGGAAGAACTCATCATAACCCTCCACACCA
ACACTTTTATCATCATCTTCATCTTCATCCCCACTATCTTTTGCCACATTCCAACAGAAGCTTCGGTTTTTATAATCAAA
ATCTTTACCACTCTCCGTCACCGCCTCTTCTCCCTCTGCCTCCGCCGCAATACGCCATAGCTCCGCCGCTTCCGCTACCG
ATAAATCATGCCATCACGCCGAAACCCCATTTTCAGAAACCGCCATGGAAGCAAAGTCATCATCACCCACCTCTTGTCGC
AACTTCGGATTCACAGTTATCTCATCAAACAGCTGTAGAGGTGATTCCAAGAACAATTAACTCATCAATGGGAGCAAAGA
AAGATGAATTGAGACCTATTAGGGATTCAACACTACCGGAACCACCATTAACGGTGGCAAGACGCCCGGACTCCGGTGGC
ACAGAAGGAGCAGTTATCTCACTATTAGCCAACCATTTCCTTGTAAAATTCGACCCATCTCAACTAATCTACCACTACGA
TGTCGACATCTCCCCTAAACCGTCAAAAGACATTGCTAGATTAATCAAGCAAAAACTCGTGGAACAGAACCCCACCGTTT
TATCCGGCGCCAATCCAAGCTACGACGGCCGGAGAAACCTTTTCAGCACAACCGAGTTCGAAAAAGACAGGCTTGAACTC
TTTATCAACATCCCAATTCCAATGGGTAATCCTTCGATTCCTCCAAATTGTGAAGAAAATCAAGAAAAATCGAAACTTTT
TAAGGTAAACATCAAGATTGTATCGAAACTCAACGGCAAAGAATTAAGTAAATACTTAAGTAAAGAACACGATACTTCAA
TCCCACTTCCACAAGACTATTTACAAGCGTTAGACGTTGTTCTACGTGAAAACCCCTTGTCGGAATGCATCCCATTAGGG
CGGTCACTTTACTCGACTTCCATGGGCGGTAAAGACATCGGAGGTGGCGCAATTGGACTTCGAGGTTTTTTTCAAAGCCT
TCGACCAACACAACAAGGGCTTGCTCTCAATGTTGATTTAACAGTTACCGCGTTTCATGAAAGTATTGGAGTGATCCCGT
ATTTGCAGAAACGTCTTCCGTTTCTGAACGATCTTTCTGATAGAAAAACAAGGGAGTTGACGGTGGATGAAAAGAAAGAA
GTTGAAAAGGCGTTGAAGAACATTCGGGTGTTGGTTTGTCACCGTGAAACTGTTCAAAGATACAAAGTTCATAGCTTGAC
GGATGAGTCTACTGAAAATCTTTGGTTTCGGGATCGAAGTGGGAAGGATTTGTGGGTTGTGGGGTATTTTAAAGAACAGT
ATAACTATGATATTCAGTATAGGAATTTGCCGTGTTTACAGACTAGTAGAAGACGACCGTGTTATCTTCCGATGGAGCTT
TGTGTCGTTTGTGAAGGTCAAAAGTTTTTGGGAAAACTTTCCGATGATCAAACTGCGAAAATCCTGAAATTGGGTTGCCA
AAAACCACGAGAGCGGAAAGCGATTATTGACGGTGTCATGGCTGGGCCCTTTGGTCCATCAAGTGGAAAACAAGCAGGAG
AATTCAATCTTCATATTTTGAAAGAAATGACAAAATTAAACGGCCGAATTCTTCGACCTCCAAAGCTCAAACTTGGAGAT
GGTGGTGAAGTAAGAGATTTGATCCCTTCACGCCATGACCGCCAATGGAACTTTTCCGGTAGCCAAGTGTTTGAAGGGAG
CCGAATCGGGAGATGGGCTTTAATTAGTTTCGGTGGAACCGATGAACAAAAACGAATCATCCCCAAATTCATAGATCAAT
TAACTCAAAGGTGTCAACAATTAGGAATATTTCTCAACAAGAACACAATCATAAAACCACAATATGAATCAATGCAAGTT
TTGAACAACGTAAGTCTTCTCGAATCAAAACTCAAAAAGATCCAAAGGGCCGCATCCGATAACTTACAACTTTTGATTTG
TGTGATGGAGAAGAAACACAAAGGGTATGCAGATTTGAAGCGAATTGGGGAAACAAACATCGGGGTTATGAGCCAATGTT
GTTTGTATCAAAATCTTGCAAGATTGAGTTCTCAATTTCTTGCCAATTTGGCATTGAAGATCAATGCCAAAATCGGGGGG
TGTACAGTCGCGTTGTACACCTCGTTACCGGCTCAGATCCCAAGGGTCCTGACCCTTGATGAGCCGGTAATGTTCATGGG
TGCGGATGTCACGCATCCGCATCCACTTGACGATTTCAGCCCGTCAGTGGCGGCGGTTGTCGGATCGGTGAACTGGCCGG
CCGCAAACAAGTATGTTTCCAAAATGCGGTCGCAGACTCACCGGCAAGAAATAATTCAAGATTTGAGCTCAATGGTAGAA
GAAATATTACATGATTTTGTTCGCGAACTTTCGAAGTTGCCAAAAAGATTGATTTTCTTTCGTGACGGTGTTAGTGAGAC
GCAGTTTCACAAAGTTCTTCATGACGAATTGAAAGCTATTCGAGTCGGGTGTTCGCGGTTCACGGGTTACAACCCACCGA
TCACATTTGTAGTGGTTCAGAAACGGCACCACACTAGGCTGTTTCCGGCGGAACCGAACGGCGGCATTGCCCGAAATATG
TATACCGACGAGAATGTGCCGCCGGGTACGGTGGTGGATTCGGTGATTACCCATCCGAAAGAGTTTGACTTCTATTTGTG
TAGCCATTGGGGTGTTAAGGGTACGAGCCGACCGACTCATTATCATATTTTGTGGGATGATAACGAGTTCACTTCTGATG
AATTTCAGAAACTCGTTTATAATCTTTGTTTCACTTTTGTGAGGTGTACAAAACCGGTTTCATTGGTGCCACCGTGTTAC
TATGCTCATTTGGCGGCTTACAGAGGGCGATTGTACCTTGATCGGACCGGGATGTCGATGGGGTTCACGAGACGGGGCCC
ACCAAAGACCGCCCCGCTCCCGAAAGTACGGGAGAGTGTCAAGAATCTTATGTTTTATTGTTAA
>H._praealtum_AGO7_clone_10
ATGGAAGAAAGAGACAACAAGAAATGCACAGCCAAAACAAAGAGTTTCAGGGGAAGAACTCATCATAACCCTCCACACCA
ACACTTTTATCATCATCTTCATCTTCATCCCCACTATCTTTTGCCGCATTCCAACAGAAGCTTCGGTTTTTATAATCAAA
ATCTTTACCACTCTCCGTCACCGCCTCTTCTCCCTCTGCCTCCGCCGCAATACGCCATAGCTCCGCCGCTTCCGCTACCG
ATAAATCATGCCATCACGCCGAAACCCCATTTTCAGAAACCGCCATGGAAGCAAAGTCATCATCACCCACCTCTTGTCGC
AACTTCGGATTCACAGTTATCTCATCAAACAGCTGTAGAGGTGATTCCAAGAACAATTAACTCATCAATGGGAGCAAAGA
AAGATGAATTGAGACCTATTAGGGATTCAACACTACCGGAACCACCATTAACGGTGGCAAGACGCCCGGACTCCGGTGGC
ACAGAAGGAACAGTTATCTCACTATTAGCCAACCATTTCCTTGTAAAATTCGACCCATCTCAACTAATCTACCACTACGA
TGTCGACATCTCCCCTAAACCGTCAAAAGACATTGCTAGATTAATCAAGCAAAAACTCGTGGAACAGAACCCCACCGTTT
TATCCGGCGCCAATCCAAGCTACGACGGCCGGAGAAACCTTTTCAGCACAACCGAGTTCGAAAAAGACAGGCTTGAACTC
TTTATCAACATCCCAATTCCAATGGGTAATCCTTCGATTCCTCCAAATTGTGAAGAAAATCAAGAAAAATCGAAACTTTT
TAAGGTAAACATCAAGATTGTATCGAAACTCAACGGCAAAGAATTAAGTAAATACTTAAGTAAAGAACACGATACTTCAA
TCCCACTTCCACAAGACTATTTACAAGCGTTAGACGTTGTTCTACGTGAAAACCCCTTGTCGGAATGCATCCCATTAGGG
CGGTCACTTTACTCGACTTCCATGGGCGGTAAAGACATCGGAGGTGGCGCAATTGGACTTCGAGGTTTTTTTCAAAGCCT
TCGACCAACACAACAAGGGCTTGCTCTCAATGTTGATTTAACAGTTACCGCGTTTCATGAAAGTATTGGAGTGATCCCGT
ATTTGCAGAAACGTCTTCCGTTTCTGAACGATCTTTCTGATAGAAAAACAAGGGAGTTGACGGTGGATGAAAAGAAAGAA
GTTGAAAAGGCGTTGAAGAACATTCGGGTGTTGGTTTGTCACCGTGAAACTGTTCAAAGATACAAAGTTCATAGCTTGAC
GGATGAGTCTACTGAAAATCTTTGGTTTCGGGATCGAAGTGGGAAGGATTTGTGGGTTGTGGGGTATTTTAAAGAACAGT
ATAACTATGATATTCAGTATAGGAATTTGCCGTGTTTACAGACTAGTAGAAGACGACCGTGTTATCTTCCGATGGAGCTT
TGTGTCGTTTGTGAAGGTCAAAAGTTTTTGGGAAAACTTTCCGATGATCAAACTGCGAAAATCCTGAAATTGGGTTGCCA
AAAACCACGAGAGCGGAAAGCGATTATTGACGGTGTCATGGCTGGGCCCTTTGGTCCATCAAGTGGAAAACAAGCAGGAG
AATTCAATCTTCATATTTTGAAAGAAATGACAAAATTAAACGGCCGAATTCTTCGACCTCCAAAGCTCAAACTTGGAGAT
GGTGGTGAAGTAAGAGATTTGATCCCTTCACGCCATGACCGCCAATGGAACTTTTCCGGTAGCCAAGTGTTTGAAGGGAG
CCGAATCGGGAGATGGGCTTTAATTAGTTTCGGTGGAACCGATGGACAAAAACGAATCATCCCCAAATTCATAGATCAAT
TAACTCAAAGGTGTCAACAATTAGGAATTTCTCAACAAGAACACAATCATAAAACCACAATATGAATCAATGCAAGTTTT
GAACAACGTAAGTCTTCTCGAATCAAAACTCAAAAAGATCCAAAGGGCCGCATCCGATAACTTACAACTTTTGATTTGTG
TGATGGAGAAGAAACACAAAGGGTATGCAGATTTGAAGCGAATTGGGGAAACAAACATCGGGGTTATGAGCCAATGTTGT
TTGTATCAAAATCTTGCAAGATTGAGTTCTCAATTTCTTGCCAATTTGGCATTGAAGATCAATGCCAAAATCGGGGGGTG
TACAGTCGCGTTGTACACCTCGTTACCGGCTCAGATCCCAAGGGTCCTGACCCTTGATGAGCCGGTAATGTTCATGGGTG
CGGATGTCACGCATCCGCACCCACTTGACGATTTCAGCCCGTCAGTGGCGGCGGTTGTCGGATCGGTGAACTGGCCGGCC
GCAAACAAGTATGTTTCCAAAATGCGGTCGCAGACTCACCGGCAAGAAATAATTCAAGATTTGAGCTCAATGGTAGAAGA
AATATTACATGATTTTGTTCGCGAACTTTCGAAGTTGCCAAAAAGATTGATTTTCTTTCGTGACGGTGTTAGTGAGACGC
AGTTTCACAAAGTTCTTCATGACGAATTGAAAGCTATTCGAGTCGGGTGTTCGCGGTTCACGGGTTACAACCCACCGATC
ACATTTGTAGTGGTTCAGAAACGGCACCACACTAGGCTGTTTCCGGCGGAACCGAACGGCGGCATTGCCCGAAATATGTA
TACCGACGAGAATGTGCCGCCGGGTACGGTGGTGGATTCGGTGATTACCCATCCGAAAGAGTTTGACTTCTATTTGTGTA
GCCATTGGGGTGTTAAGGGTACGAGCCGACCGACTCATTATCATATTTTGTGGGATGATAACGAGTTCACTTCTGATGAA
TTTCAGAAACTCGTTTATAATCTTTGTTTCACTTTTGTGAGGTGTACAAAACCGGTTTCATTGGTGCCACCGTGTTACTA
TGCTCATTTGGCGGCTTACAGAGGGCGATTGTACCTTGATCGGACCGGGATGTCGATGGGGTTCACGAGACGGGGCCCAC
CAAAGACCGCCCCGCTCCCGAAAGTACGGGAGAGTGTCAAGAATCTTATGTTTTATTGTTAA
>H._praealtum_AGO7_clone_9
ATGGAAGAAAGAGACAACAAGAAATGCACAGCCAAAACAAAGAGTTTCAGGGGAAGAACTCATCATAACCCTCCACACCA
ACACTTTTATCATCATCATCTTCATCATCATCCCCACTATCTTTTGCCGCATTCCAACATAAACTTCGGTTTTTATAACC
AGAATCTGTACCACTCTCCGTCACCGCCTCTTCTCCCTCTGCCTCCGCCGCAATACGCTATAGCTCCGCCGCTTCCGCTA
CCGATAAATCATGCCTTCACGCCGAAACCCCATTTTCAGAAACCGCCATGGAAGCAAAGTCATCATCACCCACCTCTTGT
CGCAACTTCGGATTCACAGTTATCTCATCAAACAGCTGTAGAGGTGATTCCAAGAACAATTAACTCATCAATGGGAGCAA
AGAAAGGTGAATTGAGACCTATTAGGGATCCAACATTACCGGAACCACCATTAACGGTGGCAAGACGCCCGGACTCCGGT
GGCACAGAAGGAACAGTTATCTCACTATTAGCCAACCATTTCCTTGTAAAATTCGACCCATCACAACTAATCTACCACTA
CGATGTCGACATCTCCCCTAAACCTTCAAAAGACATTGCTAGATTAATCAAGCAAAAACTCATGGAACAGAACCCCACCG
TTTTATCCGGCGCCAATCCAAGCTACGACGGCCGGAGAAACCTTTTCAGCACAACCGAGTTCGAAAAAGACAGGCTTGAA
CTCTTTATCAACATCCCAATTCCAATGGGCAATCCTTCGATTCCTCCAAATTGTGAAGAAAATCAAGAAAAATCGAAGCT
TTTTAGGGTCAACATCAAGATTGTATCGAAACTCAACGGCAAAGAATTGAGTAAATACTTAAGTAAAGAAGAGGATACTT
CAATCCCACTTCCACAAGACTATTTACAAGCGTTAGACGTTGTTTTACGTGAAAACCCCTTGTCGGAATGCATCCCATTA
GGGCGGTCACTTTACTCGACTTCCATGGGCGGTAAAGACATCGGAGGTGGCGCAATTGGACTTCGAGGTTTTTTTCAAAG
CCTTCGACCAACACAACAAGGGCTTGCTCTCAATGTTGATTTAACAGTTACCGCGTTTCATGAAAGTATTGGAGTGATCC
CGTATTTGCAGAAACGACTTTCTTTTCTGAACGATCTTTCTGAGAGAAAAACAAGGGAGTTGACGATGGAAGAAAAGAAA
GAAGTTGAAAAGGCGTTGAAGGATATTCGGGTGTTGGTTTGTCACCGTGAAACTGTTCAAAGATACAAAGTTCATAGCTT
GACGGATGAGTCTACTGAAAATCTTTGGTTTCGGGATCGAAGTGGGGAGGATTTGTGGGTTGTGGGGTATTTTAAAGAAC
AGTATAACTATGATATTCAGTATAGGAATTTGCCGTGTTTACAGACTAGTAGAAGACGACCGTGTTATCTTCCGATGGAG
CTTTGTGTCGTTTGTGAAGGTCAGAAGTTTCTCGGAAAACTTTCCGATGATCAAACTGCGAAAATCCTGAAATTGGGTTG
CCAAAAACCACGAGAGCGGAAAGCGATTATTGACGGTGTCATGGCTGGGCCCTTTGGTCCATCAAGTGGAAAACAAGCAG
GAGAATTCAATCTTCATATTTTGCAAGAAATGACAAAATTAAACGGCCGAATTCTTCGACCTCCAAAGCTCAAACTTGGA
GATGGTGGTGAAGTAAGAGATTTGATCCCTTCACGCCATGACCGCCAATGGAACTTTTCCGGTAGCCAAGTGTTTGAAGG
GAGCCGAATCGGGAGATGGGCTTTAATTAGTTTCGGTGGAACCGATGAACAAAAACGAATCATCCCCAAATTCATAGATC
AATTAACTCAAAGGTGTCAGCAATTAGGAATCTTTCTCAACAAGAACACAATCATAAAACCACAGTATGAATCAATGCAG
GTTTTGAACAACGTAAGTCTTCTCGAATCAAAACTCAAAAAGATCCAAAGAGCCGCATCCGATAACTTACAACTTTTGAT
TTGTGTGATGGAGAAGAAACACAAAGGGTATGCAGATTTGAAGCGAATTGGGGAAACAAACATCGGGGTTATGAGCCAAT
GTTGTTTGTATCAAAATCTTGCAAGATTGAGTTCTCAATTTCTTGCCAATTTGGCATTGAAGATCAATGCCAAAATCGGG
GGGTGTACAGTCGCGTTGTACACCTCGTTACCGGCTCAGATCCCAAGGGTCCTGACCCTTGATGAGCCGGTAATGTTTAT
GGGTGCTGATGTCACGCATCCGCACCCACTTGATGACTTCAGTCCGTCAGTGGCGGCGGTCGTCGGATCGGTGAACTGGC
CGGCTGCAAATAAGTACGTCTCCAAAATGCGGTCGCAAACTCACCGGCAAGAAATAATTCAAGATTTGAGTTCGATGGTG
GAAGAGATATTACATGATTTTGTACGCGAGCTTTCGAAGTTGCCAAAAAGATTGATTTTCTTTCGCGATGGTGTTAGTGA
GACACAGTTTCACAAAGTTCTTCATGACGAATTGAAAGCTATTCGAGTCGGGTGTTCGCGGTTCACGGGTTACAACCCAC
CGATCACATTTGTAGTGGTTCAGAAACGGCACCACACTAGGCTGTTTCCGGCGGAACCGAACGGCGGCATTGCCCGAAAT
ATGTATTCCGACGAGAATGTGCCGCCGGGTACGGTGGTGGATTCGGTGATTACCCATCCGAAAGAGTTTGACTTCTATCT
GTGTAGCCATTGGGGTGTTAAGGGTACGAGCCGACCAACTCATTATCATATTTTGTGGGATGATAACGAGTTCACTTCTG
ATGAATTTCAGAAACTCGTTTATAATCTTTGTTTCACTTTTGTGAGGTGTACAAAACCGGTATCATTGGTGCCACCGTGT
TATTATGCTCATTTGGCGGCTTATAGAGGGCGTTTGTACCTTGATCGGACCGGGATGTCGATGGGGTTCACGAGACGGGG
CCCACCAAAGACCGCCCCGCTCCCGAAAGTACGGGAGAGTGTCAAGAATCTTATGTTTTATTGTTAA
>H._praealtum_AGO7_clone_8
ATGGAAGAAAGTGACAACAAGAAATGCACAGCCAAAACAAAGAGTTTCAGGGGAAGAACTCATCATAACCCTCCACACCA
ACACTTTTATCATCATCTTCATCTTCATCCCCACTATCTTTTGCCGCATTCCAACAGAAACTTCGGTTTTTATAACCAGA
ATCTGTACCACTCTCCTTCACCGCCTCTTCTCCCTCTGCCTCCGCCGCAATACGCCATAGCTCCGCCGCTTCCGCTACCG
ATTAATCATGCCTTCACGCCGAAACCCCATTTTCAGAAACCGCCTTGGAAGCAAAGTCATCATCACCCACCTCTTGTCGC
AACTTCGGATTCACAGTTATCTCATCAAACAGCTGTAGAGGTGATTCCAAGAACAATTAACTCATCAATGGGAGCAAAGA
AAGATGAATTGAGACCTATTGGGGATCCAACATTACCGGAACCACCATTAACGGTGGCAAGACGCCCGGACTCCGGTGGC
ACAGAAGGAACAGTTATCTCACTATTAGCCAACCATTTCCTTGTAAAATTCGACCCATCACAACTAATCTACCACTACGA
TGTCGACATCTCCCCTAAACCTTCAAAAGACATTGCTAGATTAATCAAGCAAAAACTCGTGGAACAGAACCCCACCGTTT
TATCCGGCGCCAATCCAAGCTACGACGGCCGGAGAAACCTTTTCAGCACAACCGAGTTCGAAAAAGACAGGCTTGAACTC
TTCGTCAACATCCCAATTCCAATGGGCAGTCCTTCGATTCCTCCAAATTGTGAAGAGAATCAAGAAAAATCGAAGCTTTT
TAGGGTAAACATCAAGATTGTATCGAAACTCAACGGCAAAGAATTAAGTAAATACTTAAGTAAAGAAGAGGGTGCTTCAA
TCCCACTTCCACAAGACTATTTACAAGCGTTAGACGTTGTTCTACGTGAAAACCCCTTGTCGGAATGCATCCCTTTAGGG
CGGTCACTTTACTCGACCTCCATGGGTGGTAAAGACATCGGAGGTGGCGCAATTGGACTTCGAGGTTTTTTTCAGAGCCT
TCGACCAACACAACAAGGGCTTGCTCTCAATGTTGATTTGACAGTCACCGCGTTTCATGAAAGCATTGGAGTGATCCCGT
ATTTGCAGAAACGTCTTCCGTTTTTGAACGATCTTTCTGAGAGAAAAACAAGGGAGTTGACGATGGAAGAAAAGAAAGAA
GTTGAAAAGGCGTTGAAGAATATTCGGGTGTTGGTTTGTCACCGTGAGACTGTTCAAAGATATAAAGTTCATAGCTTGAC
GGATGAATGTACGGAAAATCTTTGGTTTCGGGATCGAAGTGGGAAGGATTTGTGGGTTGTGGGGTATTTTAAAGAACAGT
ATAATTATGATATTCAGTATAGGAATTTGCCGTGTTTACAGACTAGTAGAAGACGACCGTGTTATCTTCCGATGGAGCTT
TGTGTCGTTTGTGAAGGTCAGAAGTTTCTGGGAAAACTTTCCGATGATCAAACTGCGAAAATCCTGAAATTGGGTTGCCA
AAAACCACGAGAGCGGAAAGCGATTATTGACGGTGTCATGGCTGGGCCCTTTGGTCCATCAAGTGGAAAACAAGCAGGAG
AATTCAATCTTCATGTTTTGAAAGAAATGACAAAATTAAACGGCCGGATTCTTCGACCTCCAAAGCTCAAACTTGGAGAT
GGTGGTGAAGTAAGAGATTTGATCCCTTCACGCCATGATCGCCAATGGAACTTTTCCGGTAGCCAAGTTTTTGAAGGGAG
CCGAATCGGGAGATGGGCTTTAATTAGCTTTGGTGGAACCGATGAACAAAGACGAATCATCCCCAAATTCATACATCAGT
TAACTCAAAGGTGTCAACAATTAGGAATCTTCCTCAACAAGAACACAATCATAAAACCACAGTTCGAATCAATGCAAGTT
TTGAATAACGTAAGTCTTCTCGAATCAAAACTCAAAAAGATCCAAAGAGCTGCCTCCGATAATTTACAACTTTTGATTTG
TGTGATGGAGAAGAAACACAAAGGGTACGCGGATTTGAAGCGAATTGGGGAAACAAACATCGGGGTTATGAGCCAATGTT
GTTTGTATCAAAATCTTGCAAGATTGAGTTCTCAATTTCTTGCCAATTTGGCATTGAAGATCAATGCCAAATTCGGGGGG
TGTACAGTCGCGCTGTACACCTCATTACCGGCTCAGATTCCTAGGGTCCTAACTCTTGATGAGCCGGTAGTGTTTATGGG
TGCGGATGTCACGCATCCGCACCCACTTGACGATTTCAGCCCGTCAGTGGCGGCGGTTGTCGGATCGGTGAACTGGCCGG
CCGCAAATAAGTATGTTTCCAAAATGCGGTCGCAGACTCACCGGCAAGAAATAATTCAAGATTTGAGCTCAATGGTAGAA
GAAATATTACATGATTTTGTTCGCGAACTTTCGAAGTTGCCAAAAAGATTGATTTTCTTTCGTGACGGTGTTAGTGAGAC
GCAGTTTCACAAAGTTCTTCATGACGAATTGAAAGCTATTCGAGTCGGGTGTTCGCGGTTCACGGGTTACAACCCACCGA
TCACATTTGTAGTGGTTCAGAAACGGCACCACACTAGGCTGTTTCCGGCGGAACCGAACGGTGGCATTGCCCGAAATATG
TATTCCGACGAGAATGTGCCGCCGGGTACGGTGGTGGATTCGGTGATTACCCATCCGAAAGAGTTTGACTTCTATCTGTG
TAGCCATTGGGGTGTTAAGGGTACGAGCCGACCGACTCATTATCATATTTTGTGGGATGATAACGAGTTCACTTCTGATG
AATTTCAGAAACTCGTTTATAATCTTTGTTTCACTTTTGTGAGGTGTACTAAACCGGTTTCATTGGTGCCACCGTGTTAT
TATGCTCACTTGGCGGCTTATAGAGGGCGTTTGTACCTTGATCGGTCCGGGATGTCGATGGGGTTCACAAGACGGGCCCC
ACCAAAGACCGCACCGCTCCCGAAAGTACGGGAGAGTGTCAAGAATCTTATGTTTTATTGTTAA
>H._praealtum_AGO7_clone_7
ATGGAAGAAAGAGACAACAAGAAATGCACAGCCAAAACAAAGAGTTTCAGGGGAAGAACTCATCATAACCCTCCACACCA
ACACTTTTATCATCATCATCTTCATCTTCATCCCCACTATCTTTTGCCGCATTCCAACATAAACTTCGGTTTTTATAACC
AGAATCTGTACCACTCTCCGTCACCGCCTCTTCTCCCTCTGCCTCCGCCGCAATACGCTATAGCTCCGCCGCTTCCGCTA
CCGATAAATCATGCCTTCACGCCGAAACCCCATTTTCAGAAACCGCCATGGAAGCAAAGTCATCATCACCCACCTCTTGT
CGCAACTTCGGATTCACAGTTATCTCATCAAACAGCTGTAGAGGTGATTCCAAGAACAATTAACTCATCAATGGGAGCAA
AGAAAGATGAATTGAGACCTATTAGGGATCCAACATTACCGGAACCACCATTAACGGTGGCAAGACGCCCGGACTCCGGT
GGCACAGAAGGAACAGTTATCTCACTATTAGCCAACCATTTCCTTGTAAAATTCGACCCATCACAACTAATCTACCACTA
CGATGTCGACATCTCCCCTAAACCTTCAAAAGACATTGCTAGATTAATCAAGCAAAAACTCGTGGAACAGAACCCCACCG
TTTTATCCGGCGCCAATCCAAGCTACGACGGCCGGAGAAACCTTTTCAGCACAACCGAGTTCGAAAAAGACAGGCTTGAA
CTCTTTATCAACATCCCAATTCCAATGGGCAATCCTTCGATTCCTCCAAATTGTGAAGAAAATCAAGAAAAATCGAAGCT
TTTTAGGGTCAACATCAAGATTGTATCGAAACTCAACGGCAAAGAATTGAGTAAATACTTAAGTAAAGAAGAGGATACTT
CAATCCCACTTCCACAAGATTATTTACAAGCGTTAGACGTTGTTTTACGTGAAAACCCCTTGTCGGAATGCATCCCATTA
GGGCGGTCACTTTACTCGACTTCCATGGGCGGTAAAGACATCGGAGGTGGCGCAATTGGACTTCGAGGTTTTTTTCAAAG
CCTTCGACCAACACAACAAGGGCTTGCTCTCAATGTTGATTTAACAGTTACCGCGTTTCATGAAAGTATTGGAGTGATCC
CGTATTTGCAGAAACGACTTTCTTTTCTGAACGATCTTTCTGAGAGAAAAACAAGGGAGTTGACGATGGAAGAAAAGAAA
GAAGTTGAAAAGGCGTTGAAGAATATTCGGGTGTTGGTTTGTCACCGTGAAACTGTTCAAAGATACAAAGTTCATAGCTT
GACGGATGAGTCTACTGAAAATCTTTGGTTTCGGGATCGAAGTGGGAAGGATTTGTGGGTTGTGGGGTATTTTAAAGAAC
AGTATAACTATGATATTCAGTATAGGAATTTGCCGTGTTTACAGACTAGTAGAAGACGACCGTGTTATCTTCCGATGGAG
CTTTGTGTCGTTTGTGAAGGTCAGAAGTTTCTCGGAAAACTTTCCGATGATCAAACTGCGAAAATCCTGAAATTGGGTTG
CCAAAAACCACGAGAGCGGAAAGCGATTATTGACGGTGTCATGGCTGGGCCCTTTGGTCCATCAAGTGGAAAACAAGCAG
GAGAATTCAATCTTCATATTTTGAAAGAAATGACAAAATTAAACGGCCGAATTCTTCGACCTCCAAAGCTCAAACTTGGA
GATGGTGGTGAAGTAAGAGATTTGATCCCTTCACGCCATGACCGCCAATGGAACTTTTCCGGTAGCCAAGTGTTTGAAGG
GAGCCGAATCGGGAGATGGGCTTTAATTAGTTTCGGTGGAACCGATGAACAAAAACGAATCATCCCCAAATTCATAGATC
AATTAACTCAAAGGTGTCAACAATTAGGAATCTTTCTCAACAAGAACACAATCATAAAACCACAGTATGAATCAATGCAG
GTTTTGAACAACGTAAGTCTTCTCGAATCAAAACTCAAAAAGATCCAAAGAGCCGCATCCGATAACTTACAACTTTTGAT
TTGTGTGATGGAGAAGAAACACAAAGGGTATGCAGATTTGAAGCGAATTGGGGAAACAAACATCGGGGTTATGAGCCAAT
GTTGTTTGTATCAAAATCTTGCAAGATTGAGTTCTCAATTTCTTGCCAATTTGGCATTGAAGATCAATGCCAAAATCGGG
GGGTGTACAGTCGCGTTGTACACCTCGTTACCGGCTCAGATCCCAAGGGTCCTGACCCTTGATGAGCCGGTAATGTTTAT
GGGTGCTGATGTCACGCATCCGCACCCACTTGATGATTTCAGTCCGTCAGTGGCGGCGGTCGTCGGATCGGTGAACTGGC
CGGCTGCAAATAAGTACGTCTCCAAAATGCGGTCGCAAACTCACCGGCAAGAAATAATTCAAGATTTGAGTTCGATGGTG
GAAGGGATATTACATGATTTTGTACGCGAGCTTTCGAAGTTGCCAAAAAGATTGATTTTCTTTCGCGATGGTGTTAGTGA
GACACAGTTTCACAAAGTTCTTCATGACGAATTGAAAGCTATTCGAGTCGGGTGTTCGCGGTTCACGGGTTACAACCCAC
CGATCACATTTGTAGTGGTTCAGAAACGGCACCACACTAGGCTGTTTCCGGCGGAACCGAACGGCGGCATTGCCCGAAAT
ATGTATTCCGACGAGAATGTGCCGCCGGGTACGGTGGTGGATTCGGTGATTACCCATCCGAAAGAGTTTGACTTCTATCT
GTGTAGCCATTGGGGTGTTAAGGGTACGAGCCGACCAACTCATTATCATATTTTGTGGGATGATAACGAGTTCACTTCTG
ATGAATTTCAGAAACTCGTTTATAATCTTTGTTTCACTTTTGTGAGGTGTACAAAACCGGTATCATTGGTGCCACCGTGT
TATTATGCTCATTTGGCGGCTTATAGAGGGCGTTTGTACCTTGATCGGACCAGGATGTCGATGGGGTTCACGAGACGGGG
CCCACCAAAGACCGCCCCGCTCCCGAAAGTACGGGAGAGTGTCAAGAATCTTATGTTTTATTGTTAA
>H._praealtum_AGO7_clone_6
ATGGAAGAAAGAGACAACAAGAAATGCACAGCCAAAACAAAGAGTTTCAGGGGAAGAACTCATCATAACCCTCCACACCA
ACACTTTTATCATCATCATCTTCATCTTCATCCCCACTATCTTTTGCCGCATTCCAACATAAACTTCGGTTTTTATAACC
AGAATCTGTACCACTCTCCGTCACCGCCTCTTCTCCCTCTGCCTCCGCCGCAATACGCTATAGCTCCGCCGCTTCCGCTA
CCGATAAATCATGCCTTCACGCCGAAACCCCATTTTCAGAAACCGCCATGGAAGCAAAGTCATCATCACCCACCTCTTGT
CGCAACTTCGGATTCACAGTTATCTCATCAAACAGCTGTAGAGGTGATTCCAAGAACAATTAACTCATCAATGGGAGCAA
AGAAAGATGAATTGAGACCTATTAGGGATCCAACATTACCGGAACCACCATTAACGGTGGCAAGGCGCCCGGACTCCGGT
GGCACAGAAGGAACAGTTATCTCACTATTAGCCAACCATTTCCTTGTAAAATTCGACCCATCACAACTAATCTACCACTA
CGATGTCGACATCTCCCCTAAACCTTCAAAAGACATTGCTAGATTAATCAAGCAAAAACTCGTGGAACAGAACCCCACCG
TTTTATCCGGCGCCAATCCAAGCTACGACGGCCGGAGAAACCTTTTCAGCACAACCGAGTTCGAAAAAGACAGGCTTGAA
CTCTTTATCAACATCCCAATTCCAATGGGCAATCCTTCGATTCCTCCAAATTGTGAAGAAAATCAAGAAAAATCGAAGCT
TTTTAGGGTCAACATCAAGATTGTATCGAAACTCAACGGCAAAGAATTGAGTAAATACTTAAAGAAGAGGATACTTCAAT
CCCACTTCCACAAGACTATTTACAAGCGTTAGACGTTGTTTTACGTGAAAACCCCTTGTCGGAATGCATCCCATTAGGGC
GGTCACTTTACTCGACTTCCATGGGCGGTAAAGACATCGGAGGTGGCGCAATTGGACTTCGAGGTTTTTTTCAAAGCCTT
CGACCAACACAACAAGGGCTTGCTCTCAATGTTGATTTAACAGTTACCGCGTTTCATGAAAGTATTGGGGTGATCCCGTA
TTTGCAGAAACGACTTTCTTTTCTGAACGATCTTTCTGAGAGAAAAACAAGGGAGTTGACGATGGAAGAAAAGAAAGAAG
TTGAAAAGGCGTTGAAGAATATTCGGGTGTTGGTTTGTCACCGTGAAACTGTTCAAAGATACAAAGTTCATAGCTTGACG
GATGAGTCTACTGAAAATCTTTGGTTTCGGGATCGAAGTGGGAAGGATTTGTGGGTTGTGGGGTATTTTAAAGAACAGTA
TAACTATGATATTCAGTATAGGAATTTGCCGTGTTTACAGACTAGTAGAAGACGACCGTGTTATCTTCCGATGGAGCTTT
GTGTCGTTTGTGAAGGTCAGAAGTTTCTCGGAAAACTTTCCGATGATCAAACTGCGAAAATCCTGAAATTGGGTTGCCAA
AAACCACGAGAGCGGAAAGCGATTATTGACGGTGTCATGGCTGGGCCCTTTGGTCCATCAAGTGGAAGACAAGCAGGAGA
ATTCAATCTTCATATTTTGAAAGAAATGACAAAATTAAACGGCCGAATTCTTCGACCTCCAAAGCTCAAACTTGGAGATG
GTGGTGAAGTAAGAGATTTGATCCCTTCACGCCATGACCGCCAATGGAACTTTTCCGGTAGCCAAGTGTTTGAAGGGAGC
CGAATCGGGAGATGGGCTTTAATTAGTTTCGGTGGAACCGATGAACAAAAACGAATCATCCCCAAATTCATAGATCAATT
AACTCAAAGGTGTCAACAATTAGGAATCTTTCTCAACAAGAACACAATCATAAAACCACAGTATGAATCAATGCAGGTTT
TGAACAACGTAAGTCTTCTCGAATCAAAACTCAAAAAGATCCAAAGAGCCGCATCCGATAACTTACAACTTTTGATTTGT
GTGATGGAGAAGAAACACAAAGGGTATGCAGATTTGAAGCGAATTGGGGAAACAAACATCGGGGTTATGAGCCAATGTTG
TTTGTATCAAAATCTTGCAAGATTGAGTTCTCAATTTCTTGCCAATTTGGCATTGAAGATCAATGCCAAAATCGGGGGGT
GTACAGTCGCGTTGTACACCTCGTTACCGGCTCAGATCCCAAGGGTCCTGACCCTTGATGAGCCGGTAATGTTTATGGGT
GCTGATGTCACGCATCCGCACCCACTTGATGATTTCAGTCCGTCAGTGGCGGCGGTCGTCGGATCGGTGAACTGGCCGGC
TGCAAATAAGTACGTCTCCAAAATGCGGTCGCAAACTCACCGGCAAGAAATAATTCAAGATTTGAGTTCGATGGTGGAAG
AGATATTACATGATTTTGTACGCGAGCTTTCGAAGTTGCCAAAAAGATTGATTTTCTTTCGCGATGGTGTTAGTGAGACA
CAGTTTCACAAAGTTCTTCATGACGAATTGAAAGCTATTCGAGTCGGGTGTTCGCGGTTCACGGGTTACAACCCACCGAT
CACATTTGTAGTGGTTCAGAAACGGCACCACACTAGGCTGTTTCCGGCGGAACCGAACGGCGGCATTGCCCGAAATATGT
ATTCCGACGAGAATGTGCCGCCGGGTACGGTGGTGGATTCGGTGATTACCCATCCGAAAGAGTTTGACTTCTATCTGTGT
AGCCATTGGGGTGTTAAGGGTACGAGCCGACCAACTCATTATCATATTTTGTGGGATGATAACGAGTTCACTTCTGATGA
ATTTCAGAAACTCGTTTATAATCTTTGTTTCACTTTTGTGAGGTGTACAAAACCGGTTTCATTGGTGCCACCGTGTTACT
ATGCTCATTTGGCGGCTTACAGAGGGCGATTGTACCTTGATCGGACCGGGATGTCGATGGGGTTCACGAGACGGGGCCCA
CCAAAGACCGCCCCGCTCCCGAAAGTACGGGAGAGTGTCAAGAATCTTATGTTTTATTGTTAA
>H._praealtum_AGO7_clone_4
ATGGAAGAAAGAGACAACAAGAAATGCACAGCCAAAACAAAGAGTTTCAGGGGAAGAACTCATCATAACCCTCCACACCA
ACACTTTTATCATCATCTTCATCTTCATCCCCACTATCTTTTGCCGCATTCCAACAGAAGCTTCGGTTTTTATAATCAAA
ATCTTTACCACTCTCCGTCACCGCCTCTTCTCCCTCTGCCTCCGCCGCAATACGCCATAGCTCCGCCGCTTCCGCTACCG
ATAAATCATGCCATCACGCCGAAACCCCATTTTCAGAAACCGCCATGGAAGCAAAGTCATCATCACCCACCTCTTGTCGC
AACTTCGGATTCACAGTTATCTCATCAAACAGCTGTAGAGGTGATTCCAAGAACAATTAACTCATCAATGGGAGCAAAGA
AAGATGAATTGAGACCTATTAGGGATTCAACACTACCGGAACCACCATTAACGGTGGCAAGACGCCCGGACTCCGGTGGC
ACAGAAGGAACAGTTATCTCACTATTAGCCAACCATTTCCTTGTAAAATTCGACCCATCTCAACTAATCTACCACTACGA
TGTCGACATCTCCCCTAAACCGTCAAAAGACATTGCTAGATTAATCAAGCAAAAACTCGTGGAACAGAACCCCACCGTTT
TATCCGGCGCCAATCCAAGCTACGACGACCGGAGAAACCTTTTCAGCACAACCGAGTTCGAAAAAGACAGGCTTGAACTC
TTTATCAACATCCCAATTCCAATGGGTAATCCTTCGATTCCTCCAAATTGTGAAGAAAATCAAGAAAAATCGAAACTTTT
TAAGGTAAACATCAAGATTGTATCGAAACTCAACGGCAAAGAATTAAGTAAATACTTAAGTAAAGAACACGATACTTCAA
TCCCACTTCCACAAGACTATTTACAAGCGTTAGACGTTGTTCTACGTGAAAACCCCTTGTCGGAATGCATCCCATTAGGG
CGGTCACTTTACTCGACTTCCATGGGCGGTAAAGACATCGGAGGTGGCGCAATTGGACTTCGAGGTTTTTTTCAAAGCCC
TCGACCAACACAACAAGGGCTTGCTCTCAATGTTGATTTAACAGTTACCGCGTTTCATGAAAGTATTGGAGTGATCCCGT
ATTTGCAGAAACGTCTTCCGTTTCTGAACGATCTTTCTGATAGAAAAACAAGGGAGTTGACGGTGGATGAAAAGAAAGAA
GTTGAAAAGGCGTTGAAGAACATTCGGGTGTTGGTTTGTCACCGTGAAACTGTTCAAAGATACAAAGTTCATAGCTTGAC
GGATGAGTCTACTGAAAATCTTTGGTTTCGGGATCGAAGTGGGAAGGATTTGTGGGTTGTGGGGTATTTTAAAGAACAGT
ATAACTATGATATTCAGTATAGGAATTTGCCGTGTTTACAGACTAGTAGAAGACGACCGTGTTATCTTCCGATGGAGCTT
TGTGTCGTTTGTGAAGGTCAGAAGTTTCTCGGAAAACTTTCCGATGATCAAACTGCGAAAATCCTGAAATTGGGTTGCCA
AAAACCACGAGAGCGGAAAGCGATTATTGACGGTGTCATGGCTGGGCCCTTTGGTCCATCAAGTGGAAAACAAGCAGGAG
AATTCAATCTTCATATTTTGAAAGAAATGACAAAATTAAACGGCCGAATTCTTCGACCTCCAAAGCTCAAACTTGGAGAT
GGTGGTGAAGTAAGAGATTTGATCCCTTCACGCCATGACCGCCAATGGAACTTTTCCGGTAGCCAAGTGTTTGAAGGGAG
CCGAATCGGGAGATGGGCTTTAATTAGTTTCGGTGGAACCGATGAACAAAAACGAATCATCCCCAAATTCATAGATCAAT
TAACTCAAAGGTGTCAACAATTAGGAATCTTTCTCAACAAGAACACAATCATAAAACCACAGTATGAATCAATGCAGGTT
TTGAACAACGTAAGTCTTCTCGAATCAAAACTCAAAAAGATCCAAAGAGCCGCATCTGATAACTTACAACTTTTGATTTG
TGTGATGGAGAAGAAACACAAAGGGTATGCAGATTTGAAGCGAATTGGGGAAACAAACATCGGGGTTATGAGCCAATGTT
GTTTGTATCAAAATCTTGCAAGATTGAGTTCTCAATTTCTTGCCAATTTGGCATTGAAGATCAATGCCAAAATCGGGGGG
TGTACAGTCGCGTTGTACACCTCGTTACCGGCTCAGATCCCAAGGGTCCTGACCCTTGATGAGCCGGTAATGTTTATGGG
TGCTGATGTCACGCATCCGCACCCACTTGATGATTTCAGTCCGTCAGTGGCGGCGGTCGTCGGATCGGTGAACTGGCCGG
CTGCAAATAAGTACGTCTCCAAAATGCGGTCGCAAACTCACCGGCAAGAAATAATTCAAGATTTGAGTTCGATGGTGGAA
GAGATATTACATGATTTTGTACGCGAGCTTTCGAAGTTGCCAAAAAGATTGATTTTCTTTCGCGATGGTGTTAGTGAGAC
ACAGTTTCACAAAGTTCTTCATGACGAATTGAAAGCTATTCGAGTCGGGTGTTCGCGGTTCACGGGTTACAACCCACCGA
TCACATTTGTAGTGGTTCAGAAGCGGCACCACACTAGGCTGTTTCCGGCGGAACCGAACGGCGGCATTGCCCGAAATATG
TATTCCGACGAGAATGTGCCGCCGGGTACGGTGGTGGATTCGGTGATTACCCATCCGAAAGAGTTTGACTTCTATCTGTG
TAGCCATTGGGGTGTTAAGGGTACGAGCCGACCAACTCATTATCATATTTTGTGGGATGATAACGAGTTCACTTCTGATG
AATTTCAGAAACTCGTTTATAATCTTTGTTTCACTTTTGTGAGGTGTACAAAACCGGTATCATTGGTGCCACCGTGTTAT
TATGCTCATTTGGCGGCTTATAGAGGGCGTTTGTACCTTGATCGGACCGGGATGTCGATGGGGTTCACGAGACGGGGCCC
ACCAAAGACCGCCCCGCTCCCGAAAGTACGGGAGAGTGTCAAGAATCTTATGTTTTATTGTTAA
>H._praealtum_AGO7_clone_3
ATGGAAGAAAGAGACAACAAGAAATGCACAGCCAAAACAAAGAGTTTCAGGGGAAGAACTCATCATAACCCTCCACACCA
ACACTTTTATCATCATCATCTTCATCTTCATCCCCACTATCTTTTGCCGCATTCCAACATAAACTTCGGTTTTTATAACC
AGAATCTGTACCACTCTCCGTCACCGCCTCTTCTCCCTCTGCCTCCGCCGCAATACGCTATAGCTCCGCCGCTTCCGCTA
CCGATGAATCATGCCTTCACGCCGAAACCCCATTTTCAGAAACCGCCATGGAAGCAAAGTCATCATCACCCACCTCTTGT
CGCAACTTCGGATTCACAGTTATCTCATCAAACAGCTGTAGAGGTGATTCCAAGAACAATTAACTCATCAATGGGAGCAA
AGAAAGATGAATTGAGACCTATTAGGGATCCAACATTACCGGAACCACCATTAACGGTGGCAAGACGCCCGGACTCCGGT
GGCACAGAAGGAACAGTTATCTCACTATTAGCCAACCATTTCCTTGTAACATTCGACCCATCACAACTAATCTACCACTA
CGATGTCGACATCTCCCCTAAACCTTCAAAAGACATTGCTAGATTAATCAAGCAAAAACTCGTGGAACAGAACCCCACCG
TTTTATCCGGCGCCAATCCAAGCTACGACGGCCGGAGAAACCTTTTCAGCACAACCGAGTTCGAAAAAGACAGGCTTGAA
CTCTTTATCAACATCCCAATTCCAATGGGCAATCCTTCGATTCCTCCAAATTGTGAAGAAAATCAAGAAAAATCGAAGCT
TTTTAGGGTCAACATCAAGATTGTATCGAAACTCAACGGCAAAGAATTGAGTAAATACTTAAGTAAAGAAGAGGATACTT
CAATCCCACTTCCACAAGACTATTTACAAGCGTTAGACGTTGTTTTACGTGAAAACCCCTTGTCGGAATGCATCCCATTA
GGGCGGTCACTTTACTCGACTTCCTTGGGCGGTAAAGACATCGGAGGTGGCGCAATTGGACTTCGAGGTTTTTTTCAAAG
CCTTCGACCAACACAACAAGGGCTTGCTCTCAATGTTGATTTAACAGTTACCGCGTTTCATGAAAGTATTGGAGTGATCC
CGTATTTGCAGAAACGACTTTCTTTTCTGAACGATCTTTCTGAGAGAAAAACAAGGGAGTTGACGATGGAAGAAAAGAAA
GAAGTTGAAAAGGCGTTGAAGAATATTCGGGTGTTGGTTTGTCACCGTGAAACTGTTCAAAGATACAAAGTTCATAGCTT
GACGGATGAGTCTACTGAAAATCTTTGGTTTCGGGATCGAAGTGGGAAGGATTTGTGGGTTGTGGGGTATTTTAAAGAAC
AGTATAACTATGATATTCAGTATAGGAATTTGCCGTGTTTACAGACTAGTAGAAGACGACCGTGTTATCTTCCGATGGAG
CTTTGTGTCGTTTGTGAAGGTCAGAAGTTTCTCGGAAAACTTTCCGATGATCAAACTGCGAAAATCCTGAAATTGGGTTG
CCAAAAACCACGAGAGCGGAAAGCGATTATTGACGGTGTCATGGCTGGGCCCTTTGGTCCATCAAGTGGAAAACAAGCAG
GAGAATTCAATCTTCATATTTTGAAAGAAATGACAAAATTAAACGGCCGAATTCTTCGACCTCCAAAGCTCAAACTTGGA
GATGGTGGTGAAGTAAGAGATTTGATCCCTTCACGCCATGACCGCCAATGGAACTTTTCCGGTAGCCAAGTGTTTGAAGG
GAGCCGAATCGGGAGATGGGCTTTAATTAGTTTCGGTGGAACCGATGAACAAAAACGAATCATCCCCAAATTCATAGATC
AATTAACTCAAAGGTGTCAACAATTAGGAATCTTTCTCAACAAGAACACAATCATAAAACCACAGTATGAATCAATGCAG
GTTTTGAACAACGTAAGTCTTCTCGAATCAAAACTCAAAAAGATCCAAAGAGCCGCATCCGATAACTTACAACTTTTGAT
TTGTGTGATGGAGAAGAAACACAAAGGGTATGCAGATTTGAAGCGAATTGGGGAAACAAACATCGGGGTTATGAGCCAAT
GTTGTTTGTATCAAAATCTTGCAAGATTGAGTTCTCAATTTCTTGCCAATTTGGCATTGAAGATCAATGCCAAAATCGGG
GGGTGTACAGTCGCGTTGTACACCTCGTTACCGGCTCAGATCCCAAGGGTCCTGACCCTTGATGAGCCGGTAATGTTTAT
GGGTGCTGATGTCACGCATCCGCACCCACTTGATGATTTCAGTCCGTCAGTGGCGGCGGTCGTCGGATCGGTGAACTGGC
CGGCTGCAAATAAGTACGTCTCCAAAATGCGGTCGCAAACTCACCGGCAAGAAATAATTCAAGATTTGAGTTCGATGGTG
GAAGAGATATTACATGATTTTGTACGCGAGCTTTCGAAGTTGCCAAAAAGATTGATTTTCTTTCGCGATGGTGTTAGTGA
GACACAGTTTCACAAAGTTCTTCATGACGAATTGAAAGCTATTCGAGTCGGGTGTTCGCGGTTCACGGGTTACAACCCAC
CGATCACATTTGTAGTGGTTCAGAAACGGCACCACACTAGGCTGTTTCCGGCGGAACCGAACGGCGGCATTGCCCGAAAT
ATGTATTCCGACGAGAATGTGCCGCCGGGTACGGTGGTGGATTCGGTGATTACCCATCCGAAAGAGTTTGACTTCTATCT
GTGTAGCCATTGGGGTGTTAAGGGTACGAGCCGACCAACTCATTATCATATTTTGTGGGATGATAACGAGTTCACTTCTG
ATGAATTTCAGAAACTCGTTTATAATCTTTGTTTCACTTTTGTGAGGTGTACAAAACCGGTATCATTGGTGCCACCGTGT
TATTATGCTCATTTGGCGGCTTATAGAGGGCGTTTGTACCTTGATCGGACCGGGATGTCGATGGGGTTCACGAGACGGGG
CCCACCAAAGACCGCCCCGCTCCCGAAAGTACGGGAGAGTGTCAAGAATCTTATGTCTTATTGTTAA
>H._praealtum_AGO6_Consensus_CDS
ATGGAGATAGTGAACAGTGAAGACGCTAGTAGTTCTCCGCCCCTACCACCACCATCACCACCACCACCACCACAACCGGA
GGTTATACAACCTGATGTGCAAACAGAGCAAACAAACCTTCCTTCACGTTCTATAATCAGTAGACCTGGATATGGAACTG
GTGGAAGACACATTCCATTACTTTCTAATCACTTCAAAGTTTCCATCAAGAATCCAGATGAGATATTCTATCAGTACAGT
GTATCCATTTCTTCTGAAGATAACAAACCAATTGATAACAAAGTTTTAGGGAGAAAAATTCTTGAAAAACTTCACCATAC
ATACTCATCTGAACTTTCTGATAAAAGATTCGCATATGATGGAGGAAAGAGTTTGTATACAGTTGGACCTCTTCCACAAA
ACATGTTTGAATTCATGGTTGTATTAGAAGATTCGTTTGCAAAACGTGGAAGCCCTTCTGATGATGAAAATGGTAAAAGG
TTAAAACGATCTTTTCAAGAGAAGACTTTCAAAGTAGAGATTAAGTATGCTGCTGAAATACCGTTAAAATCGGTCACTCT
TGCCCTTCAAGGAGAAGAGCCTGAAAAACTCCAAGATTCTTTAAGGGTTCTTGATACCATCTTGAGACAACAAGCAGCTC
AAAGGGGATGCCTTTTGGTCAAACAGTCATTCTTTCATGATGATTCAAGAAATTTTGTAGATCTTGGAGGTGGTGTAACT
GGATGCCGTGGATTTTATTCTAGTTTTCGTCCAACACAAGGTGGTTTGTCACTTAATTTGGATGTGTCAAATACAAAGAT
TTTTACTCCTGGACCCGTGATTGATTTTCTAAAAGCCAGCCAAAATGCACGTGATTTTCGGTCTATTGACTGGATAAAGG
CCAAGAAAATGCTTAAAAACATGAAAATAAAAACAAGTCATAACAACATGAAATTCAAAATCACTGGAGTGAGTGAAAAG
CCATGCAATCAACTTTTGTTTCCTATGAGAGTGAAAAAAGATGATGGGACATATGATGACAACAAGATAGTTAACATTAC
AGTGTTTGATTATTTTACCAAACACAGTAAAATTGAAATTACTTATTCCGCATATATACCATGCATTGATGTTGGTAAAC
CAAACAATCCCACCTATTTTCCTATTGAGCTTTGTTCAATTGTTTCACTTCAACGCTACACAAAGGCATTATCCACACCA
CAAAGAGCATCTTTAATTGAAAAATCAAGACAAAAGCCTCCTGAAAAAATTCGAGTTATAACCGATGCTATGAAAAACTA
TAATTATGATGATGACCCTTTACTCGCTTCATGTGGAATTACTATTGAAAAAGAATTTTCTCAAGTTGATGGTCGTGTGC
TTGAGGCGCCAAAGTTGAAGGTTGGTAATGGAGAAGACATTGTTCCTCGTAATGGACGATGGAACTTTAATAACAAGAAG
CTTTTTACTCCAACAAAAATCGAGAAATGGGCAGTTGTCAACTTCTCTGCCAAGTGTGATGCAAGTTATCTTTCAAGGGA
GCTCATAAATTGTGGAAGAAATAAAGGAATTATTATTGATCGGCCATTTTCACTAATGGAAGAAGACCCTCAAAACCGTA
AATTTGGGCCTGTAATTCGTGTGGAAAAAATGTTTGACCAAATTTTGACAAAACTCCCTGGTGCCCCTGAGTTTCTTCTT
TGCATATTGCCAGAAAGAAAAAATTCTGACTTATATGGTCCTTGGAAGAAAAAATGCTTAAGTGACTATGGAGTTGTCAC
ACAATGCATGTGTCCCCTCAAAATCACCGACCAATATCTCACAAACGTTCTTTTGAAGATCAACTCAAAGCTTGGTGGGG
TCAATTCTTTATTATCAATTGAAGGTTGCATACCTTTAATAAATGACACTCCAACAATGATAATAGGCATGGATGTTTCT
CACGGGTCACCGGGTCGACCCGATATCCCTTCAATTGCTGCGGTTGTTGGGTCCCATTCATGGCCGTTGATATCAAGATA
TAAAGCTTCTGTTAGGGCTCAATCATCAAAAGTGGAAATGATTGAAGGGTTGTTTAAACCACAAGAAGATGGGACAGATG
ATGGCATTATGAGTGAATTACTTTTGGAATTTTATCAAACAAGTAATCAACGAAAACCAACACAAATTATAGTGTTCAGG
GATGGTGTGGGCGAATCACAATTTAACCAAGTTTTGAATTATGAGTTAGATCAGATGATCAAGGCTTACCAACATCTTGG
TGAAGTTGATGTTCCTAAATTCACAGTAATTATAGCTCAAAAGAATCACCACACAAAGCTTTTCCAAGCTAATGCCCCTG
AAAATGTCCCATCTGGTACCGTGGTAGACACTAAAATTGTGCACCCAAGAAACTATGATTTTTACATGTGTGCTCAATCA
GGAATGATTGGCACTTCGCGTCCTGCTCATTATCATGTCTTGCTTGATGAAATTGGTTTCTCCCCTGATAACCTCCAAAA
TCTAATTCTTTCATTATCATATGTGTATCAAAGAAGTAGCTCCGCAACTTCAATTGTGGCTCCTGTTTCATATGCTCATC
TTGCTGCCCAACAAGTCGGGCAGTTTATAAAGTATGAAGATTTGGCGGAAAGTATAACTTCGGAAGGAAGTATACCAGTG
CCCGAGCTGCCCAAGTTGCATGAAGATGTTCAAGGGTCCATGTTCTTTTGTTAA
>H._praealtum_AGO6_clone_12
ATGGAGATAGTGAACAGTGAAGACGCTAGTAGTTCTCCGCCCCTACCACCACCATCACCACCACCACCACCACAACCGGA
GGTTATACAACCTGATGTGCAAACAGAGCAAACAAACCTTCCTTCACGTTCTATAATCAGTAGACCTGGATATGGAACTG
GTGGAAGACACATTCCATTACTTTCTAATCACTTCAAAGTTTCCATCAAGAATCCAGATGAGATATTCTATCAGTACAGT
GTATCCATTTCTTCTGAAGATAACAAACCAATTGATAACAAAGTTTTAGGGAGAAAAATTCTTGAAAAACTTCACCATAC
ATACTCATCTGAACTTTCTGATAAAAGATTCGCATATGATGGAGGAAAGAGTTTGTATACAGTTGGACCTCTTCCACAAA
ACATGTTTGAATTCATGGTTGTATTAGAAGATTCGTTTGCAAAACGTGGAAGCCCTTCTGATGATGAAAATGGTAAAAGG
TTAAAACGATCTTTTCAAGAGAAGACTTTCAAAGTAGAGATTAAGTATGCTGCTGAAATACCGTTAAAATCGGTCACTCT
TGCCCTTCAAGGAGAAGAGCCTGAAAAACTCCAAGATTCTTTAAGGGTTCTTGATACCATCTTGAGACAACAAGCAGCTC
AAAGGGGATGCCTTTTGGTCAAACAGTCATTCTTTCATGATGATTCAAGAAATTTTGTAGATCTTGGAGGTGGTGTAACT
GGATGCCGTGGATTTTATTCTAGTTTTCGTCCAACACAAGGTGGTTTGTCACTTAATTTGGATGTGTCAAATACAAAGAT
TTTTACTCCTGGACCCGTGATTGATTTTCTAAAAGCCAGCCAAAATGCACGTGATTTTCGGTCTATTGACTGGATAAAGG
CCAAGAAAATGCTTAAAAACATGAAAATAAAAACAAGTCATAACAACATGAAATTCAAAATCACTGGAGTGAGTGAAAAG
CCATGCAATCAACTTTTGTTTCCTATGAGAGTGAAAAAAGATGATGGGACATATGATGACAACAAGATAGTTAACATTAC
AGTGTTTGATTATTTTACCAAACACAGTAAAATTGAAATTACTTATTCCGCATATATACCATGCATTGATGTTGGTAAAC
CAAACAATCCCACCTATTTTCCTATTGAGCTTTGTTCAATTGTTTCACTTCAACGCTACACAAAGGCATTATCCACACCA
CAAAGAGCATCTTTAATTGAAAAATCAAGACAAAAGCCTCCTGAAAAAATTCGAGTTATAACCGATGCTATGAAAAACTA
TAATTATGATGATGACCCTTTACTCGCTTCATGTGGAATTACTATTGAAAAAGAATTTTCTCAAGTTGATGGTCGTGTGC
TTGAGGCGCCAAAGTTGAAGGTTGGTAATGGAGAAGACATTGTTCCTCGTAATGGACGATGGAACTTTAATAACAAGAAG
CTTTTTACTCCAACAAAAATCGAGAAATGGGCAGTTGTCAACTTCTCTGCCAAGTGTGATGCAAGTTATCTTTCAAGGGA
GCTCATAAATTGTGGAAGAAATAAAGGAATTATTATTGATCGGCCATTTTCACTAATGGAAGAAGACCCTCAAAACCGTA
AATTTGGGCCTGTAATTCGTGTGGAAAAAATGTTTGACCAAATTTTGACAAAACTCCCTGGTGCCCCTGAGTTTCTTCTT
TGCATATTGCCAGAAAGAAAAAATTCTGACTTATATGGTCCTTGGAAGAAAAAATGCTTAAGTGACTATGGAGTTGTCAC
ACAATGCATGTGTCCCCTCAAAATCACCGACCAACATCTCACAAACGTTCTTTTGAAGATCAACTCAAAGCTTGGTGGGG
TCAATTCTTTATTATCAATTGAAGGTTGCATACCTTTAATAAATGACACTCCAACAATGATAATAGGCATGGATGTTTCT
CACGGGTCACCGGGTCGACCCGATATCCCTTCAATTGCTGCGGTTGTTGGGTCCCATTCATGGCCGTTGATATCAAGATA
TAAAGCTTCTGTTAGGGCTCAATCATCAAAAGTGGAAATGATTGAAGGGTTGTTTAAACCACAAGAAGATGGGACAGATG
ATGGCATTATGAGTGAATTACTTTTGGAATTTTATCAAACAAGTAATCAACGAAAACCAACACAAATTATAGTGTTCAGG
GATGGTGTGGGCGAATCACAATTTAACCAAGTTTTGAATTATGAGTTAGATCAGATGATCAAGGCTTACCAACATCTTGG
TGAAGTTGATGTTCCTAAATTCACAGTAATTATAGCTCAAAAGAATCACCACACAAAGCTTTTCCAAGCTAATGCCCCTG
AAAATGTCCCATCTGGTACCGTGGTAGACACTAAAATTGTGCACCCAAGAAACTATGATTTTTACATGTGTGCTCAATCA
GGAATGATTGGCACTTCGCGTCCTGCTCATTATCATGTCTTGCTTGATGAAATTGGTTTCTCCCCTGATAACCTCCAAAA
TCTAATTCTTTCATTATCATATGTGTATCAAAGAAGTAGCTCCGCAACTTCAATTGTGGCTCCTGTTTCATATGCTCATC
TTGCTGCCCAACAAGTCGGGCAGTTTATAAAGTATGAAGATTTGGCGGAAAGTATAACTTCGGAAGGAAGTATACCAGTG
CCCGAGCTGCCCAAGTTGCATGAAGATGTTCAAGGGTCCATGTTCTTTTGTTAA
>H._praealtum_AGO6_clone_11
ATGGAGATAGTGAACAGTGAAGACGCTAGTAGTTCTCCGCCCCTACCACCACCATCACCACCACCACCACCACAACCGGA
GGTTATACAACCTGATGTGCAAACAGAGCAAACAAACCTTCCTTCACGTTCTATAATCAGTAGACCTGGATATGGAACTG
GTGGAAGACACATTCCATTACTTTCTAATCACTTCAAAGTTTCCATCAAGAATCCAGATGAGATATTCTATCAGTACAGT
GTATCCATTTCTTCTGAAGATAACAAACCAATTGATAACAAAGTTTTAGGGAGAAAAATTCTTGAAAAACTTCACCATAC
ATACTCATCTGAACTTTCTGATAAAAGATTCGCATATGATGGAGGAAAGAGTTTGTATACAGTTGGACCTCTTCCACAAA
ACATGTTTGAATTCATGGTTGTATTAGAAGATTCGTTTGCAAAACGTGGAAGCCCTTCTGATGATGAAAATGGTAAAAGG
TTAAAACGATCTTTTCAAGAGAAGACTTTCAAAGTAGAGATTAAGTATGCTGCTGAAATACCGTTAAAATCGGTCACTCT
TGCCCTTCAAGGAGAAGAGCCTGAAAAACTCCAAGATTCTTTAAGGGTTCTTGATACCATCTTGAGACAACAAGCAGCTC
AAAGGGGATGCCTTTTGGTCAAACAGTCATTCTTTCATGATGATTCAAGAAATTTTGTAGATCTTGGAGGTGGTGTAACT
GGATGCCGTGGATTTTATTCTAGTTTTCGTCCAACACAAGGTGGTTTGTCACTTAATTTGGATGTGTCAAATACAAAGAT
TTTTACTCCTGGACCCGTGATTGATTTTCTAAAAGCCAGCCAAAATGCACGTGATTTTCGGTCTATTGACTGGATAAAGG
CCAAGAAAATGCTTAAAAACATGAAAATAAAAACAAGTCATAACAACATGAAATTCAAAATCACTGGAGTGAGTGAAAAG
CCATGCAATCAACTTTTGTTTCCTATGAGAGTGAAAAAAGATGATGGGACATATGATGACAACAAGATAGTTAACATTAC
AGTGTTTGATTATTTTACCAAACACAGTAAAATTGAAATTACTTATTCCGCATATATACCATGCATTGATGTTGGTAAAC
CAAACAATCCCACCTATTTTCCTATTGAGCTTTGTTCAATTGTTTCACTTCAACGCTACACAAAGGCATTATCCACACCA
CAAAGAGCATCTTTAGTTGAAAAATCAAGACAAAAGCCTCCTGAAAAAATTCGAGTTATAACCGATGCTATGAAAAACTA
TAATTATGATGATGACCCTTTACTCGCTTCATGTGGAATTACTATTGAAAAAGAATTTTCTCAAGTTGATGGTCGTGTGC
TTGAGGCGCCAAAGTTGAAGGTTGGTAATGGAGAAGACATTGTTCCTCGTAATGGACGATGGAACTTTAATAACAAGAAG
CTTTTTACTCCAACAAAAATCGAGAAATGGGCAGTTGTCAACTTCTCTGCCAAGTGTGATGCAAGTTATCTTTCAAGGGA
GCTCATAAATTGTGGAAGAAATAAAGGAATTATTATTGATCGGCCATTTTCACTAATGGAAGAAGACCCTCAAAACCGTA
AATTTGGGCCTGTAATTCGTGTGGAAAAAATGTTTGACCAAATTTTGACAAAACTCCCTGGTGCCCCTGAGTTTCTTCTT
TGCATATTGCCAGAAAGAAAAAATTCTGACTTATATGGTCCTTGGAAGAAAAAATGCTTAAGTGACTATGGAGTTGTCAC
ACAATGCATGTGTCCCCTCAAAATCACCGACCAACATCTCACAAACGTTCTTTTGAAGATCAACTCAAAGCTTGGTGGGG
TCAATTCTTTATTATCAATTGAAGGTTGCATACCTTTAATAAATGACACTCCAACAATGATAATAGGCATGGATGTTTCT
CACGGGTCACCGGGTCGACCCGATATCCCTTCAATTGCTGCGGTTGTTGGGTCCCATTCATGGCCGTTGATATCAAGATA
TAAAGCTTCTGTTAGGGCTCAATCATCAAAAGTGGAAATGATTGAAGGGTTGTTTAAACCACAAGAAGATGGGACAGATG
ATGGCATTATGAGTGAATTACTTTTGGAATTTTATCAAACAAGTAATCAACGAAAACCAACACAAATTATAGTGTTCAGG
GATGGTGTGGGCGAATCACAATTTAACCAAGTTTTGAATTATGAGTTAGATCAGATGATCAAGGCTTACCAACATCTTGG
TGAAGTTGATGTTCCTAAATTCACAGTAATTATAGCTCAAAAGAATCACCACACAAAGCTTTTCCAAGCTAATGCCCCTG
AAAATGTCCCATCTGGTACCGTGGTAGACACTAAAATTGTGCACCCAAGAAACTATGATTTTTACATGTGTGCTCAATCA
GGAATGATTGGCACTTCGCGTCCTGCTCATTATCATGTCTTGCTTGATGAAATTGGTTTCTCCCCTGATAACCTCCAAAA
TCTAATTCTTTCATTATCATATGTGTATCAAAGAAGTAGCTCCGCAACTTCAATTGTGGCTCCTGTTTCATATGCTCATC
TTGCTGCCCAACAAGTCGGGCAGTTTATAAAGTATGAAGATTTGGCGGAAAGTATAACTTCGGAAGGAAGTATACCAGTG
CCCGAGCTGCCCAAGTTGCATGAAGATGTTCAAGGGTCCATGTTCTTTTGTTAA
>H._praealtum_AGO6_clone_10
ATGGAGATAGTGAACAGTGAAGACGCTAGTAGTTCTCCGCCCCTACCACCACCATCACCACCACCACCACCACAACCGGA
GGTTATACAACCTGATGTGCAAACAGAGCAAACAAACCTTCCTTCACGTTCTATAATCAGTAGACCTGGATATGGAACTG
GTGGAAGACACATTCCATTACTTTCTAATCACTTCAAAGTTTCCATCAAGAATCCAGATGAGATATTCTATCAGTACAGT
GTATCCATTTCTTCTGAAGATAACAAACCAATTGATAACAAAGTTTTAGGGAGAAAAATTCTTGAAAAACTTCACCATAC
ATACTCATCTGAACTTTCTGATAAAAGATTCGCATATGATGGAGGAAAGAGTTTGTATACAGTTGGACCTCTTCCACAAA
ACATGTTTGAATTCATGGTTGTATTAGAAGATTCGTTTGCAAAACGTGGAAGCCCTTCTGATGATGAAAATGGTAAAAGG
TTAAAACGATCTTTTCAAGAGAAGACTTTCAAAGTAGAGATTAAGTATGCTGCTGAAATACCGTTAAAATCGGTCACTCT
TGCCCTTCAAGGAGAAGAGCCTGAAAAACTCCAAGATTCTTTAAGGGTTCTTGATACCATCTTGAGACAACAAGCAGCTC
AAAGGGGATGCCTTTTGGTCAAACAGTCATTCTTTCATGATGATTCAAGAAATTTTGTAGATCTTGGAGGTGGTGTAACT
GGATGCCGTGGATTTTATTCTAGTTTTCGTCCAACACAAGGTGGTTTGTCACTTAATTTGGATGTGTCAAATACAAAGAT
TTTTACTCCTGGACCCGTGATTGATTTTCTAAAAGCCAGCCAAAATGCACGTGATTTTCGGTCTATTGACTGGATAAAGG
CCAAGAAAATGCTTAAAAACATGAAAATAAAAACAAGTCATAACAACATGAAATTCAAAATCACTGGAGTGAGTGAAAAG
CCATGCAATCAACTTTTGTTTCCTATGAGAGTGAAAAAAGATGATGGGACATATGATGACAACAAGATAGTTAACATTAC
AGTGTTTGATTATTTTACCAAACACAGTAAAATTGAAATTACTTATTCCGCATATATACCATGCATTGATGTTGGTAAAC
CAAACAATCCCACCTATTTTCCTATTGAGCTTTGTTCAATTGTTTCACTTCAACGCTACACAAAGGCATTATCCACACCA
CAAAGAGCATCTTTAATTGAAAAATCAAGACAAAAGCCTCCTGAAAAAATTCGAGTTATAACCGATGCTATGAAAAACTA
TAATTATGATGATGACCCTTTACTCGCTTCATGTGGAATTACTATTGAAAAAGAATTTTCTCAAGTTGATGGTCGTGTGC
TTGAGGCGCCAAAGTTGAAGGTTGGTAATGGAGAAGACATTGTTCCTCGTAATGGACGATGGAACTTTAATAACAAGAAG
CTTTTTACTCCAACAAAAATCGAGAAATGGGCAGTTGTCAACTTCTCTGCCAAGTGTGATGCAAGTTATCTTTCAAGGGA
GCTCATAAATTGTGGAAGAAATAAAGGAATTATTATTGATCGGCCATTTTCACTAATGGAAGAAGACCCTCAAAACCGTA
AATTTGGGCCTGTAATTCGTGTGGAAAAAATGTTTGACCAAATTTTGACAAAACTCCCTGGTGCCCCTGAGTTTCTTCTT
TGCATATTGCCAGAAAGAAAAAATTCTGACTTATATGGTCCTTGGAAGAAAAAATGCTTAAGTGACTATGGAGTTGTCAC
ACAATGCATGTGTCCCCTCAAAATCACCGACCAATATCTCACAAACGTTCTTTTGAAGATCAACTCAAAGCTTGGTGGGG
TCAATTCTTTATTATCAATTGAAGGTTGCATACCTTTAATAAATGACACTCCAACAATGATAATAGGCATGGATGTTTCT
CACGGGTCACCGGGTCGACCCGATATCCCTTCAATTGCTGCGGTTGTTGGGTCCCATTCATGGCCGTTGATATCAAGATA
TAAAGCTTCTGTTAGGGCTCAATCATCAAAAGTGGAAATGATTGAAGGGTTGTTTAAACCACAAGAAGATGGGACAGATG
ATGGCATTATGAGTGAATTACTTTTGGAATTTTATCAAACAAGTAATCAACGAAAACCAACACAAACTATAGTGTTCAGG
GATGGTGTGGGCGAATCACAATTTAACCAAGTTTTGAATTATGAGTTAGATCAGATGATCAAGGCTTACCAACATCTTGG
TGAAGTTGATGTTCCTAAATTCACAGTAATTATAGCTCAAAAGAATCACCACACAAAGCTTTTCCAAACTAATGCCCCTG
AAAATGTCCCATCTGGTACCGTGGTAGACACTAAAATTGTGTACCCAAGAAACTATGATTTTTACATGTGTGCTCAATCA
GGAATGATTGGCACTTCGCGTCCTGCTCATTATCATGTCTTGCTTGATGAAATTGGTTTCTCCCCTGATAACCTCCAAAA
TCTAATTCTTTCATTATCATATGTGTATCAAAGAAGTAGCTCCGCAACTTCAATTGTGGCTCCTGTTTCATATGCTCATC
TTGCTGCCCAACAAGTCGGGCAGTTTATAAAGTATGAAGATTTGGCGGAAAGTATAACTTCGGAAGGAAGTATACCAGTG
CCCGAGCTGCCCAAGTTGCATGAAGATGTTCAAGGGTCCATGTTCTTTTGTTAA
>H._praealtum_AGO6_clone_9
ATGGAGATAGTGAACAGTGAAGACGCTAGTAGTTCTCCGCCCCTACCACCACCATCACCACCACCACCACCACAACCGGA
GGTTATACAACCTGATGTGCAAACAGAGCAAACAAACCTTCCTTCACGTTCTATAATCAGTAGACCTGGATATGGAACTG
GTGGAAGACACATTCCATTACTTTCTAATCACTTCAAAGTTTCCATCAAGAATCCAGATGAGATATTCTATCAGTACAGT
GTATCCATTTCTTCTGAAGATAACAAACCAATTGATAACAAAGTTTTAGGGAGAAAAATTCTTGAAAAACTTCACCATAC
ATACTCATCTGAACTTTCCGATAAAAGATTCGCATATGATGGAGGAAAGAGTTTGTATACAGTTGGACCTCTTCCACAAA
ACATGTTTGAATTCATGGTTGTATTAGAAGATTCGTTTGCAAAACGTGGAAGCCCTTCTGATGATGAAAATGGTAAAAGG
TTAAAGCGATCTTTTCAAGAGAAGACTTTCAAAGTAGAGATTAAGTATGCTGCTGAAATACCGTTAAAATCGGTCACTCT
TGCCCTTCAAGGAGAAGAGCCTGAAAAACTCCAAGATTCTTTAAGGGTTCTTGATACCATCTTGAGACAACAAGCAGCTC
AAAGGGGATGCCTTTTGGTCAAACAGTCATTCTTTCATGATGATTCAAGAAATTTTGTAGATCTTGGAGGTGGTGTAACT
GGATGCCGTGGATTTTATTCTAGTTTTCGTCCAACACAAGGTGGTTTGTCACTTAATTTGGATGTGTCAAATACAAAGAT
TTTTACTCCTGGACCCGTGATTGATTTTCTAAAAGCCAGCCAAAATGCACGTGATTTTCGGTCTATTGACTGGATAAAGG
CCAAGAAAATGCTTAAAAACATGAAAATAAAAACAAGTCATAACAACATGAAATTCAAAATCACTGGAGTGAGTGAAAAG
CCATGCAATCAACTTTTGTTTCCTATGAGAGTGAAAAAAGATGATGGGACATATGATGACAACAAGATAGTTAACATTAC
AGTGTTTGATTATTTTACCAAACACAGTAAAATTGAAATTACTTATTCCGCATATATACCATGCATTGATGTTGGTAAAC
CAAACAATCCCACCTATTTTCCTATTGAGCTTTGTTCAATTGTTTCACTTCAACGCTACACAAAGGCATTATCCACACCA
CAAAGAGCATCTTTAATTGAAAAATCAAGACAAAAGCCTCCTGAAAAAATTCGAGTTATAACCGATGCTATGAAAAACTA
TAATTATGATGATGACCCTTTACTCGCTTCATGTGGAATTACTATTGAAAAAGAATTTTCTCAAGTTGATGGTCGTGTGC
TTGAGGCGCCAAAGTTGAAGGTTGGTAATGGAGAAGACATTGTTCCTCGTAATGGACGATGGAACTTTAATAACAAGAAG
CTTTTTACTCCAACAAAAATCGAGAAATGGGCAGTTGTCAACTTCTCTGCCAAGTGTGATGCAAGTTATCTTTCAAGGGA
GCTCATAAATTGTGGAAGAAATAAAGGAATTATTATTGATCGGCCATTTTCACTAATGGAAGAAGACCCTCAAAACCGTA
AATTTGGGCCTGTAATTCGTGTGGAAAAAATGTTTGACCAAATTTTGACAAAACTCCCTGGTGCCCCTGAGTTTCTTCTT
TGCATATTGCCAGAAAGAAAAAATTCTGACTTATATGGTCCTTGGAAGAAAAAATGCTTAAGTGACTATGGAGTTGTCAC
ACAATGCATGTGTCCCCTCAAAATCACCGACCAATATCTCACAAACGTTCTTTTGAAGATCAACTCAAAGCTTGGTGGGG
TCAATTCTTTATTATCAATTGAAGGTTGCATACCTTTAATAAATGACACTCCAACAATGATAATAGGCATGGATGTTTCT
CACGGGTCACCGGGTCGACCCGATATCCCTTCAATTGCTGCGGTTGTTGGGTCCCATTCATGGCCGTTGATATCAAGATA
TAAAGCTTCTGTTAGGGCTCAATCATCAAAAGTGGAAATGATTGAAGGGTTGTTTAAACCACAAGAAGATGGGACAGATG
ATGGCATTATGAGTGAATTACTTTTGGAATTTTATCAAACAAGTAATCAACGAAAACCAACACAAATTATAGTGTTCAGG
GATGGTGTGGGCGAATCACAATTTAACCAAGTTTTGAATTATGAGTTAGATCAGATGATCAAGGCTTACCAACATCTTGG
TGAAGTTGATGTTCCTAAATTCACAGTAATTATAGCTCAAAAGAATCACCACACAAAGCTTTTCCAAGCTAATGCCCCTG
AAAATGTCCCATCTGGTACCGTGGTAGACACTAAAATTGTGCACCCAAGAAACTATGATTTTTACATGTGTGCTCAATCA
GGAATGATTGGCACTTCGCGTCCTGCTCATTATCATGTCTTGCTTGATGAAATTGGTTTCTCCCCTGATAACCTCCAAAA
TCTAATTCTTTCATTATCATATGTGTATCAAAGAAGTAGCTCCGCAACTTCAATTGTGGCTCCTGTTTCATATGCTCATC
TTGCTGCCCAACAAGTCGGGCAGTTTATAAAGTATGAAGATTTGGCGGAAAGTATAACTTCGGAAGGAAGTATACCAGTG
CCCGAGCTGCCCAAGTTGCATGAAGATGTTCAAGGGTCCATGTTCTTTTGTTAA
>H._praealtum_AGO6_clone_8
ATGGAGATAGTGAACAGTGAAGACGCTAGTAGTTCTCCGCCCCTACCACCACCATCACCACCACCACCACCACAACCGGA
GGTTATACAACCTGATGGGCAAACAGAGCAAACAAACCTTCCTTCACGTTCTATAATCAGTAGACCTGGATATGGAACTG
GTGGAAGACACATTCCATTACTTTCTAATCACTTCAAAGTTTCCATCAAGAATCCAGATGAGATATTCTATCAGTACAGT
GTATCCATTTCTTCTGAAGATAACAAACCAATTGATAACAAAGTTTTAGGGAGAAAAATTCTTGAAAAACTTCACCATAC
ATACTCATCTGAACTTTCTGATAAAAGATTCGCATATGATGGAGGAAAGAGTTTGTATACAGTTGGACCTCTTCCACAAA
ACGTGTTTGAATTCATGGTTGTATTAGAAGATTCGTTTGCAAAACGTGGAAGCCCTTCTGATGATGAAAATGGTAAAAGG
TTAAAACGATCTTTTCAAGAGAAGACTTTCAAAGTAGAGATTAAGTATGCTGCTGAAATACCGTTAAAATCGGTCACTCT
TGCCCTTCAAGGAGAAGAGCCTGAAAAACTCCAAGATTCTTTAAGGGTTCTTGATACCATCTTGAGACAACAAGCAGCTC
AAAGGGGATGCCTTTTGGTCAAACAGTCATTCTTTCATGATGATTCAAGAAATTTTGTAGATCTTGGAGGTGGTGTAACT
GGATGCCGTGGATTTTATTCTAGTTTTCGTCCAACACAAGGTGGTTTGTCACTTAATTTGGATGTGTCAAATACAAAGAT
TTTTACTCCTGGACCCGTGATTGATTTTCTAAAAGCCAGCCAAAATGCACGTGATTTTCGGTCTATTGACTGGATAAAGG
CCAAGAAAATGCTTAAAAACATGAAAATAAAAACAAGTCATAACAACATGAAATTCAAAATCACTGGAGTGAGTGAAAAG
CCATGCAATCAACTTTTGTTTCCTATGAGAGTGAAAAAAGATGATGGGACATATGATGACAACAAGATAGTTAACATTAC
AGTGTTTGATTATTTTACCAAACACAGTAAAATTGAAATTACTTATTCCGCATATATACCATGCATTGATGTTGGTAAAC
CAAACAATCCCACCTATTTTCCTATTGAGCTTTGTTCAATTGTTTCACTTCAACGCTACACAAAGGCATTATCCACACCA
CAAAGAGCATCTTTAATTGAAAAATCAAGACAAAAGCCTCCTGAAAAAATTCGAGTTATAACCGATGCTATGAAAAACTA
TAATTATGATGATGACCCTTTACTCGCTTCATGTGGAATTACTATTGAAAAAGAATTTTCTCAAGTTGATGGTCGTGTGC
TTGAGGCGCCAAAGTTGAAGGTTGGTAATGGAGAAGACATTGTTCCTCGTAATGGACGATGGAACTTTAATAACAAGAAG
CTTTTTACTCCAACAAAAATCGAGAAATGGGCAGTTGTCAACTTCTCTGCCAAGTGTGATGCAAGTTATCTTTCAAGGGA
GCTCATAAATTGTGGAAGAAATAAAGGAATTATTATTGACCGGCCATTTTCACTAATGGAAGAAGACCCTCAAAACCGTA
AATTTGGGCCTGTAATTCGTGTGGAAAAAATGTTTGACCAAATTTTGACAAAACTCCCTGGTGCCCCTGAGTTTCTTCTT
TGCATATTGCCAGAAAGAAAAAATTCTGACTTATATGGTCCTTGGAAGAAAAAATGCTTAAGTGACTATGGAGTTGTCAC
ACAATGCATGTGTCCCCTCAAAATCACCGACCAATATCTCACAAACGTTCTTTTGAAGATCAACTCAAAGCTTGGTGGGG
TCAATTCTTTATTATCAATTGAAGGTTGCATACCTTTAATAAATGACACTCCAACAATGATAATAGGCATGGATGTTTCT
CACGGGTCACCGGGTCGACCCGATATCCCTTCAATTGCTGCGGTTGTTGGGTCCCATTCATGGCCGTTGATATCAAGATA
TAAAGCTTCTGTTAGGGCTCAATCATCAAAAGTGGAAATGATTGAAGGGTTGTTTAAACCACAAGAAGATGGGACAGATG
ATGGCATTATGAGTGAATTACTTTTGGAATTTTATCAAACAAGTAATCAACGAAAACCAACACAAATTATAGTGTTCAGG
GATGGTGTGGGCGAATCACAATTTAACCAAGTTTTGAATTATGAGTTAGATCAGATGATCAAGGCTTACCAACATCTTGG
TGAAGTTGATGTTCCTAAATTCACAGTAATTATAGCTCAAAAGAATCACCACACAAAGCTTTTCCAAGCTAATGCCCCTG
AAAATGTCCCATCTGGTACCGTGGTAGACACTAAAATTGTGCACCCAAGAAACTATGATTTTTACATGTGTGCTCAATCA
GGAACGATTGGCACTTCGCGTCCTGCTCATTATCATGTCTTGCTTGATGAAATTGGTTTCTCCCCTGATAACCTCCAAAA
TCTAATTCTTTCATTATCATATGTGTATCAAAGAAGTAGCTCCGCAACTTCAATTGTGGCTCCTGTTTCATATGCTCATC
TTGCTGCCCAACAAGTCGGGCAGTTTATAAAGTATGAAGATTTGGCGGAAAGTATAACTTCGGAAGGAAGTATACCAGTG
CCCGAGCTGCCCAAGTTGCATGAAGATGTTCAAGGGTCCATGTTCTTTTGTTAA
>H._praealtum_AGO6_clone_7
ATGGAGATAGTGAACAGTGAAGACGCTAGTAGTTCTCCGCCCCTACCACCACCATCACCACCACCACCACCACAACCGGA
GGTTATACAACCTGATGTGCAAACAGAGCAAACAAACCTTCCTTCACGTTCTATAATCAGTAGACCTGGATATGGAACTG
GTGGAAGACACATTCCATTACTTTCTAATCACTTCAAAGTTTCCATCAAGAATCCAGATGAGATATTCTATCAGTACAGT
GTATCCATTTCTTCTGAAGATAACAAACCAATTGATAACAAAGTTTTAGGGAGAAAAATTCTTGAAAAACTTCACCATAC
ATACTCATCTGAACTTTCTGATAAAAGATTCGCATATGATGGAGGAAAGAGTTTGTATACAGTTGGACCTCTTCCACAAA
ACATGTTTGAATTCATGGTTGTATTAGAAGATTCGTTTGCAAAACGTGGAAGCCCTTCTGATGATGAAAATGGTAAAAGG
TTAAAACGATCTTTTCAAGAGAAGACTTTCAAAGTAGAGATTAAGTATGCTGCTGAAATACCGTTAAAATCGGTCACTCT
TGCCCTTCAAGGAGAAGAGCCTGAAAAACTCCAAGATTCTTTAAGGGTTCTTGATACCATCTTGAGACAACAAGCAGCTC
AAAGGGGATGCCTTTTGGTCAAACAGTCATTCTTTCATGATGATTCAAGAAATTTTGTAGATCTTGGAGGTGGTGTAACT
GGATGCCGTGGATTTTATTCTAGTTTTCGTCCAACACAAGGTGGTTTGTCACTTAATTTGGATGTGTCAAATACAAAGAT
TTTTACTCCTGGACCCGTGATTGATTTTCTAAAAGCCAGCCAAAATGCACGTGATTTTCGGTCTATTGACTGGATAAAGG
CCAAGAAAATGCTTAAAAACATGAAAATAAAAACAAGTCATAACAACATGAAATTCAAAATCACTGGAGTGAGTGAAAAG
CCATGCAATCAACTTTTGTTTCCTATGAGAGTGAAAAAAGATGATGGGACATATGATGACAACAAGATAGTTAACATTAC
AGTGTTTGATTATTTTACCAAACACAGTAAAATTGAAATTACTTATTCCGCATATATACCATGCATTGATGTTGGTAAAC
CAAACAATCCCACCTATTTTCCTATTGAGCTTTGTTCAATTGTTTCACTTCAACGCTACACAAAGGCATTATCCACACCA
CAAAGAGCATCTTTAATTGAAAAATCAAGACAAAAGCCTCCTGAAAAAATTCGAGTTATAACCGATGCTATGAAAAACTA
TAATTATGATGATGACCCTTTACTCGCTTCATGTGGAATTACTATTGAAAAAGAATTTTCTCAAGTTGATGGTCGTGTGC
TTGAGGCGCCAAAGTTGAAGGTTGGTAATGGAGAAGACATTGTTCCTCGTAATGGACGATGGAACTTTAATAACAAGAAG
CTTTTTACTCCAACAAAAATCGAGAAATGGGCAGTTGTCAACTTCTCTGCCAAGTGTGATGCAAGTTATCTTTCAAGGGA
GCTCATAAATTGTGGAAGAAATAAAGGAATTATTATTGATCGGCCATTTTCACTAATGGAAGAAGGCCCTCAAAACCGTA
AATTTGGGCCTGTAATTCGTGTGGAAAAAATGTTTGACCAAATTTTGACAAAACTCCCTGGTGCCCCTGAGTTTCTTCTT
TGCATATTGCCAGAAAGAAAAAATTCTGACTTATATGGTCCTTGGAAGAAAAAATGCTTAAGTGACTATGGAGTTGTCAC
ACAATGCATGTGTCCCCTCAAAATCACCGACCAACATCTCACAAACGTTCTTTTGAAGATCAACTCAAAGCTTGGTGGGG
TCAATTCTTTATTATCAATTGAAGGTTGCATACCTTTAATAAATGACACTCCAACAATGATAATAGGCATGGATGTTTCT
CACGGGTCACCGGGTCGACCCGATATCCCTTCAATTGCTGCGGTTGTTGGGTCCCATTCATGGCCGTTGATATCAAGATA
TAAAGCTTCTGTTAGGGCTCAATCATCAAAAGTGGAAATGATTGAAGGGTTGTTTAAACCACAAGAAGATGGGACAGATG
CTGGCATTATGAGTGAATTACTTTTGGAATTTTATCAAACAAGTAATCAACGAAAACCAACACAAATTATAGTGTTCAGG
GATGGTGTGGGCGAATCACAATTTAACCAAGTTTTGAATTATGAGTTAGATCAGATGATCAAGGCTTACCAACATCTTGG
TGAAGTTGATGTTCCTAAATTCACAGTAATTATAGCTCAAAAGAATCACCACACAAAGCTTTTCCAAGCTAATGCCCCTG
AAAATGTCCCATCTGGTACCGTGGTAGACACTAAAATTGTGCACCCAAGAAACTATGATTTTTACATGTGTGCTCAATCA
GGAATGATTGGCACTTCGCGTCCTGCTCATTATCATGTCTTGCTTGATGAAATTGGTTTCTCCCCTGATAACCTCCAAAA
TCTAATTCTTTCATTATCATATGTGTATCAAAGAAGTAGCTCCGCAACTTCAATTGTGGCTCCTGTTTCATATGCTCATC
TTGCTGCCCAACAAGTCGGGCAGTTTATAAAGTATGAAGATTTGGCGGAAAGTATAACTTCGGAAGGAAGTATACCAGTG
CCCGAGCTGCCCAAGTTGCATGAAGATGTTCAAGGGTCCATGTTCTTTTGTTAA
>H._praealtum_AGO6_clone_5
ATGGAGATAGTGAACAGTGAAGACGCTAGTAGTTCTCCGCCCCTACCACCACCATCACCACCACCACCACCACAACCGGA
GGTTATACAACCTGATGTGCAAACAGAGCAAACAAACCTTCCTTCACGTTCTATAATCAGTAGACCTGGATATGGAACTG
GTGGAAGACACATTCCATTACTTTCTAATCACTTCAAAGTTTCCATCAAGAATCCAGATGAGATATTCTATCAGTACAGT
GTATCCATTTCTTCTGAAGATAACAAACCAATTGATAACAAAGTTTTAGGGAGAAAAATTCTTGAAAAACTTCACCATAC
ATACTCATCTGAACTTTCTGATAAAAGATTCGCATATGATGGAGGAAAGAGTTTGTATACAGTTGGACCTCTTCCACAAA
ACATGTTTAAATTCATGGTTGTATTAGAAGATTCGTTTGCAAAACGTGGAAGCCCTTCTGATGATGAAAATGGTAAAAGG
TTAAAACGATCTTTTCAAGAGAAGACTTTCAAAGTAGAGATTAAGTATGCTGCTGAAATACCGTTAAAATCGGTCACTCT
TGCCCTTCAAGGAGAAGAGCCTGAAAAACTCCAAGATTCTTTAAGGGTTCTTGATACCATCTTGAGACAACAAGCAGCTC
AAAGGGGATGCCTTTTGGTCAAACAGTCATTCTTTCATGATGATTCAAGAAATTTTGTAGATCTTGGAGGTGGTGTAACT
GGATGCCGTGGATTTTATTCTAGTTTTCGTCCAACACAAGGTGGTTTGTCACTTAATTTGGATGTGTCAAATACAAAGAT
TTTTACTCCTGGACCCGTGATTGATTTTCTAAAAGCCAGCCAAAATGCACGTGATTTTCGGTCTATTGACTGGATAAAGG
CCAAGAAAATGCTTAAAAACATGAAAATAAAAACAAGTCATAACAACATGAAATTCAAAATCACTGGAGTGAGTGAAAAG
CCATGCAATCAACTTTTGTTTCCTATGAGAGTGAAAAAAGATGATGGGACATATGATGACAACAAGATAGTTAACATTAC
AGTGTTTGATTATTTTACCAAACACAGTAAAATTGAAATTACTTATTCCGCATATATACCATGCATTGATGTTGGTAAAC
CAAACAATCCCACCTATTTTCCTATTGAGCTTTGTTCAATTGTTTCACTTCAACGCTACACAAAGGCATTATCCACACCA
CAAAGAGCATCTTTAATTGAAAAATCAAGACAAAAGCCTCCTGAAAAAATTCGAGTTATAACCGATGCTATGAAAAACTA
TAATTATGATGATGACCCTTTACTCGCTTCATGTGGAATTACTATTGAAAAAGAATTTTCTCAAGTTGATGGTCGTGTGC
TTGAGGCGCCAAAGTTGAAGGTTGGTAATGGAGAAGACATTGTTCCTCGTAATGGACGATGGAACTTTAATAACAAGAAG
CTTTTTACTCCAACAAAAATCGAGAAATGGGCAGTTGTCAACTTCTCTGCCAAGTGTGATGCAAGTTATCTTTCAAGGGA
GCTCATAAATTGTGGAAGAAATAAAGGAATTATTATTGATCGGCCATTTTCACTAATGGAAGAAGACCCTCAAAACCGTA
AATTTGGGCCTGTAATTCGTGTGGAAAAAATGTTTGACCAAATTTTGACAAAACTCCCTGGTGCCCCTGAGTTTCTTCTT
TGCATATTGCCAGAAAGAAAAAATTCTGACTTATATGGTCCTTGGAAGAAAAAATGCTTAAGTGACTATGGAGTTGTCAC
ACAATGCATGTGTCCCCTCAAAATCACCGACCAATATCTCACAAACGTTCTTTTGAAGATCAACTCAAAGCTTGGTGGGG
TCAATTCTTTATTATCAATTGAAGGTTGCATACCTTTAATAAATGACACTCCAACAATGATAATAGGCATGGATGTTTCT
CACGGGTCACCGGGTCGACCCGATATCCCTTCAATTGCTGCGGTTGTTGGGTCCCATTCGTGGCCGTTGATATCAAGATA
TAAAGCTTCTGTTAGGGCTCAATCATCAAAAGTGGAAATGATTGAAGGGTTGTTTAAACCACAAGAAGATGGGACAGATG
ATGGCATTATGAGTGAATTACTTTTGGAATTTTATCAAACAAGTAATCAACGAAAACCAACACAAATTATAGTGTTCAGG
GGTGGTGTGGGCGAATCACAATTTAACCAAGTTTTGAATTATGAGTTAGATCAGATGATCAAGGCTTACCAACATCTTGG
TGAAGTTGATGTTCCTAAATTCACAGTAATTATAGCTCAAAAGAATCACCACACAAAGCTTTTCCAAGCTAATGCCCCTG
AAAATGTCCCATCTGGTACCGTGGTAGACACTAAAATTGTGCACCCAAGAAACTATGATTTTTACATGTGTGCTCAATCA
GGAATGATTGGCACTTCGCGTCCTGCTCATTATCATGTCTTGCTTGATGAAATTGGTTTCTCCCCTGATAACCTCCAAAA
TCTAATTCTTTCATTATCATATGTGTATCAAAGAAGTAGCTCCGCAACTTCAATTGTGGCTCCTGTTTCATATGCTCATC
TTGCTGCCCAACAAGTCGGGCAGTTTATAAAGTATGAAGATTTGGCGGAAAGTATAACTTCGGAAGGAAGTATACCAGTG
CCCGAGCTGCCCAAGTTGCATGAAGATGTTCAAGGGTCCATGTTCTTTTGTTAA
>H._praealtum_AGO6_clone_4
ATGGAGATAGTGAACAGTGAAGACGCTAGTAGTTCTCCGCCCCTACCACCACCATCACCACCACCACCACAACCGGAGGT
TATACAACCTGATGTGCAAACAGAGCAAACAAACCTTCCTTCACGTTCTATAATCAGTAGACCTGGATATGGAACTGGTG
GAAGACACATTCCATTACTTTCTAATCACTTCAAAGTTTCCATCAAGAATCCAGATGAGATATTCTATCAGTACAGTGTA
TCCATTTCTTCTGAAGATAACAAACCAATTGATAACAAAGTTTTAGGGAGAAAAATTCTTGAAAAACTTCACCATACATA
CTCATCTGAACTTTCTGATAAAAGATTCGCATATGATGGAGGAAAGAGTTTGTATACAGTTGGACCTCTTCCACAAAACA
TGTTTGAATTCATGGTTGTATTAGAAGATTCGTTTGCAAAACGTGGAAGCCCTTCTGATGATGAAAATGGTAAAAGGTTA
AAACGATCTTTTCAAGAGAAGACTTTCAAAGTAGAGATTAAGTATGCTGCTGAAATACCGTTAAAATCGGTCACTCTTGC
CCTTCAAGGAGAAGAGCCTGAAAAACTCCAAGATTCTTTAAGGGTTCTTGATACCATCTTGAGACAACAAGCAGCTCAAA
GGGGATGCCTTTTGGTCAAACAGTCATTCTTTCATGATGATTCAAGAAATTTTGTAGATCTTGGAGGTGGTGTAACTGGA
TGCCGTGGATTTTATTCTAGTTTTCGTCCAACACAAGGTGGTTTGTCACTTAATTTGGATGTGTCAAATACAAAGATTTT
TACTCCTGGACCCGTGATTGATTTTCTAAAAGCCAGCCAAAATGCACGTGATTTTCGGTCTATTGACTGGATAAAGGCCA
AGAAAATGCTTAAAAACATGAAAATAAAAACAAGTCATAACAACATGAAATTCAAAATCACTGGAGTGAGTGAAAAGCCA
TGCAATCAACTTTTGTTTCCTATGAGAGTGAAAAAAGATGATGGGACATATGATGACAACAAGATAGTTAACATTACAGT
GTTTGATTATTTTACCAAACACAGTAAAATTGAAATTACTTATTCCGCATATATACCATGCATTGATGTTGGTAAACCAA
ACAATCCCACCTATTTTCCTATTGAGCTTTGTTCAATTGTTTCACTTCAACGCTACACAAAGGCATTATCCACACCACAA
AGAGCATCTTTAATTGAAAAATCAAGACAAAAGCCTCCTGAAAAAATTCGAGTTATAACCGATGCTATGAAAAACTATAA
TTATGATGATGACCCTTTACTCGCTTCATGTGGAATTACTATTGAAAAAGAATTTTCTCAAGTTGATGGTCGTGTGCTTG
AGGCGCCAAAGTTGAAGGTTGGTAATGGAGAAGACATTGTTCCTCGTAATGGACGATGGAACTTTAATAACAAGAAGCTT
TTTACTCCAACAAAAATCGAGAAATGGGCAGTTGTCAACTTCTCTGCCAAGTGTGATGCAAGTTATCTTTCAAGGGAGCT
CATAAATTGTGGAAGAAATAAAGGAATTATTATTGATCGGCCATTTTCACTAATGGAAGAAGACCCTCAAAACCGTAAAT
TTGGGCCTGTAATTCGTGTGGAAAAAATGTTTGACCAAATTTTGACAAAACTCCCTGGTGCCCCTGAGTTTCTTCTTTGC
ATATTGCCAGAAAGAAAAAATTCTGACTTATATGGTCCTTGGAAGAAAAAATGCTTAAGTGACTATGGAGTTGTCACACA
ATGCATGTGTCCCCTCAAAATCACCGACCAATATCTCACAAACGTTCTTTTGAAGATCAACTCAAAGCTTGGTGGGGTCA
ATTCTTTATTATCAATTGAAGGTTGCATACCTTTAATAAATGACACTCCAACAATGATAATAGGCATGGATGTTTCTCAC
GGGTCACCGGGTCGACCCGATATCCCTTCAATTGCTGCGGTTGTTGGGTCCCATTCATGGCCGTTGATATCAAGATATAA
AGCTTCTGTTAGGGCTCAATCATCAAAAGTGGAAATGATTGAAGGGTTGTTTAAACCGCAAGAAGATGGGACAGATGATG
GCATTATGAGTGAATTACTTTTGGAATTTTATCAAACAAGTAATCAACGAAAACCAACACAAATTATAGTGTTCAGGGAT
GGTGTGGGCGAATCACAATTTAACCAAGTTTTGAATTATGAGTTAGATCAGATGATCAAGGCTTACCAACATCTTGGTGA
AGTTGATGTTCCTAAATTCACAGTAATTATAGTTCAAAAGAATCACCACACAAAGCTTTTCCAAGCTAATGCCCCTGAAA
ATGTCCCATCTGGTACCGTGGTAGACACTAAAATTGTGCACCCAAGAAACTATGATTTTTACATGTGTGCTCAATCAGGA
ATGATTGGCACTTCGCGTCCTGCTCATTATCATGTCTTGCTTGATGAAATTGGTTTCTCCCCTGATAACCTCCAAAATCT
AATTCTTTCATTATCATATGTGTATCAAAGAAGTAGCTCCGCAACTTCAATTGTGGCTCCTGTTTCATATGCTCATCTTG
CTGCCCAACAAGTCGGGCAGTTTATAAAGTATGAAGATTTGGCGGAAAGTATAACTTCGGAAGGAAGTATACCAGTGCCC
GAGCTGCCCAAGTTGCATGAAGATGTTCAAGGGTCCATGTTCTTTTGTTAA
>H._praealtum_AGO6_clone_3
ATGGAGATAGTGAACAGTGAAGACGCTAGTAGTTCTCCGCCCCTACCACCACCATCACCACCACCACCACCACAACCGGA
GGTTATACAACCTGATGTGCAAACAGAGCAAACAAACCTTCCTTCACGTTCTATAATCAGTAGACCTGGATATGGAACTG
GTGGAAGACACATTCCATTACTTTCTAATCACTTCAAAGTTTCCATCAAGAATCCAGATGAGATATTCTATCAGTACAGT
GTATCCATTTCTTCTGAAGATAACAAACCAATTGATAACAAAGTTTTAGGGAGAAAAATTCTTGAAAAACTTCACCATAC
ATACTCATCTGAACTTTCTGATAAAAGATTCGCATATGATGGAGGAAAGAGTTTGTATACAGTTGGACCTCTTCCACAAA
ACATGTTTGAATTCATGGTTGTATTAGAAGATTCGTTTGCAAAACGTGGAAGCCCTTCTGATGATGAAAATGGTAAAAGG
TTAAAACGATCTTTTCAAGAGAAGACTTTCAAAGTAGAGATTAAGTATGTTGCTGAAATACCGTTAAAATCGGTCACTCT
TGCCCTTCAAGGAGAAGAGCCTGAAAAATTCCAAGATTCTTTAAGGGTTCTTGATACCATCTTGAGACAACAAGCAGCTC
AAAGGGGATGCCTTTTGGTCAAACAGTCATTCTTTCATGATGATTCAAGAAATTTTGTAGATCTTGGAGGTGGTGTAACT
GGATGCCGTGGACTTTATTCTAGTTTTCGTCCAACACAAGGTGGTTTGTCACTTAATTTGGATGTGTCAAATACAAAGAT
TTTTACTCCTGGACCCGTGATTGATTTTCTAAAAGCCAGCCAAAATGCACGTGATTTTCGGTCTATTGACTGGATAAAGG
CCAAGAAAATGCTTAAAAACATGAAAATAAAAACAAGTCATAACAACATGAAATTCAAAATCACTGGAGTGAGTGAAAAG
CCATGCAATCAACTTTTGTTTCCTATGAGAGTGAAAAAAGATGATGGGACATATGATGACAACAAGATAGTTAACATTAC
AGTGTTTGATTATTTTACCAAACACAGTAAAATTGAAATTACTTATTCCGCATATATACCATGCATTGATGTTGGTAAAC
CAAACAATCCCACCTATTTTCCTATTGAGCTTTGTTCAATTGTTTCACTTCAACGCTACACAAAGGCATTATCCACACCA
CAAAGAGCATCTTTAATTGAAAAATCAAGACAAAAGCCTCCTGAAAAAATTCGAGTTATAACCGATGCTATGAAAAACTA
TAATTATGATGATGACCCTTTACTCGCTTCATGTGGAATTACTATTGAAAAAGAATTTTCTCAAGTTGATGGTCGTGTGC
TTGAGGCGCCAAAGTTGAAGGTTGGTAATGGAGAAGACATTGTTCCTCGTAATGGACGATGGAACTTTAATAACAAGAAG
CTTTTTACTCCAACAAAAATCGAGAAATGGGCAGTTGTCAACTTCTCTGCCAAGTGTGAGGCAAGTTATCTTTCAAGGGA
GCTCATAAATTGTGGAAGAAATAAAGGAATTATTATTGATCGGCCATTTTCACTAATGGAAGAAGACCCTCAAAACCGTA
AATTTGGGCCTGTAATTCGTGTGGAAAAAATGTTTGACCAAATTTTGACAAAACTCCCTGGTGCCCCTGAGTTTCTTCTT
TGCATATTGCCAGAAAGAAAAAATTCTGACTTATATGGTCCTTGGAAGAAAAAATGCTTAAGTGACTATGGAGTTGTCAC
ACAATGCATGTGTCCCCTCAAAATCACCGACCAATATCTCACAAACGTTCTTTTGAAGATCAACTCAAAGCTTGGTGGGG
TCAATTCTTTATTATCAATTGAAGGTTGCATACCTTTAATAAATGACACTCCAACAATGATAATAGGCATGGATGTTTCT
CACGGGTCACCGGGTCGACCCGATATCCCTTCAATTGCTGCGGTTGTTGGGTCCCATTCATGGCCGTTGATATCAAGATA
TAAAGCTTCTGTTAGGGCTCAATCATCAAAAGTGGAAATGATTGAAGGGTTGTTTAAACCACAAGAAGATGGGACAGATG
ATGGCATTATGAGTGAATTACTTTTGGAATTTTATCAAACAAGTAATCAACGAAAACCAACACAAATTATAGTGTTCAGG
GATGGTGTGGGCGAATCACAATTTAACCAAGTTTTGAATTATGAGTTAGATCAGATGATCAAGGCTTACCAACATCTTGG
TGAAGTTGATGTTCCTAAATTCACAGTAATTATAGCTCAAAAGAATCACCACACAAAGCTTTTCCAAGCTAATGCCCCTG
AAAATGTCCCATCTGGTACCGTGGTAGACACTAAAATTGTGCACCCAAGAAACTATGATTTTTACATGTGTGCTCAATCA
GGAATGATTGGCACTTCGCGTCCTGCTCATTATCACGTCTTGCTTGATGAAATTGGTTTCTCCCCTGATAACCTCCAAAA
TCTAATTCTTTCATTATCATATGTGTATCAAAGAAGTAGCTCCGCAACTTCGATTGTGGCTCCTGTTTCATATGCTCATC
TTGCTGCCCAACAAGTCGGGCAGTTTATAAAGTATGAAGATTTGGCGGAAAGTATAACTTCGGAAGGAAGTATACCAGTG
CCCGAGCTGCCCAAGTTGCATGAAGATGTTCAAGGGTCCATGTTCTTTTGTTAA
>H._praealtum_AGO6_clone_2
ATGGAGATAGTGAACAGTGAAGACGCTAGTAGTTCTCCGCCCCTACCACCACCATCACCACCACCACCACCACAACCGGA
GGTTATACAACCTGATGTGCAAACAGAGCAAACAAACCTTCCTTCACGTTCTATAATCAGTAGACCTGGATATGGAACTG
GTGGAAGACACATTCCATTACTTTCTAATCACTTCAAAGTTTCCATCAAGAATCCAGATGAGATATTCTATCAGTACAGT
GTATCCATTTCTTCTGAAGATAACAAACCAATTGATAACAAAGTTTTAGGGAGAAAAATTCTTGAAAAACTTCACCATAC
ATACTCATCTGAACTTTCTGATAAAAGATTCGCATATGATGGAGGAAAGAGTTTGTATACAGTTGGACCTCTTCCACAAA
ACATGTTTGAATTCATGGTTGTATTAGAAGATTCGTTTGCAAAACGTGGAAGCCCTTCTGATGATGAAAATGGTAAAAGG
TTAAAACGATCTTTTCAAGAGAAGACTTTCAAAGTAGAGATTAAGTATGCTGCTGAAATACCGTTAAAATCGGTCACTCT
TGCCCTTCAAGGAGAAGAGCCTGAAAAACTCCAAGATTCTTTAAGGGTTCTTGATACCATCTTGAGACAACAAGCAGCTC
AAAGGGGATGCCTTTTGGTCAAACAGTCATTCTTTCATGATGATTCAAGAAATTTTGTAGATCTTGGAGGTGGTGTAACT
GGATGCCGTGGATTTTATTCTAGTTTTCGTCCAACACAAGGTGGTTTGTCACTTAATTTGGATGTGTCAAATACAAAGAT
TTTTACTCCTGGACCCGTGATTGATTTTCTAAAAGCCAGCCAAAATGCACGTGATTTTCGGTCTATTGACTGGATAAAGG
CCAAGAAAATGCTTAAAAACATGAAAATAAAAACAAGTCATAACAACATGAAATTCAAAATCACTGGAGTGAGTGAAAAG
CCATGCAATCAACTTTTGTTTCCTATGAGAGTGAAAAAAGATGATGGGACATATGATGACAACAAGATAGTTAACATTAC
AGTGTTTGATTATTTTACCAAACACAGTAAAATTGAAATTACTTATTCCGCATATATACCATGCATTGATGTTGGTGAAC
CAAACAATCCCACCTATTTTCCTATTGAGCTTTGTTCAATTGTTTCACTTCAACGCTACACAAAGGCATTATCCACACCA
CAAAGAGCATCTTTAATTGAAAAATCAAGACAAGAGCCTCCTGAAAAAATTCGAGTTATAACCGATGCTATGAAAAACTA
TAATTATGATGATGACCCTTTACTCGCTTCATGTGGAATTACTATTGAAAAAGAATTTTCTCAAGTTGATGGTCGTGTGC
TTGAGGCGCCAAAGTTGACGGTTGGTAATGGAGAAGACATTGTTCCTCGTAATGGACGATGGAACTTTAATAACAAGAAG
CTTTTTACTCCAACAAAAATCGAGAAATGGGCAGTTGTCAACTTCTCTGCCAAGTGTGATGCAAGTTATCTTTCAAGGGA
GCTCATAAATTGTGGAAGAAATAAAGGAATTATTATTGATCGGCCATTTTCACTAATGGAAGAAGACCCTCAAAACCGTA
AATTTGGGCCTGTAATTCGTGTGGAAAAAATGTTTGACCAAATTTTGACAAAACTCCCTGGTGCCCCTGAGTTTCTTCTT
TGCATATTGCCAGAAAGAAAAAATTCTGACTTATATGGTCCTTGGAAGAAAAAATGCTTAAGTGACTATGGAGTTGTCAC
ACAATGCATGTGTCCCCTCAAAATCACCGACCAATATCTCACAAACGTTCTTTTGAAGATCAACTCAAAGCTTGGTGGGG
TCAATTCTTTATTATCAATTGAAGGTTGCATACCTTTAATAAATGACACTCCAACAATGATAATAGGCATGGATGTTTCT
CACGGGTCACCGGGTCGACCCGATATCCCTTCAATTGCTGCGGTTGTTGGGTCCCATTCATGGCCGTTGATATCAAGATA
TAAAGCTTCTGTTAGGGCTCAATCATCAAAAGTGGAAATGATTGAAGGGTTGTTTAAACCACAAGAAGATGGGACAGATG
ATGGCATTATGAGTGAATTACTTTTGGAATTTTATCAAACAAGTAATCAACGAAAACCAACACAAATTATAGTGTTCAGG
GATGGTGTGGGCGAATCACAATTTAACCAAGTTTTGAATTATGAGTTAGATCAGATGATCAAGGCTTACCAACATCTTGG
TGAAGTTGATGTTCCTAAATTCACAGTAATTATAGCTCAAAAGAATCACCACACAAAGCTTTTCCAAGCTAATGCCCCTG
AAAATGTCCCATCTGGTACCGTGGTAGACACTAAAATTGTGCACCCAAGAAACTATGATTTTTACATGTGTGCTCAATCA
GGAATGATTGGCACTTCGCGTCCTGCTCATTATCATGTCTTGCTTGATGAAATTGGTTTCTCCCCTGATAACCTCCAAAA
TCTAATTCTTTCATTATCATATGTGTATCAAAGAAGTAGCTCCGCAACTTCAATTGTGGCTCCTGTTTCATATGCTCATC
TTGCTGCCCAACAAGTCGGGCAGTTTATAAAGTATGAAGATTTGGCGGAAAGTATAACTTCGGAAGGAAGTATACCAGTG
CCCGAGCTGCCCAAGTTGCATGAAGATGTTCAAGGGTCCATGTTCTTTTGTTAA
>H._praealtum_AGO6_clone_1
ATGGAGATAGTGAACAGTGAAGACGCTAGTAGTTCTCCGCCCCTACCACCACCATCACCACCACCACCACCACAACCGGA
GGTTATACAACCTGATGTGCAAACAGAGCAAACAAACCTTCCTTCACGTTCTATAATCAGTAGACCTGGATATGGAACTG
GTGGAAGACACATTCCATTACTTTCTAATCACTTCAAAGTTTCCATCAAGAATCCAGATGAGATATTCTATCAGTACAGT
GTATCCATTTCTTCTGAAGATAACAAACCAATTGATAACAAAGTTTTAGGGAGAAAAATTCTTGAAAAACTTCACCATAC
ATACTCATCTGAACTTTCTGATAAAAGATTCGCATATGATGGAGGAAAGAGTTTGTATACAGTTGGACCTCTTCCACAAA
ACATGTTTGAATTCATGGTTGTATTAGAAGATTCGTTTGCAAAACGTGGAAGCCCTTCTGATGATGAAAATGGTAAAAGG
TTAAAACGATCTTTTCAAGAGAAGACTTTCAAAGTAGAGATTAAGTATGCTGCTGAAATACCGTTAAAATCGGTCACTCT
TGCCCTTCAAGGAGAAGAGCCTGAAAAACTCCAAGATTCTTTAAGGGTTCTTGATACCATCTTGAGACAACAAGCAGCTC
AAAGGGGATGCCTTTTGGTCAAACAGTCATTCTTTCATGATGATTCAAGAAATTTTGTAGATCTTGGAGGTGGTGTAACT
GGATGCCGTGGATTTTATTCTAGTTTTCGTCCAACACAAGGTGGTTTGTCACTTAATTTGGATGTGTCAAATACAAAGAT
TTTTACTCCTGGACCCGTGATTGATTTTCTAAAAGCCAGCCAAAATGCACGTGATTTTCGGTCTATTGACTGGATAAAGG
CCAAGAAAATGCTTAAAAACATGAAAATAAAAACAAGTCATAACAACATGAAATTCAAAATCACTGGAGTGAGTGAAAAG
CCATGCAATCAACTTTTGTTTCCTATGAGAGTGAAAAAAGATGATGGGACATATGATGACAACAAGATAGTTAACATTAC
AGTGTTTGATTATTTTACCAAACACAGTAAAATTGAAATTACTTATTCCGCATATATACCATGCATTGATGTTGGTAAAC
CAAACAATCCCACCTATTTTCCTATTGAGCTTTGTTCAATTGTTTCACTTCAACGCTACACAGAGGCATTATCCACACCA
CAAAGAGCATCTTTAGTTGAAAAATCAAGACAAAAGCCTCCTGAAAAAATTCGAGTTATAACCGATGCTATGAAAAACTA
TAATTATGATGATGACCCTTTACTCGCTTCATGTGGAATTACTATTGAAAAAGAATTTTCTCAAGTTGATGGTCGTGTGC
TTGAGGCGCCAAAGTTGAAGGTCGGTAATGGAGAAGACATTGTTCCTCGTAATGGACGATGGAACTTTAATAACAAGAAG
CTTTTTACTCCAACAAAAATCGAGAAATGGGCAGTTGTCAACTTCTCTGCCAAGTGTGATGCAAGTTATCTTTCAAGGGA
GCTCATAAATTGTGGAAGAAATAAAGGAATTATTATTGATCGGCCATTTTCACTAATGGAAGAAGACCCTCAAAACCGTA
AATTTGGGCCTGTAATTCGTGTGGAAAAAATGTTTGACCAAATTTTGACAAAACTCCCTGGTGCCCCTGAGTTTCTTCTT
TGCATATTGCCAGAAAGAAAAAATTCTGACTTATATGGTCCTTGGAAGAAAAAATGCTTAAGTGACTATGGAGTTGTCAC
ACAATGCATGTGTCCCCTCAAAATCACCGACCAACATCTCACAAACGTTCTTTTGAAGATCAACTCAAAGCTTGGTGGGG
TCAATTCTTTATTATCAATTGAAGGTTGCATACCTTTAATAAATGACACTCCAACAATGATAATAGGCATGGATGTTTCT
CACGGGTCACCGGGTCGACCCGATATCCCTTCAATTGCTGCGGTTGTTGGGTCCCATTCATGGCCGTTGATATCAAGATA
TAAAGCTTCTGTTAGGGCTCAATCATCAAAAGTGGAAATGATTGAAGGGTTGTTTAAACCACAAGAAGATGGGACAGATG
ATGGCATTATGAGTGAATTACTTTTGGAATTTTATCAAACAAGTAATCAACGAAAACCAACACAAATTATAGTGTTCAGG
GATGGTGTGGGCGAATCACAATTTAGCCAAGTTTTGAATTATGAGTTAGATCAGATGATCAAGGCTTACCAACATCTTGG
TGAAGTTGATGTTCCTAAATTCACAGTAATTATAGCTCAAAAGAATCACCACACAAAGCTTTTCCAAGCTAATGCCCCTG
AAAATGTCCCATCTGGTACCGTGGTAGACACTAAAATTGTGCACCCAAGAAACTATGATTTTTACATGTGTGCTCAATCA
GGAATGATTGGCACTTCGCGTCCTGCTCATTATCATGTCTTGCTTGATGAAATTGGTTTCTCCCCTGATAACCTCCAAAA
TCTAATTCTTTCATTATCATATGTGTATCAAAGAAGTAGCTCCGCAACTTCAATTGTGGCTCCTGTTTCATATGCTCATC
TTGCTGCCCAACAAGTCGGGCAGTTTATAAAGTATGAAGATTTGGCGGAAAGTATAACTTCGGAAGGAAGTATACCAGTG
CCCGAGCTGCCCAAGTTGCATGAAGATGTTCAAGGGTCCATGTTCTTTTGTTAA
>H._praealtum_AGO5_Consensus_CDS
ATGTCCGGAAGAGGCCGTGGTGGCGGAGGCCGTGGAAGAGGACGTGGCGGCGGTCAACCGTCGCAAACGCAGTCTCAAGT
CCCCGCCGGTCGAGGCAATGCCGGAAACAACGCTCCACAAACTCCGGCTGCCTCGTCTTCGACATTACCTGAGTTCAGAA
ACCTCTCCATAAGTTCAGTCACACCATCTCCGGCTCCGTCTACTTCAAGGGCTGTTGCTACAGGCCCGGTCCCTCAACAA
TCGCCCTTGCAGCAGACTCCGGTACAAGCTCCGCCGGCCCCGGTGCAACCAGCGCAGCAGCAGGTGGCTGCGCCGCCACA
ATCTCAGACGACTGTACTGGTGGCGCCTTCGTCGTCTCGGTTGATTAAGGCCCCGGCGAGAAACGGATTCGGAACGATCG
GGAAGAAGTGTGTGATTAGGGCGAACCATTTCCTTGTTAATTTCGGCGAAAAGGATCCACACCAGTACGATGTCACAATT
ACACCTGAAGTGATTTCAAAGACAAAAAGCCGTGAGATCTTACAGCTTTTGATTAAGTTATACAAACAATCTCATTTGGG
GAACATGTTACTGGCGTATGATGGAAAGAAGAGCGCCTTTGCTGCTGGCCCTCTTCCATTTGAGTCAAAGGAGTTTGTGG
TCAAGCTAACTGAAAGCAACGGTCGTGAGAAGGATTTCAAAGTCAACATCAAATTTGCTGCTAAAAAGGATCTCCACCAT
TTGAGACAATTCTTAAGTGGTAGACAACATGATAACCCACAGGAGACTATTCAAGCTCTTGATGTTGTTCTTAGGGAAGC
AGCTTCAACAGGTCGTGAAATACTTGGGAGGTCTTTGTTTAGCACACAATTCGGGTCAGGTGTTCTTGGTGATGGAATTG
AATACTGGAAAGGGTTTTACCAGAGTCTTCGTCCCACACAAATGGGTTTATCTCTAAACATTGACATGTCAGCAAGAGCT
TTTTATGAACCAAAATTGGTAACTGAGTTTGTTTCGGATTTTCTGATGAAAGATTTGATGAGACCTCTATCTGATCAAGA
GAGGATAAAGGTGAAAAGAATTCTTAGAGGTGTGAGAGTGGAAGTGAGGAGACAGGATTACATGAGACGCTACAAAGTTC
AAGCTTTAACTGTCCAACCAACCAATCAATTAACTTTTCCTGTTGATGAAACTGGAGCTACTATATCTGTTGTTCAATAC
TTTCGAGAGAAGTACAATATCAATCTTCGTTATCCACATCTTCCAGCAATCCAAGCTGGATCTGATTCTAAACCAACTTA
TTTACCCATGGAGATTTGTAGGATTGCGAGTGGTCAAAGGTATGCAATGAAGCTGAATGAAAAACAAGTAACCAATCTAC
TCAGGGCCACGTGTCAGCGACCAATGGACAGAGAAAAAAGCATCGTGACCACAATGCAAAGCAACAAGTACAATGAAAAT
GATCTTGTGAACAAAGACTTTGGAATGAGAGTGTTAGAGCAGTTGGCTTCCATCGATGCTCGTGTCCTTCCACCGCCACC
TTTGAAGTATCACGAATCTGGTGCTAATTCAGTAGTCAACCCTTCCGTTGGTCAATGGAACATGATCAATCTGAAAATGA
TCAACGGAGGGACAGTTAATTATTGGGCGATTGCAAATTTTTCACGCCACAGGGAAGATGCTGTTGGGAGATTCGTTCAT
GGACTTGTTTCCATGTGTCAAAACAAAGGCATTGTGTTCAATCCGCAACCACTCATTCCAATGTCTCACTCTGCCCCAAA
CAACATCGAAAAAGCTTTGGTTGGCATTCACACTCAGTGTTCCGCTCAGCTAAAACAGGTGGCACCACCCGGAAGCTCAC
TCCAACTTCTGTTTGTCATTCTCCCAGATGCAAAAGGAACCTACCCAAGAATCAAGCGTGTGTGTGAAACAGAGCTTGGA
ATCGTCTCACAATGCTGTAAGCCAAATCATGTGATGAAAATGAGCCCTCAGTATTTTGAAAATGTTGCGCTCAAAATCAA
TGTGAAGGTTGGTGGAAGGAACACTGTTCTGGCTGCAGCTCTTGCTAACAGGCTTCCGTACATAACTGAACGTCCGACTA
TTATTTTTGGTGCTGATGTCACACATCCTTCACCTGGAGAGGATTCCAGTCCTTCTATTGCTGCGGTGGTTGCATCCATG
GATTGGCCTCAAGTGACCAAGTACAAAGCATTGGTATCTGCACAGCCTCACAGGCAAGAGATCATTGAGGATCTTTACTC
GACTACCACTGATTCCAAGAGGGGTGTGGTTCACACAGGACTTATTAGGGAACTTCTGATTTCGTTCAAAAAGTCAACTG
GTCATAAACCACATAGGATTATTTTCTACAGGGACGGAGTTAGTGAGGGACAGTTCAATGAGGTGTTGATGAGTGAGATG
GATAAAATCCGAAAGGCTTGTGTGTCGTTAGAGGAGAATTATTTGCCACCTGTGACATTTATTGTTGTGCAAAAGAGACA
CCACACACGTTTCTTCCCGGCGAAGCACGGTGATAAGGCATCCACAGACAGGAGTGGCAACATTCTTCCAGGGACTGTTG
TTGACACCAAGATCTGCCACCCAACTGAGTTTGACTTTTACTTGTGCAGCCATGCTGGTATTCAGGGAACAAGTAGGCCA
ACACATTACCATGTCTTGTATGATGAAAACAAGTTCACTGCTGATGGTCTCCAAAATCTGACTAACAGTCTCTGCTACAC
GTACCAGAGGTGTACCAGATCTGTCTCTATAGTCCCCCCAGCATACTATGCTCACCTGGCTGCGTTTCGTGCGCGTTATT
ACATGGAAGGAGATTTGTCAGACAGTGCATCCTCACATGGTGGTGGCGGGACCCGTGCAACAAGGGACCGTGTTGCGGAT
GTGCGTCCTGTCCCTGTCATCCATGAGAATGTGAAGAGCGTCATGTTCTTTTGTTAG
>H._praealtum_AGO5_clone_12
ATGTCCGGAAGAGGCCGTGGTGGCGGAGGCCGTGGAAGAGGACGTGGCGGCGGTCAACCGTCGCAAACGCAGTCTCAAGT
CCCCGCCGGTCGAGGCAGTGCCGGAAACAACGCTCCACAAACTCCGGCTGCCTCGTCTTCGACATTACCTGAGTTCAGAA
ACCTCTCCATAAGTTCAGTCACACCATCTCCGGCTCCGTCTACTTCAAGGGCTGTTGCTACAGGCCCGGTCCCTCAACAA
TCGCCCTTGCAGCAGACTCCGGTACAAGCTCCGCCGGCCCCGGTGCAACCAGCGCAGCAGCAGGTGGCTGCGCCGCCACA
ATCTCAGACGACTGTACTGGTGGCGCCTTCGTCGTCTCGGTTGATTAAGGCCCCGGCGAGAAACGGATTCGGAACGATCG
GGAAGAAGTGTGTGATTAGGGCGAACCATTTCCTTGTTAATTTCGGCGAAAAGGATCCACACCAGTACGATGTCACAATT
ACACCTGAAGTGATTTCAAAGACAAAAAGCCGTGAGATCTTACAGCTTTTGATTAAGTTATACAAACAATCTCATTTGGG
GAACATGTTACTGGCGTATGATGGAAAGAAGAGCGCCTTTGCTGCTGGCCCTCTTCCATTTGAGTCAAAGGAGTTTGTGG
TCAAGCTAACTGAAAGCAACGGTCGTGAGAAGGATTTCAAGGTCAACATCAAATTTGCTGCTAAAAAGGATCTCCACCAT
TTGAGACAATTCTTAAGTGGTAGACAACATGATAACCCACAGGAGACTATTCAAGCTCTTGATGTTGTTCTTAGGGAAGC
AGCTTCAACAGGTCGTGAAATACTTGGGAGGTCTTTGTTTAGCACACAATTCGGGTCAGGTGTTCTTGGTGATGGAATTG
AATACTGGAAAGGGTTTTACCTGAGTCTTCGTCCCACACAAATGGGTTTATCTCTAAACATTGACATGTCAGCAAGAGCT
TTTTATGAACCAAAATTGGTAACTGAGTTTGTTTCGGATTTTCTGATGAAAGATTTGATGAGACCTCTATCTGATCAAGA
GAGGATAAAGGTGAAAAGAATTCTTAGAGGTGTGAGAGTGGAAGTGAGGAGACAGGATTACATGAGACGCTACAAAGTTC
AAGCTTTAACTGTCCAACCAACCAATCAATTAACTTTTCCTGTTGATGAAACTGGAGCTACTATATCTGTTGTTCAATAC
TTTCGAGAGAAGTACAATATCAATCTTCGTTATCCACATCTTCCAGCAATCCAAGCTGGATCTGATTCTAAACCAACTTA
TTTACCCATGGAGATTTGTAGGATTGCGAGTGGTCAAAGGTATGCAATGAAGCTGAATGAAAAACAAGTAACCAATCTAC
TCAGGGCCACGTGTCAGCGACCAATGGACAGAGAAAAAAGCATCGTGACCACAATGCAAAGCAACAAGTACAATGAAAAT
GATCTTGTGAACAAAGACTTTGGAATGAGAGTGTTAGAGCAGTTGGCTTCCATCGATGCTCGTGTCCTTCCACCGCCACC
TTTGAAGTATCACGAATCTGGTGCTAATTCAGTAGTCAACCCTTCCGTTGGTCAATGGAACATGATCAATCTGAAAATGA
TCAACGGAGGGACAGTTAATTATTGGGCGATTGCAAATTTTTCACGCCACAGGGAAGATGCTGTTGAGAGATTCGTTCAT
GGACTTGTTTCCATGTGTCAAAACAAAGGCATTGTGTTCAATCCGCAACCACTCATTCCAATGTCTCACTCTGCCCCAAA
CAACATCGAAAAAGCTTTGGTTGGCATTCACACTCAGTGTTCCGCTCAGCTAAAACAGGTGGCACCACCCGGAAGCTCAC
TCCAACTTCTGTTTGTCATTCTCCCAGATGCAAAAGGAACCTACCCAAGAATCAAGCGTGTGTGTGAAACAGAGCTTGGA
ATCGTCTCACAATGCTGTAAGCCAAATCATGTGATGAAAATGAGCCCTCAGTATTTTGAAAATGTTGCGCTCAAAATCAA
TGTGAAGGTTGGTGGAAGGAACACTGTTCTGGCTGCAGCTCTTGCTAACAGGCTTCCGTACATAACTGAACGTCCGACTA
TTATTTTTGGTGCTGATGTCACACATCCTTCACCTGGAGAGGATTCCAGTCCTTCTATTGCTGCGGTGGTTGCATCCATG
GATTGGCCTCAAGTGACCAAGTACAAAGCATTGGTATCTGCACAGCCTCACAGGCAAGAGATCATTGAGGATCTTTACTC
GACTACCACTGATTCCAAGAGGGGTGTGGTTCACACAGGACTTATTAGGGAACTTCTGATTTCGTTCAAAAAGTCAACTG
GTCATAAACCACATAGGATTATTTTCTACAGGGACGGAGTTAGTGAGGGACAGTTCAATGAGGTGTTGATGAGTGAGATG
GATAAAATCCGAAAGGCTTGTGTGTCGTTAGAGGAGAATTATTTGCCACCTGTGACATTTATTGTTGTGCAAAAGAGACA
CCACACACGTTTCTTCCCGGCGAAGCACGGTGATAAGGCATCCACAGACAGGAGTGGCAACATTCTTCCAGGGACTGTTG
TTGACACCAAGATCTGCCACCCAACTGAGTTTGACTTTTACTTGTGCAGCCATGCTGGTATTCAGGGAACAAGTAGGCCA
ACACATTACCATGTCTTGTATGATGAAAACAAGTTCACTGCTGATGGTCTCCAAAATCTGACTAACAGTCTCTGCTACAC
GTACCAGAGGTGTACCAGATCTGTCTCTATAGTCCCCCCAGCATACTATGCTCACCTGGCTGCGTTTCGTGCGCGTTATT
ACATGGAAGGAGATTTGTCAGACAGTGCATCCTCACATGGTGGTGGCGGGACCCGTGCAACAAGGGACCGTGTTGCGGAT
GTGCGTCCTGTCCCTGTCATCCATGAGAATGTGAAGAGCGTCATGTTCTTTTGTTAG
>H._praealtum_AGO5_clone_11
ATGTCCGGAAGAGGCCGTGGTGGCGGAGGCCGTGGAAGAGGACGTGGCGGCGGTCAACCGTCGCAAACGCAGTCTCAAGT
CCCCGCCGGTCGAGGCAATGCCGGAAACAACGCTCCACAAACTCCGGCTGCCTCGTCTTCGACATTACCTGAGTTCAGAA
ACCTCTCCATAAGTTCAGTCACACCATCTCCGGCTCCGTCTACTTCAAGGGCTGTTGCTACAGGCCCGGTCCCTCAACAA
TCGCCCTTGCAGCAGACTCCGGTACAAGCTCCGCCGGCCCCGGTGCAACCAGCGCAGCAGCAGGTGGCTGCGCCGCCACA
ATCTCAGACGACTGTACTGGTGGCGCCTTCGTCGTCTCGGTTGATTAAGGCCCCGGCGAGAAACGGATTCGGAACGATCG
GGAAGAAGTGTGTGATTGGGGCGAACCATTTCCTTGTTAATTTCGGCGAAAAGGATCCACACCAGTACGATGTCACAATT
ACACCTGAAGTGATTTCAAAGACAAAAAGCCGTGAGATCTTACAGCTTTTGATTAAGTTATACAAACAATCTCATTTGGG
GAACATGTTACTGGCGTATGATGGAAAGAAGAGCGCCTTTGCTGCTGGCCCTCTTCCATTTGAGTCAAAGGAGTTTGTGG
TCAAGCTAACTGAAAGCAACGGTCGTGAGAAGGATTTCAAAGTCAACATCAAATTTGCTGCTAAAAAGGATCTCCACCAT
TTGAGACAATTCTTAAGTGGTAGACAACATGATAACCCACAGGAGACTATTCAAGCTCTTGATGTTGTTCTTAGGGAAGC
AGCTTCAACAGGTCGTGAAATACTTGGGAGGTCTTTGTTTAGCACACAATTCGGGTCAGGTGTTCTTGGTGATGGAATTG
AATACTGGAAAGGGTTTTACCAGAGTCTTCGTCCCACACAAATGGGTTTATCTCTAAACATTGACATGTCAGCAAGAGCT
TTTTATGAACCAAAATTGGTAACTGAGTTTGTTTCGGATTTTCTGATGAAAGATTTGATGAGACCTCTATCTGATCAAGA
GAGGATAAAGGTGAAAAGAATTCTTAGAGGTGTGAGAGTGGAAGTGAGGAGACAGGATTACATGAGACGCTACAAAGTTC
AAGCTTTAACTGTCCAACCAACCAATCAATTAACTTTTCCTGTTGATGAAACTGGAGCTACTATATCTGTTGTTCAATAC
TTTCGAGAGAAGTACAATATCAATCTTCGTTATCCACATCTTCCAGCAATCCAAGCTGGATCTGATTCTAAACCAACTTA
TTTACCCATGGAGATTTGTAGGATTGCGAGTGGTCAAAGGTATGCAATGAAGCTGAATGAAAAACAAGTAACCAATCTAC
TCAGGGCCACGTGTCAGCGACCAATGGACAGAGAAAAAAGCATCGTGACCACAATGCAAAGCAACAAGTACAATGAAAAT
GATCTTGTGAACAAAGACTTTGGAATGAGAGTGTTAGAGCAGTTGGCTTCCATCGATGCTCGTGTCCTTCCACCGCCACC
TTTGAAGTATCACGAATCTGGTGCTAATTCAGTAGTCAACCCTTCCGTTGGTCAATGGAACATGATCAATCTGAAAATGA
TCAACGGAGGGACAGTTAATTATTGGGCGATTGCAAATTTTTCACGCCACAGGGAAGATGCTGTTGGGAGATTCGTTCAT
GGACTTGTTTCCATGTGTCAAAACAAAGGCATTGTGTTCAATCCGCAACCACTCATTCCAATGTCTCACTCTGCCCCAAA
CAACATCGAAAAAGCTTTGGTTGGCATTCACACTCAGTGTTCCGCTCAGCTAAAACAGGTGGCACCACCCGGAAGCTCAC
TCCAACTTCTGTTTGTCATTCTCCCAGATGCAAAAGGAACCTACCCAAGAATCAAGCGTGTGTGTGAAACAGAGCTTGGA
ATCGTCTCACAATGCTGTAAGCCAAATCATGTGATGAAAATGAGCCCTCAGTATTTTGAAAATGTTGCGCTCAAAATCAA
TGTGAAGGTTGGTGGAAGGAACACTGTTCTGGCTGCAGCTCTTGCTAACAGGCTTCCGTACATAACTGAACGTCCGACTA
TTATTTTTGGTGCTGATGTCACACATCCTTCACCTGGAGAGGATTCCAGTCCTTCTATTGCTGCGGTGGTTGCATCCATG
GATTGGCCTCAAGTGACCAAGTACAAAGCATTGGTATCTGCACAGCCTCACAGGCAAGAGATCATTGAGGATCTTTACTC
GACTACCACTGATTCCAAGAGGGGTGTGGTTCACACAGGACTTATTAGGGAACTTCTGATTTCGTTCAAAAAGTCAACTG
GTCATAAACCACATAGGATTATTTTCTACAGGGACGGAGTTAGTGAGGGACAGTTCAATGAGGTGTTGATGAGTGAGATG
GATAAAATCCGAAAGGCTTGTGTGTCGTTAGAGGAGAATTATTTGCCACCTGTGACATTTATTGTTGTGCAAAAGAGACA
CCACACACGTTTCTTCCCGGCGAAGCACGGTGATAAGGCATCCACAGACAGGAGTGGCAACATTCTTCCAGGGACTGTTG
TTGACACCAAGATCTGCCACCCAACTGAGTTTGACTTTTACTTGTGCAGCCATGCTGGTATTCAGGGAACAAGTAGGCCA
ACACATTACCATGTCTTGTATGATGAAAACAAGTTCACTGCTGATGGTCTCCAAAATCTGACTAACAGTCTCTGCTACAC
GTACCAGAGGTGTACCAGATCTGTCTCTATAGTCCCCCCAGCATACTATGCTCACCTGGCTGCGTTTCGTGCGCGTTATT
ACATGGAAGGAGATTTGTCAGACAGTGCATCCTCACATGGTGGTGGCGGGACCCGTGCAACAAGGGACCGTGTTGCGGAT
GTGCGTCCTGTCCCTGTCATCCATGAGAATGTGAAGAGCGTCATGTTCTTTTGTTAG
>H._praealtum_AGO5_clone_10
ATGTCCGGAAGAGGCCGTGGTGGCGGAGGCCGTGGAAGAGGACGTGGCGGCGGTCAACCGTCGCAAACGCAGTCTCAAGT
CCCCGCCGGTCGAGGCAATGCCGGAAACAACGCTCCACAAACTCCGGCTGCCTCGTCTTCGACATTACCTGAGTTCAGAA
ACCTCTCCATAAGTTCAGTCACACCATCTCCGGCTCCGTCTACTTCAAGGGCTGTTGCTACAGGCCCGGTCCCTCAGCAA
TCGCCCTTGCAGCAGACTCCGGTACAGGCTCCGCCGGCCCCGGTGCAACCAGCGCAGCAGCAGGTGGCTGCGCCGCCACA
ATCTCAGACGACTGTACTGGTGGCGCCTTCGTCGTCTCGGTTGATTAAGGCCCCGGCGAGAAACGGATTCGGAACGATCG
GGAAGAAGTGTGTGATTAGGGCGAACCATTTCCTTGTTAATTTCGGCGAAAAGGATCCACACCAGTACGATGTCACAATT
ACACCTGAAGTGATTTCAAAGACAAAAAGCCGTGAGATCTTACAGCTTTTGATTAAGTTATACAAACAATCTCATTTGGG
GAACATGTTACTGGCGTATGATGGAAAGAAGAGCGCCTTTGCTGCTGGCCCTCTTCCATTTGAGTCAAAGGAGTTTGTGG
TCAAGCTAACTGAAAGCAACGGTCGTGAGAAGGATTTCAAAGTCAACATCAAATTTGCTGCTAAAAAGGATCTCCACCAT
TTGAGACAATTCTTAAGTGGTAGACAACATGATAACCCACAGGAGACTATTCAAGCTCTTGATGTTGTTCTTAGGGAAGC
AGCTTCAACAGGTCGTGAAATACTTGGGAGGTCTTTGTTTAGCACACAATTCGGGTCAGGTGTTCTTGGTGATGGAATTG
AATACTGGAAAGGGTTTTACCAGAGTCTTCGTCCCACACAAATGGGTTTATCTCTAAACATTGACATGTCAGCAAGAGCT
TTTTATGAACCAAAATTGGTAACTGAGTTTGTTTCGGATTTTCTGATGAAAGATTTGATGAGACCTCTATCTGATCAAGA
GAGGATAAAGGTGAAAAGAATTCTTAGAGGTGTGAGAGTGGAAGTGAGGAGACAGGATTACATGAGACGCTACAAAGTTC
AAGCTTTAACTGTCCAACCAACCAATCAATTAACTTTTCCTGTTGATGAAACTGGAGCTACTATATCTGTTGTTCAATAC
TTTCGAGAGAAGTACAATATCAATCTTCGTTATCCACATCTTCCAGCAATCCAAGCTGGATCTGATTCTAAACCAACTTA
TTTACCCATGGAGATTTGTAGGATTGCGAGTGGTCAAAGGTATGCAATGAAGCTGAATGAAAAACAAGTAACCAATCTAC
TCAGGGCCACGTGTCAGCGACCAATGGACAGAGAAAAAAGCATCGTGACCACAATGCAAAGCAACAAGTACAATGAAAAT
GATCTTGTGAACAAAGACTTTGGAATGAGAGTGTTAGAGCAGTTGGCTTCCATCGATGCTCGTGTCCTTCCACCGCCACC
TTTGAAGTATCACGAATCTGGTGCTAATTCAGTAGTCAACCCTTCCGTTGGTCAATGGAACATGATCAATCTGAAAATGA
TCAACGGAGGGACAGTTAATTATTGGGCGATTGCAAATTTTTCACGCCACAGGGAAGATGCTGTTGGGAGATTCGTTCAT
GGACTTGTTTCCATGTGTCAAAACAAAGGCATTGTGTTCAATCCGCAACCACTCATTCCAATGTCTCACTCTGCCCCAAA
CAACATCGAAAAAGCTTTGGTTGGCATTCACACTCAGTGTTCCGCTCAGCTAAAACAGGTGGCACCACCCGGAAGCTCAC
TCCAACTTCTGTTTGTCATTCTCCCAGATGCAAAAGGAACCTACCCAAGAATCAAGCGTGTGTGTGAAACAGAGCTTGGA
ATCGTCTCACAATGCTGTAAGCCAAATCATGTGATGAAAATGAGCCCTCAGTATTTTGAAAATGTTGCGCTCAAAATCAA
TGTGAAGGTTGGTGGAAGGAACACTGTTCTGGCTGCAGCTCTTGCTAACAGGCTTCCGTACATAACTGAACGTCCGACTA
TTATTTTTGGTGCTGATGTCACACATCCTTCACCTGGAGAGGATTCCAGTCCTTCTATTGCTGCGGTGGTTGCATCCATG
GATTGGCCTCAAGTGACCAAGTACAAAGCATTGGTATCTGCACAGCCTCACAGGCAAGAGATCATTGAGGATCTTTACTC
GACTACCACTGATTCCAAGAGGGGTGTGGTTCACACAGGACTTATTAGGGAACTTCTGATTTCGTTCAAAAAGTCAACTG
GTCATAAACCACATAGGATTATTTTCTACAGGGACGGAGTTAGTGAGGGACAGTTCAATGAGGTGTTGATGAGTGAGATG
GATAAAATCCGAAAGGCTTGTGTGTCGTTAGAGGAGAATTATTTGCCACCTGTGACATTTATTGTTGTGCAAAAGAGACA
CCACACACGTTTCTTCCCGGCGAAGCACGGTGATAAGGCATCCACAGACAGGAGTGGCAACATTCTTCCAGGGACTGTTG
TTGACACCAAGATCTGCCACCCAACTGAGTTTGACTTTTACTTGTGCAGCCATGCTGGTATTCAGGGAACAAGTAGGCCA
ACACATTACCATGTCTTGTATGATGAAAACAAGTTCACTGCTGATGGTCTCCAAAATCTGACTAACAGTCTCTGCTACAC
GTACCAGAGGTGTACCAGATCTGTCTCTATAGTCCCCCCAGCATACTATGCTCACCTGGCTGCGTTTCGTGCGCGTTATT
ACATGGAAGGAGATTTGTCAGACAGTGCATCCTCACATGGTGGTGGCGGGACCCGTGCAACAAGGGACCGTGTTGCGGAT
GTGCGTCCTGTCCCTGTCATCCATGAGAATGTGAAGAGCGTCATGTTCTTTTGTTAG
>H._praealtum_AGO5_clone_9
ATGTCCGGAAGAGGCCGTGGTGGCGGCGGCCGTGGTCGAGGACGTGGCGGCGGTCAACCGTCGCAAACGCAATCTCAAGT
CCCCGCCGGTCGAGGCAATGCCGGAAACAACGCTCCACAAACTCCGGCTGTCTCGTCTTCGACATTACCTGAGTTCAGAA
ACCTCTCCATAAGTTCAGTCACACCATCGCCGGCTCCGTCTACTTCGAGGGCTGTTGCTACAGGCCCGGTCCCTCAACAA
TCGCCCTTGCAGCAGACTCCGGTACAAGCTCCGCCGGCCCCGGTGCAACCAGCGCAGCAGCAGGTGGCTGCGCCGCCACA
ATCTCAGACGACTGTACCGGTGGCGCCTTCGTCGTCTCGGTTGATTAAGGCCCCGGCGAGAAACGGATTCGGAACGATCG
GGAAGAAGTATGTGATTAGGGCGAACCATTTCCTTGTTAATTTCGGAGAGAAGGATCCACATCAGTATGATGTCACAATC
ACACCTGATGTGATTTCAAAGACAAAAAGCCGTGAGATCTTACAGCTTTTGATTAAGTTATACAAACAATCCCATTTGGG
GAACATGTTACTGGCGTATGATGGAAAGAAGAGTGCCTTTGCTGCTGGCCCTCTTCCATTTGAGTCAAAGGAGTTTGTGG
TCAAGCTGACTGAAAGCAACGGTCGTGAGAAGGATTTTAAAGTCACCATCAAGTTTGTTGCTAAAAAGGATCTCCACCAT
TTGAGACAATTCTTAAGTGGTAGACAACACGATAACCCACAAGAGACCATCCAAGCTCTTGATGTGGTTTTAAGGGAAGC
AGCTTCAACAGATCGTCAAATACTGGGGAGGTCTCTTTTTAGCACACAGTTTGGGTCAGGTGTTCTTGGTGATGGAATTG
AATACTGGAAAGGGTTTTACCAGAGTCTTCGTCCCACACAAATGGGTTTATCTCTAAACATCGACATGTCAGCAAGAGCT
TTTTATGAACCAAAACTGGTAACTGAGTTTGTTTCGGATTTTCTGATGAAAGATTTGATGAGGCCTCTATCTGATCAAGA
GAGGATAAAGGTGAAAAGAATTCTTAGAGGTGTGAGAGTGGAAGTGAGGAGACCGGATTACATGAGACGCTACAAAGTTC
AAGCTCTAACTGTCCAACCAACCAATCAGTTAACATCTTGTTAGGTTTCCTGTTGATGAAACTGGAGCTACTATTTCTGT
TGTTCAATACTTTAGAGAAAGATACAACATCAACCTTCGTTATCCACATCTTCCAGCAATCCAATCTGGATCTGATTCAA
AACCAACCTATTTACCCATGGAGATTTGTAGGATTGTGAGTGGTCAAAGGTATGCAATGAAACTGAATGAAAAACAAGTA
ACCAACCTTCTTAGAGCCACGTGTCAGCGCCCAATGGACGGAGAAAAAAGCATTGTGACAACAATGCAAAGCAACAAGTA
CAATGAAAATGATCTTGTGAACAAAGACTTTGGAATGAGAGTATTGGAACAGTTGACTTCCATCGATGCTCGTGTCCTTC
CGCCGCCACCTTTGAAATATCATGAATCTGGTGCTAATTCAGTAGTCAACCCTTCGGTTGGTCAATGGAACATGATCAAT
CTGAAAATGATCAATGGAGGGACAGTTAATTATTGGGCGATTGCAAACTTTTCACGCCACAGAGAAGATGCTGTTGGGAG
ATTCGTTCATGGACTTGTTTCCATGTGTCAAAACAAAGGCATTGTTTTCAACCCGCAACCACTCATTCCAATGTCTCGCG
CTGCCCCCAACAACATTGAAAAAGCTTTGGTGGCCATTCACACTCAATTTACCACACAGCTAAAACAGGTCGCACCCACA
AGCTCACTACAGCTTCTGTTTGTCATTCTCCCAGATGCAAAAGGAACCTATCCAAGGATCAAACGTGTGTGTGAAACAGA
GCTTGGTATCGTCTCTCAATGCTGTAAGCCAAATCATGTGATGAAAATGAGCCCACAATACTTTGAAAATGTCGCACTCA
AAATCAATGTCAAGGTTGGTGGAAGGAACACTGTTCTGGCTGCAGCTCTTGCTAACAGGCTTCCGTACATAACTGAACGT
CCAACTATTATTTTTGGTGCTGATGTCACACATCCTTCACCTGGAGAGGATTCCAGTCCTTCTATTGCTGCGGTGGTTGC
ATCCATGGATTGGCCTCAAGTCACTAAGTACAAAGCATTGGTATCTGCACAGCCGCACAGACAAGAGATCATTGAGGATC
TCTACTCACCTACCACTGATTCCAAGAGGGGTGTAGTCCACACTGGACTTATTAGGGAACTTCTGATTTCGTTCAAAAAG
TCAACTGGTCATAAACCACATAGGATTATTTTCTACAGGGACGGAGTTAGTGAGGGACAGTTCAATGAGGTGTTGATGAG
TGAGATGGATAAAATCCGAAAGGCTTGTGTGTCGTTAGAGGAGAATTATTTGCCACCTGTGACATTTATTGTTGTGCAAA
AGAGACACCACACACGTTTCTTCCCGGCGAAGCACGGTGATAAGGCATCCACAGACAGGAGTGGCAACATTCTTCCAGGG
ACTGTTGTTGACACCAAGATCTGCCACCCAACTGAGTTTGACTTTTACTTGTGCAGCCATGCTGGTATTCAGGGAACAAG
TAGGCCAACACATTACCATGTCTTGTATGATGAAAACAAGTTCACTGCTGATGGTCTCCAAAATCTGACTAACAGTCTCT
GCTACACGTACCAGAGGTGTACCAGATCTGTCTCTATAGTCCCCCCAGCATACTATGCTCACCTGGCTGCGTTTCGTGCG
CGTTATTACATGGAAGGAGATTTGTCAGACAGTGCATCCTCACATGGTGGTGGCGGGACCCGTGCAACAAGGGACCGTGT
TGCGGATGTGCGTCCTGTCCCTGTCATCCATGAGAATGTGAAGAGCGTCATGTTCTTTTGTTAG
>H._praealtum_AGO5_clone_8
ATGTCCGGAAGAGGCCGTGGTGGCGGTGGCGGCCGTGGTCGAGGACGTGGCGGCGGTCAACCGTCGCAAACGCAGTCTCA
AGTCCCCGCCGGTCGAGGCAATGCCGGAAACAACGCTCCACAAACTCCGGCTGCCTCGTCTTCGACATACCTGAGTTCAG
AAACCTCTCCATAAGTTCAGTCACACCATCTCCGGCTCCGTCTACTTCAAGGGCTGTTGCTACAGGCCCGGTCCCTCAAC
AATCGCCCTTGCAGCAGACTCCGGTACAAGCTCCGCCGGCCCCGGTGCAACCAGCGCAGCAGCAGGTGGCTGCGCCGCCA
CAATCTCAGACGACTGTACTGGTGGCGCCTTCGTCGTCTCGGTTGATTAAGGCCCCGGCGAGAAACGGATTCGGAACGAT
CGGGAAGAAGTGTGTGATTAGGGCGAACCATTTCCTTGTTAATTTCGGCGAAAAGGATCCACACCAGTACGATGTCACAA
TTACACCTGAAGTGATTTCAAAGACAAAAAGCCGTGAGATCTTACAGCTTTTGATTAACTTGTACAAACAATCACATTTG
GGGAACATGTTACTGGCGTATGATGGAAAGAAGAGTGCCTTTGCTGCTGGCCCTCTTCCCTTTGAGTCAAAGGAGTTTGT
GGTCAAGCTAACTGAAAGCAACGGTCGTGAGAAGGATTTCAAAGTCAACATCAAATTTGCTGCTAAAAAGGATCTCCACC
ATTTGAGACAATTCTTAAGTGGTAGACAACATGATAATCCACAGGAGACTATTCAAGCTCTTGATGTTGTTCTTAGGGAA
GCAGCTTCAACAGGTCGTGAAATACTTGGGAGGTCTTTGTTTAGCACACAATTCGGGTCAGGTGTTCTTGGTGATGGAAT
TGAATACTGGAAAGGGTTTTACCAGAGTCTTCGTCCCACACAAATGGGTTTATCTCTAAACATTGACATGTCAGCAAGAG
CTTTTTATGAACCAAAACTGGTAACTGAGTTTGTTTCGGATTTTCTGATGAGAGATTTGATGAGACCTCTATCTGATCAA
GAGAGGATAAAGGTGAAAAGAATTCTTAGAGGTGTGAGAGTGGAAGTGAGGAGACAGGATTACATGAGACGCTACAAAGT
TCAAGCTTTAACTGTCCAACCAACCAGTCAATTAACTTTTCCTGTTGATGAAACTGGAGCTACAATATCTGTTGTTCAAT
ACTTTCGAGAGAAGTACAATATCAATCTTCGTTATCCACATCTTCCAGCAATCCAAGCTGGATCTGATTCTAAACCAACT
TATTTACCCATGGAGATTTGTAGGATTGCGAGTGGTCAAAGGTATGCAATGAAGCTGAATGAAAAACAAGTAACCAATCT
ACTCAGGGCCACGTGTCAGCGACCAATGGACAGAGAAAAAAGCATCATGACCACGATGCAAAGCAACAAGTACAATGAAA
ATGATCTTGTGAACAAAGACTTTGGAATGAGAGTGTTAGAGCAGTTGACTTCCATCGATGCTCGAGTCCTTCCACCGCCG
CCTTTGAAGTATCACGAATCTGGTGCTAATTCAGTAGTCAACCCTTCCGTTGGTCAATGGAACATGATCAATCTGAAAAT
GATCAACGGAGGGACAGTTAATTATTGGGCGATTGCAAACTTTTCACGCCACAGGGAAGATGCTGTTGGGAGATTCGTTC
ATGGACTTGTTTCCATGTGTCAAAACAAAGGCATTGTGTTCAATCCGCAACCACTTATTCCAATGTCTCACTCTGCCCCA
AACAACATCGAAAAAGCTTTGGTTGGCATTCACACTCAGTGTTCCGCTCAGCTAAAACAGGTGGCACCACCCGGAAGCTC
ACTCCAACTTCTGTTTGTCATTCTCCCAGATGCAAAAGGAACCTACCCAAGAATCAAGCGTGTGTGTGAAACAGAGCTTG
GAATCGTCTCACAATGCTGTAAGCCAAATCATGTGATGAAAATGAGCCCTCAGTATTTTGAAAATGTTGCGCTCAAAATC
AATGTGAAGGTTGGTGGAAGGAACACTGTTCTGGCTGCAGCTCTTGCTTACAGGCTTCCGTACATAACTGAACGTCCAAC
TATTATTTTTGGTGCTGATGTCACACATCCTTCACCTGGAGAGGATTCCAGTCCTTCTATTGCTGCGGTGGTTGCATCCA
TGGATTGGCCTCAAGTCACTAAGTACAAAGCATTGGTATCTGCACAGCCGCACAGACAAGAGATCATTGAGGATCTCTAC
TCAACTACCACTGATTCCAAGAGGGGTGTAGTCCACACTGGACTTATTAGGGAACTTCTGATTTCGTTCAAAAAGTCAAC
TGGTCATAAACCACATAGGATTATTTTCTACAGGGACGGAGTTAGTGAGGGACAGTTCAATGAGGTGTTGATGAGTGAGA
TGGATAAAATCCGAAAGGCTTGTGTGTCGTTAGAGGAGAATTATTTGCCACCTGTGACATTTATTGTTGTGCAAAAGAGA
CACCACACACGTTTCTTCCCGGCAAAGCACGGTGATAAGGCATCCACAGACAGGAGTGGCAACATTCTTCCAGGGACCGT
TGTTGACACCAAGATCTGCCACCCAACTGAGTTTGACTGTTACTTGTGCAGCCATGCTGGTATTCAGGGAACAAGTAGGC
CAACACATTACCATGTCTTGTATGATGAAAACAAGTTCACTGCTGATGGTCTCCAAAATCTGACTAACAGTCTCTGCTAC
ACGTACCAGAGGTGTACCAGATCTGTCTCTATAGTCCCCCCAGCATACTATGCTCACCTGGCTGCGTTTCGTGCGCGTTA
TTACATGGAAGGAGATTTGTCAGACAGTGCATCCTCACATGGTGGTGGCGGGACCCGTGCAACAAGGGACCGTGTTGCGG
ATGTGCGTCCTGTCCCTGTCATCCATGAGAATGTGAAGAGCGTCATGTTCTTTTGTTAG
>H._praealtum_AGO5_clone_7
ATGTCCGGAAGAGGCCGTGGTGGCGGTGGCGGCCGTGGTCGAGGACGTGGCGGCGGTCAACCGTCGCACACGCAATCTTA
AGTCCCCGCCGGTCGAGGCAATGCCGGAAACAACGCTCCACAAACTCCGGCTGCCTCGTCTTCGACATTACCTGAGTTCA
GAAACCTCTCCATAAGTTCAGTCACACCATCGCCGGCTCCGTCTACTTCAAGGGCTGTTGCTACAGGCCCGGTCCCTCAA
CAATCGACATTGCAGCAGACTCCGGTACAAGCTCCGCCGGCCCCGGTGCAACCAGCGCAGCAGCAGGTGGCTGCGCCGCC
ACAATCTCAGACGACTGTACCGGTGGCGCCTTCGTCGTCTCGGTTGATTAAGGCCCCGCCGAGAAACGGATTCGGAAGCA
TCGGTAAGAAGTGTGTGATTAGGGCGAACCACTTCCTGGTTAATTTCGGCGAAAAGGATCCACACCAGTACGATGTCACA
ATAACACCTGAGGTGATTTCAAAGACAAAAAGCCGTGAGATCTTACAGCTTTTGATTAACTTGTACAAACAATCACATTT
GGGGAACATGTTACTGGCGTATGATGGAAAGAAGAGTGCCTTTGCTGCTGGCCCTCTTCCCTTTGAGTCAAAGGAGTTTG
TGGTCAAGCTAACTGAAAGCAACGGTCGTGAGAAGGATTTCAAAGTCAACATCAAATTTGCTGCTAAAAGGGATCTCCAC
CATTTGAGACAATTCTTAAGTGGTAGGCAACATGATAACCCACAAGAGACCATCCAAGCTCTTGATGTTGTTTTAAGGGA
AGCAGCTTCAACAGGTCGTGAAATACTTGGGAGGTCTTTGTTTAGCAAACAATTCGGGTCAGGTGTTCTTGGTGATGGAA
TTGAATACTGGAAAGGGTTTTACCAGAGTCTTCGTCCCACACAAATGGGTTTATCTCTAAACATTGACATGTCAGCAAGA
GCTTTCTATGAACCAAAATTGGTAACTGAGTTTGTTTCGGATTTTCTGATGAAAGATTTGATGAGACCTCTATCTGATCA
AGAGAGGATAAAGGTGAAAAGAATTCTTAGAGGTGTGAGAGTGGAAGTGAGGAGACAGGATTACATGAGACGCTACAAAG
TTCAAGCTTTAACTGTCCAACCAACCAATCAATTAACTTTTCCTGTTGATGAAACTGGAGCTACAATATCTGTTGTTCAA
TACTTTCGAGAGAAGTACAATATCAATCTTCGTTATCCACATCTTCCAGCAATCCAAGCTGGATCTGATTCTAAACCAAC
TTATTTACCCATGGAGATTTGTAGGATTGCGAGTGGTCAAAGGTATGCAATGAAGCTGAATGAAAAACAAGTAACCAATC
TACTCAGGGCCACGTGTCAGCGACCAATGGACAGAGAAAAAAGCATCGTGACCACAATGCAAAGCAACAAGTACAATGAA
AATGATCTTGTGAACAAAGACTTTGGATTGAGAGTGGTAGAGCAGTTGACTTCCATCGATGCTCGTGTCCTTCCACCGCC
ACCTTTGAAGTATCACGAATCTGGTGCTAATTCAGTAGTCAACCCTTCCGTTGGTCAATGGAACATGATCAATCTGAAAA
TGATCAACGGAGGGACAGTTAATTATTGGGCGATTGCAAACTTTTCACGCCACAGGGAAGATGCTGTTGGGAGATTCGTT
CATGGACTTGTTTCCATGTGTCAAAACAAAGGCATTGTGTTCAATCCGCAACCACTTATTCCAATGTCTCACTCTGCCCC
AAACAACATCGAAAAAGCTTTGGTTGGCATTCACACTCAGTGTTCCGCTCAGCTAAAACAGGTGGCACCACCCGGAAGCT
CACTCCAACTTCTGTTTGTCATTCTCCCAGATGCAAAAGGAACCTACCCAAGAATCAAGCGTGTGTGTGAAACAGAGCTT
GGAATCGTCTCACGATGCTGTAAGCCAAATCATGTGATGAAAATGAGCCCTCAGTATTTTGAAAATGTTGCGCTCAAAAT
CAACGTGAAGGTTGGTGGAAGGAACACTGTGCTGGCTGCAGCTCTTGCTAACAGGCTTCCGTACATAACTGAACGTCCGA
CTATTATTTTTGGTGCTGATGTCACACATCCTTCACCTGGAGAGGATTCCAGTCCTTCTATTGCTGCGGTGGTTGCATCC
ATGGATTGGCCTCAAGTGACCAAGTACAAAGCATTGGTATCTGCACAGCCTCACAGGCAAGAGATCATTGAGGATCTTTA
CTCGACTACCACTGATTCCAAGAGGGGTGTGGTTCACACAGGACTTATTAGGGAACTTCTGATTTCGTTCAAAAAGTCAA
CTGGTCATAAACCACATAGGATTATTTTCTACAGGGACGGAGTTAGTGAGGGACAGTTCAATGAGGTGTTGATGAGTGAG
ATGGATAAAATCCGAAAGGCTTGTGTGTCGTTAGAGGAGAATTATCTGCCAACTGTTACATTTATTGTGGTACAAAAGAG
GCATCACACACGCTTCTTCCCCATGAAGCACGGTGATAAGGCATCCACAGACAGGAGTGGCAACATTCTTCCAGGGACTG
TTGTTGACACCAAGATCTGCCACCCAACTGAGTTTGACTTCTACTTGTGCAGCCATGCTGGTATTCAGGGAACAAGTAGG
CCAACACATTACCATGTCTTGTATGATGAAAACAAGTTCACTGCTGATGGTCTCCAAAATCTGACTAACAGTCTCTGCTA
CACGTACCAGAGGTGTACCAGATCTGTCTCCATAGTCCCCCCAGCATACTATGCTCACCTGGCTGCGTTTCGTGCGCGCT
ATTACATGGAAGGAGATTTGTCAGACAGTGTATCCTCACATGGTGGTGGCGGGGCCCGTGCAACAAGGGACCGTGTTGCG
GATGTGCGTCCTGTCCCTGTCATTCATGAGAATGTGAAGAGTGTCATGTTCTATTGTTAG
>H._praealtum_AGO5_clone_6
ATGTCCGGAAGGGGCCGTGGTGGCGGAGGCCGTGGAAGAGGACGTGGCGGCGGTCAACCGTCGCAAACGCAGTCTCAAGT
CCCCGCCGGTCGAGGCAATGCCGGAAACAACGCTCCACAAACTCCGGCTGCCTCGTCTTCGACATTACCTGAGTTCAGAA
ACCTCTCCATAAGTTCAGTCACACCATCTCCGGCTCCGTCTACTTCAAGGGCTGTTGCTACAGGCCCGGTCCCTCAACAA
TCGCCCTTGCAGCAGACTCCGGTACAAGCTCCGCCGGCCCCGGTGCAACCAGCGCAGCAGCAGGTGGCTGCGCCGCCACA
ATCTCAGACGACTGTACTGGTGGCGCCTTCGTCGTCTCGGTTGATTAAGGCCCCGGCGAGAAACGGATTCGGAACGATCG
GGAAGAAGTGTGTGATTAGGGCGAACCATTTCCTTGTTAATTTCGGCGAAAAGGATCCACACCAGTACGATGTCACAATT
ACACCTGAAGTGATTTCAAAGACAAAAAGCCGTGAGATCTTACAGCTTTTGATTAAGTTATACAAACAATCTCATTTGGG
GAACATGTTACTGGCGTATGATGGAAAGAAGAGCGCCTTTGCTGCTGGCCCTCTTCCATTTGAGTCAAAGGAGTTTGTGG
TCAAGCTAACTGAAAGCAACGGTCGTGAGAAGGATTTCAAAGTCAACATCAAATTTGCTGCTAAAAAGGATCTCCACCAT
TTGAGACAATTCTTAAGTGGTAGACAACATGATAACCCACAGGAGACTATTCAAGCTCTTGATGTTGTTCTTAGGGAAGC
AGCTTCAACAGGTCGTGAAATACTTGGGAGGTCTTTGTTTAGCACACAATTCGGGTCAGGTGTTCTTGGTGATGGAATTG
AATACTGGAAAGGGTTTTACCCGAGTCTTCGTCCCACACAAATGGGTTTATCTCTAAACATTGACATGTCAGCAAGAGCT
TTTTATGAACCAAAATTGGTAACTGAGTTTGTTTCGGATTTTCTGATGAAAGATTTGATGAGACCTCTATCTGATCAAGA
GAGGATAAAGGTGAAAAGAATTCTTAGAGGTGTGAGAGTGGAAGTGAGGAGACAGGATTACATGAGACGCTACAAAGTTC
AAGCTTTAACTGTCCAACCAACCAATCAATTAACTTTTCCTGTTGATGAAACTGGAGCTACTATATCTGTTGTTCAATAC
TTTCGAGAGAAGTACAATATCAATCTTCGTTATCCACATCTTCCAGCAATCCAAGCTGGATCTGATTCTAAACCAACTTA
TTTACCCATGGAGATTTGTAGGATTGCGAGTGGTCAAAGGTATGCAATGAAGCTGAATGAAAAACAAGTAACCAATCTAC
TCAGGGCCACGTGTCAGCGACCAATGGACAGAGAAAAAAGCATCGTGACCACAATGCAAAGCAACAAGTACAATGAAAAT
GATCTTGTGAACAAAGACTTTGGAATGGGAGTGTTAGAGCAGTTGGCTTCCATCGATGCTCGTGTCCTTCCACCGCCACC
TTTGAAGTATCACGAATCTGGTGCTAATTCAGTAGTCAACCCTTCCGTTGGTCAATGGAACATGATCAATCTGAAAATGA
TCAACGGAGGGACAGTTAATTATTGGGCGATTGCAAATTTTTCACGCCACAGGGAAGATGCTGTTGGGAGATTCGTTCAT
GGACTTGTTTCCATGTGTCAAAACAAAGGCATTGTGTTCAATCCGCAACCACTCATTCCAATGTCTCACTCTGCCCCAAA
CAACATCGAAAAAGCTTTGGTTGGCATTCACACTCAGTGTTCCGCTCAGCTAAAACAGGTGGCACCACCCGGAAGCTCAC
TCCAACTTCTGTTTGTCATTCTCCCAGATGCAAAAGGAACCTACCCAAGAATCAAGCGTGTGTGTGAAACAGAGCTTGGA
ATCGTCTCACAATGCTGTAAGCCAAATCATGTGATGAAAATGAGCCCTCAGTATTTTGAAAATGTTGCGCTCAAAATCAA
TGTGAAGGTTGGTGGAAGGAACACTGTTCTGGCTGCAGCTCTTGCTAACAGGCTTCCGTACATAACTGAACGTCCGACTA
TTATTTTTGGTGCTGATGTCACACATCCTTCACCTGGAGAGGATTCCAGTCCTTCTATTGCTGCGGTGGTTGCATCCATG
GATTGGCCTCAAGTCACTAAGTACAAAGCATTGGTATCTGCACAGCCGCACAGACAAGAGATCATTGAGGATCTCTACTC
AACTACCACTGATTCCAAGAGGGGTGTAGTCCACACTGGACTTATTAGGGAACTTCTGATTTCGTTCAAAAAGTCAACTG
GTCATAAACCACATAGGATTATTTTCTACAGGGACGGAGTTAGTGAGGGACAGTTCAATGAGGTGTTGATGAGTGAGATG
GATAAAATCCGAAAGGCTTGTGTGTCGTTAGAGGAGAATTATTTGCCACCTGTGACATTTATTGTTGTGCAAAAGAGACA
CCACACACGTTTCTTCCCGGCAAAGCACGGTGATAAGGCATCCACAGACAGGAGTGGCAACATTCTTCCAGGGACCGTTG
TTGACACCAAGATCTGCCACCCAACTGAGTTTGACTTTTACTTGTGCAGCCATGCTGGTATTCAGGGAACAAGTAGGCCA
ACACATTACCATGTCTTGTATGATGAAAACAAGTTCACTGCTGATGGTCTCCAAAATCTGACTAACAGTCTCTGCTACAC
GTACCAGAGGTGCACCAGATCTGTCTCCATAGTCCCCCCAGCTTACTATGCGCACTTGGCTGCATTCCGTGCGCGTTACT
ACATGGAAGGTGATCTGTCAGACAGTGCTTCGTCACATGGTGGTGGTGGGGCCCGTGCAACAAGGGACCGTGTTGCGGAT
GTGCGTCCTGTCCCTGTCATCCATGAGGATGTGAAGAGTGTCATGTTCTATTGTTAG
>H._praealtum_AGO5_clone_5
ATGTCCGGAAGAGGCCGTGGTGGCGGAGGCCGTGGAAGAGGACGTGGCGGCGGTCAACCGTCGCAAACGCAGTCTCAAGT
CCCCGCCGGTCGAGGCAATGCCGGAAACAACGCTCCACAAACTCCGGCTGCCTCGTCTTCGACATTACCTGAGTTCAGAA
ACCTCTCCATAAGTTCAGTCACACCATCTCCGGCTCCGTCTACTTCAAGGGCTGTTGCTACAGGCCCGGTCCCTCAACAA
TCGCCCTTGCAGCAGACTCCGGTACAAGCTCCGCCGGCCCCGGTGCAACCAGCGCAGCAGCAGGTGGCTGCGCCGCCACA
ATCTCAGACGACTGTACTGGTGGCGCCTTCGTCGTCTCGGTTGATTAAGGCCCCGGCGAGAAACGGATTCGGAACGATCG
GGAAGAAGTGTGTGATTAGGGCGAACCATTTCCTTGTTAATTTCGGCGAAAAGGATCCACACCAGTACGATGTCACAATT
ACACCTGAAGTGATTTCAAAGACAAAAAGCCGTGAGATCTTACAGCTTTTGATTAAGTTATACAAACAATCTCATTTGGG
GAACATGTTACTGGCGTATGATGGAAAGAAGAGCGCCTTTGCTGCTGGCCCTCTTCCATTTGAGTCAAAGGAGTTTGTGG
TCAAGCTAACTGAAAGCAACGGTCGTGAGAAGGATTTCAAAGTCAACATCAAATTTGCTGCTAAAAAGGATCTCCACCAT
TTGAGACAATTCTTAAGTGGTAGACAACATGATAACCCACAGGAGACTATTCAAGCTCTTGATGTTGTTCTTAGGGAAGC
AGCTTCAACAGGTCGTGAAATACTTGGGAGGTCTTTGTTTAGCACACAATTCGGGTCAGGTGTTCTTGGTGATGGAATTG
AATACTGGAAAGGGTTTTACCAGAGTCTTCGTCCCACACAAATGGGTTTATCTCTAAACATTGACATGTCAGCAAGAGCT
TTTTATGAACCAAAATTGGTAACTGAGTTTGTTTCGGATTTTCTGATGAAAGATTTGATGAGACCTCTATCTGATCAAGA
GAGGATAAAGGTGAAAAGAATTCTTAGAGGTGTGAGAGTGGAAGTGAGGAGACAGGATTACATGAGACGCTACAAAGTTC
AAGCTTTAACTGTCCAACCAACCAATCAATTAACTTTTCCTGTTGATGAAACTGGAGCTACTATATCTGTTGTTCAATAC
TTTCGAGAGAAGTACAATATCAATCTTCGTTATCCACATCTTCCAGCAATCCAAGCTGGATCTGATTCTAAACCAACTTA
TTTACCCATGGAGATTTGTAGGATTGCGAGTGGTCAAAGGTATGCAATGAAGCTGAATGAAAAACAAGTAACCAATCTAC
TCAGGGCCACGTGTCAGCGACCAATGGACAGAGAAAAAAGCATCGTGACCACAATGCAAAGCAACAAGTACAATGAAAAT
GATCTTGTGAACAAAGACTTTGGAATGAGAGTGTTAGAGCAGTGGGCTTCCATCGATGCTCGTGTCCTTCCACCGCCACC
TTTGAAGTATCACGAATCTGGTGCTAATTCAGTAGTCAACCCTTCCGTTGGTCAATGGAACACGATCAATCTGAAAATGA
TCAACGGAGGGACAGTTAATTATTGGGCGATTGCAAATTTTTCACGCCACAGGGAAGATGCTGTTGGGAGATTCGTTCAT
GGACTTGTCTCCATGTGTCAAAACAAAGGCATTGTGTTCAATCCGCAACCACTCATTCCAATGTCTCACTCTGCCCCAAA
CAACATCGAAAAAGCTTTGGTTGGCATTCACACTCAGTGTTCCGCTCAGCTAAAACAGGTGGCACCACCCGGAAGCTCAC
TCCAACTTCTGTTTGTCATTCTCCCAGATGCAAAAGGAACCTACCCAAGAATCAAGCGTGTGTGTGAAACAGAGCTTGGA
ATCGTCTCACAATGCTGTAAGCCAAATCATGTGATGAAAATGAGCCCTCAGTATTTTGAAAATGTTGCGCTCAAAATCAA
TGTGAAGGTTGGTGGAAGGAACACTGTTCTGGCTGCAGCTCTTGCTAACAGGCTTCCGTACATAACTGAACGTCCGACTA
TTATTTTTGGTGCTGATGTCACACATCCTTCACCTGGAGAGGATTCCAGTCCTTCTATTGCTGCGGTGGTTGCATCCATG
GATTGGCCTCAAGTGACCAAGTACAAAGCATTGGTATCTGCACAGCCTCACAGGCAAGAGATCATTGAGGATCTTTACTC
GACTACCACTGATTCCAAGAGGGGTGTGGTTCACACAGGACTTATTAGGGAACTTCTGATTTCGTTCAAAAAGTCAACTG
GTCATAAACCACATAGGATTATTTTCTACAGGGACGGAGTTAGTGAGGGACAGTTCAATGAGGTGTTGATGAGTGAGATG
GATAAAATCCGAAAGGCTTGTGTGTCGTTAGAGGAGAATTGTTTGCCACCTGTGACATTTATTGTTGTGCAAAAGAGACA
CCACACACGTTTCTTCCCGGCGAAGCACGGTGATAAGGCATCCACAGACAGGAGTGGCAACATTCTTCCAGGGACTGTTG
TTGACACCAAGATCTGCCACCCAACTGAGTTTGACTTTTACTTGTGCAGCCATGCTGGTATTCAGGGAACAAGTAGGCCA
ACACATTACCATGTCTTGTATGATGAAAACAAGTTCACTGCTGATGGTCTCCAAAATCTGACTAACAGTCTCTGCTACAC
GTACCAGAGGTGTACCAGATCTGTCTCTATAGTCCCCCCAGCATACTATGCTCACCTGGCTGCGTTTCGTGCGCGTTATT
ACATGGAAGGAGATTTGTCAGACAGTGCATCCTCACATGGTGGTGGCGGGACCCGTGCAACAAGGGACCGTGTTGCGGAT
GTGCGTCCTGTCCCTGTCATCCATGAGAATGTGAAGAGCGTCATGTTCTTTTGTTAG
>H._praealtum_AGO5_clone_4
ATGTCCGGAAGAGGCCGTGGTGGCGGTGGCGGCCGTGGTCGAGGACGTGGCGGCGGTCAACCGTCGCACACGCAATCTCA
AGTCCCCGCCGGTCGAGGCAATGCCGGAAACAACGCTCCACAAACTCCGGCTGCCTCGTCTTCGACATTACCTGAGTTCA
GAAACCTCTCCATAAGTTCAGTCACACCATCGCCGGCTCCGTCTACTTCAAGGGCTGTTGCTACAGGCCCGGTCCCTCAA
CAATCGACATTGCAGCAGACTCCGGTACAAGCTCCGCCGGCCCCGGTGCAACCAGCGCAGCAGCAGGTGGCTGCGCCGCC
ACAATCTCAGACGACTGTACCGGTGGCGCCTTCGTCGTCTCGGTTGATTAAGGCCCCGCCGAGAAACGGATTCGGAAGCA
TCGGTAAGAAGTGTGTGATTAGGGCGAACCACTTCCTGGTTAATTTCGGCGAAAAGGATCCACACCAGTACGATGTCACA
ATAACACCTGAGGTGATTTCAAAGACAAAAAGCCGTGAGATCTTACAGCTTTTGATTAACTTGTACAAACAATCACATTT
GGGGAACATGTTACTGGCGTATGATGGAAAGAAGAGTGCCTTTGCTGCTGGCCCTCTTCCCTTTGAGTCAAAGGAGTTTG
TGGTCAAGCTAACTGAAAGCAACGGTCGTGAGAAGGATTTCAAAGTCAACATCAAATTTGCTGCTAAAAAGGATCTCCAC
CATTTGAGACAATTCTTAAGTGGTAGGCAACATGATAACCCACAAGAGACCATCCAAGCTCTTGATGTTGTTTTAAGGGA
AGCAGCTTCAACAGGTCGTGAAATACTTGGGAGGTCTTTGTTTAGCAAACAATTCGGGTCAGGTGTTCTTGGTGATGGAA
TTGAATACTGGAAAGGGTTTTACCAGAGTCTTCGTCCCACACAAATGGGTTTATCTCTAAACATTGACATGTCAGCAAGA
GCTTTCTATGAACCAAAATTGGTAACTGAGTTTGTTTCGGATTTTCTGATGAAAGATTTGATGAGACCTCTATCTGATCA
AGAGAGGATAAAGGTGAAAAGAATTCTTAGAGGTGTGAGAGTGGAAGTGAGGAGACAGGATTACATGAGACGCTACAAAG
TTCAAGCTTTAACTGTCCAACCAACCAATCAATTAACTTTTCCTGTTGATGAAACTGGAGCTACAATATCTGTTGTTCAA
TACTTTCGAGAGAAGTACAATATCAATCTTCGTTATCCACATCTTCCAGCAATCCAAGCTGGATCTGATTCTAAACCAAC
TTATTTACCCATGGAGATTTGTAGGATTGCGAGTGGTCAAAGGTATGCAATGAAGCTGAATGAAAAACAAGTAACCAATC
TACTCAGGGCCACGTGTCAGCGACCAATGGACAGAGAAAAAAGCATCGTGACCACAATGCAAAGCAACAAGTACAATGAA
AATGATCTTGTGAACAAAGACTTTGGATTGAGAGTGGTAGAGCAGTTGACTTCCATCGATGCTCGTGTCCTTCCACCGCC
ACCTTTGAAGTATCACGAATCTGGTGCTAATTCAGTAGTCAACCCTTCCGTTGGTCAATGGAACATGATCAATCTGAAAA
TGATCAACGGAGGGACAGTTAATTATTGGGCGATTGCAAACTTTTCACGCCACAGGGAAGATGCTGTTGGGAGATTCGTT
CATGGACTTGTTTCCATGTGTCAAAACAAAGGCATTGTGTTCAATCCGCAACCACTTATTCCAATGTCTCACTCTGCCCC
AAACAACATCGAAAAAGCTTTGGTTGGCATTCACACTCAGTGTTCCGCTCAGCTAAAACAGGTGGCACCACCCGGAAGCT
CACTCCAACTTCTGTTTGTCATTCTCCCAGATGCAAAAGGAACCTACCCAAGAATCAAGCGTGTGTGTGAAACAGAGCTT
GGAATCGTCTCACAATGCTGTAAGCCAAATCATGTGATGAAAATGAGCCCTCAGTATTTTGAAAATGTTGCGCTCAAAAT
CAACGTGAAGGTTGGTGGAAGGAACACTGTGCTGGCTGCAGCTCTTGCTAACAGGCTTCCGTACATAACTGAACGTCCGA
CTATTATTTTTGGTGCTGATGTCACACATCCTTCACCTGGAGAGGATTCCAGTCCTTCTATTGCTGCGGTGGTTGCATCC
ATGGATTGGCCTCAAGTCACTAAGTACAAAGCATTGGTATCTGCACAGCCGCACAGACAAGAGATCATTGAGGATCTCTA
CTCAACTAGCACTGATTCCAAGAGGGGTGTAGTCCACACTGGACTTATTAGGGAACTTCTGATTTCGTTCAAAAAGTCAA
CTGGTCATAAACCACATAGGATTATTTTCTACAGGGACGGAGTTAGTGAGGGGCAGTTCAATGAGGTGTTGATGAGTGAG
ATGGATAAAATCCGAAAGGCGTGTGTGTCGTTAGAGGAGAATTATCTGCCAACTGTTACATTTATTGTGGTACAAAAGAG
GCATCACACACGCTTCTTCCCCATGAAGCACGGTGATAAGGCATCCACAGACAGGAGTGGCAACATTCTTCCAGGGACTG
TTGTTGACACCAAGATCTGCCACCCAACTGAGTTTGACTTCTACTTGTGCAGCCATGCTGGTATTCAGGGAACAAGTAGG
CCAACACATTACCATGTCTTGTATGATGAAAACAAGTTCACTGCTGATGGTCTCCAAAATCTGACTAACAGTCTCTGCTA
CACGTACCAGAGGTGTACCAGATCTGTCTCCATAGTCCCCCCAGCATACTATGCTCACCTGGCTGCGTTTCGTGCGCGCT
ATTACATGGAAGGAGATTTGTCAGACAGTGCATCCTCACATGGTGGTGGCGGGGCCCGTGCAACAAGGGACCGTGTTGCG
GATGTGCGTCCTGTCCCTGTCATTCATGAGAATGTGAAGAGTGTCATGTTCTATTGTTAG
>H._praealtum_AGO5_clone_3
ATGTCCGGAAGAGGCCGTGGTGGCGGAGGCCGTGGAAGAGGACGTGGCGGCGGTCAACCGTCGCAAACGCAGTCTCAAGT
CCCCGCCGGTCGAGGCAATGCCGGAAACAACGCTCCACAAACTCCGGCTGCCTCGTCTTCGACATTACCTGAGTTCAGAA
ACCTCTCCATAAGTTCAGTCACACCATCTCCGGCTCCGTCTACTTCAAGGGCTGTTGCTACAGGCCCGGTCCCTCAACAA
TCGCCCTTGCAGCAGACTCCGGTACAAGCTCCGCCGGCCCCGGTGCAACCAGCGCAGCAGCAGGTGGCTGCGCCGCCACA
ATCTCAGACGACTGTACTGGTGGCGCCTTCGTCGTCTCGGTTGATTAAGGCCCCGGCGAGAAACGGATTCGGAACGATCG
GGAAGAAGTGTGTGATTAGGGCGAACCATTTCCTTGTTAATTTCGGCGAAAAGGATCCACACCAGTACGATGTCACAATT
ACACCTGAAGTGATTTCAAAGACAAAAAGCCGTGAGATCTTACAGCTTTTGATTAAGTTATACAAACAATCTCATTTGGG
GAACATGTTACTGGCGTATGATGGAAAGAAGAGCGCCTTTGCTGCTGGCCCTCTTCCATTTGAGTCAAAGGAGTTTGTGG
TCAAGCTAACTGAAAGCAACGGTCGTGAGAAGGATTTCAAAGTCAACATCAAATTTGCTGCTAAAAAGGATCTCCACCAT
TTGAGACAATTCTTAAGTGGTAGACAACATGATAACCCACAGGAGACTATTCAAGCTCTTGATGTTGTTCTTAGGGAAGC
AGCTTCAACAGGTCGTGAAATACTTGGGAGGTCTTTGTTTAGCACACAATTCGGGTCAGGTGTTCTTGGTGATGGAATTG
AATACTGGAAAGGGTTTTACCAGAGTCTTCGTCCCACACAAATGGGTTTATCTCTAAACATTGACATGTCAGCAAGAGCT
TTTTATGAACCAAAATTGGTAACTGAGTTTGTTTCGGATTTTCTGATGAAAGATTTGATGAGACCTCTATCTGATCAAGA
GAGGATAAAGGTGAAAAGAATCCTTAGAGGTGTGAGAGTGGAAGTGAGGAGACAGGATTACATGAGACGCTACAAAGTTC
AAGCTTTAACTGTCCAACCAACCAATCAATTAACTTTTCCTGTTGATGAAACTGGAGCTACTATATCTGTTGTTCAATAC
TTTCGAGAGAAGTACAATATCAATCTTCGTTATCCACATCTTCCAGCAATCCAAGCTGGATCTGATTCTAAACCAACTTA
TTTACCCATGGAGATTTGTAGGATTGCGAGTGGTCAAAGGTATGCAATGAAGCTGAATGAAAAACAAGTAACCAATCTAC
TCAGGGCCACGTGTCAGCGACCAATGGACAGAGAAAAAAGCATCGTGACCACAATGCAAAGCAACAAGTACAATGAAAAT
GATCTTGTGAACAAAGACTTTGGAATGAGAGTGTTAGGGCAGTTGGCTTCCATCGATGCTCGTGTCCTTCCACCGCCACC
TTTGAAGTATCACGAATCTGGTGCTAATTCAGTAGTCAACCCTTCCGTTGGTCAATGGAACATGATCAATCTGAAAATGA
TCAACGGAGGGACAGTTAATTATTGGGCGATTGCAAATTTTTCACGCCACAGGGAAGATGCTGTTGGGAGATTCGTTCAT
GGACTTGTTTCCATGTGTCAAAACAAAGGCATTGTGTTCAATCCGCAACCACTCATTCCAATGTCTCACTCTGCCCCAAA
CAACATCGAAAAAGCTTTGGTTGGCATTCACACTCAGTGTTCCGCTCAGCTAAAACAGGTGGCACCACCCGGAAGCTCAC
TCCAACTTCTGTTTGTCATTCTCCCAGATGCAAAAGGAACCTACCCAAGAATCAAGCGTGTGTGTGAAACAGAGCTTGGA
ATCGTCTCACAATGCTGTAAGCCAAATCATGTGATGAAAATGAGCCCTCAGTATTTTGAAAATGTTGCGCTCAAAATCAA
TGTGAAGGTTGGTGGAAGGAACACTGTTCTGGCTGCAGCTCTTGCTAACAGGCTTCCGTACATAACTGAACGTCCGACTA
TTATTTTTGGTGCTGATGTCACACATCCTTCACCTGGAGAGGATTCCAGTCCTTCTATTGCTGCGGTGGTTGCATCCATG
GATTGGCCTCAAGTGACCAAGTACAAAGCATTGGTATCTGCACAGCCTCACAGGCAAGAGATCATTGAGGATCTTTACTC
GACTACCACTGATTCCAAGAGGGGTGTGGTTCACACAGGACTTATTAGGGAACTTCTGATTTCGTTCAAAAAGTCAACTG
GTCATAAACCACATAGGATTATTTTCTACAGGGACGGAGTTAGTGAGGGACAGTTCAATGAGGTGTTGATGAGTGAGATG
GATAAAATCCGAAAGGCTTGTGTGTCGTTAGAGGAGAATTATTTGCCACCTGTGACATTTATTGTTGTGCAAAAGAGACA
CCACACACGTTTCTTCCCGGCGAAGCACGGTGATAAGGCATCCACAGACAGGAGTGGCAACATTCTTCCAGGGACTGTTG
TTGACACCAAGATCTGCCACCCAACTGAGTTTGACTTTTACTTGTGCAGCCATGCTGGTATTCAGGGAACAAGTAGGCCA
ACACATTACCATGTCTTGTATGATGAAAACAAGTTCACTGCTGATGGTCTCCAAAATCTGACTAACAGTCTCTGCTACAC
GTACCAGAGGTGTACCAGATCTGTCTCTATAGTCCCCCCAGCATACTATGCTCACCTGGCTGCGTTTCGTGCGCGTTATT
ACATGGAAGGAGATTTGTCAGACAGTGCATCCTCACATGGTGGTGGCGGGACCCGTGCAACAAGGGACCGTGTTGCGGAT
GTGCGTCCTGTCCCTGTCATCCATGAGAATGTGAAGAGCGTCATGTTCTTTTGTTAG
>H._praealtum_AGO5_clone_1
ATGTCCGGAAGAGGCCGTGGTGGCGGTGGCGGTGGCGGCGGCCGTGGTCGAGGACGTGGCGGCGGTAAACCGTCGCAAAC
GCAATCTCAAGTCCCCGCCGGTCGAGGCAATGCCGGAAACAACGCTCCACAAACTCCGGCTGTCTCGTCTTCGACATTAC
CTGAGTTCAGAAACCTCTCCATAAGTTCAGTCACACCATCGCCGGCTCCATCTACTTCAAGGGCTGTTGCTACAGGCCCG
GTCCCTCAACAATCGCCATTGCAGCAGACTCCGGTACAAGCTCCGCCGGCCCCGGTGCAACCAGCGCAGCAGCAGGTGGC
TGCGCCGCCACAATCTCAGACGACTGTACCGGTGGCGCCTTCGTCGTCTCGGTTGATTAAGGCCCCAGCGAGAAACGGAT
TCGGAACGATCGGGAAGAAGTGTGTGATTAGGGCGAACCATTTCCTTGTTAATTTCGGAGAGAAGGATCCACATCAGTAT
GATGTCACAATTACACCTGAGGTGATTTCAAAGACAAAAAGCCGTGAGATCTTACAGCTTTTGATTAACTTATACAAACA
ATCACATTTGGGGAACATGTTACTGGCGTATGATGGAAAGAAGAGTGCCTTTGCTGCTGGCCCTCTTCCCTTTGAGTCAA
AGGAGTTTGTGGTCAAGCTAACTGAAAGCAACGGTCGTGAGAAGGATTTCAAAGTCAACATCAAATTTGCTGCTAAAAAG
GATCTCCACCATTTGAGACAATTCTTAAGTGGTAGACAACATGATAATCCACAGGAGACTATTCAAGCTCTTGATGTTGT
TCTTAGGGAAGCAGCTTCAACAGGTCGTGAAATACTTGGGAGGTCTTTGTTTAGCACACAATTCGGGTCAGGTGTTCTTG
GTGATGGAATTGAATACTGGAAAGGGTTTTACCAGAGTCTTCGTCCCACACAAATGGGTTTATCTCTAAACATTGACATG
TCAGCAAGAGCTTTTTATGAACCAAAACTGGTAACTGAGTTTGTTTCGGATTTTCTGATGAAAGATTTGATGAGACCTCT
ATCTGATCAAGAGAGGATAAAGGTGAAAAGAATTCTTAGAGGTGTGAGAGTGGAAGTGAGGAGACAGGATTACATGAGAC
GCTACAAAGTTCAAGCTTTAACTGTCCAACCAACCAGTCAATTAACTTTTCCTGTTGATGAAACTGGAGCTACAATATCT
GTTGTTCAATACTTTCGAGAGAAGTACAATATCAATCTTCGTTATCCACATCTTCCAGCAATCCAAGCTGGATCTGATTC
TAAACCAACTTATTTACCCATGGAGATTTGTAGGATTGCGAGTGGTCAAAGGTATGCAATGAAGCTGAATGAAAAACAAG
TAACCAATCTACTCAGGGCCACGTGTCAGCGACCAATGGACAGAGAAAAAAGCATCGTGACCACAATGCAAAGCAACAAG
TACAATGAAAATGATCTTGTGAACAAAGACTTTGGAATGAGAGTGTTAGAACAGTTGACTTCCATTGATGCTCGTGTCCT
TCCACCGCCACCTTTGAAGTATCACGAATCTGGTGCTAATTCAGTAGTCAACCCTTCCGTTGGTCAGTGGAACATGATCA
ATCTGAAAATGATCAACGGAGGGACAGTTAATTATTGGGCGATTGCAAACTTTTCACGCCACAGGGAAGATGCTATTGGG
AGATTCGTTCATGGACTTGTTTCCATGTGTCAAAACAAAGGCATTGTGTTCAATCCGCAACCACTCATTCCAATGTCTCA
CGCTGCCCCAAACAACATCGAAAAAGCTTTGGTTGGCATTCACACTCAGTGTTCCGCTCAGCTAAAACAGGTGGCACCAC
CCGGAAGCTCACTCCAACTTCTGTGTGTCATTCTCCCAGATGCAAAAGGAACCTATCCAAGAATCAAGCGCGTGTGTGAA
ACAGAGCTGGGTATCGTCTCTCAATGCTGTAAGCCAAATCATGTGATGAAAATGAGCCCACAATACTTCGAAAATGTGGC
ACTCAAAATCAATGTCAAGGTTGGTGGAAGGAACACTGTTTTGGCTGCAGCCCTTGCTAACAGGCTTCCGTACATAACTG
AGCGTCCGACTATTATTTTTGGTGCTGATGTCACACATCCTTCACCTGGAGAGGATTCCAGTCCTTCTATTGCTGCGGTG
GTTGCATCCATGGATTGGCCTCAAGTGACCAAGTACAAAGCATTGGTATCTGCACAGCCTCACAGGCAAGAGATCATTGA
GGATCTTTACTCGACTACCACTGATTCCAAGAGGGGTGTGGTTCACACAGGACTTATTAGGGAACTTCTGATTTCGTTCA
AAAAGTCAACTGGTCATAAACCACATAGGATTATTTTCTACAGGGACGGAGTTAGTGAGGGACAGTTCAATGAGGTGTTG
ATGAGTGAGATGGATAAAATCCGAAAGGCTTGTGTGTCGTTAGAGGAGAATTATTTGCCACCTGTGACATTTATTGTTGT
GCAAAAGAGACACCACACACGTTTCTTCCCGGCGAAGCACGGTGATAAGGCATCCACAGACAGGAGTGGCAACATTCTTC
CAGGGACTGTTGTTGACACCAAGATCTGCCACCCAACTGAGTTTGACTTTTACTTGTGCAGCCATGCTGGTATTCAGGGA
ACAAGTAGGCCAACACATTACCATGTCTTGTATGATGAAAACAAGTTCACTGCTGATGGTCTCCAAAATCTGACTAACAG
TCTTTGCTACACGTACCAGAGGTGTACCAGATCTGTCTCTATAGTCCCCCCAGCATACTATGCTCACCTGGCTGCGTTTC
GTGCGCGTTATTACATGGAAGGAGATTTGTCAGACAGTGCATCCTCACATGGTGGTGGCGGGGCCCGTGCAACAAGGGAC
CGTGTTGCGGATGTGCGTCCTGTCCCTGTCATCCATGAGAATGTGAAGAGTGTCATGTTCTATTGTTAG
>H._praealtum_AGO4c_Consensus_CDS
ATGAAGAATTCGTCACCAGTAGCATTGCCACCACCTCCGCCTGTGATTCCACCAAGCTTTGTACCGGAAAAAGTCAACGA
GTCAAACCGCCGGCCGATGGCTAGGCGTGAACTTGGCACTAAAGGCCAAAGGATCGCTCTCTTGACCAACCATTTCAATG
TGAAAATGAACAGGACTAATGGCCACTTCTACCAATACAGTGTTGCCTTTTTCTATGAAGATGGTAATCCTGTGGAGGCC
AAAGGTATAGGTAGAAAAATACTGGATATGGTCCACAAAACATACGAATCTGAAATGGGTGGAAAAGGGTTCGCTTATGA
TGGTGAAAAGACTCTCTTCACAGTCGGTGCCTTACCCCAAACCAAACTTGAGTTCACCGTCGTTTTGGAGAATGCTTCTT
CCAATAGAACTATACGAGGTGGCAGCCCTAGTGAGGGTGAAATAAAAAGATCAAGGCGCGTACCTCAATCCAAGCAATAT
AAGGTGACTATAAGCTATGCTACAAAAATCCCTATTCAAGCCATTTTTAATGCGCTTCAAGGTCAAGATTCGGTGCAATT
CCATGAAGCTGTTAGGGTTTTGGATGTTCTTCTACGACAACATGCTGCAAAACAAGGGTGTCTTCTAGTTAACCAATGCT
ATTTCAAGAACGACCCAACAAATTTTGTAAATATTGGAGGTGGGGTCGTTGGGTGTAGAGGTTTTCATTTTCGTGCCACA
CAATCTGGTTTGAGTTTGAACATGGATATGTCGACTACAATGATAGTGAAACCAGGGAAAGTTGTGGACTTTCTTCTTGA
CAGTCAGAATGTTCGTAACATTAGGGAAATCGATTGGCTTAAGGCAAAAAGAATGTTGAAGAACTTGCGTGTCAAGACCT
TCCCCTCTAATCGTGAGTGTAAGATCATTGGGTTGAGTGAGAAAACATGCAGAGAACAGAAGTTTTCATTGAAACTGAAG
AATCAAAGAGATGGAAACAGTTTGAGCGAGGCCATTGATATCACAGTGTTTCAGTACTTTGTTGAGTATCGCGAGCAACA
ACTTGATGTTGGCAAACCAAAGAGGCCTGTTTATATCCCATTAGAGTGTTGCGAATTGATATCTCTACAACGGTACCCCA
AGGGGTTGTCGAATTTACAAAGAGCTTCGCTTGTTGAGAAATCTAGACAAAAGCCTCAAGATCGTATGAGGACCTTAGCT
GGTGCGCTAAGGGAAAATAAATACGATGTGGATCCTCTTATTAATTCCACCGGGATTACAATAAGCACTAGATTCATTGA
CGTCGAGGGTCGAGTTCTGGATCCTCCAAAGTTAAAGTTCGGGAGAGGAGACATGGTTCCACGTGGCGGTCGATGGAACT
TCAACAACAAGACACTTGTTGAGCCAACAAGGATCAGCAATTGGGTCGTTGTCAACTTTTCCGCACACTTTAACATGGAC
GCCCTTAAAAACAATCTTCGCGGGTGTTCTCAAGCAAAAGGAATAGTACTTGATGCACCACGAGGTGTACTCGAAGAGAA
CCCTCAGTTTGAGCGCAGTCCTGCTCGTGTTCGTGTTGAGAAAATGTTTGAAGCTTTAAAACAAAGATGTCACCCCAATC
CTTCGTTTATTCTATGCATCCTCCCTGAACGAAAGAACTCGGACATCTATGGTCCATGGAAGCGAAAATGCCTTGTGGAG
GAAGGGATTGTCACACAGTGCATAGCCCCGACTAAGATCAACGATCAGTATGTCACAAACATACTTCTCAAGATCAATGC
GAAGATGGGCGGTATAAACTCGTTGCTTTCCATGGAGTTTTCAAAGACTATACCATTGGTGTCTAGAACTCCCACCATAA
TCTTCGGGATGGATGTATCCCATGGTTCACGTGGTAGTGCTGATGTTCCCTCCATTGCTGCTGTTGTAAGCTCGAGGAAA
TGGCCGCAAATGTCGCGATACAGAGCATCTGTTCGTACACAGGCTGCTAGAGTAGAGATGATCGAAGGCTTATTTAAGCC
TGTTTCAGTTGAAGGCAAAGTTTCAGATGAAGGCATGACCAGGGAGCTGTTGCTAGACTTCTATTCAAGCACTCCTAAGT
TGAAGCCCGGGAATATAATAATTTTTAGAGATGGTGTAAGTGAATCACAGTTTAACCAAGTGCTCAACATCGAGCTTAAT
CAAATCATCGAGGCTTGCAAGTTCTTAGATGAACAATGGGATCCAAAATTTTTGCTAATCGTTGCCCAAAAGATGCATCA
TACCAAGTTTTTCCAGGCGAATTCAGAAGCCAATGTCCCACCAGGAACAATCGTTGATAATAAAGTATGTCATCCCAAGA
ACAATGACTTCTATTTGTGTGCACAAAATGGACCGATTGGGACTACACGACCCACGCACTACCATGTGCTTTTGGATGAG
ATTGGATTTTCAGCCGATGAGTTGCAAGAGCTTGTTCATTCACTTTCCTATGTGTACCAAAGGAGTACAACTGCCATTTC
CGTTGTTGCTCCCATTTGCTACGCTCACCTGGCAGCGGGACAGGTGGGGCAATTTGTGAAGTTTGATGATATGTCGGACA
CTGCGTCTAGTCAAAGTGGTGGCGCAGGTGGTGGTTTCACTCAACTACCCAAGCTTCATGAAAGAGTATCCAGTTCCATG
TTCTTTTGCTGA
>H._praealtum_AGO4c_clone_13
AAATGAAGAATTCGTCACCAGTAGCATTGCCACCACCTCCGCCTGTGATCCCACCAAGCTTTGTACCGGAAAAAGTCAAC
GAGTCAAACCGCCGGCCGATGGCTAGGCGTGAACTTGGCACTAAAGGCCAAAGGATCGCTCTCTTGACCAACCATTTCAA
TGTGAAAATGAACAGGACTAATGGCCACTTCTACCAATACAGTGTTGCCTTTTTCTATGAAGATGGTAATCCTGTGGAGG
CCAAAGGTATAGGTAGAAAAATACTGGATATGGTCCACAAAACATACGAATCTGAAATGGGTGGAAAAGGGTTCGCTTAT
GATGGTGAAAAGACTCTCTTCACAGTCGGTGCCTTACCCCAAACCAAACTTGAGTTCACCGTCGTTTTGGAGAATGCTTC
TTCCAATAGAACTATACGAGGTGGCAGCCCTAGTGAGGGTGAAATAAAAAGATCAAGGCGCGTACCTCAATCCAAGCAAT
ATAAGGTGACTATAAGCTATGCTACAAAAATCCCTATTCAAGCCATTTTTAATGCGCTTCAAGGTCAAGATTCGGTGCAA
TTCCATGAAGCTGTTAGGGTTTTGGATGTTCTTCTACGACAACATGCTGCAAAACAAGGGTGTCTTCTAGTTAACCAATG
CTATTTCAAGAACGACCCAACAAATTTTGTAAATATTGGAGGTGGGGTCGTTGGGTGTAGAGGTTTTCATTTTCGTGCCA
CACAATCTGGTTTGAGTTTGAACATGGATATGTCGACTACAATGATAGTGAAACCAGGGAAAGTTGTGGACTTTCTTCTT
GACAGTCAGAATGTTCGTAACATTAGGGAAATCGATTGGCTTAAGGCAAAAAGAATGTTGAAGAACTTGCGTGTCAAGAC
CTTCCCCTCTAATCGTGAGTGTAAGATCATTGGGTTGAGTGAGAAAACATGCAGAGAACAGAAGTTTTCATTGAAACTGA
AGAATCAAAGAGATGGTAACAGTTTGAGCGAGGCCATTGATATCACAGTGTTTCAGTACTTTGTTGAGTATCGCGAGCAA
CAACTTGATGTTGGCAAACCAAAGAGGCCTGTTTATATCCCATTAGAGTGTTGCGAATTGATATCTCTACAACGGTACCC
CAAGGGGTTGTCGAATTTACAAAGAGCTTCGCTTGTTGAGAAATCTAGACAAAAGCCTCAAGATCGTATGAGGACCTTAG
CTGGTGCGCTAAGGGAAAATAAATACGATGTGGATCCTCTTATTAATTCCACCGGGATTACAATAAGCACTAGATTCATT
GATGTCGAGGGTCGAGTTCTGGATCCTCCAAAGTTAAAGTTCGGGAGAGGAGACATGGTTCCACGTGGCGGTCGATGGAA
CTTCAACAACAAGACACTTGTTGAGCCAACAAGGATCAGCAATTGGGTCGTTGTCAACTTTTCCGCACACTTTAACATGG
ACGCCCTTAAAAACAATCTTCGCGGGTGTTCTCTAGCAAAAGGAATAGTACTTGATGCACCACGAGGTGTACTCGAAGAG
AACCCTCAGTTTGAGCGCAGTCCTGCTCGTGTTCGTGTTGAGAAAATGTTTGAAGCTTTAAAACAAAGATGTCACCCCAA
TCCTTCGTTTATTCTATGCATCCTCCCTGAACGAAAGAACCCGGACATCTATGGTCCATGGAAGCGAAAATGCCTTGTGG
AGGAAGGGATTGTCACACAGTGCATAGCCCCGACTAAGATCAACGATCAGTACGTCACAAACATACTTCTCAAGATCAAT
GCGAAGATGGGCGGTATAAACTCGTTGCTTTCCATGGAGTTTTCAAAGACTATACCATTGGTGTCTAGAACTCCCACCAT
AATCTTCGGGATGGATGTATCCCATGGTTCACGTGGTAGTGCTGATGTTCCCTCCATTGCTGCTGTTGTAAGCTCGAGGA
AATGGCCGCAAATGTCGCGATACAGAGCATCTGTTCGTACACAGGCTGCTAGAGTAGAGATGATCGAAGGCTTATTTAAG
CCTGTTTCAGTTGAAGGCAAAGTTTCAGATGAAGGCATGACCAGGGAGCTGTTGCTAGACTTCTATTCAAGCACTCCTAA
GTTGAAGCCCGGGAATATAATAATTTTTAGAGATGGTGTAAGTGAATCACAGTTTAACCAAGTGCTCAACATCGAGCTTA
ATCAAATCATCGAGGCTTGCAAGTTCTTAGATGAACAATGGGATCCAAAATTTTTGCTAATCGTTGCCCAAAAGATGCAT
CATACCAAGTTTTTCCAGGCGAATTCAGAAGCCAATGTCCCACCAGGAACAATCGTTGATAATAAAGTATGTCATCCCAA
GAACAATGACTTCTATTTGTGTGCACAAAATGGACCGATTGGGACTACACGACCCACGCACTACCATGTGCTTTTGGATG
AGATTGGATTTTCAGCCGATGAGTTGCAAGAGCTTGTTCATTCACTTTCCTATGTGTACCAAAGGAGTACAACTGCCATT
TCCGTTGTTGCTCCCATTTGCTACGCTCACCTGGCAGCGGGACAGGTGGGGCAATTTGTGAAGTTTGATGATATGTCGGA
CACTGCGTCTAGTCAAAGTGGTGGCGCAGGTGGTGGTTTCACTCAACTACCCAAGCTTCATGAAAGAGTATCCAGTTCCA
TGTTCTTCTGTTGAACAA
>H._praealtum_AGO4c_clone_8
AAATGAAGAATTCGTCACCAGTAGCATTGCCACCACCTCCGCCTGTGATTCCACCAAGCTTTGTACCGGAAAAAGTCAAC
GAGTCAAACCGCCGGCCGATGGCTAGGCGTGAACTTGGCACTAAAGGCCAAAGGATCGCTCTCTTGACCAACCATTTCAA
TGTGAAAATGAACAGGACTAATGGCCACTTCTACCAATACAGTGTCTATATAATATATCTCTTCAACTCCTTTTTACTAT
TTATATGCAACCATCGTATAAATTTGAATGTATGCTACGCTGTTTCAGGTTGCCTTTTTCTATGAAGATGGTAATCCTGT
GGAGGCCAAAGGTATAGGTAGAAAAATACTGGATATGGTCCACAAAACATACGAATCTGAAATGAGTGGAAAAGGGTTCG
CTTATGATGGTGAAAAGACTCTCTTCACAGTCGGTGCCTTACCCCAAACCAAACTTGAGTTCACCGTCGTTTTGGAGAAT
GCTTCTTCCAATAGAACTATACGAGGTGGCAGCCCTAGTGAGGGTGAAATAAAAAGATCAAGGCGCGTACCTCAATCCAA
GCAATATAAGGTGACTATAAGCTATGCTACAAAAATCCCTATTCAAGCCATTTTTAATGCGCTTCAAGGTCAAGATTCGG
TGCAATTCCATGAAGCTGTTAGGGTTTTGGATGTTCTTCTACGACAACATGCTGCAAAACAAGGGTGTCTTCTAGTTAAC
CAATGCTATTTCAAGAACGACCCAACAAATTTTGTAAATATTGGAGGTGGGGTCGTTGGGTGTAGAGGTTTTCATTTTCG
TGCCACACAATCTGGTTTGAGTTTGAACATGGATATGTCGACTACAATGATAGTGAAACCAGGGAAAGTTGTGGACTTTC
TTCTTGACAGTCAGAATGTTCGTAACATTAGGGAAATCGATTGGCTTAAGGCAAAAAGAATGTTGAAGAACTTGCGTGTC
AAGACCTTCCCCTCTAATCGTGAGTGTAAGATCATTGGGTTGAGTGAGAAAACATGCAGAGAACAGAAGTTTTCATTGAA
ACTGAAGAATCAAAGAGATGGAAACAGTTTGAGCGAGGCCATTGATATCACAGTATTTCAGTACTTTGTTGAGTATCGCG
AGCAACAACTTGATGTTGGCAAACCAAAGAGGCCTGTTTATATCCCATTAGAGTGTTGCGAATTGATATCTCTACAACGG
TACACCAAGGGGTTGTCGAATTTACAAAGAGCTTCGCTTGTTGAGAAATCTAGACAAAAGCCTCAAGATCGTATGAGGAC
CTTAGCTGGCGCTAAGGGAAAATAAATACGATGTGGATCCTCTTATTAATTCCACCGGGATTACAATAAGCACTAGATTC
ATTGACGTCGAGGGTCGAGTTCTGGATCCTCCAAAGTTAAAGTTCGGGAGAGGAGACATGGTTCCACGTGGCGGTCGATG
GAACTTCAACAACAAGACACTTGTTGAGCCAACAAGGATCAGCAATTGGGTCGTTGTCAACTTTTCCGCACACTTTAACA
TGGACGCCCTTAAAAACAATCTTCGCGGGTGTTCTCAAGCAAAAGGAATAGTACTTGATGCACCACGAGGTGTACTCGAA
GAGAACCCTCAGTTTGAGCGCAGTCCTGCACGTGTTCGTGTTGAGAAAATGTTTGAAGCTTTAAAACAAAGATGTCACCC
CAATCCTTCGTTTATTCTATGCATCCTCCCTGAACGAAAGAACTCGGACATCTATGGTCCATGGAAGCGAAAATGCCTTG
TGGACGAAGGGATTGTCACACAGTGCATAGCCCCGACTAAGATCAACGACCAGTATGTCACAAACATACTTCTCAAGATC
AATGCGAAGATGGGCGGTATAAACTCGTTGCTTTCCATGGAGTTTTCAAAGACTATACCATTGGTGTCTAGAACTCCCAC
CATAATCTTCGGGATGGATGTATCCCATGGTTCACGTGGTAGTGCTGATGTTCCCTCCATTGCTGCTGTTGTAAGCTCGA
GGAAATGGCCGCAAATATCGCGATACAGAGCATCTGTTCGTACACAGGCTGCTAGAGTAGAGATGATCAAAGGCTTATTT
AAGCCTGTTTCAGTTGAAGGCAAAGTTTCAGATGAAGGCATGACCAGGGAGCTGTTGCTAGACTTCTATTCAAGCACTCC
TAAGTTGAAGCCCGGGAATATAATAATTTTTAGAGATGGTGTAAGTGAATCACAGTTTAACCAAGTGCTCAACGTCGAGC
TTAATCAAATCATCGAGGCTTGCAAGTTCTTAGATGAACAATGGGATCCAAAATTTTTGCTAATCGTTGCCCAAACGATG
CATCATACCAAGTTTTTCCAGGCGAATTCAGAAGCCAATGTCCCACCAGGAACAATCGTTGATAATAAAGTATGTCATCC
CAAGAACAATGACTTCTATTTGTGTGCACAAAATGGACCGATTGGGACTACACGACCCACGCACTACCATGTGCTTTTGG
ATGAGATTGGATTTTCAGCCGATGAGTTGCAAGAGCTTGTTCATTCACTTTCCTATGTGTACCAAAGGAGTACAACTGCC
ATTTCCGTTGTTGCTCCCATTTGCTACGCTCACCTGGCAGCGGGACAGGTGGGGCAATTTGTGAAGTTTGATGATATGTC
GGACACTGCGTCTAGTCAAATTGGTGGCGCAGGTGGTGGTTTCACTCAACTACCCAAGCTTCATGAAAGAGTATCCAGTT
CCATGTTCTTCTGTTGAACAA
>H._praealtum_AGO4c_clone_5
AAATGAAGAATTCGTCACCAGTAGCATTGCCACCACCTCCGCCTGTGATTCCACCAAGCTTTGTGCCGGAAAAAGTCAGC
GAGTCAAACCGCCGGCCGATGGCTAGGCGTGAACTTGGCACTAAAGGCCAAAGGATCGCTCTCTTGACCAACCATTTCAA
TGTTGCCTTTTTCTATGAAGATGGTAATCCTGTGGAGGCCAAAGGTATAGGTAGAAAAATACTGGATATGGTCCACAAAA
CATACGAATCTGAAACGGGTGGAAAAGGGTTCGCTTATGATGGTGAAAAGACTCTCTTCACAGTCGGTGCCTTACCCCAA
ACCAATCTTGAGTTCACCGTCGTTTTGGAGAATGCTTCTTCCAATAGAACTATACGAGGTGGCAGCCCTAGTGAGGGTGA
AATAAAAAGATCAAGGCGCGTACCTCAATCCAAGCAATATAAGGTGACTATAAGCTATGCTACAAAAATCCCTATTCAAG
CCATTTTTAATGCGCTTCAAGGTCAAGATTCGGTGCAATTCCATGAAGCTGTTAGGGTTTTGGATGTTCTTCTACGACAA
CATGCTGCAAAACAAGGGTGTCTTCTAGTTAACCAATGCTATTTCAAGAACGACCCAACAAATTTTGTAAATATTGGAGG
TGGGGTCGTTGGGTGTAGAGGTTTTCATTTTCGTGCCACACAATCTGGTTTGAGTTTGAACATGGATATGTCGACTACAA
TGATAGTGAAACCAGGGAAAGTTGTGGACTTTCTTCTTGACAGTCAGAATGTTCGTAACATTAGGGAAATCGATTGGCTT
AAGGCAAAAAGAATGTTGAAGAACTTGCGTGTCAAGACCTTCCCCTCTAATCGTGAGTGTAAGATCATTGGGTTGAGTGA
GAAAACATGCAGAGAACAGAAGTTTTCATTGAAACTGAAGAATCAAAGAGATGGAAACAGTTTGAGCGAGGCCATTGATA
TCACAGTGTTTCAGTACTTTGTTGAGTATCGCGAGCAACAACTTGATGTTGGCAAACCAAAGAGGCCTGTTTATATCCCA
TTAGAGTGTTGCGAATTGATATCTCTACAACGGTACACCAAGGGGTTGTCGAATTTACAAAGAGCTTCGCTTGTTGAGAA
ATCTAGACAAAAGCCTCAAGATCGTATGAGGACCTTAGCTGGTGCGCTAAGGGAAAATAAATACGATGTGGATCCTCTTA
TTAATTCCACCGGGATACAATAAGCACTAGATTCATTGACGTCGAGGGTCGAGTTCTGGATCCTCCAAAGTTAAAGTTCG
GGAGAGGAGACATGGTTCCACGTGGCGGTCGATGGAACTTCAACAACAAGACACTTGTTGAGCCAACAAGGATCAGCAAT
TGGGTCGTTGTCAACTTTTCCGCACACTTTAACATGGACGCCCTTAAAAACAATCTTCGCGGGTGTTCTCAAGCGAAAGG
AATAGTACTTGATGCACCACGAGGTGTACTCGAAGAGAACCCTCAGTTTGAGCGCAGTCCTGCTCGTGTTCGTGTTGAGA
AAATGTTTGAAGCTTTAAAACAAAGATGTCACCCCAATCCTTCGTTTATTCTATGCATCCTCCCTGAACGAAAGAACTCG
GACATCTATGGTCCATGGAAGCGAAAATGCCTTGTGGAGGAAGGGATTGTCACACAGTGCATAGCCCCGACTAAGATCAA
CGATCAGTATGTCACAAACATACTTCTCAAGATCAATGCGAAGATGGGCGGTATAAACTCGTTGCTTTCCATGGAGTTTT
CAAAGACTATACCATTGGTGTCTAGAACTCCCACCATAATCTTCGGGATGGATGTATCCCATGGTTCACGTGGTAGTGCT
GATGTTCCCTCCATTGCTGCTGTTGTAAGCTCGAGGAAATGGCCGCAAATGTCGCGATACAGAGCATCTGTTCGTACACA
GGCTGCTAGAGTAGAGATGATCGAAGGCTTATTTAAGCCTGTTTCAGTTGAAGGCAAAGTTTCAGATGAAGGCATGACCA
GGGAGCTGTTGCCAGACTTCTATTCAAGCACTCCTAAGTTGAAGCCCGGGAATATAATAATTTTTAGAGATGGTGTAAGT
GAATCACAGTTTAACCAAGTGCTCAACATCGAGCTTAATCAAATCGTCGAGGCTTGCAAGTTCTTAGATGAACAATGGGA
TCCAAAATTTTTGCTAATCGTTGCCCAAAAGATGCATCATACCAAGTTTTTCCAGGCGAATTCAGAAGCCAATGTCCCAC
CAGGAACAATCGTTGATAATAAAGTATGTCATCCCAAGAACAATGACTTCTATTTGTGTGCACAAAATGGACCGATTGGG
ACTACACGACCCACGCACTACCATGTGCTTTTGGATGAGATTGGATTTTCAGCCGATGAGTTGCAAGAGCTTGTTCATTC
ACTTTCCTATGTGTACCAAAGGAGTACAACTGCCATTTCCGTTGTTGCTCCCATTTGCTACGCTCACCTGGCAGCGGGAC
AGGTGGGGCAATTTGTGAAGTTTGATGATATGTCGGACACTGCGTCTAGTCAAAGTGGTGGCGCAGGTGGTGGTTTCACT
CAACTACCCAAGCTTCATGAAAGAGTATCCAGTTCCATGTTCTTTTGCTGAACAA
>H._praealtum_AGO4c_clone_3
AAATGAAGAATTCGTCACCAGTAGCATTGCCACCACCTCCGCCTGTGATTCCACCAAGCTTTGTACCGGAAAAAGTCAAC
GAGCCAAACCGCCGGCCGATGGCTAGGCGTGAACTTGGCACTAAAGGCCAAAGGATCGCTCTCTTGACCAACCATTTCAA
TGTGAAAATGAACAGGACTAATGGCCACTTCTACCAATACAGTGTTGCCTTTTTCTATGAAGATGGTAATCCTGTGGAGG
CCAAAGGTATAGGTAGAAAAATACTGGATATGGTCCACAAAACATACGAATCTGAAATGGGTGGAAAAAGGTTCGCTTAT
GATGGTGAAAAGACTCTCTTCACAGTCGGTGCCTTACCCCAAACCAAACTTGAGTTCACCGTCGTTTTGGAGAATGCTTC
TTCCAATAGAACTATACGAGGTGGCAGCCCTAGTGAGGGTGAAATAAAAAGATCAAGGCGCGTACCTCAATCCAAGCAAT
ATAAGGTGACTATAAGCTATGCTACAAAAATCCCTATTCAAGCCATTTTTAATGCGCTTCAAGGTCAAGATTCGGTGCAA
TTCCATGAAGCTGTTAGGGTTTTGGATGTTCTTCTACGACAACATGCTGCAAAACAAGGGTGTCTTCTAGTTAACCAATG
CTATTTCAAGAACGACCCAACAAATTTTGTAAATATTGGAGGTGGGGTCGTTGGGTGTAGAGGTTTTCATTTTCGTGCCA
CACAATCTGGTTTGAGTTTGAACATGGATATGTCGACTACAATGATAGTGAAACCAGGGAAAGTTGTGGACTTTCTTCTT
GACAGTCAGAATGTTCATAACATTAGGGAGATCGATTGGCTTAAGGCAAAAAGAATGTTGAAGAACTTGCGTGTCAAGAC
CTTCCCCTCTAATCGTGAGTGTAAGATCATTGGGTTGAGTGAGAAAACATGCAGAGAACAGAAGTTTTCATTGAAACTGA
AGAATCAAAGAGATGGAAACAGTTTGAGCGAGGCCATTGATATCACAGTGTTTCAGTACTTTGTTGAGTATCGCGAGCAA
CAACTTGATGTTGGCAAACCAAAGAGGCCTGTTTATATCCCATTAGAGTGTTGCGAATTGATATCTCTACAACGGTACCC
CAAGGGGTTGTCGAATTTACAAAGAGCTTCCCTTGTTGAGAAATCTAGACAAAAGCCTCAAGATCGTATGAGGACCTTAG
CTGGTGCGCTAAGGGAAAATAAATACGATGTGGATCCTCTTATTAATTCCACCGGAATTACAATAAGCACTAGATTCATT
GACGTCGAGGGTCGAGTTCTGGATCCTCCAAAGTTAAAGTTCGGGAGAGGAGACATGGTTCCACGTGGCGGTCGATGGAA
CTTCAACAACAAGACACTTGTTGAGCCAACAAGGATCAGCAATTGGGTCGTTGTCAACTTTTCCGCACACTTTAACATGG
ACGCCCTTAAAAACAATCTTCGCGGGTGTTCTCAAGCAAAAGGAATAGTACTTGATGCACCACGAGGTGTACTCGAAGAG
AACCCTCAGTTTGAGCGCAGTCCTGCTCGTGTTCGTGTTGAGAAAATGTTTGAAGCTTTAAAACAAAGATGTCACCCCAA
TCCTTCGTTTATTCTATGCATCCTCCCTGAACGAAAGAACTCGGACATCTATGGTCCATGGAAGCGAAAATGCCTTGTGG
AGGAAGGGATTGTCACACAGTGCATAGCCCCGACTAAGATCAACGATCAGTATGTCACAAACATACTTCTCAAGATCAAT
GCGAAGATGGGCGGTATAAACTCGTTGCTTTCCATGGAGTTTTCAAAGACTATACCATTGGTGTCTAGAACTCCCACCAT
ATCTTCGGGATGGATGTATCCCATGGTTCACGTGGTAGTGCTGATGTTCCCTCCATTGCTGCTGTTGTAAGCTCGAGGAA
ATGGCCGCAAATGTCGCGATACAGAGCATCTGTTCGTACACAGGCTGCTAGAGTAGAGATGATCGAAGGCTTATTTAAGC
CTGTTTCAGTTGAAGGCAAAGTTTCAGATGAAGGCATGACCAGGGAGCTGTTGCTAGACTTCTATTCAAGCACTCCTAAG
TTGAAGCCCGGGAATATAATAATTTTTAGAGATGGTGTAAGTGAATCACAGTTTAACCAAGTGCTCAACATCGAGCTTAA
TCAAATCATCGAGGCTTGCAAGTTCTTAGATGAACAATGGGATCCAAAATTTTTGCTAATCGTTGCCCAAAAGATGCATC
ATACCAAGTTTTTCCAGGCGAATTCAGAAGCCAATGTCCCACCAGGAACAATCGTTGATAATAAAGTATGTCATCCCAAG
AACAATGACTTCTATTTGTGTGCACAAAATGGACCGATTGGGACTACACGACCCACGCACTACCATGTGCTTTTGGATGA
GATTGGATTTTCAGCCGATGAGTTGCAAGAGCTTGTTCATTCACTTTCCTATGTGTACCAAAGGAGTACAACTGCCATTT
CCGTTGTTGCTCCCATTTGCTACGCTCACCTGGCAGCGGGACAGGTGGGGCAATTTGTGAAGTTTGATGATATGTCGGAC
ACTGCGTCTAGTCAAAGTGGTGGCGCAGGTGGTGGTTTCACTCAACTACCCAAGCTTCATGAAAGAGTATCCAGTTCCAT
GTTCTTTTGCTGAACAA
>H._praealtum_AGO4b_Consensus_CDS
ATGAAGAATTCGTCACCAGTAGCACTGCCACCACCTCCGCCTGTGCTACCATCAGATTTCCTTCCGGGGAAAGTCAATGA
GTCAAACCGCCGGCCGATGGCCAGGCGTGGATATGGTACTAAAGGTCAAAAGATCCCCCTGTTGACCAACCATTTCAATG
TCAAATTAAGCAGGACCAACGACCACTTTTTTCAATACAGTGTCGCACTATTTTACGAAGATGGAAATCCCGTTGAGGCA
AAAGGAATTGGTAGAAAAGTTCTCGACATGGTCCACAAAACGTACGAATCCGAAATGGGCGGTAAAGGGTTCGCTTACGA
TGGTGAAAAGACTCTGTTCACCGTCGGCGCCTTACCCCAAACTAAACTTGAATTCAATGTCGTTTTGGAGAATGCTTCTT
CCAACAGGACAACGCGAGGTGGAAGCCCAAGTACTGAAGGTGAAACAAAACGATCAAGGCGCGTGCCTCAATCGAAGCAG
TATAAGGTGACTTTAAGCTACGCGACAAAAATCCCGATTCAAGCCATTGTTAATGCGCTTCAAGGTCAAGATTCAGAGCA
ATTTCACGAAGCTGTTAGGGTTTTGGATGTTCTTCTACGACAACATGCTGCAAAACAAGGCTGTTTATTGGTTCGCCAAT
GCTATTTCAAAAACGACCCAGCAAATTTTATAAGTATTGGAGGTGGGGTAGTTGGGTGCAGGGGTTTTCACTCGAGTTTT
CGCGCCACTCAATCTGGTTTAAGTCTAAACATGGATGTGTCAACTACAATGATAGTGAGGCCAGGGAAGGTTGTTGACTT
TCTTCTTGAGAATCAGAATGTTCGTAATCCTAGGGAGATCGATTGGGTTAAGGCAAAAAGGATGCTGAAGAGTCTTCGAA
TCAAGACGTTTCCCTCTAATCTGGAGTACAAGATTATTGGGTTGAGTGACCAAGCATGCAGAGACCAGAAGTTTTCATTG
AAACAAAAGAATCAAGGAGGTGGAAACAGCCCAAGTGACGCCATTGACATAACAGTGTATCAGTACTTTGCTGAGTATCG
TCGTATCCCACTTGAATACTCTGCTGATTATCCATGTTTGGATGTTGGAAGGCCAAAAAAGCCTGTTTATATCCCACTTG
AGTTGTGTGAATTGATTCCCCTTCAACGGTACACCAAGTCATTGTCAAATCTACAAAGAGCTTCACTGGTTGAGAAGTCA
AGACAAAAGCCTCAAGAGCGAATGAGAGCATTGACTGGGGCACTAAGACAAAGTAACTACGATGCTGATCCTCTCATTAA
TGCCACTGGAATTACAATCAGTACCACTTTCACCCAAGTAGAGGGTCGAGTTCTGGAACCTCCAAAGTTGAAATTTGGGA
GAGGAAGTGACATGGTGCCACGTAGCGGTAGATGGAACTTCAACAACAAGACACTTGTTGAGCCAACAAAGATTAGCTGC
TGGGTGGTTGTCAACTTTTCTGCAAGATGCGACATGAATTCCCTCAAGAACAATCTTCGCACTTGTTCTCAAGCAAAAGG
AATTAATCTTGATCCACCTTTTGGCGTACTTGAAGAGAACCCTCAGTTCAAACGCAGTCCCGCTCCTATTCGCGTGGAGA
AAATGTTTGAAGAGATAAAACAAAGACTCCCGGGCCCACCTTCTTTTATCATGTGCATCCTCCCTGAACGCAAAAACTCC
GACCTCTATGGTCCATGGAAGCGAAAATGCCTGGTGGACCATGGGATTGTCACACAGTGCATAGCCCCCACTAGGATCAA
CGACCAGTATGTCACCAACTTGCTTCTCAAAGTCAACGCAAAGATGGGTGGAATTAACTCTTTGTTGTCGGTTGAGTCTT
CAAACGCGATACCATTGGTGTCGAGGACTCCAACCATAATCTTCGGTATGGACGTGTCCCATGGTTCTCCTGGACGTGCT
GATGTCCCCTCCATTGCTGCTGTTGTAAGCTCAAGGAAATGGCCGCTAATTTCGCGGTACAGAGCATCTGTTCGTGCACA
GTCAGCAAGAGTTGAAATGATTGACGGTTTGTTCAAGCCTGTTTCACCTACTGAAGATGAGGGAATGATAAGGGAATTGT
TGGATGACTTTTATCTGAGCACTCCGAAGCTGAAGCCCCAGAACATAATCATTTTTAGAGATGGTGTAAGCGAATCACAA
TTCAACCAAGTGCTCAACATCGAGCTTAGTCAGATCATTGAGGCGTGTAAGTTTCTAGATGAACAATGGAATCCCAAGTT
TCTGGTGATTGTCGCACAAAAGACTCATCACACAAAATTTTTCCAAGCAAACTCTGAAGCAAACGTTCCACCAGGAACGG
TGGTGGACAACAAAGTGTGTCATCCCAAGAGCAATGACTTTTATCTCTGTGCACAAAACGGACCGATTGGGACCACACGA
CCTACGCATTACCATGTGCTATTGGATGAGATTGGTTTTTCTGCTGATGACTTGCAAGAGCTTGTTCATTCCCTTTCTTA
TGTGTACCAAAGGAGCACGACTGCCATTTCTGTAGTGGCTCCCATCTGCTATGCCCACCTGGCAGCAGGACAGGTGGGGC
AATTTGTGAAGTTCGATGACATGTCAGATGCTGCGTCCAGTCACAGTGGAAGTGCAGGTGGTGGTTTCACCCAATTGCCC
AAGCTTCACAAAAACGTTTGCAGTTCCATGTTCTTTTGCTGA
>H._praealtum_AGO4b_clone_9
AAATGAAGAATTCGTCACCAGTAGCACTGCCACCACCTCCGCCTGTGCTACCATCAGATTTCCTTCCGGGGAAAGTCAAT
GAGTCAAACCGCTGGCCGATGGCCAGGCGTGGATATGGTACTAAAGGTCAGAAGATCCCCCTGTTGACCAACCATTTCAA
TGTCAAATTAAGCAGGACCAACGACCACTTTTTTCAATACAGTGTCGCACTATTTTACGAAGATGGAAATCCCGTTGAGG
CAAAAGGAATTGGTAGAAAAGTTCTCGACATGGTCCACAAAACGTACGAATCCGAAATGGGCGGTAAAGGGTTCGCTTAC
GATGGTGAAAAGACTCTGTTCACCGTCGGCGCCTTACCCCAAACTAAACTTGAATTCAATGTCGTTTTGGAGAATGCTTC
TTCCAACAGGACAACGCGAGGTGGAAGCCCAAGTACTGAAGGTGAAACAAAACGATCAAGGCGCGTGCCTCAATCGAAGC
AGTATAAGGTGACTTTAAGCTACGCGACAAAAATCCCGATTCAAGCCATTGTTAATGCGCTTCAAGGTCAAGATTCAGAG
CAATTTCACGAAGCTGTTAGGGTTTTGGATGTTCTTCTACGACAACATGCTGCAAAACAAGGCTGTTTATTGGTTCGCCA
ATGCTATTTCAAAAACGACCCAGCAAATTTTATAAGTATTGGAGGTGGGGTAGTTGGGTGCAGGGGTTTTCACTCGAGTT
TTCGCGCCACTCAATCTGGTTTAAGTCTAAACATGGATGTGTCAACTACAATGATAGTGAGGCCAGGGAAGGTTGTTGAC
TTTCTTCTTGAGAATCAGAATGTTCGTAATCCTAGGGAGATCGATTGGGTTAAGGCAAAAAGGATGCTGAAGAGTCTTCG
AATCAAGACGTTTCCCTCTAATCTGGAGTACAAGATTATTGGGTTGAGTGACCAAGCATGCAGAGACCAGAAGTTTTCAT
TGAAACAAAAGAATCAAGGAGGTGGAAACAGCCCAAGTGACGCCATTGACATAACAGTGTATCAGTACTTTGCTGAGTAT
CGTCGTATCCCACTTGAATACTCTGCTGATTATCCATGTTTAGATGTTGGAAGGGCAAAAAAGCCTGTTTATATCCCACT
TGAGTTGTGTGAATTGATTCCCCTTCAACGGTACACCAAGTCATTGTCAAATCTACAAAGAGCTTCACTGGTTGAGAAGT
CAAGACAAAAGCCTCAAGAGCGAATGAGAGCATTGACTGGGGCACTAAGACAAAGTAACTACGATGCTGATCCTCTCATT
AATGCCACTGGAATTACAATCAGTACCACTTTCACCCAAGTAGAGGGTCGAGTTCTGGAACCTCCAAAGTTGAAATTTGG
GAGAGGAAGTGACATGGTGCCACGTAGCGGTAGATGGAACTCCAACAACAAGACACTTGTTGAGCCAACAAAGATTAGCT
GCTGGGTGGTTGTCAACTTTTCTGCAAGATGCGACATGAATTCCCTCAAGAACAATCTTCGCACTTGTTCTCAAGCAAAA
GGAATTAATCTTGATCCACCTTTTGGCGTACTTGAAGAGAACCCTCAGTTCAAACGCAGTCCCGCTCCTATTCGCGTGGA
GAAAATGTTTGAAGAGATAAAACAAAGACTCCCGGGCCCACCTTCTTTTACCATGTGCATCCTCCCTGAACGCAAAAACT
CCGACCTCTATGGTCCATGGAAGCGAAAATGCCTGGTGGACCATGGGATTGTCACACAGTGCATAGCCCCCACTAGGATC
AACGACCAGTATGTCACCAACTTGCTTCTCAAAGTCAACGCAAAGATGGGTGGAATTAACTCTTTGTTGTCGGTTGAGTC
TTCAAACGCGATACCATTGGTGTCGAGGACTCCAACCATAATCTTCGGTATGGACGTGTCCCATGGTTCTCCTGGACGTG
CTGATGTCCCCTCCATTGCTGCTGCTGTAAGCTCAAGGAAATGGCCGCTAATTTCGCGGTACAGAGCATCTGTTCGTGCA
CAGTCAGCAAGAGTTGAAATAATTGACGGTTTGTTCAAGCCTGTTTCACCTACTGAAGATGAGGGAATGATAAGGGAATT
GTTGGATGACTTTTATCTGAGCACTCCGAAGCTGAAGCCCCAGAACATAATCATTTTTAGAGATGGTGTAAGCGAATCAC
AATTCAACCAAGTGCTCAACATCGAGCTTAGTCAGATCATTGAGGCGTGTAAGTTTCTAGATGAACAATGGAATCCCAAG
TTTCTGGTGATTGTCGCACAAAAGACTCATCACACAAAATTTTTCCAAGCAAACTCTGAAGCAAACGTTCCACCAGGAAC
GGTGGTGGACAACAAAGTGTGTCATCCCGAGAGCAATGACTTTTATCTCTGTGCACAAAACGGACCGATTGGGACCACAC
GACCTACGCATTACCATGTGCTGTTGGATGAGATTGGTTTTTCTGCTGATGACTTGCAAGAGCTTGTTCATTCCCTTTCT
TATGTGTACCAAAGGAGCACGACTGCCATTTCTGTAGTGGCTCCCATCTGCTATGCCCACCTGGCAGCAGGACAGGTGGG
GCAATTTGTGAAGTTCGATGACATGTCAGATGCTGCGTCCAGTCACAGTGGAAGTGCAGGTGGTGGTTTCACCCAATTGC
CCAAGCTTCACAAAAACGTTTGCAGTTCCATGTTCTTCTGTTGAACAA
>H._praealtum_AGO4b_clone_6
AAATGAAGAATTCGTCACCAGTAGCACTGCCACCACCTCCGCCTGTGCTACCATCAGGTTTCCTTCCGGCGAAAGTCAAT
GAGTCAAACCGCCGGCCGATGGCCAGGCGTGGATATGGTACTAAAGGTCAAAAGATCCCCCTGTTGACCAACCATTTCAA
TGTCAAATTAAGCAGGACCAACGACCACTTTTTTCAATACAGTGTCGCACTATTTTACGAAGATGGAAATCCCGTTGAGG
CAAAAGGAATTGGTAGAAAAGTTCTCGACATGGTCCACAAAACGTACGAATCCGAAATGGGCGGTAAAGGGTTCGCTTAC
GATGGTGAAAAGACTCTGTTCACCGTCGGCGCCTTACCCCAAACTAAACTTGAATTCAATGTCGTTTTGGAGAATGCTTC
TTCCAACAGGACAACGCGAGGTGGAAGCCCAAGTACTGAAGGTGAAACAAAACGATCAAGGCGCGTGCCTCAATCGAAGC
AGTATAAGGTGACTTTAAGCTACGCGACAAAAATCCCGATTCAAGCCATTGTTAATGCGCTTCAAGGTCAGGATTCAGAG
CAATTTCACGAAGCAGTTAGGGTTTTGGATGTTCTTCTACGACAACATGCTGCAAAACAAGGCTGTTTATTGGTTCGACA
GTGCTATTTTAAAAACGACCCAGCAAATTTTATAAGTATTGGAGGTGGGGTAGTTGGGTGCAGGGGTTTTCACTCCAGTT
TTCGTGCCACTCAATCTGGTTTAAGTCTAAACATGGATGTGTCAACTACAATGATAGTGAGGCCAGGGAAGGTTGTTGAC
TTTCTTCTTGAGAATCAGAATGTTCGTAATCCTAGGGAGATCGATTGGGTTAAGGCAAAAAGGATGCTGAAGAGTCTTCG
AATCAAGACGTTCCCATCTAATTTGGAGTACAAGATTATTGGGTTGAGTGACCAAGCATGCAGAGACCAGAAGTTTTCAT
TGAAACAAAAGAATCAAGGAGGTGGAAACAGCCCAAGTGACGCCATTGACATAACAGTGTATCAGTACTTTGCTGAGTAT
CGTCGTATACCACTTGAATACTCTGCTGATTATCCATGTTTGGATGTTGGGAAGCCAAAAAAGCCTGTTTATATCCCACT
TGAGTTGTGTGAATTGATTCCCCTTCAACGGTACACCAAGTCATTGTCAAATCTACAAAGAGCTTCACTGGTTGAGAAGT
CAAGACAAAAGCCTCAAGAGCGAATGAGAGCATTGAGTGGGGCACTAAGACAAAGTAACTACGATGCTGATCCTCTCATT
AATGCCACTGGAATTACAATCAGTACCACTTTCACCCAAGTAGAGGGTCGAGTTCTGGAACCTCCAAAGTTGAAATTTGG
GAGAGGAAGTGACATGGTGCCACGTAGCGGTAGATGGAACTTCAACAACAAGACACTTGTCGAGCCAACAAAGATTAGCT
GCTGGGTGGTTGTCAACTTTTCTGCAAGATGCGACATGAATTCCCTCAAGAACAATCTTCGCACTTGTTCTCAAGCAAAA
GGAATTAATCTTGATCCACCTTTTGGCGTACTTGAAGAGAACCCTCAGTTCAAACGCAGTCCCGCTCCTATTCGCGTGGA
GAAAATGTTTGAAGAGATAAAACAAAGACTCCCGGGCCCACCTTCTTTTATCATGTGCATCCTCCCTGAACGCAAAAACT
CCGACCTCTATGGTCCATGGAAGCGAAAATGCCTGGTGGACCATGGGATTGTCACACAGTGCATAGCCCCCACTAGGATC
AACGACCAGTATGTCACCAACTTGCTTCTCAAAGTCAACGCAAAGATGGGTGGAATTAACTCTTTGTTGTCGGTTGAGTC
TTCAAACGCGATACCATTGGTGTCTCGGACTCCAACCATAATCTTCGGTATGGACGTGTCCCATGGTTCTCCCGGACGTG
CTGATGTCCCCTCCATTGCTGCTGTTGTAAGCTCAAGGAAATGGCCGCTAATTTCGCGGTACAGAGCATCTGTTCGTGCA
CAGTCAGCAAGAGTTGAAATGATTGACGGTTTGTTCAAGCCTGTTTCACCTACTGAAGATGAGGGAATGATAAGGGAATT
GTTGGATGACTTTTATCTGAGCACTCCTAAGTTGAAGCCCCAGAACATAATCATCTTCAGAGATGGTGTAAGCGAATCAC
AATTCAACCAAGTGCTCAACATCGAGCTTAGTCAGATCATTGAGGCGTGTAAGTTTCTAGATGAACAATGGAATCCCAAG
TTTCTGGTGATTGTCGCACAAAAGACTCATCACACAAAATTTTTCCAAGCAAACTCTGAAGCAAACGTTCCACCAGGAAC
GGTGGTGGACAACAAAGTGTGTCATCCCAAGAGCAATGACTTTTATCTCTGTGCACAAAACGGACCGATTGGGACCACAC
GACCTACGCATTACCATGTGCTATTGGATGAGATTGGTTTTTCTGCTGATGACTTGCAAGAGCTTGTTCATTCCCTTTCT
TATGTGTACCAAAGGAGCACGACTGCCATTTCTGTAGTGGCTCCCATCTGCTATGCCCACCTGGCAGCAGGACAGGTGGG
GCAATTTGTGAAGTTCGATGACATGTCAGATGCTGCGTCCAGTCACAGTGGAAGTGCCGGTGGTGGTTTCACCCAATTGC
CCAAGCTTCACAAAAACGTATGCAGTTCCATGTTCTTCTGTTGAACAA
>H._praealtum_AGO4b_clone_4
AAATGAAGAATTCGTCACCAGTAGCACTGCCACCACCTCCGCCTGTGCTACCATCAGATTTCCTTCCGGGGAAAGTCAAT
GAGTCAAACCGCCGGCCGATGGCCAGGCGTGGATATGGTACTAAAGGTCAAAAGATCCCCCTGTTGACCAACCATTTCAA
TGTCAAATTAAGCAGGACCAACGACCACTTTTTTCAATACAGTGTCGCACTATTTTACGAAGATGGAAATCCCGTTGAGG
CAAAAGGAATTGGTAGAAAAGTTCTCGACATGGTCCACAAAACGTACGAATCCGAAATGGGCGGTAAAGGGTTCGCTTAC
GATGGTGAAAAGACTCTGTTCACCGTCGGCGCCTTACCCCAAACTAAACTTGAATTCAATGTCGTTTTGGAGAATGCTTC
TTCCAACAGGACAACGCGAGGTGGAAGCCCAAGTACTGAAGGTGAAACAAAACGATCAAGGCGCGTGCCTCAATCGAAGC
AGTATAAGGTGACTTTAAGCTACGCGACAAAAATCCCGATTCAAGCCATTGTTAATGCGCTTCAAGGTCAAGACTCAGAG
CAATTTCACGAAGCTGTTAGGGTTTTGGATGTTCTTCTACGACAACATGCTGCAAAACAAGGCTGTTTATTGGTTCGCCA
ATGCTATTTCAAAAACGACCCAGCAAATTTTATAAGTATTGGAGGTGGGGTAGTTGGGTGCAGGGGTTTTCACTCGAGTT
TTCGCGCCACTCAATCTGGTTTAAGTCTAAACATGGATGTGTCAACTACAATGATAGTGAGGCCAGGGAAGGTTGTTGAC
TTTCTTCTTGAGAATCAGAATGTTCGTAATCCTAGGGAGATCGATTGGGTTAAGGCAAAAAGGATGCTGAAGAGTCTTCG
AATCAAGACGTTTCCCTCTAATCTGGAGTACAAGATTATTGGGTTGAGTGACCAAGCATGCAGAGACCAGAAGTTTTCAT
TGAAACAAAAGAATCAAGGAGGTGGAAACAGCCCAAGTGACGCCATTGACATAACAGTGTATCAGTACTTTGCTGAGTAT
CGTCGTATCCCACTTGAATACTCTGCTGATTATCCATGTTTGGATGTTGGAAGGCCAAAAAAGCCTGTTTATATCCCACT
TGAGTTGTGTGAATTGATTCCCCTTCAACGGTACACCAAGTCATTGTCAAATCTACAAAGAGCTTCACTGGTTGAGAAGT
CAAGACAAAAGCCTCAAGAGCGAATGAGAGCATTGACTGGGGCACTAAGACAAAGTAACTACGATGCTGATCCTCTCATT
AATGCCACTGGAATTACAATCAGTACCACTTTCACCCAAGTAGAGGGTCGAGTTCTGGAACCTCCAAAGTTGAAATTTGG
GAGAGGAAGTGACATGGTGCCACGTAGCGGTAGATGGAACTTCAACAACAAGACACTTGTTGAGCCAACAAAGATCAGCT
GCTGGGTGGTTGTCAACTTTTCTGCAAGATGCGACATGAATTCCCTCAAGAACAATCTTCGCACTTGTTCTCAAGCAAAA
GGAATTAATCTTGATCCACCTTTTGGCGTACTTGAAGAGAACCCTCAGTTCAAACGCAGTCCCGCTCCTATTCGCGTGGA
GAAAATGTTTGAAGAGATAAAACAAAGACTCCCGGGCCCACCTTCTTTTATCATGAGCATCCTCCCTGAACGCAAAAACT
CCGACCTCTATGGTCCATGGAAGCGAAAATGCCTGGTGGACCATGGGATTGTCACACAGTGCATAGCCCCCACTAGGATC
AACGACCAGTATGTCACCAACTTGCTTCTCAAAGTCAACGCAAAGATGGGTGGAATTAACTCTTTGTTGTCGGTTGAGTC
TTCAAACGCGATACCATTGGTGTCGAGGACTCCAACCATAATCTTCGGTATGGACGTGTCCCATGGTTCTCCTGGACGTG
CTGATGTCCCCTCCATTGCTGCTGTTGTAAGCTCAAGGAAATGGCCGCTAATTTCGCGGTACAGAGCATCTGTTCGTGCA
CAGTCAGCAAGAGTTGAAATGATTGACGGTTTGTTCAAGCCTGTTTCACCTACTGAAGATGAGGGAATGATAAGGGAATT
GTTGGATGACTTTTATCTGAGCACTCCGAAGCTGAAGCCCCAGAATATAATCATTTTTAGAGATGGTGTAAGCGAATCAC
AATTCAACCAAGTGCTCAACATCGAGCTTAGTCAGATCATTGAGGCGTGTAAGTTTCTAGATGAACAATGGAATCCCAAG
TTTCTGGTGATTGTCGCACAAAAGACTCATCACACAAAATTTTTCCAAGCAAACTCTGAAGCAAACGTTCCGCCAGGAAC
GGTGGTGGACAACAAAGTGTGTCATCCCAAGAGCAATGACTTTTATCTCTGTGCACAAAACGGACCGATTGGGACCACAC
GACCTACGCATTACCATGTGCTATTGGATGAGATTGGTTTTTCTGCTGATGACTTGCAAGAGCTTGTTCATTCCCTTTCT
TATGTGTACCAAAGGAGCACGACTGCCATTTCTGTAGTGGCTCCCATCTGCTATGCCCACCTGGCAGCAGGACAGGTGGG
GCAATTTGTGAAGTTCGATGACATGTCAGATGCTGCGTCCAGTCACAGTGGAAGTGCAGGTGGTGGTTTCACCCAATTGC
CCAAGCTTCACAAAAACGTTTGCAGTTCCATGTTCTTTTGCTGAACAA
>H._praealtum_AGO4b_clone_2
AAATGAAGAATTCGTCACCAGTAGCACTGCCACCACCTCCGCCTGTGCTACCATCAGATTTCCTTCCGGCGAAAGTCAAT
GAGTCAAACCGCCGGCCGATGGCCAGGCGTGGATATGGTACTAAAGGTCAAAAGATCCCCCTGTTGACCAACCATTTCAA
TGTCAAATTAAGCAGGACCAACGACCACTTTTTTCAATACAGTGTCGCACTATTTTACGAAGATGGAAATCCCGTTGAGG
CAAAAGGAATTGGTAGAAAAGTTCTCGACATGGTCCACAAAACGTACGAATCCGAAATGGGCGGTAAAGGGTTCGCTTAC
GATGGTGAAAAGACTCTGTTCACCGTCGGCGCCTTACCCCAAACTAAACTTGAATTCAATGTCGTTTTGGAGAATGCTTC
TTCCAACAGGACAACGCGAGGTGGAAGCCCAAGTACTGAAGGTGAAACAAAACGATCAAGGCGCGTGCCTCAATCGAAGC
AGTATAAGGTGACTTTAAGCTACGCGACAAAAATCCCGATCCAAGCCATTGTTAATGCGCTTCAAGGTCAAGATTCAGAG
CAATTTCACGAAGCAGTTAGGGTTTTGGATGTTCTTCTACGACAACATGCTGCAAAACAAGGCTGTTTATTGGTTCGACA
GTGCTATTTTAAAAACAACCCAGCAAATTTTATAAGTATTGGAGGTGGGGTAGTTGGGTGCAGGGGTTTTCACTCCAGTT
TTCGTGCCACTCAATCTGGTTTAAGTCTAAACATGGATGTGTCAACTACAATGATAGTGAGGCCAGGGAAGGTTGTTGAC
TTTCTTCTTGAGAATCAGAATGTTCGTAATCCTAGGGAGATCGATTGGGTTAAGGCAAAAAGGATGCTGAAGAGTCTTCG
AATCAAGACGTTCCCATCTAATTTGGAGTACAAGATTATTGGGGTTGAGTGACCAAGCATGCAGAGACCAGAAGTTTTCA
TTGAAACAAAAGAATCAAGGGAGGTGGAAACAGCCCAAGTGACGCCATTGACATAACAGTGTATCAGTACTTTGCTGAGT
ATCGTCGTATACCACTTGAATACTCTGCTGATTATCCATGTTTGGATGTTGGGAAGCCAAAAAAGCCTGTTTATATCCCA
CTTGAGTTGTGTGAATTGATTCCCCTTCAACGGTACACCAAGTCATTGTCAAATCTACAAAGAGCTTCACTGGTTGAGAA
GTCAAGACAAAAGCCTCAAGAGCGAATGAGAGCATTGAGTGGGGCACTAAGACAAAGTAACTACGATGCTGATCCTCTCA
TTAATGCCACTGGAATTACAATCAGTACCACTTTCACCCAAGTAGAGGGTCGAGTTCTGGAACCTCCAAAGTTGAAATTT
GGGAGAGGAAGTGACATGGTGCCACGTAGCGGTAGATGGAACTTCAACAACAAGACACTTGTTGAGCCAACAAAGATTAG
CTGCTGGGTGGTTGTCAACTTTTCTGCAAGATGCGACATGAATTCCCTCAAGAACAATCTTCGCACTTGTTCTCAAGCAA
AAGGAATTAATCTTGATCCACCTTTTGGCGTACTTGAAGAGAACCCTCAGTTCAAACGCAGTCCCGCTCCTATTCGCGTG
GAGAAAATGTTTGAAGAGATAAAACAAAGACTCCCGGGCCCACCTTCTTTTATCATGTGCATCCTCCCTGAACGCAAAAA
CTCCGACCTCTATGGTCCATGGAAGCGAAAATGCCTGGTGGACCATGGGATTGTCACACAGTGCATAGCCCCCACTAGGA
TCAACGACCAGTATGTCACCAACTTGCTTCTCAAAGTCAACGCAAAGATGGGTGGAATTAACTCTTTGTTGTCGGTTGAG
TCTTCAAACGCGATACCATTGGTGTCTCGGACTCCAACCATAATCTTCGGTATGGACGTGTCCCATGGTTCTCCTGGACG
TGCTGATGTCCCCTCCATTGCTGCTGTTGTAAGCTCAAGGAAATGGCCGCTAATTTCGCGGTACAGAGCATCTGTTCGTG
CACAGTCAGCAAGAGTTGAAATGATTGACGGTTTGTTCAAGCCTGTTTCACCTACTGAAGATGAGGGAATGATAAGGGAA
TTGTTGGATGACTTTTATCTGAGCACTCCTAAGTTGAAGCCCCAGAACATAATCATCTTCAGAGATGGTGTAAGCGAATC
ACAATTCAACCAAGTGCTCAACATCGAGCTTAGTCAGATCATTGAGGCGTGTAAGTTTCTAGATGAACAATGGAATCCCA
AGTTTCTGGTGATTGTCGCACAAAAGACTCATCACACAAAATTTTTCCAAGCAAACTCTGAAGCAAACGTTCCACCAGGA
ACGGTGGTGGACAACAAAGTGTGTCATCCCAAGAGCAATGACTTTTATCTCTGTGCACAAAACGGACCGATTGGGACCAC
ACGACCTACGCATTACCATGTGCTATTGGATGAGATTGGTTTTTCTGCTGATGACTTGCAAGAGCTTGTTCATTCCCTTT
CTTATGTGTACCAAAGGAGCACGGCTGCCATTTCTGTAGTGGCTCCCATCTGCTATGCCCACCTGGCAGCAGGACAGGTG
GGGCAATTCGTGAAGTTCGATGACATGTCAGATGCTGCGTCCAGTCACAGTGGAAGTGCCGGTGGTGGTTTCACCCAATT
GCCCAAGCTTCACAAAAACGTATGCAGTTCCATGTTCTTTTGCTGAACAA
>H._praealtum_AGO4b_clone_1
AAATGAAGAATTCGTCACCAGTAGCACTGCCACCACCTCCGCCTGTGCTACCATCAGATTTCCTTCCGGGGAAAGTCAAT
GAGTCAAACCGCCGGCCGATGGCCAGGCGTGGATATGGTACTAAAGGTCAAAAGATCCCCCTGTTGACCAACCATTTCAA
TGTCAAATTAAGCAGGACCAACGACCACTTTTTTCAATACAGTGTCGCACTATTTTACGAAGATGGAAATCCCGTTGAGG
CAAAAGGAATTGGTAGAAAAGTTCTCGACATGGTCCACAAAACGTACGAATCCGAAATGGGCGGTAAAGGGTTCGCTTAC
GATGGTGAAAAGACTCTGTTCACCGTCGGCGCCTTACCCCAAACTAAACTTGAATTCAATGTCGTTTTGGAGAATGCTTC
TTCCAACAGGACAACGCGAGGTGGAAGCCCAAGTACTGAAGGTGAAACAAAACGACCAAGGCGCGTGCCTCAATCGAAGC
AGTATAAGGTGACTTTAAGCTACGCGACAAAAATCCCGATTCAAGCCATTGTTAATGCGCTTCAAGGTCAAGATTCAGAG
CAATTTCACGAAGCTGTTAGGGTTTTGGATGTTCTTCTACGACAACATGCTGCAAAACAAGGCTGTTTATTGGTTCGCCA
ATGCTATTTCAAAAACGACCCAGCAAATTTTATAAGTATTGGAGGTGGGGTAGTTGGGTGCAGGGGTTTTCACTCGAGTT
TTCGCGCCACTCAATCTGGTTTAAGTCTAAACATGGATGTGTCAACTACAATGATAGTGAGGCCAGGGAAGGCTGTTGAC
TTTCTTCTTGAGAATCAGAATGTTCGTAATCCTAGGGAGATCGATTGGGTTAAGGCAAAAAGGATGCTGAAGAGTCTTCG
AATCAAGACGTTTCCCTCTAATCTGGAGTACAAGATTATTGGGTTGAGTGACCAAGCATGCAGAGACCAGAAGTTTTCAT
TGAAACAAAAGAATCAAGGAGGTGGAAACAGCCCAAGTGACGCCATTGACATAACAGTGTATCAGTACTTTGCTGAGTAT
CGTCGTATCCCACTTGAATACTCTGCTGATTATCCATGTTTGGATGTTGGAAGGGCAAAAAAGCCTGTTTATATCCCACT
TGAGTTGTGTGAATTGATTCCCCTTCAACGGTACACCAAGTCATTGTCAAATCTACAAAGAGCTTCACTGGTTGAGAAGT
CAAGACAAAAGCCTCAAGAGCGAATGAGAGCATTGACTGGGGCACTAAGACAAAGTAACTACGATGCTGATCCTCTCATT
AATGCCACTGGAATTACAATCAGTACCACTTTCACCCAAGTAGAGGGTCGAGTTCTGGAACCTCCAAAGTTGAAATTTGG
GAGAGGAAGTGACATGGTGCCACGTAGCGGTAGATGGAACTTCAACAACAAGACACTTGTTGAGCCAACAAAGATTAGCT
GCTGGGTGGTTGTCAACTTTTCTGCAAGATGCGACATGAATTCCCTCAAGAACAATCTCCGCACTTGTTCTCAAGCAAAA
GGAATTAATCTTGATCCACCTTTTGGCGTACTTGAAGAGAACCCTCAGTTCAAACGCAGTCCCGCTCCTATTCGCGTGGA
GAAAATGTTTGAAGAGATAAAACAAAGACTCCCGGGCCCACCTTCTTTTATCATGTGCATCCTCCCTGAACGCAAAAACT
CCGACCTCTATGGTCCATGGAAGCGAAAATGCCTGGTGGACCATGGGATTGTCACACAGTGCATAGCCCCCACTAGGATC
AACGACCAGTATGTCACCAACTTACTTCTCAAAGTCAACGCAAAGATGGGTGGAATTAACTCTTTGTTGTCGGTTGAGTC
TTCAAACGCGATACCATTGGTGTCGAGGACTCCAACCATAATCTTCGGTATGGACGTGTCCCATGGTTCTCCTGGACGTG
CTGATGTCCCCTCCATTGCTGCTGTTGTAAGCTCAAGGAAATGGCCGCTAATTTCGCGGTACAGAGCATCTGTTCGTGCA
CAGTCAGCAAGAGTTGAAATGATTGACGGTTTGTTCAAGCCTGTTTCACCTACTGAAGATGAGGGAATGATAAGGGAATT
GTTGGATGACTTTTATCTGAGCACTCCGAAGCTGAAGCCCCAGAACATAATCATTTTTAGAGATGGTGTAAGCGAATCAC
AATTCAACCAAGTGCTCAACATCGAGCTTAGTCAGATCATTGAGGCGTGTAAGTTTCTAGATGAACAATGGAATCCCATG
TTTCTGGTGATTGTCGCACAAAAGACTCATCACACAAAATTTTTCCAAGCAAACTCTGAAGCAAACGTTCCACCAGGAAC
GGTGGTGGACAACAAAGTGTGTCATCCCAAGAGCAATGACTTTTATCTCTGTGCACAAAACGGACCGATTGGGACCACAC
GACCTACGCATTACCATGTGCTATTGGATGAGATTGGTTTTTCTGCTGATGACTTGCAAGAGCTTGTTCATTCCCTTTCT
TATGTGTACCAAAGGAGCACGACTGCCATTTCTGTAGTGGCTCCCATCTGCTATGCCCACCTGGCAGCAGGACAGGTGGG
GCAATTTGTGAAGTTCGATGACATGTCAGATGCTGCGTCCAGTCACAGTGGAAGTGCAGGTGGTGGTTTCACCCAATTGC
CCAAGCTTCACAAAAACGTTTGCAGTTCCATGTTCTTTTGCTGAACAA
>H._praealtum_AGO4a_Consensus_CDS
ATGGATTCTGAGAATGGAAATGGTGATGCGTTGCCACCACCGCCACCTGTCCCTGAAGATGTTGTCCCAATCAAAGCCGA
GCCTGAAAAAAAGAAAGTGATGAGGGTACCAATGGGAAGGCGTGGTTTAGCCACCAAAGGGAACAAAGTCCAGCTGTTGA
CTAACCACTTTAAAGTCAACGTCTCTAATGTTGATGGACACTTCTTCCATTATAGTGTGGCTCTATTCTATGAAGATGGT
CGCCCAATAGATGGAAAAGGCATAGGCCGAAAAGTACTCGATAGGGTCCACGAAACCTACGGATCCGAACTCGCAGGAAA
AGAATTCGCGTACGATGGAGAAAAGAGCTTGTTCACTGTTGGAGCTCTCCCACGTAACAAACTCGAGTTCACTGTTGTAC
TCGAGAATGTCACTTCTAATAGAAACAATGGAAACGCAAGCCCTGGGAGCCCCGACAATGACAAGAAAAGAATCAGGCGT
TCGTATCAATCCAAGACTTTTAAAGTGGAGTTGAGTTTTGCTGCAAAAATCCCGATGCAGGCAATTGCACAGGCTTTGAG
AGGACAGGAATCTGAAAATTCCATGGAGGCTTTGAGAGTGCTTGATATCATCTTGAGGCAACATGCAGCTAAACAGGGTT
GTCTGCTTGTACGTCAATCCTTTTTCCACAATGATGTTAAGAATTTTGCTGATGTTGGAGGCGGCGTTCTTGGATGCCGA
GGCTTCCATTCCAGTTTCCGCACATCTCAGGGCGGTCTTTCCCTCAACATTGATGTGTCTACTACCATGATTATCCAACC
TGGGCCAGTGGTTGATTTTCTGATTGCCAATCAAAACGTGAAAGATCCCTACTCTATTGACTGGGCAAAGGCAAAGCGTA
CTTTGAAGAATCTGAGGGTGAAGACTAGCCCAACAAATACTGAGTACAAGATCACGGGTTTGAGTGAGAAGCCCTGCAAT
CAGCAGATGTTTTCCTTGAGGCAGAAGACAAAAGATGAGAACGGTGAGTTCGAGACTCAGGAAGTTACTGTTTACGATTA
TTTTGTGAACCTTCGCAAAATTGAACTGCGCTATTCTGGTGACCTTCCTTGTGTGAATGTTGGGAAGCCAAAAAGGCCAA
CTTACATCCCTCTTGAGCTCTGTTCATTGGTCTCTCTGCAACGTTACACAAAAGCTCTCAACACCATGCAAAGAGCCTCT
TTGGTGGAGAAATCTCGACAGAAACCTCAAGAAAGAATGAGGGTTTTGGGCGATGCACTGAAGCTCAATAACTATGATGC
GGAGCCTTTGTTGAAATCTTGTGGTATCTCGATAAACAGCAGCTTCACACAAGTGGAAGGACGTGTTCTCCCTGCCCCAA
GGCTGAAGGTTGGGAACGGTGAAGACTTTTTCCCGCGAAATGGTCGCTGGAATTTTAACAACAAGAAACTCGTGGACCCC
ACGAAAATCGAAAAATGGGCTGTGGTGAACTTTTCTGCTCGCTGTGACATCCGCAATCTTGTGAGGGATTTGATCAAATG
TGGTGGTCTTAAAGGAATCAAAATTGACGAGCCTTTTGATGTGTTTGAGGAGAGCCAACAAAACAGGAGGGCTCCACCTC
TTGTTAGAGTGGAGAAAATGTTTGAGAGCATTCAGTCTAAACTTCCTGGTGCCCCACAGTTTCTCCTTTGTCTGTTACCC
GAAAGAAAGAACTCTGATCTCTATGGTCCGTGGAAGAGGAAGAATCTTGCAGAGTATGGAATTGTGACCCAATGCATAGC
TCCAATGAGGGTCAATGATCAGTATTTGACTAATGTTCTTTTGAAGATCAATGCCAAGCTTGGAGGACTAAACTCAATGT
TAGCTGTGGAGCACTCCCCTTCTATTCCAATGGTATCCAAGGCCCCCACAATCATCCTGGGTATGGATGTATCTCACGGA
TCACCGGGCCAATCTGACATCCCCTCCATTGCAGCTGTGGTTAGTTCCCGACACTGGCCTTTAATCTCACGCTACAGAGC
TTCTGTCCGTACCCAGTCTCCTAAGGTGGAGATGATAGATTCCCTTTTCAAGAAAGTGTCCGACACCGAAGATGAAGGCA
TCATGCGGGAGCTTCTTCTCGACTTCTATACAAGTTCTGCAAAACGCAAGCCAGATCAGATTATTATCTTCAGGGACGGT
GTGAGTGAGTCGCAATTCAACCAGGTTCTCAACATTGAACTGGACCAAATTATCGAGGCCTGCAAGTTCCTTGATGAGAA
GTGGAACCCGAAGTTTCTTGTTATAATTGCTCAGAAGAATCACCACACCAAGTTTTTCCAGCCTGGATCGCCAGATAATG
TTCAACCTGGAACGGTGATTGATAACAAGGTTTGTCATCCTCGCAACAATGATTTCTACATGTGTGCACATGCTGGGATG
ATTGGGACAACTAGGCCCACCCACTACCATGTCCTGTACGATGAAATTGGTTTCTCAGCTGATGACCTTCAGGAGCTTGT
TCACTCGCTCTCATATGTTTACCAGAGAAGCACTACTGCAATATCTATCGTTGCTCCAATTTGTTATGCACATTTAGCAG
CCACTCAGATGTCCCAGTTCATGAAGTTTGAGGACCACTCTGAGACATCTTCAAGCCACGGTGGGACCGGGGTGACATCA
GCTGGAGCCGTCGCAGTTCCTCAGTTGCCAAAACTCCAGGAGGCTGTTGCAAACTCCATGTTTTTCTGTTAA
>H._praealtum_AGO4a_clone_12
ATGGATTCCGAGAATGGAAATGGTGATGCTTTGCCACCTCCGCCACCTGTCCCAGAAGATGTTGTCCCAATCAAAGCGGA
GCCTGAGAAAAAGAAAGTGATGAGGGTTCCAATGGGAAGGCGTGGTTTAGCCACCAAAGGGAACAAAGTCCAGCTGTTGA
CTAACCACTTTAAAGTCAACGTCTCTAATGTTGATGGACACTTCTTCCATTATAGTGTGGCTCTATTCTATGAAGATGGT
CGCCCAATAGATGGAAAAGGCATAGGCCGAAAAGTACTCGATAGGGTCCACGAAACCTACGGATCCGAACTCGCAGGAAA
AGAATTCGCGTACGATGGAGAAAAGAGCTTGTTCACTGTTGGAGCTCTCCCTCGAAACAAACTCGAGTTCACTGTTGTAC
TTGAGAACGTCACTTCCAACAGAAACAATGGAAACGCAAGCCCTGGGAGCCCTGACAATGACAAGAAAAGAATCAGGCGT
TCGTATCAGTCCAAGACTTTTAAAGTGGAGTTGAGTTTTGCTGCAAAAATCCCGATGCAGGCAATTGCACAGGCTTTGAG
AGGTCAGGAATCTGAAAATTCCATGGAGGCTTTAAGGGTGCTTGATATCATCTTGAGGCAACATGCAGCCAAACAGGGTT
GTCTGCTTGTACGTCAATCCTTTTTTCACAATGATGTTAAGAATTTTGCTGATGTTGGAGGCGGCGTTCTTGGATGCCGA
GGTTTCCATTCCAGTTTCCGAACATCTCAGGGCGGTCTTTCCCTCAACATTGATGTGTCTACTACTATGATTATCCAACC
TGGACCAGTGGTTGACTTTCTGATTGCTAACCAGAACGTGAAAGATCCCTACTCCATTGACTGGGCAAAGGCAAAGCGTA
CTTTGAAGAACCTCAGGGTGAAGACCAGCCCTACAAATACTGAGTACAAGATCACCGGTTTGAGTGAGAAGCCCTGCAAT
CAGCAGATGTTTTCCTTGAGGCAGAAGACAAAAGATGAGAACGGTGAGTTCGAGACTCAGGAAGTTACTGTTTACGATTA
TTTTGTGAACCTTCGCAAAATTGAACTGCGCTATTCTGGTGACCTTCCTTGTGTGAATGTTGGGAAGCCAAAAAGGCCAA
CTTACATCCCTCTTGAGCTCTGTTCATTGGTCTCTCTGCAACGTTACACAAAAGCTCTCAACACCATGCAAAGAGCCTCT
TTGGTGGAGAAATCTCGACAGAAACCTCAAGGAAGAATGAGGGTTTTGGGCGATGCACTGAAGCTCAATAACTATGATGC
GGAGCCTTTGTTGAAATCTTGTGGTATCTCGATAAACAGCAGCTTCACACAAGTGGAAGGACGTGTTCTCCCTGCCCCAA
GGCTGAAGGTTGGGAACGGTGAAGACTTTTTCCCGCGAAATGGTCGCTGGAATTTTAACAACAAGAAACTCGTGGACCCC
ACGAAAATCGAAAAATGGGCTGTGGTGAACTTTTCTGCTCGCTGTGACATCCGCAATCTTGTGAGGGATTTGATCAAATG
TGGTGGTCTTAAAGGAATCAAAATTGACGAGCCTTTTGATGTGTTTGAGGAGAGCCAACAAAACAGGAGGGCTCCACCTC
TTGTTAGAGTGGAGAAAATGTTTGAGAGCATTCAGTCTAAACTTCCTGGTGCCCCACAGTTTCTCCTTTGTCTGTTACCC
GAAAGAAAGAACTCTGATCTCTATGGTCCGTGGAAGAGGAAGAATCTTGCAGAGTATGGAATTGTGACCCAATGCATAGC
TCCAATGAGGGTCAATGATCAGTATTTGACTAATGTTCTTTTGAAGATCAATGCCAAGCTTGGAGGACTGAACTCAATGT
TAGCTGTGGAGCACTCCCCTTCTATTCCAATGGTATCCAAGGCCCCCACAATCATCCTGGGTATGGATGTATCTCACGGA
TCACCGGGCCAATCTGACATCCCCTCCATTGCAGCTGTGGTTAGTTCCCGACACTGGCCTTTAATCTCACGCTACAGAGC
TTCTGTCCGTACCCAGTCTCCTAAGGTGGAGATGATAGATTCCCTTTTCAAGAAGGTGTCCGACACCGAAGATGAAGGCA
TCATGCGGGAGCTTCTTCTTGACTTCTATACAAGTTCTGCAAAACGCAAGCCAGATCAGATTATTATCTTCAGGGACGGT
GTGAGTGAGTCGCAATTCAACCAGGTTCTCAACATTGAACTGGACCAAATTATCGAGGCCTGCAAGTTCCTTGATGAGAA
GTGGAACCCGAAGTTTCTTGTTATAATTGCTCAGAAGAATCACCACACCAAGTTTTTCCAGCCTGGATCGCCAGATAATG
TTCAACCTGGAACGGTGATTGATAACAAGGTTTGTCATCCTCGCAACAATGATTTCTACATGTGTGCACATGCTGGGATG
ATTGGGACAACTAGGCCCACCCACTACCATGTCCTGTACGATGAAATTGGTTTCTCAGCTGATGACCTTCAGGAGCTTGT
TCACTCGCTCTCATATGTTTACCAGAGAAGCACTACTGCAATATCTATCGTTGCTCCAATTTGTTATGCACATTTAGCAG
CCACTCAGATGTCCCAGTTCATGAAGTTTGAGGACCACTCTGAGACATCTTCAAGCCACGGTGGGACCGGGGTGACATCA
GCTGGAGCCGTCGCAGTTCCTCAGTTGCCAAAACTCCAGGAGGCTGTTGCAAACTCCATGTTTTTCTGTTAA
>H._praealtum_AGO4a_clone_10
ATGGATTCTGAGAATGGAAATGGTGATGCGTTGCCACCACCGCCACCTGTCCCTGAAGATGTTGTCCCAATCAAAGCGGA
GCCTGAGAAAAAGAAAGTGATGAGGGTCCCAATGGGAAGGCGTGGTTTAGCCACCAAAGGGAACAAAGTCCAGCTGTTGA
CTAACCACTTCGAAGTCAATGTCTCTAATGTTGATGGACACTTCTTTCACTACAGTGTGGCTCTATTCTATGAAGATGGT
CGCCCAATAGATGGTAAAGGCATAGGCCGAAAAGTACTCGATCGGGTACACGAAACCTACGGTTCCGAACTCGCAGGAAA
AGAATTCGCGTACGATGGAGAAAAGAGCTTGTTCACTGTTGGAGCTCTCCCTCGAAACAAACTCGAGTTCACTGTTGTAC
TTGAGAACGTCACTTCCAACAGAAACAATGGAAACGCAAGCCCTGGGAGCCCTGACAATGACAAGAAAAGAATCAGGCGT
TCGTATCAGTCCAAGACTTTTAAAGTGGAGTTGAGTTTTGCTGCAAAAATCCCGATGCAGGCAATTGCACAGGCTTTGAG
AGGTCAGGAATCTGAAAATTCCATGGAGGCTTTAAGGGTGCTTGATATCATCTTGAGGCAACATGCAGCCAAACAGGGTT
GTCTGCTTGTACGTCAATCCTTTTTTCACAATGATGTTAAGAATTTTGCTGATGTTGGAGGCGGCGTTCTTGGATGCCGA
GGTTTCCATTCCAGTTTCCGAACATCTCAGGGCGGTCTTTCCCTCAACATTGATGTGTCTACTACTATGATTATCCAACC
TGGACCAGTGGTTGACTTTCTGATTGCTAACCAGAACGTGAAAGATCCCTACTCCATTGACTGGGCAAAGGCAAAGCGTA
CTTTGAAGAACCTCAGGGTGAAGACCAGCCCTACAAATACTGAGTACAAGATCACTGGTTTGAGTGAGAAGCCCTGTAAT
CAGCAGATGTTTTCCTTGAGGCAGAAGACAAAAGATGAGAACGGTGAGTTCGAGACTCAGGAAGTTACTGTTTACGATTA
TTTTGTGAACCTTCGCAAAATTGAACTGCGCTATTCTGGTGACCTTCCTTGTGTGAATGTTGGGAAGCCAAAAAGGCCAA
CTTACATCCCTCTTGAGCTCTGTTCATTGGTCTCTCTGCAACGTTACACAAAAGCTCTCAACACCATGCAAAGAGCCTCT
TTGGTGGAGAAATCTCGACAGAAACCTCAAGAAAGAATGAGGGTTTTGGGCGATGCACTGAAGCTCAATAACTATGATGC
GGAGCCTTTGTTGAAATCTTGTGGTATCTCGATAAACAGCAGCTTCACACAAGTGGAAGGACGTGTTCTCCCTGCCCCAA
GGCTGAAGGTTGGGAACGGTGAAGACTTTTTCCCGCGAAATGGTCGCTGGAATTTTAACAACAAGAAACTCGTGGACCCC
ACGAAAATCGAAAAATGGGCTGTGGTGAACTTTTCTGCTCGCTGTGACATCCGCAATCTTGTGAGGGATTTGATCAAATG
TGGTGGTCTTAAAGGAATCAAAATTGACGAGCCTTTTGATGTGTTTGAGGAGAGCCAACAAAACAGGAGGGCTCCACCTC
TTGTTAGAGTGGAGAAAATGTTTGAGAGCATTCAGTCTAAACTTCCTGGTGCCCCACAGTTTCTCCTTTGTCTGTTACCC
GAAAGAAAGAACTCTGATCTCTATGGTCCGTGGAAGAGGAAGAATCTTGCAGAGTATGGAATTGTGACCCAATGCATAGC
TCCAATGAGGGTCAATGATCAGTATTTGACTAATGTTCTTTTGAAGATCAATGCCAAGCTTGGAGGACTAAACTCAATGT
TAGCTGTGGAGCACTCCCCTTCTATTCCAATGGTATCCAAGGCCCCCACAATCATCCTGGGTATGGATGTATCTCACGGA
TCACCGGGCCAATCTGACATCCCCTCCATTGCAGCTGTGGTTAGTTCCCGACACTGGCCTTTAATCTCACGCTACAGAGC
TTCTGTCCGTACCCAGTCTCCTAAGGTGGAGATGATAGATTCCCTTTTCAAGAAAGTGTCCGACACCGAAGATGAAGGCA
TCATGCGGGAGCTTCTTCTCGACTTCTATACAAGTTCTGCAAAACGCAAGCCAGATCAGATTATTATCTTCAGGGACGGT
GTGAGTGAGTCGCAATTCAACCAGGTTCTCAACATTGAACTGGACCAAATTATCGAGGCCTGCAAGTTCCTTGATGAGAA
GTGGAACCCGAAGTTTCTTGTTATAATTGCTCAGAAGAATCACCACACCAAGTTTTTCCAGCCTGGATCGCCAGATAATG
TTCAACCTGGAACGGTGATTGATAACAAGGTTTGTCATCCTCGCAACAATGATTTCTACATGTGTGCACATGCTGGGATG
ATTGGGACAACTAGGCCCACCCACTACCATGTCCTGTACGATGAAATTGGTTTCTCAGCTGATGACCTTCAGGAGCTTGT
TCACTCGCTCTCACATGTTTACCAGAGAAGCGCTACTGCAATATCTATCGTTGCTCCAATTTGTTATGCACATTTAGCAG
CCACTCAGATGTCCCAGTTCATGAAGTTTGAGGACCACTCTGAGACATCTTCAAGCCACGGTGGGACCGGGGTGACATCA
GCTGGAGCCGTCGCAGTTCCTCAGTTGCCAAAACTCCAGGAGGCTGTTGCAAACTCCATGTTTTTCTGTTAA
>H._praealtum_AGO4a_clone_9
ATGGATTCCGAGAATGGAAATGGTGATGCTTTGCCACCTCCGCCACCTGTCCCAGAAGATGTTGTCCCAATCAAAGCGGA
GCCTGAGAAAAAGAAAGTGATGAGGGTTCCAATGGGAAGGCGTGGTTTAGCCACCAAAGGGAACAAAGTCCAGCTGTTGA
CTAACCACTTCAAAGTCAATGTCTCTAATGTTGATGGACACTTCTTTCACTACAGTGTGGCTCTATTCTATGAAGATGGT
CGCCCAATAGATGGTAAAGGCATAGGCCGAAAAGTACTCGATCGGGTACACGAAACCTACGGTTCCGAACTCGCAGGAAA
AGAATTCGCGTACGATGGAGAAAAGAGCTTGTTCACTGTTGGAGCTCTCCCTCGAAACAAACTCGAGTTCACTGTTGTAC
TTGAGAACGTCACTTCCAACAGAAACAATGGAAACGCAAGCCCTGGGAGCCCTGACAATGACAAGAAAAGAATCAGGCGT
TCGTATCAGTCCAAGACTTTTAAAGTGGAGTTGAGTTTTGCTGCAAAAATCCCGATGCAGGCAATTGCACAGGCTTTGAG
AGGTCAGGAATCTGAAAATTCCATGGAGGCTTTAAGGGTGCTTGATATCATCTTGAGGCAACATGCAGCCAAACAGGGTT
GTCTGCTTGTACGTCAATCCTTTTTTCACAATGATGTTAAGAATTTTGCTGATGTTGGAGGCGGCGTTCTTGGATGCCGA
GGTTTCCATTCCAGTTTCCGAACATCTCAGGGCGGTCTTTCCCTCAACATTGATGTGTCTACTACTATGATTATCCAACC
TGGACCAGTGGTTGACTTTCTGATTGCTAACCAGAACGTGAAAGATCCCTACTCCATTGACTGGGCAAAGGCAAAGCGTA
CTTTGAAGAACCTCAGGGTGAAGACCAGCCCTACAAATACTGAGTACAAGATCACCGGTTTGAGTGAGAAGCCCTGCAAT
CAGCAGATGTTTTCCTTGAGGCAGAAGACAAAAGATGAGAACGGTGAGTTCGAGACTCAGGAAGTTACTGTTTACGATTA
TTTTGTGAACCTTCGCAAAATTGAACTGCGCTATTCTGGTGACCTTCCTTGTGTGAATGTTGGGAAGCCAAAAAGGCCAA
CTTACATCCCTCTTGAGTTCTGTTCATTGGTCTCTCTGCAACGTTACACGAAAGCGCTCAACACCATGCAAAGAGCCTCT
TTGGTGGAGAAATCTCGACAGAAACCTCAAGAAAGAATGAGGGTTTTGGGCGATGCACTGAAGCACAATAACTATGATGC
GGAGCCTTTGTTGAAATCTTGTGGTATCTCGATAAACAGCAACTTCACACAAGTGGAAGGACGTGTTCTCCCTGCCCCAA
GGCTGAAGGTTGGGAACGGTGAAGACTTTTTCCCGCGAAATGGTCGCTGGAATTTTAACAACAAGAAACTCGTGGACCCC
ACGAAAATCGAAAAATGGGCTGTGGTGAACTTTTCTGCTCGCTGTGACATCCGCAATCTTGTGAGGGATTTGATCAAATG
TGGTGGTCTTAAAGGAATCAAAATTGACGAGCCTTTTGATGTGTTTGAGGAGAGCCAACAAAACAGGAGGGCTCCACCTC
TTGTTAGAGTGGAGAAAATGTTTGAGAGCATTCAGTCTAAACTTCCTGGTGCCCCACAGTTTCTCCTTTGTCCGTTACCC
GAAAGAAAGAACTCTGATCTCTATGGTCCGTGGAAGAGGAAGAATCTTGCAGAGTATGGAATTGTGACCCAATGCATAGC
TCCAATGAGGGTCAATGATCAGTATTTGACTAATGTTCTTTTGAAGATCAATGCCAAGCTTGGAGGACTGAACTCAATGT
TAGCTGTGGAGCACTCCCCTTCTATTCCAATGGTATCCAAGGCCCCCACAATCATCCTGGGTATGGATGTATCTCACGGA
TCACCGGGCCAATCTGACATCCCCTCCATTGCAGCTGTGGTTAGTTCCCGACACTGGCCTTTAATCTCACGCTACAGAGC
TTCTGTCCGTACCCAGTCTCCTAAGGTGGAGATGATAGATTCCCTTTTCAAGAAGGTGTCCGACACCGAAGATGAAGGCA
TCATGCGGGAGCTTCTTCTTGACTTCTATACAAGTTCTGCAAAACGCAAGCCAGATCAGATTATTATCTTCAGGGACGGT
GTGAGTGAGTCGCAATTCAACCAGGTTCTCAACATTGAACTGGACCAAATTATCGAGGCCTGCAAGTTCCTTGATGAGAA
GTGGAACCCGAAGTTTCTTGTTATAATTGCTCAGAAGAATCACCACACCAAGTTTTTCCAGCCTGGATCGCCAGATAATG
TTCAACCTGGAACGGTGATTGATAACAAGGTTTGTCATCCTCGCAACAATGATTTCTACATGTGTGCACATGCTGGGATG
ATTGGGACAACTAGGCCCACCCACTACCATGTCCTGTACGATGAAATTGGTTTCTCAGCTGATGACCTTCAGGAGCTTGT
TCACTCGCTCTCATATGTTTACCAGAGAAGCACTACTGCAATATCTATCGTTGCTCCAATTTGTTATGCACATTTAGCAG
CCACTCAGATGTCCCAGTTCATGAAGTTTGAGGACCACTCTGAGACATCTTCAAGCCACGGTGGGACCGGGGTGACATCA
GCTGGAGCCGTCGCAGTTCCTCAGTTGCCAAAACTCCAGGAGGCTGTTGCAAACTCCATGTTTTTCTGTTAA
>H._praealtum_AGO4a_clone_8
ATGGATTCTGAGAATGGAAATGGTGATGCGTTGCCACCACCGCCACCTGTCCCTGAAGATGTTGTCCCAATCAAAGCCGA
GCCTGAAAAAAAGAAAGTGATGAGGGTACCAATGGGAAGGCGTGGTTTAGCCACCAAAGGGAACAAAGTCCAGCTGTTGA
CTAACCACTTTAAAGTCAACGTCTCTAATGTTGATGGACACTTCCTCCATTATAGTGTGGCTCTATTCTATGAAGATGGT
CGCCCAATAGATGGAAAAGGCATAGGCCGAAAAGTACTCGATAGGGTCCACGAAACCTACGGATCCGAACTCGCAGGAAA
AGAATTCGCGTACGATGGAGAAAAGAGCTTGTTCACTGTTGGAGCTCTCCCACGTAACAAACTCGAGTTCACTGTTGTAC
TCGAGAATGTCACTTCTAATAGAAACAATGGAAACGCAAGCCCTGGGAGCCCCGACAATGACAAGAAAAGAATCAGGCGT
TCGTATCAATCCAAGACTTTTAAAGTGGAGTTGGGTTTTGCTGCAAAAATCCCGATGCAGGCAATTGCACAGGCTTTGAG
AGGACAGGAATCTGAAAATTCCATGGAGGCTTTGAGAGTGCTTGATATCATCTTGAGGCAACATGCAGCTAAACAGGGTT
GTCTGCTTGTACGTCAATCCTTTTTCCACAATGATGTTAAGAATTTTGCTGATGTTGGAGGCGGCGTTCTTGGATGCCGA
GGCTTCCATTCCAGTTTCCGCACATCTCAGGGCGGTCTTTCCCTCAACATTGATGTGTCTACTACCATGATTATCCAACC
TGGGCCAGTGGTTGATTTTCTGATTGCCAATCAAAACGTGAAAGATCCCTACTCTATTGACTGGGCAAAGGCAAAGCGTA
CTTTGAAGAACCTCAGGGTGAAGACTAGCCCAACAAATACTGAGTACAAGATCACGGGTTTGAGTGAGAAGCCCTGCAAT
CAGCAGATGTTTTCCTTGAGGCAGAAGACAAAAGATGAGAACGGTGAGTTCGAGACTCAGGAAGTTACTGTTTACGATTA
TTTTGTGAACCTTCGCAAAATTGAACTGCGCTATTCTGGTGACCTTCCTTGTGTGAATGTTGGGAGGCCAAAAAGGCCAA
CTTACATCCCTCTTGAGCTCTGTTCATTGGTCTCTCTGCAACGTTACACAAAAGCTCTCAACACCATGCAAAGAGCCTCT
TTGGTGGAGAAATCTCGACAGAAACCTCAAGAAAGAATGAGGGTTTTGGGCGATGCACTGAAGCTCAATAACTATGATGC
GGAGCCTTTGTTGAAATCTTGTGGTATCTCGATAAACAGCAGCTTCACACAAGTGGAAGGACGTGTTCTCCCTGCCCCAA
GGCTGAAGGTTGGGAACGGTGAAGACTTTTTCCCGCGAAATGGTCGCTGGAATTTTAACAACAAGAAACTCGTGGACCCC
ACGAAAATCGAAAAATGGGCTGTGGTGAACTTTTCTGCTCGCTGTGACATCCGCAATCTTGTGAGGGATTTGATCAAATG
TGGTGGTCTTAAAGGAATTAAAATTGACGAGCCTTTTGATGTGTTTGAGGAGAGCCAACAAAACAGGAGGGCTCCACCTC
TTGTTAGAGTGGAGAAAATGTTTGAGAGCATTCAGTCTAAACTTCCTGGTGCCCCACAGTTTCTACTTTGTCTGTTACCC
GAAAGAAAGAACTCTGATCTCTATGGTCCGTGGAAGAGGAAGAATCTTGCAGAGTATGGAATTGTGACCCAATGCATAGC
TCCAATGAGGGTCAATGATCAGTATTTGACTAATGTTCTTTTGAAGATCAATGCCAAGCTTGGAGGACTGAACTCAATGT
TAGCTGTGGAGCACTCCCCTTCTATTCCAATGGTATCCAAGGCCCCCACAATCATCCTGGGTATGGATGTATCTCACGGA
TCACCGGGCCAATCTGACATCCCCTCCATTGCAGCTGTGGTTAGTTCCCGACACTGGCCTTTAATCTCACGCTACAGAGC
TTCTGTCCGTACCCAGTCTCCTAAGGTGGAGATGATAGATTCCCTTTTCAAGAAAGTGTCCGACACCGAAGATGAAGGCA
TCATGCGGGAGCTTCTTCTTGACTTCTATACAAGTTCTGCAAAACGCAAGCCAGATCAGATTATTATCTTCAGGGACGGT
GTGAGTGAGTCGCAATTCAACCAGGTTCTCAACATTGAACTGGACCAAATTATCGAGGCCTGCAAGTTCCTTGATGAGAA
GTGGAACCCAAAGTTTCTTGTTATAATTGCTCAGAAGAATCACCACACCAAGTTTTTCCTGCCTGGATCGCCAGATAATG
TTCAACCTGGAACGGTGATTGATAACAAGGTTTGTCATCCTCGCAACAATGATTTCTACATGTGTGCACATGCTGGGATG
ATTGGTACAACTAGGCCCACCCACTACCATGTCCTGTACGATGAAATTGGTTTCTCAGCTGATGACCTTCAGGAGCTTGT
TCACTCACTCTCCTATGTTTACCAGAGAAGCACTACTGCATTATCTATCGTTGCTCCAATTTGTTATGCACATTTAGCAG
CCACTCAGATGTCCCAGTTCATGAAGTTTGAGGACCACTCTGAGACATCTTCAAGCCACGGTGGGACCGGGGTGACATCA
GCTGGAGCCGTCGCAGTTCCTCAGTTGCCAAAACTCCAGGAGGCTGTTGCAAACTCCATGTTTTTCTGTTAA
>H._praealtum_AGO4a_clone_6
ATGGATTCTGAGAATGGAAATGGTGATGCGTTGCCACCACCGCCACCTGTCCCTGAAGATGTTGTCCCAATCAAAGCCGA
GCCTGAAAAAAAGAAAGTGATGAGGGTACCAATGGGAAGGCGTGGTTTAGCCACCAAAGGGAACAAAGTCCAGCTGTTGA
CTAACCACTTTAAAGTCAACGTCTCTAATGTTGATGGACACTTCTTCCATTATAGTGTGGCTCTATTCTATGAAGATGGT
CGCCCAATAGATGGAAAAGGCATAGGCCGAAAAGTACTCGATAGGGTCCACGAAACCTACGGATCCGAACTCGCAGGAAA
AGAATTCGCGTACGATGGAGAAAAGAGCTTGTTCACTGTTGGAGCTCTCCCACGTAACAAACTCGAGTTCACTGTTGTAC
TCGAGAATGTCACTTCTAATAGAAACAATGGAAACGCAAGCCCTGGGAGCCCCGACAATGACAAGAAAAGAATCAGGCGT
TCGTATCAATCCAAGACTTTTAAAGTGGAGTTGAGTTTTGCTGCAAAAATCCCGATGCAGGCAATTGCACAGGCTTTGAG
AGGACAGGAATCTGAAAATTCCATGGAGGCTTTGAGAGTGCTTGATATCATCTTGAGGCAACATGCAGCTAAACAGGGTT
GTCTGCTTGTACGTCAATCCTTTTTCCACAATGATGTTAAGAATTTTGCTGATGTTGGAGGCGGCGTTCTTGGATGCCGA
GGCTTCCATTCCAGTTTCCGCACATCTCAGGGCGGTCTTTCCCTCAACATTGATGTGTCTACTACCATGATTATCCAACC
TGGGCCAGTGGTTGATTTTCTGATTGCCAATCAAAACGTGAAAGATCCCTACTCTATTGACTGGGCAAAGGCAAAGCGTA
CTTTGAAGAATCTGAGGGTGAAGACTAGCCCAACAAATACTGAGTACAAGATCACGGGTTTGAGTGAGAAGCCCTGCAAT
CAGCAGATGTTTTCCTTGAGGCAGAAGACAAAAGATGAGAACGGTGAGTTCGAGACTCAGGAAGTTACTGTTTACGATTA
TTTTGTGAACCTTCGCAAAATTGAACTGCGCTATTCTGGTGACCTTCCTTGTGTGAATGTTGGGAAGCCAAAAAGGCCAA
CTTACATCCCTCTTGAGCTCTGTTCATTGGTCTCTCTGCAACGTTACACAAAAGCTCTCAACACCATGCAAAGAGCCTCT
TTGGTGGAGAAATCTCGACAGAAACCTCAAGAAAGAATGAGGGTTTTGGGCGATGCACTGAAGCTCAATAACTATGATGC
GGAGCCTTTGTTGAAATCTTGTGGTATCTCGATAAACAGCAGCTTCACACAAGTGGAAGGACGTGTTCTCCCTGCCCCAA
GGCTGAAGGTTGGGAACGGTGAAGACTTTTTCCCGCGAAATGGTCGCTGGAATTTTAACAACAAGAAACTCGTGGACCCC
ACGAAAATCGAAAAATGGGCTGTGGTGAACTTTTCTGCTCGCTGTGACATCCGCAATCTTGTGAGGGATTTGATCAAATG
TGGTGGTCTTAAAGGAATCAAAATTGACGAGCCTTTTGATGTGTTTGAGGAGAGCCAACAAAACAGGAGGGCTCCACCTC
TTGTTAGAGTGGAGAAAATGTTTGAGAGCATTCAGTCTAAACTTCCTGGTGCCCCACAGTTTCTCCTTTGTCTGTTACCC
GAAAGAAAGAACTCTGGTCTCTATGGTCCGTGGAAGAGGAAGAATCTTGCAGAGTATGGAATTGTGACCCAATGCATAGC
TCCAATGAGGGTCAATGATCAGTATTTGACTAATGTTCTTTTGAAGATCAATGCCAAGCTTGGAGGACTAAACTCAATGT
TAGCTGTGGAGCACTCCCCTTCTATTCCAATGGTATCCAAGGCCCCCACAATCATCCTGGGTATGGATGTATCTCACGGA
TCACCGGGCCAATCTGACATCCCCTCCATTGCAGCTGTGGTTAGTTCCCGACACTGGCCTTTAATCTCACGCTACAGAGC
TTCTGTCCGTACCCAGTCTCCTAAGGTGGAGATGATAGATTCCCTTTTCAAGAAGGTGTCCGACACCGAAGATGAAGGCA
TCATGCGGGAGCTTCTTCTTGACTTCTATACAAGTTCTGCAAAACGCAAGCCAGATCAGATTATTATCTTCAGGGACGGT
GTGAGTGAGTCGCAATTCAACCAGGTTCTCAACATTGAACTGGACCAAATTATCGAGGCCTGCAAGTTCCTTGATGAGAA
GTGGAACCCGAAGTTTCTTGTTATAATTGCTCAGAAGAATCACCACACCAAGTTTTTCCAGCCTGGATCGCCAGATAATG
TTCAACCTGGAACGGTGATTGATAACAAGGTTTGTCATCCTCGCAACAATGATTTCTACATGTGTGCACATGCTGGGATG
ATTGGGACAACTAGGCCCACCCACTACCATGTCCTGTACGATGAAATTGGTTTCTCAGCTGATGACCTTCAGGAGCTTGT
TCACTCGCTCTCATATGTTTACCAGAGAAGCACTACTGCAATATCTATCGTTGCTCCAATTTGTTATGCACATTTAGCAG
CCACTCAGATGTCCCAGTTCATGAAGTTTGAGGACCACTCTGAGACATCTTCAAGCCACGGTGGGACCGGGGTGACATCA
GCTGGAGCCGTCGCAGTTCCTCAGTTGCCAAAACTCCAGGAGGCTGTTGCAAACTCCATGTTTTTCTGTTAA
>H._praealtum_AGO4a_clone_4
ATGGATTCTGAGAATGGAAATGGTGATGCGTTGCCACCACCGCCACCTGTCCCTGAAGATGTTGTCCCAATCAAAGCCGA
GCCTGAAAAAAAGAAAGTGATGTGGGTACCAATGGGAAGGCGTGGTTTAGCCACCAAAGGGAACAAAGTCCAGCTGTTGA
CTAACCACTTTAAAGTCAACGTCTCTAATGTTGATGGACACTTCTTCCATTATAGTGTGGCTCTATTCTATGAAGATGGT
CGCCCAATAGATGGAAAAGGCATAGGCCGAAAAGTACTCGATAGGGTCCACGAAACCTACGGATCCGAACTCGCAGGAAA
AGAATTCGCGTACGATGGAGAAAAGAGCTTGTTCACTGTTGGAGCTCTCCCACGTAACAAACTCGAGTTCACTGTTGTAC
TCGAGAATGTCACTTCTAATAGAAACAATGGAAACGCAAGCCCTGGGAGCCCCGACAATGACAAGAAAAGAATCAGGCGT
TCGTATCAATCCAAGACTTTTAAAGTGGAGTTGAGTTTTGCTGCAAAAATCCCGATGCAGGCAATTGCACAGGCTTTGAG
AGGACAGGAATCTGAAAATTCCATGGAGGCTTTGAGAGTGCTTGATATCATCTTGAGGCAACATGCAGCTAAACAGGGTT
GTCTGCTTGTACGTCAATCCTTTTTCCACAATGATGTTAAGAATTTTGCTGATGTTGGAGGCGGCGTTCTTGGATGCCGA
GGCTTCCATTCCAGTTTCCGCACATCTCAGGGCGGTCTTTCCCTCAACATTGATGTGTCTACTACCATGATTATCCAACC
TGGGCCAGTGGTTGATTTTCTGATTGCCAATCAAAACGTGAAGGATCCCTACTCTATTGACTGGGCAAAGGCAAAGCGTA
CTTTGAAGAATCTGAGGGTGAAGACTAGCCCAACAAATACTGAGTACAAGATCACGGGTTTGAGTGAGAAGCCCTGCAAT
CAGCAGATGTTTTCCTTGAGGCAGAAGACAAAAGATGAGAACGGTGAGTTCGAGACTCAGGAAGTTACTGTTTACGATTA
TTTTGTGAACCTTCGCAAAATTGAACTGCGCTATTCTGGTGACCTTCCTTGTGTGAATGTTGGGAAGCCAAAAAGGCCAA
CTTACATCCCTCTTGAGCTCTGTTCATTGGTCTCTCTGCAACGTTACACAAAAGCTCTCAACACCATGCAAAGAGCCTCT
TTGGTGGAGAAATCTCGACAGAAACCTCAAGAAAGAATGAGGGTTTTGGGCGATGCACTGAAGCTCAATAACTATGATGC
GGAGCCTTTGTTGAAATCTTGTGGTATCTCGATAAACAGCAGCTTCACACAAGTGGAAGGACGTGTTCTCCCTGCCCCAA
GGCTGAAGGTTGGGAACGGTGAAGACTTTTTCCCGCGAAATGGTCGCTGGAATTTTAACAACAAGAAACTCGTGGACCCC
ACGAAAATCGAAAAATGGGCTGTGGTGAACTTTTCTGCTCGCTGTGACATCCGCAATCTTGTGAGGGATTTGATCAAATG
TGGTGGTCTTAAAGGAATCAAAATTGACGAGCCTTTTGATGTGTTTGAGGAGAGCCAACAAAACAGGAGGGCTCCACCTC
TTGTTAGAGTGGAGAAAATGTTTGAGAGCATTCAGTCTAAACTTCCTGGTGCCCCACAGTTTCTCCTTTGTCTGTTACCC
GAAAGAAAGAACTCTGATCTCTATGGTCCGTGGAAGAGGAAGAATCTTGCAGAGTATGGAATTGTGACCCAATGCATAGC
TCCAATGAGGGTCAATGATCAGTATTTGACTAATGTTCTTTTGAAGATCAATGCCAAGCTTGGAGGACTAAACTCAATGT
TAGCTGTGGAGCACTCCCCTTCTATTCCAATGGTATCCAAGGCCCCCACAATCATCCTGGGTATGGATGTATCTCACGGA
TCACCGGGCCAATCTGACATCCCCTCCATTGCAGCTGTGGTTAGTTCCCGACACTGGCCTTTAATCTCACGCTACAGAGC
TTCTGTCCGTACCCAGTCTCCTAAGGTGGAGATGATAGATTCCCTTTTCAAGAAAGTGTCCGACACCGAAGATGAAGGCA
TCATGCGGGAGCTTCTTCTCGACTTCTATACAAGTTCTGCAAAACGCAAGCCAGATCAGATTATTATCTTCAGGGACGGT
GTGAGTGAGTCGCAATTCAACCAGGTTCTCAACATTGAACTGGACCAAATTATCGAGGCCTGCAAGTTCCTTGATGAGAA
GTGGAACCCGAAGTTTCTTGTTATAATTGCTCAGAAGAATCACCACACCAAGTTTTTCCAGCCTGGATCGCCAGATAATG
TTCAACCTGGAACGGTGATTGATAACAAGGTTTGTCATCCTCGCAACAATGATTTCTACATGTGTGCACATGCTGGGATG
ATTGGGACAACTAGGCCCACCCACTACCATGTCCTGTACGATGAAATTGGTTTCTCAGCTGATGACCTTCAGGAGCTTGT
TCACTCGCTCTCATATGTTTACCAGAGAAGCACTACTGCAATATCTATCGTTGCTCCAATTTGTTATGCACATTTAGCAG
CCACTCAGATGTCCCAGTTCATGAAGTTTGAGGACCACTCTGAGACATCTTCAAGCCACGGTGGGACCGGGGTGACATCA
GCTGGAGCCGTCGCAGTTCCTCAGTTGCCAAAACTCCAGGAGGCTGTTGCAAACTCCATGTTTTTCTGTTAA
>H._praealtum_AGO4a_clone_3
ATGGATTCCGAGAATGGAAATGGTGATGCTTTGCCACCTCCGCCACCTGTCCCAGAAGATGTTGTCCCAATCAAAGCGGA
GCCTGAGAAAAAGAAAGTGATGAGGGTTCCAATGGGAAGGCGTGGTTTAGCCACCAAAGGGAACAAAGTCCAGCTGTTGA
CTAACCACTTCAAAGTCAATGTCTCTAATGTTGATGGACACTTCTTTCACTACAGTGTGGCTCTATTCTATGAAGATGGT
CGCCCAATAGATGGTAAAGGCATAGGCCGAAAAGTACTCGATCGGGTACACGAAACCTACGGTTCCGAACTCGCAGGAAA
AGAATTCGCGTACGATGGAGAAAAGAGCTTGTTCACTGTTGGAGCTCTCCCTCGAAACAAACTCGAGTTCACTGTTGTAC
TTGAGAACGTCACTTCCAACAGAAACAATGGAAACGCAAGCCCTGGGAGCCCTGACAATGGCAAGAAAAGAATCAGGCGT
TCGTATCAGTCCAAGACTTTTAAAGTGGAGTTGAGTTTTGCTGCAAAAATCCCGATGCAGGCAATTGCACAGGCTTTGAG
AGGTCAGGAATCTGAAAATTCCATGGAGGCTTTAAGGGTGCTTGATATCATCTTGAGGCAACATGCAGCCAAACAGGGTT
GTCTGCTTGTACGTCAATCCTTTTTTCACAATGATGTTAAGAATTTTGCTGATGTTGGAGGCGGCGTTCTTGGATGCCGA
GGTTTCCATTCCAGTTTCCGAACATCTCAGGGCGGTCTTTCCCTCAACATTGATGTGTCTACTACTATGATTATCCAACC
TGGACCAGTGGTTGACTTTCTGATTGCTAACCAGAACGTGAAAGATCCCTACTCCATTGACTGGGCAAAGGCAAAGCGTA
CTTTGAAGAACCTCAGGGTGAAGACCAGCCCTACAAATACTGAGTACAAGATCACCGGTTTGAGTGAGAAGCCCTGCAAT
CAGCAGATGTTTTCCTTGAGGCAGAAGACAAAAGATGAGAACGGTGAGTTCGAGACTCAGGAAGTTACTGTTTACGATTA
TTTTGTGAACCTTCGCAAAATTGAGCTGCGCTATTCTGGTGACCTTCCTTGTGTGAATGTTGGGAAGCCAAAAAGGCCAA
CTTACATCCCTCTTGAGCTCTGTTCATTGGTCTCTCTGCAACGTTACACGAAAGCGCTCAACACCATGCAAAGAGCCTCT
TTGGTGGAGAAATCTCGACAGAAACCTCAAGAAAGAATGAGGGTTTTGGGCGATGCACTGAAGCTCAATAACTATGATGC
GGAGCCTTTGTTGAAATCTTGTGGTATCTCGATAAACAGCAACTTCACACAAGTGGAAGGACGTGTTCTCCCTGCCCCAA
GGCTGAAGGTTGGGAACGGTGAAGACTTTTTCCCGCGAAATGGTCGCTGGAATTTTAACAACAAGAAACTCGTGGACCCC
ACGAAAATCGAAAAATGGGCTGTGGTGAACTTTTCTGCTCGCTGTGACATCCGCAATCTTGTGAGGGATTTGATCAAATG
TGGTGGTCTTAAAGGAATCAAAATTGACGAGCCTTTTGATGTGTTTGAGGAGAGCCAACAAAACAGGAGGGCTCCACCTC
TTGTTAGAGTGGAGAAAATGTTTGAGAGCATTCAGTCTAAACTTCCTGGTGCCCCACAGTTTCTCCTTTGTCTGTTACCC
GAAAGAAAGAACTCTGATCTCTATGGTCCGTGGAAGAGGAAGAATCTTGCAGAGTATGGAATTGTGACCCAATGCATAGT
TCCAATGAGGGTCAATGATCAGTATTTGACTAATGTTCTTTTGAAGATCAATGCCAAGCTTGGAGGACTGAACTCAATGT
TAGCTGTGGAGCACTCCCCTTCTATTCCAATGGTATCCAAGGCCCCCACAATCATCCTGGGTATGGATGTATCTCACGGA
TCACCGGGCCAATCTGACATCCCCTCCATTGCAGCTGTGGTTAGTTCCCGACACTGGCCTTTAATCTCACGCTACAGAGC
TTCTGTCCGTACCCAGTCTCCTAAGGTGGAGATGATAGATTCCCTTTTCAAGAAGGTGTCCGACACCGAAGATGAAGGCA
TCATGCGGGAGCTTCTTCTTGACTTCTATACAAGTTCTGCAAAACGCAAGCCAGATCAGATTATTATCTTCAGGGACGGT
GTGAGTGAGTCGCAATTCAACCAGGTTCTCAACATTGAACTGGACCAAATTATCGAGGCCTGCAAGTTCCTTGATGAGAA
GTGGAACCCGAAGTTTCTTGTTATAATTGCTCAGAAGAATCACCACACCAAGTTTTTCCAGCCTGGATCGCCAGATAATG
TTCAACCTGGAACGGTGATTGATAACAAGGTTTGTCATCCTCGCAACAATGATTTCTACATGTGTGCACATGCTGGGATG
ATTGGGACAACTAGGCCCACCCACTACCATGTCCTGTACGATGAAATTGGTTTCTCAGCTGATGACCTTCAGGAGCTTGT
TCACTCGCTCTCATATGTTTACCAGAGAAGCACTACTGCAATATCTATCGTTGCTCCAATTTGTTATGCACATTTAGCAG
CCACTCAGATGTCCCAGTTCATGAAGTTTGAGGACCACTCTGAGACATCTTCAAGCCACGGTGGGACCGGGGTGACATCA
GCTGGAGCCGTCGCAGTTCCTCAGTTGCCAAAACTCCAGGAGGCTGTTGCAAACTCCATGTTTTTCTGTTAA
>H._praealtum_AGO4a_clone_2
ATGGATTCTGAGAATGGAAATGGTGATGCGTTGCCACCACCGCCACCTGTCCCTGAAGATGTTGTCCCAATCAAAGCCGA
GCCTGAAAAAAAGAATGTGATGAGGGTACCAATGGGAAGGCGTGGTTTAGCCACCAAAGGGAACAAAGTCCAGCTGTTGA
CTAACCACTTTAAAGTCAACGTCTCTAATGTTGATGGACACTTCTTCCATTATAGTGTGGCTCTATTCTATGAAGATGGT
CGCCCAATAGATGGAAAAGGCATAGGCCGAAAAGTACTCGATAGGGTCCACGAAACCTACGGATCCGAACTCGCAGGAAA
AGAATTCGCGTACGATGGAGAAAAGAGCTTGTTCACTGTTGGAGCTCTCCCACGTAACAAACTCGAGTTCACTGTTGTAC
TCGAGAATGTCACTTCTAATAGAAACAATGGAAACGCAAGCCCTGGGAGCCCCGACAATGACAAGAAAAGAATCAGGCGT
TCGTATCAATCCAAGACTTTTAAAGTGGAGTTGAGTTTTGCTGCAAAAATCCCGATGCAGGCAATTGCACAGGCTTTGAG
AGGACAGGAATCTGAAAATTCCATGGAGGCTTTGAGAGTGCTTGATATCATCTTGAGGCAACATGCAGCTAAACAGGGTT
GTCTGCTTGTACGTCAATCCTTTTTCCACAATGATGTTAAGAATTTTGCTGATGTTGGAGGCGGCGTTCTTGGATGCCGA
GGCTTCCATTCCAGTTTCCGCACATCTCAGGGCGGTCTTTCCCTCAACATTGATGTGTCTACTACCATGATTATCCAACC
TGGGCCAGTGGTTGATTTTCTGATTGCCAATCAAAACGTGAAAGATCCCTACTCTATTGACTGGGCAAAGGCAAAGCGTA
CTTTGAAGAATCTGAGGGTGAAGACTAGCCCAACAAATACTGAGTACAAGATCACGGGTTTGAGTGAGAAGCCCTGCAAT
CAGCAGATGTTTTCCTTGAGGCAGAAGACAAAAGATGAGAACGGTGAGTTCGAGACTCAGGAAGTTACTGTTTACGATTA
TTTTGTGAACCTTCGCAAAATTGAACTGCGCTATTCTGGTGACCTTCCTTGTGTGAATGTTGGGAAGCCAAAAAGGCCAA
CTTACATCCCTCTTGAGCTCTGTTCATTGGTCTCTCTGCAACGTTACACAAAAGCTCTCAACACCATGCAAAGAGCCTCT
TTGGTGGAGAAATCTCGACAGAAACCCCAAGAAAGAATGAGGGTTTTGGGCGATGCACTGAAGCTCAATAACTATGATGC
GGAGCCTTTGTTGAAATCTTGTGGTATCTCGATAAACAGCAGCTTCACACAAGTGGAAGGACGTGTTCTCCCTGCCCCAA
GGCTGAAGGTTGGGAACGGTGAAGACTTTTTCCCGCGAAATGGTCGCTGGAATTTTAACAACAAGAAACTCGTGGACCCC
ACGAAAATCGAAAAATGGGCTGTGGTGAACTTTTCTGCTCGCTGTGACATCCGCAATCTTGTGAGGGATTTGATCAAATG
TGGTGGTCTTAAAGGAATCAAAATTGACGAGCCTTTTGATGTGTTTGAGGAGAGCCAACAAAACAGGAGGGCTCCACCTC
TTGTTAGAGTGGAGAAAATGTTTGAGAGCATTCAGTCTAAACTTCCTGGTGCCCCACAGTTTCTCCTTTGTCTGTTACCC
GAAAGAAAGAACTCTGATCTCTATGGTCCGTGGAAGAGGAAGAATCTTGCAGAGTATGGAATTGTGACCCAATGCATAGC
TCCAATGAGGGTCAATGATCAGTATTTGACTAATGTTCTTTTGAAGATCAATGCCAAGCTTGGAGGACTAAACTCAATGT
TAGCTGTGGAGCACTCCCCTTCTATTCCAATGGTATCCAAGGCCCCCACAATCATCCTGGGTATGGATGTATCTCACGGA
TCACCGGGCCAATCTGACATCCCCTCCGTTGCAGCTGTGGTTAGTTCCCGACACTGGCCTTTAATCTCACGCTACAGAGC
TTCTGTCCGTACCCAGTCTCCTAAGGTGGAGATGATAGATTCCCTTTTCAAGAAAGTGTCCGACACCGAAGATGAAGGCA
TCATGCGGGAGCTTCTTCTCGACTTCTATACAAGTTCTGCAAAACGCAAGCCAGATCAGATTATTATCTTCAGGGACGGT
GTGAGTGAGTCGCAATTCAACCAGGTTCTCAACATTGAACTGGACCAAATTATCGAGGCCTGCAAGTTCCTTGATGAGAA
GTGGAACCCGAAGTTTCTTGTTATAATTGCTCAGAAGAATCACCACACCAAGTTTTTCCAGCCTGGATCGCCAGATAATG
TTCAACCTGGAACGGTGATTGATAACAAGGTTTGTCATCCTCGCAACAATGATTTCTACATGTGTGCACATGCTGGGATG
ATTGGGACAACTAGGCCCACCCACTACCATGTCCTGTACGATGAAATTGGTTTCTCAGCTGATGACCTTCAGGAGCTTGT
TCACTCGCTCTCATATGTTTACCAGAGAAGCACTACTGCAATATCTATCGTTGCTCCAATTTGTTATGCACATTTAGCAG
CCACTCAGATGTCCCAGTTCATGAAGTTTGAGGACCACTCTGAGACATCTTCAAGCCACGGTGGGACCGGGGTGACATCA
GCTGGAGCCGTCGCAGTTCCTCAGTTGCCAAAACTCCAGGAGGCTGTTGCAAACTCCATGTTTTTCTGTTAA
>H._praealtum_AGO4a_clone_1
ATGGATTCTGAGAATGGAAATGGTGATGCGTTGCCACCACCGCCACCTGTCCCTGAAGATGTTGTCCCAATCAAAGCCGA
GCCTGAAAAAAAGAAAGTGATGAGGGTACCAATGGGAAGGCGTGGTTTAGCCACCAAAGGGAACAAAGTCCAGCTGTTGA
CTAACCACTTTAAAGTCAACGTCTCTAATGTTGATGGACACTTCTTCCATTATAGTGTGGCTCTATTCTATGAAGATGGT
CGCCCAATAGATGGAAAAGGCATAGGCCGAAAAGTACTCGATAGGGTCCACGAAACCTACGGATCCGAACTCGCAGGAAA
AGAATTCGCGTACGATGGAGAAAAGAGCTTGTTCACTGTTGGAGCTCTCCCACGTAACAAACTCGAGTTCACTGTTGTAC
TCGAGAATGTCACTTCTAATAGAAACAATGGAAACGCAAGCCCTGGGAGCCCCGACAATGACAAGAAAAGAATCAGGCGT
TCGTATCAATCCAAGACTTTTAAAGTGGAGTTGAGTTTTGCTGCAAAAATCCCGATGCAGGCAATTGCACAGGCTTTGAG
AGGACAGGAATCTGAAAATTCCATGGAGGCTTTGAGAGTGCTTGATATCATCTTGAGGCAACATGCAGCTAAACAGGGTT
GTCTGCTTGTACGTCAATCCTTTTTCCACAATGATGTTAAGAATTTTGCTGATGTTGGAGGCGGCGTTCTTGGATGCCGA
GGCTTCCATTCCAGTTTCCGCACATCTCAGGGCGGTCTTTCCCTCAACATTGATGTGTCTACTACCATGATTATCCAACC
TGGGCCAGTGGTTGATTTTCTGATTGCCAATCAAAACGTGAAAGATCCCTACTCTATTGACTGGGCAAAGGCAAAGCGTA
CTTTGAAGAATCTGAGGGTGAAGACTAGCCCAACAAATACTGAGTACAAGATCACGGGTTTGAGGGAGAAGCCCTGCAAT
CAGCAGATGTTTTCCTTGAGGCAGAAGACAAAAGATGAGAACGGTGAGTTCGAGACTCAGGAAGTTACTGTTTACGATTA
TTTTGTGAACCTTCGCAAAATTGAACTGCGCTATTCTGGTGACCTTCCTTGTGTGAATGTTGGGAAGCCAAAAAGGCCAA
CTTACATCCCTCTTGAGCTCTGTTCATTGGTCTCTCTGCAACGTTACACAAAAGCTCTCAACACCATGCAAAGAGCCTCT
TTGGTGGAGAAATCTCGACAGAAACCTCAAGAAAGAATGAGGGTTTTGGGCGATGCACTGAAGCTCAATAACTATGATGC
GGAGCCTTTGTTGAAATCTTGTGGTATCTCGATAAACAGCAGCTTCACACAAGTGGAAGGACGTGTTCTCCCTGCCCCAA
GGCTGAAGGTTGGGAACGGTGAAGACTTTTTCCCGCGAAATGGTCGCTGGAATTTTAACAACAAGAAACTCGTGGACCCC
ACGAAAATCGAAAAATGGGCTGTGGTGAACTTTTCTGCTCGCTGTGACATCCGCAATCTTGTGCGGGATTTGATCAAATG
TGGTGGTCTTAAAGGAATCAAAATTGACGAGCCTTTTGATGTGTTTGAGGAGAGCCAACAAAACAGGAGGGCTCCACCTC
TTGTTAGAGTGGAGAAAATGTTTGAGAGCATTCAGTCTAAACTTCCTGGTGCCCCACAGTTTCTCCTTTGTCTGTTACCC
GAAAGAAAGAACTCTGATCTCTATGGTCCGTGGAAGAGGAAGAATCTTGCAGAGTATGGAATTGTGACCCAATGCATAGC
TCCAATGAGGGTCAATGATCAGTATTTGACTAATGTTCTTTTGAAGATCAATGCCAAGCTTGGAGGACTAAACTCAATGT
TAGCTGTGGAGCACTCCCCTTCTATTCCAATGGTATCCAAGGCCCCCACAATCATCCTGGGTATGGATGTATCTCACGGA
TCACCGGGCCAATCTGACATCCCCTCCATTGCAGCTGTGGTTAGTTCCCGACACTGGCCTTTAATCTCACGCTACAGAGC
TTCTGTCCGTACCCAGTCTCCTAAGGTGGAGATAATAGATTCCCTTTTCAAGAAAGTGTCCGACACCGAAGATGAAGGCA
TCATGCGGGAGCTTCTTCTCGACTTCTATACAAGTTCTGCAAAACGCAAGCCAGATCAGATTATTATCTTCAGGGACGGT
GTGAGTGAGTCGCAATTCAACCAGGTTCTCAACATTGAACTGGACCAAATTATCGAGGCCTGCAAGTTCCTTGATGAGAA
GTGGAACCCGAAGTTTCTTGTTATAATTGCTCAGAAGAATCACCACACCAAGTTTTTCCAGCCTGGATCGCCAGATAATG
TTCAACCTGGAACGGTGATTGATAACAAGGTTTGTCATCCTCGCAACAATGATTTCTACATGTGTGCACATGCTGGGATG
ATTGGGACAACTAGGCCCACCCACTACCATGTCCTGTACGATGAAATTGGTTTCTCAGCTGATGACCTTCAGGAGCTTGT
TCACTCGCTCTCATATGTTTACCAGAGAAGCACTACTGCAATATCTATCGTTGCTCCAATTTGTTATGCACATTTAGCAG
CCACTCAGATGTCCCAGTTCATGAAGTTTGAGGACCACTCTGAGACATCTTCAAGCCACGGTGGGACCGGGGTGACATCA
GCTGGAGCCGTCGCAGTTCCTCAGTTGCCAAAACTCCAGGAGGCTGTTGCAAACTCCATGTTTTTCTGTTAA
>H._praealtum_AGO2b_Consensus_CDS
ATGGAGTGGAGTGACAACAACCGCGGTGGCTACAACCGTGGCCGTGGACGTGGCCGAGGCCAAGGCGATCGTAACTATGG
AGGCGGACAAGATGGCGGTAGAGGCGGAAACGGTGGCGGTCGGAACTACGGAGGCCCACAGGACGGTGGTAGAGGCGGAA
ACGGTGGCGGTCGGAACTACGGAGGCGCGCAAGACGGTGGTAGAGGCGGAAACGGTGGCGGTCGGAACTACGGAGGCGCG
CAAGACGGTGGTAGAGGCAGAAATGGTGGTGGTCGGAACTACGCACCCGCACGAGGCGGTGGTAGAGGCGGAGATGGTGA
TCAAACTGGTGCTGGTTACTATCCTCGTGGTGGTGGCAGGGGCAGAGGTTACCAGCAGCAGTACAATAATCAACATCAGG
AACAGTACGGAGGCGGTAGAGGTAGAGCATCTGGCGGTGGCGGTGGCGGTCAACAGACGTACTGGAGGCAGAATGACGAT
CGAGTACAAGATCGTCCTGTTCGGGATCGTGAAGCAACTTGGAGTCCTGTTGGATCTGGTCAACAACTCGAGACTCCGTC
ACAGGCTCTCAGTCAAAGCGTCGCTGATCTTCAGATTCAGGAAGTTCCTCGTAGAGAGGTGCAACGTGCATCTCCCTCAA
AGGACGATGTAGAAAATGCTTACGTGCCAATTAAGCGTCCTGACCATGGTACACTTGCCATGAGATCAGTGAGGCTTCTC
GTTAATCACTTTCCTGTCAAATTCCTTCCATCAAAGACTATATTACGTTACGACGTAGACGTCAAACACGATGTCCCTTC
TTCAAGCCGCTCCGCAAAAAAATCTATCCCAAAATCAGACCTCCGATTGATCCAACAGAAGCTCTGTTCTGATAACCCTA
ACCAATTCCCCTTACTCCAAACCGCTTACGATGGTGAAAAAAATATCTACAGCGCAATACAATTACCTGAAGGAATTTAC
AAAGTGGAACTATTCGGTCGTACTTACTCATGCTCCATCAAATTTGGAAACGAGTTAGGTCTTTCAAAGCTTCAAGAATT
TTTAAACGGAAACTCCGTTCAAATCCCTCGTGATGTGTTACAAGCACTTGACGTGGTAATGAAAGCAAATCTATACCGTG
AAAAGGTTTCAGTTGGAAGAGGCATGTATCCACGTGTCCACAGACAAGAGGACGACCTTGGTGGTGGTGTCGCAGCTTTC
AGAGGCTCTCAACAAAGCCTAAAACTCACTAAAAACGGATTAGTCGTGTGTTTGGACTATTCCGCCATTCCTTTCCGCAA
ACGAATGCCGGTTATCGACTTCCTCATGGAGTCAATTCGGGACATTCGTGAAATCAACGACATTGGTCGATTCGGGAATA
TTGTGATCAAGGCGCTGACTGGGTTGAGAGTGAGTGTGACTCATCGTCGTACAAATCAAAAGTACATTGTGTCTGGATTG
ACGGAAAAGGCTACGAAGGATATTTCGTTTGAACTTGAGGATCTTGAAGGGAAGAAGGATCCGGAAGTTGTGATGCTCAC
GGATTACTTTAGAGAGAAGTGGGGGAAAGAGATCAAGTATAAGGGGATTCCTTGTTTGAAATTGGGAAGTAGTAAGAAAC
CGAATTATGTCCCGATGGAGTTTTGTGTTTTGGCTGAAGATCGAAGGTATCCGAAGGAGCAATTGGGTAGAGAAGCTGCT
AGAATTTTGAAAGATCTGTCTCTTTTGAATCCAAATGTCAGGAGGAATGAGATTAGCAGCATGGTTCGTGATGAGTATGC
ACCTGGCAAAAACGGTGCCAATTCCATCAAGCTTTTTGACGTTGAAGTCGGCATGAACATGACAGAAGTCGACGGTCGTG
TAATGGCCCCACCTCAACTCAAGCTCGGTTCCTTAAACGGAAAAACAATGACCACAACAGTCGACAGAATGAAATGCCAC
TGGAATCTTCTTAACGGAAGAACCTTAGTCCAGGGCAAATACGCCCAGAGGTGGGCTGTTATAAATTTCAACCGCGATAA
CCGTCAAAACACCCAACAGGTCGACTACTTCATCACAAAATTAATAGCCCGCTGTCAAAGCATCGGCATCCAAATGGAAG
ACCCCATCATCGTCCACCACACCACCATGAGAGAATTCTCTGACATCAACAAACTCGACCGCCTTCTCAAACGCATCACG
GAAGATTCCAGAAGAATCGACAAGGAACGTCTTCAGATGATCGTTTGCATCATGGCCGATAAAGACGAGGGTTACAAGTA
CCTCAAATGGGTGTCCGAAACACAAATTGGTGTCATCACGCAATGCTGTTTATCCTTCAATGCCTTCAAAGCGAACGATC
AGTTTCTCGCGAATTTAGGCATGAAGATAAACGCGAAATTAGGAGGGAGTAACGTTGAGTTAATCGAACGGTTCCCTCGT
TTCAACGGTCCGGATCATTTCATGTTCATCGGAGCAGACGTCAACCACCCCGCTCCGTCTAACGAGTCATCTCCATCTGT
CGCTGCGGTTGTCGGCTCCGTCAACCCCGCTGCCACGCGCTACGCCGCCCGTGTCTCCCCGCAACAACACCGCAAAGAGG
AGATCGTCAATTTCGGAAGCTTATGTGTCGACCTCGTCAACACGTACTTGAACATTAATGGAGTGAAACCAAACAAGATT
ATTGTCTTTCGCGACGGTGTGAGCGACGGCCAGTTCGATATGGTTTTGAACAAAGAAATGGTAGACATGAAAAAAGCTCT
TTACGATAAAAACTACCGCCCCGCGATCACTTTTGTCGTGGCTCAAAAACGTCACCCGACGCGTTTGTTTCTGAACAACG
GGAACGAGGTCGGGAATGCCCCCCCGGGGACAGTTGTCGACACGACGATTGTCCAGCCTTTCGAGTTTGATTTCTATCTT
TTTTCCCATTTTGGAGGAATGGGAACGAGTAAGTCGACTCATTACTCGGTGATTTGGGATGAGAACGGGTTTACGTCCGA
TGAGATGCAGAAGTTGGTGTACCATTTGTGTTATTTGTTTGCGCGTTGTACTAAACCGGTGTCGTTGGTTCCGCCGGTGT
ACTATGCGGATCTTGTGGCGTACAGGGGGAGGATGTTTCAGGAGGTGGCGGCGGAGTCAGAATCGGGAAGTCCGGGGTCG
GTGCCGGCGTCGTTTGATCGGTTCTTCTACACTCTTGAGCAGAATTTGAAGGATTCCATGTTTTTTGTCTAA
>H._praealtum_AGO2b_clone_11
ATGGAGTGGAGTGACAACAACAGCGGTGGCTACAACCGTGGCCGTGGACGTGGCCGAGGCCAAGGCGATCGTAACTATGG
AGGCGGACAAGATGGCGGTAGAGGCGGAAACGGTGGCGGTCGGAACTACGGAGGCCCACAGGACGGTGGTAGAGGCGGAA
ACGGTGGCGGTCGGAACTACGGAGGCGCGCAAGACGGTGGTAGAGGCGGAAACGGTGGCGGTCGGAACTACGGAGGCGCG
CAAGACGGTGGTAGAGGCGGAAACGGTGGCGGTCGGAACTACGCAGCCGCACGAGGCGGTGGTAGAGGCGGAGATGGTGA
TCAAACTGGTGCTGGTTACTATCCTCGTGGTGGTGGCAGGGGCAGAGGTTACCAGCAGCAGTACAATAATCAACAACAGG
AACAGTACGGGGGCGGTAGAGGTAGAGCATCTGGCGGTGGCGGTGGCGGTCAACAGACGTACTGGAGGCAGAATGACGAT
CGAGTACAAGATCGTCCTGTTCGGGATCGTGAAGCAACTTGGAGTCCTGTTGGATCTGGTCAACAACTCGAGACTCCGTC
ACAGGCTCTCAGTCAAAGCGTCGCTGATCTTCAGATTCAGGAAGTTCCTCGTAGAGAGGTGCAACGTGCATCTCCCTCAA
AGGACGATGTAGAAAATGCTTACGTGCCAATTAAGCGTCCTGACCATGGTACACTTGCCATGAGATCAGTGAGGCTTCTC
GTTAATCACGTTCCTGTCAAATTCCTTCCATCAAAGACTATATTACGTTACGACGTAGACGTCAAACACGATGTCCCTTC
TTCAAGCCGCTCCGCAAAAAAATCTATCCCAAAATCAGACCTCCGATTGATCCAACAGAAGCTCTGTTCTGATAACCCTA
ACCAATTCCCCTTACTCCAAACCGCTTACGATGGTGAAAAAAATATCTACAGCGCAATACAATTACCTGAAGGAATTTAC
AAAGTGGAACTATTCGGTCGTACTTACTCACGCTCCATCAAATTTGGAAACGAGTTAGGTCTTTCAAAGCTTCAAGAATT
TTTAAACGGAAACTCCGTTCAAATCCCTCGTGATGTGTTACAAGCACTTGACGTGGTAATGAAAGCAAATCTATACCGTG
AAAAGGTTTCAGTTGGAAGAGGCATGTATCCACGTGTCCACAGACAAGAGGACGACCTTGGTGGTGGTGTCGCAGCTTTC
AGAGGCTCTCAACAAAGCCTAAAACTCACTAAAAACGGATTAGTCGTGTGTTTGGACTATTCCGCCATTCCTTTCCGCAA
ACGAATGCCGGTTATCGACTTCCTCATGGAGTCAATTCGGGACATTCGTGAAATCAACGACATTGGTCGATTCGGGAATA
TTGTGATCAAGGCGCTGACTGGGTTGAGAGTGAGTGTGACTCATCGTCGTACAAATCAAAAGTACATTGTGTCTGGATTG
ACGGAAAAGGCTACGAAGGATATTTCGTTTGAACTTGAGGATCTTGAAGGGAAGAAGGATCCGGAAGTTGTGATGCTCAC
GGATTACTTTAGAGAGAAGTGGGGGAAAGAGATCAAGTATAAGGGGATTCCTTGTTTGAAATTGGGAAGTAGTAAGAAAC
CGAATTATGTCCCGATGGAGTTTTGTGTTTTGGCTGAAGATCGAAGGTATCCGAAGGAGCAATTGGGTAGAGAAGCTGCT
AGAATTTTGAAAGATCTGTCTCTTTTGAATCCAAATGTCAGGAGGAATGAGATTAGCAGCATGGTTCGTGATGAGTATGC
ACCTGGCAAAAACGGTGCCAATTCCATCAAGCTTTTTGACGTTGAAGTCGGCATGAACATGACAGAAGTCGACGGTCGTG
TAATGGCCCCACCTCAACTCAAGCTCGGTTCCTTAAACGGAAAAACAATGACCACAACAGTCGACAGAATGAAATGCCAC
TGGAATCTTCTTAACGGAAGAACCTTAGTCCAGGGCAAATACGCCCAGAGGTGGGCTGTTATAAATTTCAACCGCGATAA
CCGTCAAAACACCCAACAGGTCGACTACTTCATCACAAAATTAATAGCCCGCTGTCAAAGCATCGGCATCCAAATGGAAG
ACCCCATCATCGTCCACCACACCACCATGAGAGAATTCTCTGACATCAACAAACTCGACCGCCTTCTCAAACGCATCACG
GAAGATTCCAGAAGAATCGACAAGGAACGTCTTCAGATGATCGTTTGCATCATGGCCGATAAAGACGAGGGTTACAAGTA
CCTCAAATGGGTGTCCGAAACACAAATTGGTGTCATCACGTAATGCTGTTTATCCTTCAATGCCTTCAAAGCGAACGATC
AGTTTCTCGCGAATTTAGGCATGAAGATAAACGCGAAATTAGGAGGGAGTAACGTTGAGTTAATCGAACGGTTCCCTCGT
TTCAACGGTCCGGATCATTTCATGTTCATCGGAGCAGACGTCAACCACCCCGCTCCGTCTAACGAGTCATCTCCATCTGT
CGCTGCGGTTGTCGGCTCCGTCAACCCCGCTGCCACGCGCTACGCCGCCCGTGTCTCCCCGCAACAACACCGCAAAGAGG
AGATCGTCAATTTCGGAAGCTTATGTGTCGACCTCGTCAACACGTACTTGAACATTAATGGAGTGAAACCAAACAAGATT
ATTGTCTTTCGCGACGGTGTGAGCGACGGCCAGTTCGATATGGTTTTGAACAAAGAAATGGTAGACATGAAAAAAGCTCT
TTACGATAAAAACTACCGCCCCGCGATCACTTTTGTCGTGGCTCAAAAACGTCACCCGACGCGTTTGTTTCTGAACAACG
GGAACGAGGTCGGGAATGCCCCCCCGGGGACAGTTGTCGACACGACGATTGTCCAGCCTTTCGAGTTTGATTTCTATCTT
TTTTCCCATTTTGGAGGAATGGGAACGAGTAAGTCGACTCATTACTCGGTGATTTGGGATGAGAACGGGTTTACGTCCGA
TGAGATGCAGAAGTTGGTGTACCATTTGTGTTATTTGTTTGCGCGTTGTACTAAACCGGTGTCGTTGGTTCCGCCGGTGT
ACTATGCGGATCTTGTGGCGTACAGGGGGAGGATGTTTCAGGAGGTGGCGGCGGAGTCAGAATCGGGAAGTCCGGGGTCG
GTGCCGGCGTCGTTCGATCGGTTCTTCTACACTCTTGAGCAGAATTTGAAGGATTCCATGTTTTTTGTCTAA
>H._praealtum_AGO2b_clone_10
ATGGAGTGGAGTGACAACAACAGCGGTGGCTACAACCGTGGCCGTGGACGTGGCCGAGGCCAAGGCGATCGTAACTATGG
AGGCGGACAAGATGGCGGTAGAGGCGGAAACGGTGGCGGTCGGAACTACGGAGGCCCACAGGACGGTGGTAGAGGCGGAA
ACGGTGGCGGTCGGAACTACGGAGGCGCGCAAGACGGTGGTAGAGGCGGAAACGGTGGCGGTCGGAACTACGGAGGCGCG
CAAGACGGTGGTAGAGGCGGAAACGGTGGCGGTCGGAACTACGCAGCCGCACGAGGCGGTGGTAGAGGCGGAGATGGTGA
TCAAACTGGTGCTGGTTACTATCCTCGTGGTGGTGGCAGGGGCAGAGGTTACCAGCAGCAGTACAATAATCAACAACAGG
AACAGTACGGAGGCGGTAGAGGTAGAGCATCTGGCGGTGGCGGTGGCGGTCAACAGACGTACTGGAGGCAGAATGACGAT
CGAGTACAAGATCGTCCTGTTCGGGATCGTGAAGCAACTTGGAGTCCTGTTGGATCTGGTCAACAACTCGAGACTCCGTC
ACAGGCTCTCAGTCAAAGCGTCGCTGATCTTCAGATTCAGGAAGTTCCTCGTAGAGAGGTGCAACGTGCATCTCCCTCAA
AGGACGATGTAGAAAATGCTTACGTGCCAATTAAGCGTCCTGACCATGGTACACTTGCCATGAGATCAGTGAGACTTCTC
GTTAATCACTTTCCTGTCAAATTCCTTCCATCAAAGACTATATTACGTTACGACGTAGACGTCAAACACGATGTCCCTTC
TTCAAGCCGCTCCGCAAAAAAATCTATCCCAAAATCAGACCTCCGATTGATCCAACAGAAGCTCTGTTCTGATAACCCTA
ACCAATTCCCCTTACTCCAAACCGCTTACGATGGTGAAAAAAATATCTACAGCGCAATACAATTACCTGAAGGAATTTAC
AAAGTGGAACTATTCGGTCGTACTTACTCATGCTCCATCAAATTTGGAAACGAGTTAGGTCTTTCAAAGCTTCAAGAATT
TTTAAACGGAAACTCCGTTCAAATCCCTCGTGATGTGTTACAAGCACTTGACGTGGTAATGAAAGCAAATCTATACCGTG
AAAAGGTTTCAGTTGGAAGAGGCATGTATCCACGTGTCCACAGACAAGAGGACGACCTTGGTGGTGGTGTCGCAGCTTTC
AGAGGCTCTCAACAAAGCCTAAAACTCACTAAAAACGGATTAGTCGTGTGTTTGGACTATTCCGCCATTCCTTTCCGCAA
ACGAATGCCGGTTATCGACTTCCTCATGGAGTCAATTCGGGACATTCGTGAAATCAACGACATTGGTCGATTCGGGAATA
TTGTGATCAAGGCGCTGACTGGGTTGAGAGTGAGTGTGACTCATCGTCGTACAAATCAAAAGTACATTGTGTCTGGATTG
ACGGAAAAGGCTACGAAGGATATTTCGTTTGAACTTGAGGATCTTGAAGGGAAGAAGGATCCGGAAGTTGTGATGCTCAC
GGATTACTTTAGAGAGAAGTGGGGGAAAGAGATCAAGTATAAGGGGATTCCTTGTTTGAAATTGGGAAGTAGTAAGAAAC
CGAATTATGTCCCGATGGAGTTTTGTGTTTTGGCTGAAGATCGAAGGTATCCGAAGGAGCAATTGGGTAGAGAAGCTGCT
AGAATTTTGAAAGATCTGTCTCTTTTGAATCCAAATGTCAGGAGGAATGAGATTAGCAGCATGGTTCGTGATGAGTATGC
ACCTGGCAAAAACGGTGCCAATTCCATCAAGCTTTTTGACGTTGAAGTCGGCATGAACATGACAGAAGTCGACGGTCGTG
TAATGGCCCCACCTCAACTCAAGCTCGGTTCCTTAAACGGAAAAACAATGACCACAACAGTCGACAGAATGAAATGCCAC
TGGAATCTTCTTAACGGAAGAACCTTAGTCCAGGGCAAATACGCCCAGAGGTGGGCTGTTATAAATTTCAACCGCGATAA
CCGTCAAAACACCCAACAGGTCGACTACTTCATCACAAAATTAATAGCCCGCTGTCAAAGCATCGGCATCCAAATGGAAG
ACCCCATCATCGTCCACCACACCACCATGAGAGAATTCTCTGACATCAACAAACTCGACCGCCTTCTCAAACGCATCACG
GAAGATTCCAGAAGAATCGACAAGGAACGCCTTCAGATGATCGTTTGCATCATGGCCGATAAAGACGAGGGTTACAAGTA
CCTCAAATGGGTGTCCGAAACACAAATTGGTGTCATCACGCAATGCTGTTTATCCTTCAATGCCTTCAAAGCGAACGATC
AGTTTCTCGCGAATTTAGGCATGAAGATAAACGCGAAATTAGGAGGGAGTAACGTTGAGTTAATCGAACGGTTCCCTCGT
TTCAACGGTCCGGATCATTTCATGTTCATCGGAACAGACGTCAACCACCCCGCTCCGTCTAACGAGTCATCTCCATCTGT
CGCTGCGGTTGTCGGCTCCGTCAACCCCGCTGCCACGCGCTACGCCGCCCGTGTCTCCCCACAACAACACCGCAAAGAGG
AGATCGTCAATTTCGGAAGCTTATGTGTCGACCTCGTCAACACGTACTTGAACATTAATGGAGTGAAACCAAACAAGATT
ATTGTCTTTCGCGACGGTGTGAGCGACGGCCAGTTCGATATGGTTTTGAACAAAGAAATGGTAGACATGAAAAAAGCTCT
TTACGATAAAAACTACCGCCCCGCGATCACTTTTGTCGTGGCTCAAAAACGTCACCCGACGCGTTTGTTTCTGAACAACG
GGAACGAGGTCGGGAATGCCCCCCCGGGGACAGTTGTCGACACGACGATTGTCCAGCCTTTCGAGTTTGATTTCTATCTT
TTTTCCCATTTTGGAGGAATGGGAACGAGTAAGTCGACTCATTACTCGGTGATTTGGGATGAGAACGGGTTTACGTCCGA
TGAGATGCAGAAGTTGGTGTACCATTTGTGTTATTTGTTTGCGCGTTGTACTAAACCGGTGTCGTTGGTTCCGCCGGTGT
ACTATGCGGATCTTGTGGCGTACAGGGGGAGGATGTTTCAGGAGGTGGCGGCGGAGTCAGAATCGGGAAGTCCGGGGTCG
GTGCCGGCGTCGTTTGATCGGTTCTTCTACACTCTTGAGCAGAATTTGAAGGATTCCATGTTTTTTGTCTAA
>H._praealtum_AGO2b_clone_9
ATGGAGTGGAGTGACAACAACCGCGGTGGCTACAACCGTGGCCGTGGACGTGGCCGAGGCCAAGGCGATCGGAACTACGG
AGGCGGACAAGACGGCGGTAGAGGCGGAAACGGTGGCGGTCGGAACTACGGAGGCCCACAGGACGGTGGTAGAGGCAGAA
ATGGTGGTGGTCGGAACTACGCACCCGCACGAGGCGGTGGTAGAGGCGGAGATGGTGATCAAACTGGTGCTGGTTACTAT
CCTCGTGGTGGTGGCAGGGGCAGAGGTTACCAGCAGCAGTACAATAATCAACATCCGGAACAGTACGGAGGCGGTAGAGG
TAGAGCATCTGGCGGTGGCGGTGGCGGTCAACAGACGTACTGGAGGCAGAATGACGATCGAGTACAAGATCGTCCTGTTC
GGGATCGTGAAGCAACTTGGAGTCCTGTTGGATCTGGTCAACAACTCGAGACTCCGTCACAGGCTCTCAGTCAAAGCGTC
GCTGATCTTCAGATTCAGGAAGCTCCTAGTAGAGAGGTGCAACGTGCATCTCCCTCAAAGGACGATGTAGAAAATGCTTA
CGTGCCAATTAAGCGTCCTGACCATGGTGGTACACTTGCCATGAGATCAGTGAGGCTTCTCGTTAATCACTTTCCTGTCA
AATTCCTTCCATCAAAGACTATATTACGTTACGACGTAGACGTCAAACACGATGTCCCTTCTTCAAGCCGCTCCGCAAAA
AAATCCATCCACAAATCAGACCTCCGATTGATCCAACAGAAGCTCTGTTCTGATAACCCTAACCAATTCCCCTTACTCCA
AACCGCTTACGATGGTGAAAAAAATATCTACAGCGCAATACAATTACCTGAAGGAATTTACAAAGTGGAAATATTCGGTC
GTACTTACTCATGCTCCATCAAATTTGGAAACGAGTTAGGTCTTTCAAAGCTTCAAGAATTTTTAAACGGGAACTCCGTT
CAAATCCCTCGTGATGTGTTACAAGCACTTGACGTGGTAATGAAAGCAAATCTTTACCGTGAAAAGGTTTCAGTCGGAAG
AGGCATGTATCCACGTGTCCACAGACAAGAAGACGACCTTGGATGTGGTGTCGCAGCTTTTAGAGGCTCTCAACAAAGCC
TAAAACTAACTAAAAACGGATTAGTCATGTGTTTGGACTATTCCGCCATTCCTTTCCGCAAACGAATGCCGGTTATCGAC
TTCCTCATGGAGTCAATTTGGGACATTCGTGAAATCAATGACATTGGACGATTCGGGAATATTGTGATCAAGGCGTTGAC
TGGATTGAGAGTGAGTGTGACTCACCGGCGTACGAATCAAAAGTACGTTGTGTCTGGATTGACGGAAAAGGCTACGAAGG
ATATTTCGTTTGAACTTGAGGATCTTGAAGGGAAGAAAGATCCGGAAGTTGTGATGCTCACGGATTACTTTAGAGAAAAG
TGGGAGAAAGAGATAAAGTATAAGGGTATTCCTTGTTTGAAATTGGGGAGTGGTAAGAAACTGAATTATGTCCCGATGGA
GTTTTGTGTTTTGGCTGAAGATGGAAGGTATCCGAAGGAGCAATTGGGTAGAGAAGCTGCTAGAATTTTGAAAGAGCTGT
CTCTTTTGAATCCAAATGTCAGGAGGAATGAGATACGCAGCATGGTTCGTGATGAGTATGCACCTGGCAAAAACGGTGCC
AATTCCATCAAGCATTTTGACGTTGAAGTCGGCATGAACATGACAGAAGTCGACGGTCGTGTAATGGCCCCACCTCAACT
CAAGCTCGGTTCCTTAAACGGAAAAACAATGACCACAACAGTCGACAGAATGAAATGTCACTGGAATCTTCTCAACGGAA
GAACCTTAGTCCAGGGCAAATACGCCCAGAGGTGGGCTGTTATAAATTTCAACCGCGATAACCGTCAAAACACCCAACAG
GTCGACTACTTCATCACAAAATTAATAGCCCGCTGTCAAAGCATCGGCATCCAAATGGAAGACCCCATCATCGTCCACCA
CACCACCATGAGAGAATTCTCAGACATCAACAAACTCGACCGCCTTCTCAAACGCATCACGGAAGATTCCAGAAGAATCG
ACAAGGAACGTCTTCAGATGATCGTTTGCATCATGGCCGACAAACACGACGGCTACAAGTACCTCAAATGGGTTTCCGAA
ACACAAATTGGCGTCATCACGCAATGCTGTTTATCCTCCAACGCCTTCAAAGCGAACGATCAGTTTCTCGCGAATTTAGG
CATGAAAATAAACGCGAAATTAGGAGGGAGTAACGTTGAGTTAATAGAACGGTTCCCTCGTTTCAACGGTCCGGATCATT
TCATGTTCATTGGAGCAGACGTCAACCACCCCGCTCCGTCCAACAAATCCTCGCCATCTGTCGCCGCGGTTGTTGGCTCT
GTCAACCCCGCTGCCACGCGCTACGCCGCACGTGTCTCCCCGCAACAACACCGCAAGGAGGAGATTGTCAATTTCGGAAG
CTTATGTGTCGACCTCGTCAACACGTACTTGAACATTAACGGAGTGAAACCAAACAGGATTATTGTCTTTCGCGACGGTG
TCAGCGACGGCCAGTTCGATATGGTTTTGAACAAAGAAATGGTGGACATGAAAAAAGCTCTTTACGATAAAAACTACCGC
CCCGCGATCACTTTTGTCGTGGCTCAAAAACGTCACACGACGCGTTTGTTTCTGAACGGGAACGAGGTCGGGAATGTCCC
CCCCGGGACAATTGTTGACACGACGATTGTCCAGCCTTTTGAGTTTGATTTCTATCTTTGTTCCCATTTTGGAGGAATGG
GAACGAGTAAGCCGACTCATTACTCGGTGATTTGGGATGAGAACGGGTTTACGTCCGATGAGATGCAGAAGTTGGTGTAC
CATTTGTGTTATGTGTTTGCGCGTTGTACTAAACCGGTGTCGTTGGTTCCGCCAGTGTACTATGCGGATCTTGTGGCGTA
CAGGGGGAGGATGTTTCAGGAGGTGGCGGCGGAGTCGGAATCGGGAAGTCCGGGGTCGGTGCCGGCGTCGTTTGATCGGT
TCTTCTACACTCTTGAGCAGAATTTGAAGGATTCCATGTTTTTTGTCTAA
>H._praealtum_AGO2b_clone_8
ATGGAGTGGAGTGACAACAACCGCGGTGGCTACAACCGTGGCCGTGGACGTGGCCGAGGCCAAGGCGATCGTAACTATGG
AGGCGGACAAGATGGCGGTAGAGGCGGAAACGGTGGCGGTCGGAACTACGGAGGCCCACAGGACGGTGGTAGAGGCGGAA
ACGGTGGCGGTCGGAACTACGGAGGCGCGCAAGACGGTGGTAGAGGCGGAAACGGTGGCGGTCGGAACTACGGAGGCGCG
CAAGACGGTGGTAGAGGCGGAAACGGTGGCGGTCGGAACTACGCAGCCGCACGAGGCGGTGGTAGAGGCGGAGATGATGA
TCAAACTGGTGCTGGTTACTATCCTCGTGGTGGTGGCAGGGGCAGAGGTTACCAGCAGCAGTACAATAATCAACAACAGG
AACAGTACGGAGGCGGTAGAGGTAGAGCATCTGGCAGTGGCGGTGGCGGTCAACAGACGTACTGGAGGCAGAATGACGAT
CGAGTACAAGATCGTCCTGTTCGGGATCGTGAAGCAACTTGGAGTCCTGTTGGATCTGGTCAACAACCCGAGACTCCGTC
ACAGGCTCTCAGTCAAAGCGTCGCTGATCTTCAGATTCAGGAAGTTCCTCGTAGAGAGGTGCAACGTGCATCTCCCTCAA
AGGACGATGTAGAAAATGCTTACGTGCCAATTAAGCGTCCTGACCATGGTACACTTGCCATGAGATCAGTGAGGCTTCTC
GTTAATCACTTTCCTGTCAAATTCCTTCCATCAAAGACTATATTACGTTACGACGTAGACGTCAAACACGATGTCCCTTC
TTCAAGCCGCTCCGCAAAAAAAATCTATCCCAAAATCAGACCTCCGATTGATCCAACAGAAGCTCTGTTCTGATAACCCT
AACCAATTCCCCTTACTCCAAACCGCTTACGATGGTGAAAAAAATATCTACAGCGCAATACAATTACCTGAAGGAATTTA
CAAGGTGGAACTATTCGGTCGTACTTACTCATGCTCCATCAAATTTGGAAACGAGTTAGGTCTTTCAAAGCTTCAAGAAT
TTTTAAACGGAAACTCCGTTCAAATCCCTCGTGATGTGTTACAAGCACTTGACGTGGTAATGAAAGCAAATCTATACCGT
GAAAAGGTTTCAGTTGGAAGAGGCATGTATCCACGTGTCCACAGACAAGAGGACGACCTTGGTGGTGGTGTCGCAGCTTT
CAGAGGCTCTCAACAAAGCCTAAAACTCACTAAAAACGGATTAGTCGTGTGTTTGGACTATTCCGCCATTCCTTTCCGCA
AACGAATGCCGGTTATCGACTTCCTCATGGAGTCAATTCGGGACATTCGTGAAATCAACGACATTGGTCGATTCGGGAAT
ATTGTGATCAAGGCGCTGACTGGGTTGAGAGTGAGTGTGACTCATCGTCGTACAAATCAAAAGTACATTGTGTCTGGATT
GACGGAAAAGGCTACGAAGGATATTTCGTTTGAACTTGAGGATCTTGAAGGGAAGAAGGATCCGGAAGTTGTGATGCTCA
CGGATTACTTTAGAGAGAAGTGGGGGAAAGAGATCAAGTATAAGGGGATTCCTTGTTTGAAATTGGGAAGTAGTAAGAAA
CCGAATTATGTCCCGATGGAGTTTTATGTTTTGGCTGAAGATCGAAGGTATCCGAAGGAGCAATTGGGTAGAGAAGCTGC
TAGAATTTTGAAAGATCTGTCTCTTTTGAATCCAAATGTCAGGAGGAATGAGATTAGCAGCATGGTTCGTGATGAGTATG
CACCTGGCAAAAACGGTGCCAATTCCATCAAGCTTTTTGACGTTGAAGTCGGCATGAACATGACAGAAGTCGACGGTCGT
GTAATGGCCCCACCTCAACTCAAGCTCGGTTCCTTAAACGGAAAAACAATGACCACAACAGTCGACAGAATGAAATGCCA
CTGGAATCTTCTTAACGGAAGAACCTTAGTCCAGGGCAAATACGCCCAGAGGTGGGCTGTTATAAATTTCAACCGCGATA
ACCGTCAAAACACCCAACAGGTCGACTACTTCATCACAAAATTAATAGCCCGCTGTCAAAGCATCGGCATCCAAATGGAA
GACCCCATCATCGTCCACCACACCACCATGAGAGAATTCTCTGACATCAACAAACTCGACCGCCTTCTCAAACGCATCAC
GGAAGATTCCAGAAGAATCGACAAGGAACGTCTTCAGATGATCGTTTGCATCATGGCCGATAAAGACGAGGGTTACAAGT
ACCTCAAATGGGTGTCCGAAACACAAATTGGTGTCATCACGCAATGCTGTTTATCCTTCAATGCCTTCAAAGCGAACGAT
CAGTTTCTCGCGAATTTAGGCATGAAGATAAACGCGAAATTAGGAGGGAGTAACGTTGAGTTAATTGAACGGTTCCCTCG
TTTCAACGGTCCGGATCATTTCATGTTCATCGGAGCAGACGTCAACCACCCCGCTCCGTCTAACGAGTCATCTCCATCTG
TCGCTGCGGTTGTCGGCTCCGTCAACCCCGCTGCCACGCGCTACGCCGCCCGTGTCTCCCCGCAACAACACCGCAAAGAG
GAGATCGTCAATTTCGGAAGCTTATGTGTCGACCTCGTCAACACGTACTTGAACATTAATGGAGTGAAACCAAACAAGAT
TATTGTCTTTCGCGACGGTGTGAGCGACGGCCAGTTCGATATGGTTTTGAACAAAGAAATGGTAGACATGAAAAAAGCTC
TTTACGATAAAAACTACCGCCCCGCGATCACTTTTGTCGTGGCTCAAAAACGTCACCCGACGCGTTTGTTTCTGAACAAC
GGGAACGAGGTCGGGAATGCCCCCCCGGGGACAGTTGTCGACACGACGATTGTCCAGCCTTTCGAGTTTGATTTCTATCT
TTTTTCCCATTTTGGAGGAATGGGAACGAGTAAGTCGACTCATTACTCGGTGATTTGGGATGAGAACGGGTTTACGTCCG
ATGAGATGCAGAAGTTGGTGTACCATTTGTGTTATTTGTTTGCGCGTTGTACTAAACCGGTGTCGTTGGTTCCGCCGGTG
TACTATGCGGATCTTGTGGCGTACAGGGGGAGGATGTTTCAGGAGGTGGCGGCGGAGTCAGAATCGGGAAGTCCGGGGTC
GGTGCCGGCGTCGTTTGATCGGTTCTTCTACACTCTTGAGCAGAATTTGAAGGATTCCATGTTTTTTGTCTAA
>H._praealtum_AGO2b_clone_7
ATGGAGTGGAGTGACAACAACCGCGGTGGCTACAACCGTGGCCGTGGACGTGGCCGAGGCCAAGGCGATCGGAACTACGG
AGGCGGACAAGACGGCGGTAGAGGCGGAAACGGTGGCGGTCGGAACTACGGAGGCCCACAGGACGGTGGTAGAGGCAGAA
ATGGTGGTGGTCGGAACTACGCGCCCGCACGAGGCGGTGGTAGAGGCGGAGATGGTGATCAAACTGGTGCTGGTTACTAT
CCTCGTGGTGGTGGCAGGGGCAGAGGTTACCAGCAGCAGTACAATAATCAACATCCGGAACAGTACGGAGGCGGTAGAGG
TAGAGCATCTGGCGGTGGCGGTGGCGGTCAACAGACGTACTGGAGGCAGAATGACGATCGAGTACAAGATCGTCCTGTTC
GGGATCGTGAAGCAACTTGGAGTCCTGTTGGATCTGGTCAACAACTCGAGACTCCGTCACAGGCTCTCAGTCAAAGCGTC
GCTGATCTTCAGATTCAGGAAGCTCCTAGTAGAGAGGTGCAACGTGCATCTCCCTCAAAGGACGATGTAGAAAATGCTTA
CGTGCCAATTAAGCGTCCTGACCATGGTGGTACACTTGCCATGAGATCAGTGAGGCTTCTCGTTAATCACTTTCCTGTCA
AATTCCTTCCATCAAAGACTATATTACGTTACGACGTAGACGTCAAACACGATGTCCCTTCTTCAAGCCGCTCCGCAAAA
AAATCCATCCACAAATCAGACCTCCGATTGATCCAACAGAAGCTCTGTTCTGATAACCCTAACCAATTCCCCTTACTCCA
AACCGCTTACGATGGTGAAAAAAATATCTACAGCGCAATACAATTACCTGAAGGAATTTACAAAGTGGAAATATTCGGTC
GTACTTACTCATGCTCCATCAAATTTGGAAACGAGTTAGGTCTTTCAAAGCTTCAAGAATTTTTAAACGGGAACTCCGTT
CAAATCCCTCGTGATGTGTTACAAGCACTTGACGTGGTAATGAAAGCAAATCTTTACCGTGAAAAGGTTTCAGTCGGAAG
AGGCATGTATCCACGTGTCCACAGACAAGAAGACGACCTTGGATGTGGTGTCGCAGCTTTTAGAGGCTCTCAACAAAGCC
TAAAACTAACTAAAAACGGATTAGTCATGTGTTTGGACTATTCCGCCATTCCTTTCCGCAAACGAATGCCGGTTATCGAC
TTCCTCATGGAGTCAATTTGGGACATTCGTGAAATCAATGACATTGGACGATTCGGGAATATTGTGATCAAGGCGTTGAC
TGGATTGAGAGTGAGTGTGACTCACCGGCGTACGAATCAAAAGTACGTTGTGTCTGGATTGACGGAAAAGGCTACGAAGG
ATATTTCGTTTGAACTTGAGGATCTTGAAGGGAAGAAAGATCCGGAAGTTGTGATGCTCACGGATTACTTTAGAGAAAAG
TGGGAGAAAGAGATAAAGTATAAGGGTATTCCTTGTTTGAAATTGGGGAGTGGTAAGAAACTGAATTATGTCCCGATGGA
GTTTTGTGTTTTGGCTGAAGATGGAAGGTATCCGAAGGAGCAATTGGGTAGAGAAGCTGCTAGAATTTTGAAAGAGCTGT
CTCTTTTGAATCCAAATGTCAGGAGGAATGAGATACGCAGCATGGTTCGTGATGAGTATGCACCTGGCAAAAACGGTGCC
AATTCCATCAAGCATTTTGACGTTGAAGTCGGCATGAACATGACAGAAGTCGACGGTCGTGTAATGGCCCCACCTCAACT
CAAGCTCGGTTCCTTAAACGGAAAAACAATGACCACAACAGTCGACAGAATGAAATGTCACTGGAATCTTCTCAACGGAA
GAACCTTAGTCCAGGGCAAATACGCCCAGAGGTGGGCTGTTATAAATTTCAACCGCGATAACCGTCAAAACACCCAACAG
GTCGACTACTTCATCACAAAATTAATAGCCCGCTGTCAAAGCATCGGCATCCAAATGGAAGACCCCATCATCGTCCACCA
CACCACCATGAGAGAATTCTCCGACATCAACAAACTCGACCGCCTTCTCAAACGCATCACGGAAGATTCCAGAAAAATCG
ACAAGGAACGTCTTCAGATGATCGTGTGCATCATGGCTGATAAAGACGAGGGTTACAAGTACCTCAAATGGGTGTCCGAA
ACACAAATTGGTGTCATCACGCAATGCTGTTTATCCTTCAATGCCTTCAAAGCGAACGATCAGTTTCTCGCGAATTTAGG
CATGAAGATAAACGCGAAATTAGGAGGGAGTAACGTTGAGTTAATCGAACGGTTCCCTCGTTTCAACGGTCCGGATCATT
TCATGTTCATCGGAGCAGACGTCAACCACCCCGCTCCGTCTAACGAGTCATCTCCATCTGTCGCTGCGGTTGTCGGCTCC
GTCAACCCCGCTGCCACGCGCTACGCCGCCCGTGTCTCCCCGCAACAACACCGCAAAGAGGAGATCGTCAATTTCGGAAG
CTTATGTGTCGACCTCGTCAACACGTACTTGAACATTAACGGAGTGAAACCAAACAAGATTATTGTCTTTCGCGACGGTG
TGAGCGACGGCCAGTTCGATATGGTTTTGAACAAAGAAATGGTGGACATGAAAAAAGCTCTTTACGATAACAACTACCGC
CCCGCGATCACTTTTGTCGTGGCTCAAAAACGTCACACGACGCGTTTGTTTCTGAACAACGGGAACGAGGTCGGGAATGC
CCCCCCGGGGACAGTTGTCGACACGACGATTGTCCAGCCTTTCGAGTTTGATTTCTATCTTTTTTCCCATTTTGGAGGAA
TGGGAACGAGTAAGTCGACTCATTACTCGGTGATTTGGGATGAGAACGGGTTTACGTCCGATGAGATGCAGAAGTTGGTG
TACCATTTGTGTTATTTGTTTGCGCGTTGTACTAAACCGGTGTCGTTGGTTCCGCCGGTGTACTATGTGGATCTTGTGGC
GTACAGGGGGAGGATGTTTCAGGAGGTGGCGGCGGAGTCAGAATCGGGAAGTCCGGGGTCGGTGCCGGCGTCGTTTGATC
GGTTCTTCTACACTCTTGAGCAGAATTTGAAGGATTCCATGTTTTTTGTCTAA
>H._praealtum_AGO2b_clone_6
GACGGTGGTAGAGGCAGAAATGGTGGTGGTCGGAACTACGCACCCGCACGAGGCGGTGGTAGAGGCGGAGATGGTGATCA
AACTGGTGCTGGTTACTATCCTCGTGGTGGTGGCAGAGGCAGAGGTTACCAGCAGCAGTACAATAATCAACATCAGGAAC
AGTACGGAGGCGGTAGAGGTAGAGCATCTGGCGGTGGCGGTGGCGGTCAACAGACGTACTGGAGGCAGAATGACGATCGA
GTACAAGATCGTCCTGTTCGGGATCGTGAAGCAACTTGGAGTCCTGTTGGATCTGGTCAACAACTCGAGACTCCGTCACA
GGCTCTCAGTCAAAGCGTCGCTGATCTTCAGATTCAGGAAGTTCCTAGTAGAGAGGTGCAACGTGCATCTCCCTCAAAGG
ACGATGTAGAAAATGCTAACGTGCCAATTAAGCGTCCTGACCATGGTGGTACACTTGCCATGAGATCAGTGAGGCTTCTC
GTTAATCACTTTCCTGTCAAATTCCTTCCATCAAAGACTATATTACGTTACGACGTAGACGTCAAACACGATGTCCCTTC
TTCAAGCCGCTCCGCAAAAAAATCCATCCCAAAACCAGACCTCCGATTGATCCAACAGAAGCTCTGTTCTGATAACCCTA
ACCAATTCCCCTTACTCCAAACCGCTTACGATGGTGAAAAAAATATCTACAGCGCAATACAATTACCTGAAGGAATTTAC
AAAGTGGAACTATTCGGTCGTACTTACTCATGCTCCATCAAATTTGGAAACGAGTTAGGTCTTTCAAAGCTTCAAGAATT
TTTAAACGGAAACTCCGTTCAAATCCCTCGTGATGTGTTACAAGCACTTGACGTGGTAATGAAAGCAAATCTTTACCGTG
AAAAGGTTTCAGTCGGAAGAGGCATGTATCCACGTGTCCACAGACAAGAAGACGACCTTGGTTGTGGTGTAGCAGCTTTT
AGAGGCTCTCAACAAAGCCTAAAACTCACTAAAAACGGAGTAGTCATGTGTTTGGACTATTCCGCCATTCCTTTCCGCAA
ACGAATGCCTGTCATCGACTTCCTCATGGAGTCAATTTGGGACATTCGTGAAATCAGTGACATTGGACGATTCGGGAATG
TGGTGATCAAGGCGTTGACTGGATTGAGAGTGAGTGTGACTCATCGGCGTACGAATCAAAAGTACATTGTGTCTGGATTG
ACGGAAAAGGCTACGAAGGATATTTCGTTTGAACTTGAGGATCTTGAAGGGAAGAAAGATCCGGAAGTTGTGATGCTCAC
GGATTACTTTAGAGAGAAGTGGGGGAAAGAGATAAAGCATAAAGGTATTCCTTGTTTGGAATTGGGGAGTGGTAAGAAAC
CGAATTATGTCCCGATGGAGTTTTGTGTTTTGGCTGAAGATGGAAGGTATCCGAAGGAGCAATTGGGTAGAGAAGCTGCT
AGAATTTTGAAAGATCTGTGTCTTTTGAATCCAAATGTCAGGAGGAATGAGATACGCAGCATGGTTCGTGATGAGTATGC
ACCTGGCAAAAACGGTGCCAATTCCATCAAGCATTTTGACGTTGAAGTCGGCATGAACATGACTGAAGTCGACGGTCGTG
TAATGGCCCCACCTCAACTCAAGCTCGGTTCCTTAAACGGAAAAACAATGACCACAACAGTCGACAGAATGAAATGTCAC
TGGAATCTTCTCAACGGAAGAACCTTAGTCCAGGGCAAATACGCCCAGAGGTGGGCTGTTATAAATTTCAACCGCGATAA
CCGTCAAAACACCCAACAGGTCGACTACTTCATCACAAAATTAATAGCCCGCTGTCAAAGCATCGGCATCCAAATGGAAG
ACCCCATCATCGTCCACCACACCACCATGAGAGAATTCTCTGACATCAACAAACTCGACCGCCTTCTCAAACGCATCACG
GAAGATTCCAGAAGAATCGACAAGGAACGTCTTCAGATGATCGTTTGCATCATGGCCGACAAACACGACGGCTACAAGTA
CCTTAAATGGGTTTCCGAAACACAAATTGGCGTCATCACGCAATGCTGTTTATCCTCCAATGCCTTCAAAGCGAACGATC
AGTTTCTCGCGAATTTAGGCATGAAAATAAACGCGAAATTAGGAGGGAGTAACGTTGAGTTAATAGAACGGTTCCCTCGT
TTCAACGGTCCGGATCATTTCATGTTCATCGGAGCAGACGTCAACCACCCCGCTCCGTCCAACAAATCCTCGCCATCTGT
CGCCGCGGTTGTTGGCTCTGTCAACCCCGCTGCCACGCGCTACGCCGCACGTGTCTCCCCGCAACAACACCGCAAGGAGG
AGATTGTCAATTTTGGAAGCTTATGTGTCGACCTCGTCAACACGTACTTGAACATTAACGGAGTGAAACCAAACAAGATT
ATTGTCTTTCGCGACGGTGTCAGCGACGGCCAGTTCGATATGGTTTTGAACAAAGAAATGGTGGACATGAAAAAAGCTCT
TTACGATAAAAACTACCGCCCCGCGATCACTTTTGTCGTGGCTCAAAAACGTCACACGACGCGTTTGTTTCTGAACGGGA
ACGAGGTCGGGAATGTCCCCCCGGGGACAATTGTCGACACGACGATTGTCCAGCCTTTTGAGTTTGATTTCTATCTTTGT
TCCCATTTTGGAGGAATGGGAACGAGTAAGCCGACTCATTACTCGGTGATTTGGGATGAGAACGGGTTTACGTCCGATGA
GATGCAGAAGTTGGTGTACCATTTGTGTTATGTGTTCGCGCGTTGTACCAAACCGGTGTCGTTGGTTCCGCCGGTGTACT
ATGCGGATCTTGTGGCGTACAGGGGGAGGATGTTTCAGGAGGTGGCGGCGGAGTCGGAATCGGGAAGTCCGGGGTCGGTG
CCGGCGTCGTTTGATCGGTTCTTCTACACTCTTGAGCAGAATTTGAAGGATTCCATGTTTTTTGTCTAA
>H._praealtum_AGO2b_clone_5
GGTAGAGGCGGAAACGGTGGCGGTCGGAACTACGGAGGCGCGCAAGACGGTGGTAGAGGCGGAAACGGTGGCGGTCGGAA
CTACGGAGGCGCGCAAGACGGTGGTAGAGGCGGAAACGGTGGCGGTCGGAACTACGCAGCCGCACGAGGCGGTGGTAGAG
GCGGAGATGGTGATCAAACTGGTGCTGGTTACTATCCTCGTGGTGGTGGCAGGGGCAGAGGTTACCAGCAGCAGTACAAT
AATCAACAACAGGAACAGTACGGAGGCGGTAGAGGTAGAGCATCTGGCGGTGGCGGTGGCGGTCAACAGACGTACTGGAG
GCAGAATGACGATCGAGTACAAGATCGTCCTGTTCGGGATCGTGAAGCAACTTGGAGTCCTGTTGGATCTGGTCAACAAC
TCGAGACTCCGTCACAGGCTCTCAGTCAAAGCGTCGCTGATCTTCAGATTCAGGAAGTTCCTCGTAGAGAGGTGCAACGT
GCATCTCCCTCAAAGGACGATGTAGAAAATGCTTACGTGCCAATTAAGCGTCCTGACCATGGTACACTTGCCATGAGATC
AGTGAGGCTTCTCGTTAATCACTTTCCTGTCAAATTCCTTCCATCAAAGACTATATTACGTTACGACGTAGACGTCAAAC
ACGATGTCCCTTCTTCAAGCCGCTCCGCAAGAAAATCTATCCCAAAATCAGACCTCCGATTGATCCAACAGAAGCTCTGT
TCTGATAACCCTAACCAATTCCCCTTACTCCAAACCGCTTACGATGGTGAAAAAAATATCTACAGCGCAATACAATTACC
TGAAGGAATTTACAAAGTGGAACTATTCGGTCGTACTTACTCATGCTCCATCAAATTTGGAAACGAGTTAGGTCTTTCAA
AGCTTCAAGAATTTTTAAACGGAAACTCCGTTCAAATCCCTCGTGATGTGTTACAAGCACTTGACGTGGTAATGAAAGCA
AATCTATACCGTGAAAAGGTTTCAGTTGGAAGAGGCATGTATCCACGTGTCCACAGACAAGAGGACGACCTTGGTGGTGG
TGTCGCAGCTTTCAGAGGCTCTCAACAAAGCCTAAAACTCACTAAAAACGGATTAGTCGTGTGTTTGGACTATTCCGCCA
TTCCTTTCCGCAAACGAATGCCGGTTATCGACTTCCTCATGGAGTCAATTCGGGACATTCGTGAAATCAACGACATTGGT
CGATTCGGGAATATTGTGATCAAGGCGCTGACTGGGTTGAGAGTGAGTGTGACTCATCGTCGTACAAATCAAAAGTACAT
TGTGTCTGGATTGACGGAAAAGGCTACGAAGGATATTTCGTTTGAACTTGAGGATCTTGAAGGGAAGAAGGATCCGGAAG
TTGTGATGCTCACGGATTACTTTAGAGAGAAGTGGGGGAAAGAGATCAAGTATAAGGGGATTCCTTGTTTGAAATTGGGA
AGTAGTAAGAAACCGAATTATGTCCCGATGGAGTTTTGTGTTTTGGCTGAAGATCGAAGGTATCCGAAGGAGCAATTGGG
TAGAGAAGCTGCTAGAATTTTGAAAGATCTGTCTCTTTTGAATCCAAATGTCAGGAGGAATGAGATTAGCAGCATGGTTC
GTGATGAGTATGCACCTGGCAAAAACGGTGCCAATTCCATCAAGCTTTTTGACGTTGAAGTCGGCATGAACATGACAGAA
GTCGACGGTCGTGTAATGGCCCCACCTCAACTCAAGCTCGGTTCCTTAAACGGAAAAACAATGACCACAACAGTCGACAG
AATGAAATGCCACTGGAATCTTCTTAACGGAAGAACCTTAGTCCAGGGCAAATACGCCCAGAGGTGGGCTGTTATAAATT
TCAACCGCGATAACCGTCAAAACACCCAACAGGTCGACTACTTCATCACAAAATTAATAGCCCGCTGTCAAAGCATCGGC
ATCCAAATGGAAGACCCCATCATCGTCCACCACACCACCATGAGAGAATTCTCTGACATCAACAAACTCGACCGCCTTCT
CAAACGCATCACGGAAGATTCCAGAAGAATCGACAAGGAACGTCTTCAGATGATCGTTTGCATCATGGCCGATAAAGACG
AGGGTTACAAGTACCTCAAATGGGTGTCCGAAACACAAATTGGTGTCATCACGCAATGCTGTTTATCCTTCAATGCCTTC
AAAGCGAACGATCAGTTTCTCGCGAATTTAGGCATGAAGATAAACGCGAAATTAGGAGGGAGTAACGTTGAGTTAATCGA
ACGGTTCCCTCGTTTCAACGGTCCGGATCATTTCATGTTCATCGGAGCAGACGTCAACCACCCCGCTCCGTCTAACGAGT
CATCTCCATCTGTCGCTGCGGTTGTCGGCTCCGTCAACCCCGCTGCCACGCGCTACGCCGCCCGTGTCTCCCCGCAACAA
CACCGCAAAGAGGAGATCGTCAATTTCGGAAGCTTATGTGTCGACCTCGTCAACACGTACTTGAACATTAATGGAGTGAA
ACCAAACAAGATTATTGTCTTTCGCGACGGTGTGAGCGACGGCCAGTTCGATATGGTTTTGAACAAAGAAATGGTAGACA
TGAAAAAAGCTCTTTACGATAAAAACTACCGCCCCGCGATCACTTTTGTCGTGGCTCAAAAACGTCACCCGACGCGTTTG
TTTCTGAACAACGGGAACGAGGTCGGGAATGCCCCCCCGGGGACAGTTGTCGACACGACGATTGTCCAGCCTTTCGAGTT
TGATTTCTATCTTTTTTCCCATTTTGGAGGAATGGGAACGAGTAAGTCGACTCATTACTCGGTGATTTGGGATGAGAACG
GGTTTACGTCCGATGAGATGCAGAAGTTGGTGTACCATTTGTGTTATGTGTTTGCGCGTTGTACTAAACCGGTGTCGTTG
GTTCCGCCAGTGTACTATGCGGATCTTGTGGCGTACAGGGGGAGGATGTTTCAGGAGGTGGCGGCGGAGTCGGAATCGGG
AAGTCCGGGGTCGGTGCCGGCGTCGTTTGATCGGTTCTTCTACACTCTTGAGCAGAATTTGAAGGATTCCATGTTTTTTG
TCTAA
>H._praealtum_AGO2b_clone_4
CCACATGACGGTGGTAGAGGCGGAAACGGTGGCGGTCGGAACTACGGAGGCGCGCAAGACGGTGGTAGAGGCGGAAACGG
TGGCGGTCGGAACTACGCAGCCGCACGAGGCGGTGGTAGAGGCGGAGATGGTGATCAAACTGGTGCTGGTTACTATCCTC
GTGGTGGTGGCAGGGGCAGAGGTTACCAGCAGCAGTACAATAATCAACAACAGGAACAGTACGGAGGCGGTAGAGGTAGA
GCATCTGGCGGTGGCGGTGGCGGTCAACAGACGTACTGGAGGCAGAATGACGATCGAGTACAAGATCGTCCTGTTCGGGA
TCGTGAAGCAACTTGGAGTCCTGTTGGATCTGGTCAACAACTCGAGACTCCGTCACAGGCTCTCAGTCAAAGCGTCGCTG
ATCTTCAGATTCAGGAAGTTCCTCGTAGAGAGGTGCAACGTGCATCTCCCTCAAAGGACGATGTAGAAAATGCTTACGTG
CCAATTAAGCGTCCTGACCATGGTACACTTGCCATGAGATCAGTGAGGCTTCTCGTTAATCACTTTCCTGTCAAATTCCT
TCCATCAAAGACTATATTACGTTACGACGTAGACGTCAAACACGATGTCCCTTCTTCAAGCCGCTCCGCAAAAAAATCTA
TCCCAAAATCAGACCTCCGATTGATCCAACAGAAGCTCTGTTCTGATAACCCTAACCAATTCCCCTTACTCCAAACCGCT
TACGATGGTGAAAAAAATATCTACAGCGCAATACAATTACCTGAAGGAATTTACAAAGTGGAACTATTCGGTCGTACTTA
CTCATGCTCCATCAAATTTGGAAACGAGTTAGGTCTTTCAAAGCTTCAAGAATTTTTAAACGGAAACTCCGTTCAAATCC
CTCGTGATGTGTTACAAGCACTTGACGTGGTAATGAAAGCAAATCTATACCGTGAAAAGGTTTCAGTTGGAAGAGGCATG
TATCCACGTGTCCACAGACAAGAGGACGACCTTGGTGGTGGTGTCGCAGCTTTCAGAGGCTCTCAACAAAGCCTAAAACT
CACTAAAAACGGATTAGTCGTGTGTTTGGACTATTCCGCCATTCCTTTCCGCAAACGAATGCCGGTTATCGACTTCCTCA
TGGAGTCAATTCGGGACATTCGTGAAATCAACGACATTGGTCGATTCGGGAATATTGTGATCAAGGCGCTGACTGGGTTG
AGAGTGAGTGTGACTCATCGTCGTACAAATCAAAAGTACATTGTGTCTGGATTGACGGAAAAGGCTACGAAGGATATTTC
GTTTGAACTTGAGGATCTTGAAGGGAAGAAGGATCCGGAAGTTGTGATGCTCACGGATTACTTTAGAGAGAAGTGGGGGA
AAGAGATCAAGTATAAGGGGATTCCTTGTTTGAAATTGGGAAGTAGTAAGAAACCGAATTATGTCCCGATGGAGTTTTGT
GTTTTGGCTGAAGATCGAAGGTATCCGAAGGAGCAATTGGGTAGAGAAGCTGCTAGAATTTTGAAAGATCTGTCTCTTTT
GAATCCAAATGTCAGGAGGAATGAGATTAGCAGCATGGTTCGTGATGAGTATGCACCTGGCAAAAACGGTGCCAATTCCA
TCAAGCTTTTTGACGTTGAAGTCGGCATGAACATGACAGAAGTCGACGGTCGTGTAATGGCCCCACCTCAACTCAAGCTC
GGTTCCTTAAACGGAAAAACAATGACCACAACAGTCGACAGAATGAAATGCCACTGGAATCTTCTTAACGGAAGAACCTT
AGTCCAGGGCAAATACGCCCAGAGGTGGGCTGTTATAAATTTCAACCGCGATAACCGTCAAAACACCCAACAGGTCGACT
ACTTCATCACAAAATTAATAGCCCGCTGTCAAAGCATCGGCATCCAAATGGAAGACCCCATCATCGTCCACCACACCACC
ATGAGAGAATTCTCTGACATCAACAAACTCGACCGCCTTCTCAAACGCATCACGGAAGATTCCAGAAGAATCGACAAGGA
ACGTCTTCAGATGATCGTTTGCATCATGGCCGATAAAGACGAGGGTTACAAGTACCTCAAATGGGTGTCCGAAACACAAA
TTGGTGTCATCACGCAATGCTGTTTATCCTTCAATGCCTTCAAAGCGAACGATCAGTTTCTCGCGAATTTAGGCATGAAG
ATAAACGCGAAATTAGGAGGGAGTAACGTTGAGTTAATCGAACGGTTCCCTCGTTTCAACGGTCCGGATCATTTCATGTT
CATCGGAGCAGACGTCAACCACCCCGCTCCGTCTAACGAGTCATCTCCATCTGTCGCTGCGGTTGTCGGCTCCGTCAACC
CCGCTGCCACGCGCTACGCCGCCCGTGTCTCCCCGCAACAACACCGCAAAGAGGAGATCGTCAATTTCGGAAGCTTATGT
GTCGACCTCGTCAACACGTACTTGAACATTAATGGAGTGAAACCAAACAAGATTATTGTCTTTCGCGACGGTGTGAGCGA
CGGCCAGTTCGATATGGTTTTGAACAAAGAAATGGTAGACATGAAAAAAGCTCTTTACGATAAAAACTACCGCCCCGCGA
TCACTTTTGTCGTGGCTCAAAAACGTCACCCGACGCGTTTGTTTCTGAACAACGGGAACGAGGTCGGGAATGCCCCCCCG
GGGACAGTTGTCGACACGACGATTGTCCAGCCTTTCGAGTTTGATTTCTATCTTTTTTCCCATTTTGGAGGAATGGGAAC
GAGTAAGTCGACTCATTACTCGGTGATTTGGGATGAGAACGGGTTTACGTCCGATGAGATGCAGAAGTTGGTGTACCATT
TGTGTTATTTGTTTGCGCGTTGTACTAAACCGGTGTCGTTGGTTCCGCCGGTGTACTATGCGGATCTTGTGGCGTACAGG
GGGAGGATGTTTCAGGAGGTGGCGGCGGAGTCAGAATCGGGAAGTCCGGGGTCGGTGCCGGCGTCGTTTGATCGGTTCTT
CTACACTCTTGAGCAGAATTTGAAGGATTCCATGTTTTTTGTCTAA
>H._praealtum_AGO2b_clone_3
GACGGTGGTAGAGGCAGAAATGGTGGTGGTCGGAACTACGCACCCGCACGAGGCGGTAGTAGAGGCGGAGATGGTGATCA
AACTGGTGCTGGTTACTATCCTCGTGGTGGTGGCAGGGGCAGAGGTTACCAGCAGCAGTACAATAATCAACATCCGGAAC
AGTACGGAGGCGGTAGAGGTCGAGCATCTGGCGGTGGCGGTGGTGGTCAACAGACGTACTGGAGGCAGAATGACGATCGA
GTACAAGATCGTCCTGTTCGGGATCGTGAAGCAACTTGGAGTCCTGTTGGATCTGGTCAACAACTCGAGACTCCGTCACA
GGCTCTCAGTCAAAGCGTCGCTGATCTTCAGATTCAGGAAGCTCCTAGTAGAGAGGTGCAACGTGCATCTCCCTCAAAGG
ACGATGTAGAAAATGCTTACGTGCCAATTAAGCGTCCTGACCATGGTGGTACACTTGCCATGAGATCAGTGAGGCTTCTC
GTTAATCACTTTCCTGTCAAATTCCTTCCATCAAAGACTATATTACGTTACGACGTAGACGTCAAACACGATGTCCCTTC
TTCAAGCCGCTCCGCAAAAAAATCCATCCACAAATCAGACCTCCGATTGATCCAACAGAAGCTCTGTTCTGATAACCCTA
ACCAATTCCCCTTACTCCAAACCGCTTACGATGGTGAAAAAAATATCTACAGCGCAATACAATTACCTGAAGGAATTTAC
AAAGTGGAAATATTCGGTCGTACTTACTCATGCTCCATCAAATTTGGAAACGAGTTAGGTCTTTCAAAGCTTCAAGAATT
TTTAAACGGGAACTCCGTTCAAATCCCTCGTGATGTGTTACAGGCACTTGACGTGGTAATGAAAGCAAATCTTTACCGTG
AAAAGGTTTCAGTCGGAAGAGGCATGTATCCGCGTGTCCACAGACAAGAAGACGACCTTGGATGTGGTGTCGCAGCTTTT
AGAGGCTCTCAACAAAGCCTAAAACTAACTAAAAACGGATTAGTCATGTGTTTGGACTATTCCGCCATTCCTTTCCGCAA
ACGAATGCCGGTTATCGACTTCCTCATGGAGTCAATTTGGGACATTCGTGAAATCAATGACATTGGACGATTCGGGAATA
TTGTGATCAAGGCGTTGACTGGATTGAGAGTGAGTGTGACTCACCGGCGTACGAATCAAAAGTACGTTGTGTCTGGATTG
ACGGAAAAGGCTACGAAGGATATTTCGTTTGAACTTGAGGATCTTGAAGGGAAGAAAGATCCGGAAGTTGTGATGCTCAC
GGATTACTTTAGAGAAAAGTGGGAGAAAGAGATAAAGTATAAGGGTATTCCTTGTTTGAAATTGGGGAGTGGTAAGAAAC
TGAATTATGTCCCGATGGAGTTTTGTGTTTTGGCTGAAGATGGAAGGTATCCGAAGGAGCAATTGGGTAGAGAAGCTGCT
AGAATTTTGAAAGAGCTGTCTCTTTTGAATCCAAATGTCAGGAGGAATGAGATACGCAGCATGGTTCGTGATGAGTATGC
ACCTGGCAAAAACGGTGCCAATTCCATCAAGCATTTTGACGTTGAAGTCGGCATGAACATGACAGAAGTCGACGGTCGTG
TAATGGCCCCACCTCAACTCAAGCTCGGTTCCTTAAACGGAAAAACAATGACCACAACAGTCGACAGAATGAAATGTCAC
TGGAATCTTCTCAACGGAAGAACCTTAGTCCAGGGCAAATACGCCCAGAGGTGGGCTGTTATAAATTTCAACCGCGATAA
CCGTCAAAACACCCAACAGGTCGACTACTTCATCACAAAATTAATAGCCCGCTGTCAAAGCATCGGCATCCAAATGGAAG
ACCCCATCATCGTCCACCACACCACCATGAGAGAATTCTCAGACATCAACAAACTCGACCGCCTTCTCAAACGCACCACG
GAAGATTCCAGAAGAATCGACAAGGAACGTCTTCAGATGATCGTTTGCATCATGGCCGACAAACACGACGGCTACAAGTA
CCTCAAATGGGTTTCCGAAACACAAATTGGCGTCATCACGCAATGCTGTTTATCCTCCAACGCCTTCAAAGCGAACGATC
AGTTTCTCGCGAATTTAGGCATGAAAATAAACGCGAAATTAGGAGGGAGTAACGTTGAGTTAATAGAACGGTTCCCTCGT
TTCAACGGTCCGGATCATTTCATGTTCATTGGAGCAGACGTCAACCACCCCGCTCCGTCCAACAAATCCTCGCCATCTGT
CGCCGCGGTTGTTGGCTCTGTCAACCCCGCTGCCACGCGCTACGCCGCACGTGTCTCCCCGCAACAACACCGCAAGGAGG
AGATTGTCAATTTCGGAAGCTTATGTGTCGACCTCGTCAACACGTACTTGAACATTAACGGAGTGAAACCAAACAGGATT
ATTGTCTTTCGCGACGGTGTCAGCGACGGCCAGTTCGATATGGTTTTGAACAAAGAAATGGTGGACATGAAAAAAGCTCT
TTACGATAAAAACTACCGCCCCGCGATCACTTTTGTCGTGGCTCAAAAACGTCACACGACGCGTTTGTTTCTGAACGGGA
ACGAGGTCGGGAATGTCCCCCCGGGGACAATTGTTGACACGACGATTGTCCAGCCTTTTGAGTTTGATTTCTATCTTTGT
TCCCATTTTGGAGGAATGGGAACGAGTAAGCCGACTCATTACTCGGTGATTTGGGATGAGAACGGGTTTACGTCCGATGA
GATGCAGAAGTTGGTGTACCATTTGTGTTATGTGTTTGCGCGTTGTACTAAACCGGTGTCGTTGGTTCCGCCAGTGTACT
ATGCGGATCTTGTGGCGTACAGGGGGAGGATGTTTCAGGAGGTGGCGGCGGAGTCGGAATCGGGAAGTCCGGGGTCGGTG
CCGGCGTCGTTTGATCGGTTCTTCTACACTCTTGAGCAGAATTTGAAGGATTCCATGTTTTTTGTCTAA
>H._praealtum_AGO2b_clone_2
GACGGTGGTAGAGGCAGAAATGGTGGTGGTCGGAACTACGCACCCGCACGAGGCGGTGGTAGAGGCGGAGATGGTGATCA
AACTGGTGCTGGTTACTATCCTCGTGGTGGTGGCAGGGGCAGAGGTTACCAGCAGCAGTACAATAATCAACATCCGGAAC
AGTACGGAGGCGGTAGAGGTAGAGCATCTGGCGGTGGCGGTGGCGGTCAACAGACGTACTGGAGGCAGAATGACGATCGA
GTACAAGATCGTCCTGTTCGGGATCGTGAAGCAACTTGGAGTCCTGTTGGATCTGGTCAACAACTCGAGACTCCGTCACA
GGCTCTCAGTCAAAGCGTCGCTGATCTTCAGATTCAGGAAGTTCCTCGTAGAGAGGTGCAACGTGCATCTCCCTCAAAGG
ACGATGTAGAAAATGCTTACGTGCCAATTAAGCGTCCTGACCATGGTACACTTGCCATGAGATCAGTGAGGCTTCTCGTT
AATCACTTTCCTGTCAAATTCCTTCCATCAAAGACTATATTACGTTACGACGTAGACGTCAAACACGATGTCCCTTCTTC
AAGCCGCTCCGCAAAAAAAATCTATCCCAAAATCAGACCTCCGATTGATCCAACAGAAGCTCTGTTCTGATAACCCTAAC
CAATTCCCCTTACTCCAAACCGCTTACGATGGTGAAAAAAATATCTACAGCGCAATACAATTACCTGAAGGAATTTACAA
AGTGGAACTATTCGGTCGTACTTACTCATGCTCCATCAAATTTGGAAACGAGTTAGGTCTTTCAAAGCTTCAAGAATTTT
TAAACGGAAACTCCGTTCAAATCCCTCGTGATGTGTTACAAGCACTTGACGTGGTAATGAAAGCAAATCTATACCGTGAA
AAGGTTTCAGTTGGAAGAGGCATGTATCCACGTGTCCACAGACAAGAGGACGACCTTGGTGGTGGTGTCGCAGCTTTCAG
AGGCTCTCAACAAAGCCTAAAACTCACTAAAAACGGATTAGTCGTGTGTTTGGACTATTCCGCCATTCCTTTCCGCAAAC
GAATGCCGGTTATCGACTTCCTCATGGAGTCAATTCGGGACATTCGTGAAATCAACGACATTGGTCGATTCGGGAATATT
GTGATCAAGGCGCTGACTGGGTTGAGAGTGAGTGTGACTCATCGTCGTACAAATCAAAAGTACATTGTGTCTGGATTGAC
GGAAAAGGCTACGAAGGATATTTCGTTTGAACTTGAGGATCTTGAAGGGAAGAAGGATCCGGAAGTTGTGATGCTCACGG
ATTACTTTAGAGAGAAGTGGGGGAAAGAGATCAAGTATAAGGGGATTCCTTGTTTGAAATTGGGAAGTAGTAAGAAACCG
AATTATGTCCCGATGGAGTTTTGTGTTTTGGCTGAAGATCGAAGGTATCCGAAGGAGCAATTGGGTAGAGAAGCTGCTAG
AATTTTGAAAGATCTGTCTCTTTTGAATCCAAATGTCAGGAGGAATGAGATTAGCAGCATGGTTCGTGATGAGTATGCAC
CTGGCAAAAACGGTGCCAATTCCATCAAGCTTTTTGACGTTGAAGTCGGCATGAACATGACAGAAGTCGACGGTCGTGTA
ATGGCCCCACCTCAACTCAAGCTCGGTTCCTTAAACGGAAAAACAATGACCACAACAGTCGACAGAATGAAATGCCACTG
GAATCTTCTTAACGGAAGAACCTTAGTCCAGGGCAAATACGCCCAGAGGTGGGCTGTTATAAATTTCAACCGCGATAACC
GTCAAAACACCCAACAGGTCGACTACTTCATCACAAAATTAATAGCCCGCTGTCAAAGCATCGGCATCCAAATGGAAGAC
CCCATCATCGTCCACCACACCACCATGAGAGAATTCTCTGACATCAACAAACTCGACCGCCTTCTCAAACGCATCACGGA
AGATTCCAGAAGAATCGACAAGGAACGTCTTCAGATGATCGTTTGCATCATGGCCGATAAAGACGAGGGTTACGAGTACC
TCAAATGGGTGTCCGAAACACAAATTGGTGTCATCACGCAATGCTGTTTATCCATCAATGCCTTCAAAGCGAACGATCAG
TTTCTCGCGAATTTAGGCATGAAGATAAACGCGAAATTAGGAGGGAGTAACGTTGAGTTAATCGAACGGTTCCCTCGTTT
CAACGGTCCGGATCATTTCATGTTCATCGGAGCAGACGTCAACCACCCCGCTCCGTCTAACGAGTCATCTCCATCTGTCG
CTGCGGTTGTCGGCTCCGTCAACCCCGCTGCCACGCGCTACGCCGCCCGTGTCTCCCCGCAACAACACCGCAAAGAGGAG
ATCGTCAATTTCGGAAGCTTATGTGTCGACCTCGTCAACACGTACTTGAACATTAATGGAGTGAAACCAAACAAGATTAT
TGTCTTTCGCGACGGTGTGAGCGACGGCCAGTTCGATATGGTTTTGAACAAAGAAATGGTAGACATGAAAAAAGCTCTTT
ACGATAAAAACTACCGCCCCGCGATCACTTTTGTCGTGGCTCAAAAACGTCACCCGACGCGTTTGTTTCTGAACAACGGG
AACGAGGTCGGGAATGCCCCCCCGGGGACAGTTGCCGACACGACGATTGTCCAGCCTTTCGAGTTTGATTTCTATCTTTT
TTCCCATTTTGGAGGAATGGGAACGAGTAAGTCGACTCATTACTCGGTGATTTGGGATGAGAATGGGTTTACGTCCGATG
AGATGCAGAAGTTGGTGTACCATTTGTGTTATTTGTTTGCGCGTTGTACTAAACCGGTGTCGTTGGTTCCGCCGGTGTAC
TATGCGGATCTTGTGGCGTACAGGGGGAGGATGTTTCAGGAGGTGGCGGCGGAGTCAGAACCGGGAAGTCCGGGGTCGGT
GCCGGCGTCGTTTGATCGGTTCTTCTACACTCTTGAGCAGAATTTGAAGGATTCCATGTTTTTTGTCTAA
>H._praealtum_AGO2b_clone_1
GACGGTGGTAGAGGCAGAAATGGTGGTGGTCGGAACTACGCACCCGCACGAGGCGGTGGTAGAGGCGGAGATGGTGATCA
AACTGGTGCTGGTTACTATCCTCGTGGTGGTGGCAGGGGCAGAGGTTACCAGCAGCAGTACAATAATCAACATCCGGAAC
AGTACGGAGGCGGTAGAGGTAGAGCATCTGGCGGTGGCGGTGGCGGTCAACAGACGTACTGGAGGCAGAATGACGATCGA
GTACAAGATCGTCCTGTTCGGGATCGTGAAGCAACTTGGAGTCCTGTTGGATCTGGTCAACAACTCGAGACTCCGTCACA
GGCTCTCAGTCAAAGCGTCGCTGATCTTCAGATTCAGGAAGCTCCTAGTAGAGAGGTGCAACGTGCATCTCCCTCAAAGG
ACGATGTAGAAAATGCTTACGTGCCAATTAAGCGTCCTGACCATGGTGGTACACTTGCCATGAGATCAGTGAGGCTTCTC
GTTAATCACTTTCCTGTCAAATTCCTTCCATCAAAGACTATATTACGTTACGACGTAGACGTCAAACACGATGTCCCTTC
TTCAAGCCGCTCCGCAAAAAAATCCATCCACAAATCAGACCTCCGATTGATCCAACAGAAGCTCTGTTCTGATAACCCTA
ACCAATTCCCCTTACTCCAAACCGCTTACGATGGTGAAAAAAATATCTACAGCGCAATACAATTACCTGAAGGAATTTAC
AAAGTGGAAATATTCGGTCGTACTTACTCATGCTCCATCAAATTTGGAAACGAGTTAGGTCTTTCAAAGCTTCAAGAATT
TTTAAACGGGAACTCCGTTCAAATCCCTCGTGATGTGTTACAAGCACTTGACGTGGTAATGAAAGCAAATCTTTACCGTG
AAAAGGTTTCAGTCGGAAGAGGCATGTATCCACGTGTCCACAGACAAGAAGACGACCTTGGATGTGGTGTCGCAGCTTTT
AGAGGCTCTCAACAAAACCTAAAACTAACTAAAAACGGATTAGTCATGTGTTTGGACTATTCCGCCATTCCTTTCCGCAA
ACGAATGCCGGTTATCGACTTCCTCATGGAGTCAATTTGGGACATTCGTGAAATCAATGACATTGGACGATTCGGGAATA
TTGTGATCAAGGCGTTGACTGGATTGAGAGTGAGTGTGACTCACCGGCGTACGAATCAAAAGTACGTTGTGTCTGGATTG
ACGGAAAAGGCTACGAAGGATATTTCGTTTGAACTTGAGGATCTTGAAGGGAAGAAAGATCCGGAAGTTGTGATGCTCAC
GGATTACTTTAGAGAAAAGTGGGAGAAAGAGATAAAGTATAAGGGTATTCCTTGTTTGAAATTGGGGAGTGGTAAGAAAC
TGAATTATGTCCCGATGGAGTTTTGTGTTTTGGCTGAAGATGGAAGGTATCCGAAGGAGCAATTGGGTAGAGAAGCTGCT
AGAATTTTGAAAGAGCTGTCTCTTTTGAATCCAAATGTCAGGAGGAATGAGATACGCAGCATGGTTCGTGATGAGTATGC
ACCTGGCAAAAACGGTGCCAATTCCATCAAGCATTTTGACGTTGAAGTCGGCATGAACATGACAGAAGTCGACGGTCGTG
TAATGGCCCCACCTCAACTCAAGCTCGGTTCCTTAAACGGAAAAACAATGACCACAACAGTCGACAGAATGAAATGTCAC
TGGAATCTTCTCAACGGAAGAACCTTAGTCCAGGGCAAATACGCCCAGAGGTGGGCTGTTATAAATTTCAACCGCGATAA
CCGTCAAAACACCCAACAGGTCGACTACTTCATCACAAAATTAATAGCCCGCTGTCAAAGCATCGGCATCCAAATGGAAG
ACCCCATCATCGTCCACCACACCACCATGAGAGAATTCTCAGACATCAACAAACTCGACCGCCTTCTCAAACGCATCACG
GAAGATTCCAGAAGAATCGACAAGGAACGTCTTCAGATGATCGTTTGCATCATGGCCGACAAACACGACGGCTACAAGTA
CCTCAAATGGGTTTCCGAAACACAAATTGGCGTCATCACGCAATGCTGTTTATCCTCCAACGCCTTCAAAGCGAACGATC
AGTTTCTCGCGAATTTAGGCATGAAAATAAACGCGAAATTAGGAGGGAGTAACGTTGAGTTAATAGAACGGTTCCCTCGT
TTCAACGGTCCGGATCATTTCATGTTCATTGGAGCAGACGTCAACCACCCCGCTCCGTCCAACAAATCCTCGCCATCTGT
CGCCGCGGTTGTTGGCTCTGTCAACCCCGCTGCCACGCGCTACGCCGCACGTGTCTCCCCGCAACAACACCGCAAGGAGG
AGATTGTCAATTTCGGAAGCTTATGTGTCGACCTCGTCAACACGTACTTGAACATTAACGGAGTGAAACCAAACAGGATT
ATTGTCTTTCGCGACGGTGTCAGCGACGGCCAGTTCGATATGGTTTTGAACAAAGAAATGGTGGACATGAAAAAAGCTCT
TTACGATAAAAACTACCGCCCCGCGATCACTTTTGTCGTGGCTCAAAAACGTCACACGACGCGTTTGTTTCTGAACGGGA
ACGAGGTCGGGAATGTCCCCCCGGGGACAATTGTTGACACGACGATTGTCCAGCCTTTTGAGTTTGATTTCTATCTTTGT
TCCCATTTTGGAGGAATGGGAACGAGTAAGCCGACTCATTACTCGGTGATTTGGGATGAGAACGGGTTTACGTCCGATGA
GATGCAGAAGTTGGTGTACCATTTGTGTTATGTGTTTGCGCGTTGTACTAAACCGGTGTCGTTGGTTCCGCCAGTGTACT
ATGCGGATCTTGTGGCGTACAGGGGGAGGATGTTTCAGGAGGTGGCGGCGGAGTCGGAATCGGGAAGTCCGGGGTCGGTG
CCGGCGTCGTTTGATCGGTTCTTCTACACTCTTGAGCAGAATTTGAAGGATTCCATGTTTTTTGTCTAA
>H._praealtum_AGO2a_Consensus_CDS
ATGGAACGGGGCGACTACAATCGCGATGGCTACAGCCGTGGCCGTGGCCGTGGCCGTGGCCGCGTCGATCGGTATTATGA
AGACGAACAAGATGTTGGTAGAGGCGGATATGATGGTGGTAGAGTCGGATATGATGGTGGAACTGGTGATAGCTACACCC
GTGGCCGTGTAGATCGGTACTATGGAGGCGAACAAGGTGGTGGTAGAGGCGGATATGGCGGTGGAATTTTTGATGGCTAC
ACCCGTAGCCGTGTCGATCGGAGTTATGGAGACGAACTAGATGTCGATAGAGGCGGATATGGTGGGGGAGCCGGTGATGG
CTACAGCCGTGGCCGTCTAGATCGAAACTATTTGGAGGCAGAAGATGATGTTAGAGGCGGATATGGTGGTGGAACCGGTG
ATGGCTACACCCGTGGCCGAATCGATCGGAACTATGGAGATGCACAAGATGATGTTAGAGGCGGATATGGTGGTGGAGCA
GTTGATAGTTACAGCCGTGGCCGAATCGACCGGAACTATCCAGACACACCAGATGGCGGTAGAAGCGGATATGGTGGTGG
AGCTGCTGCTGGTTACCATCCCCGTAGTAGCGGCCGAGACAGAAATTACGCGCATCCGTACGCAGGCGGTAGACGTAGAG
AAACTGGCGGCGGCGGCGGTTCGCAATCGCACAGGACTCCTCCTTTGCAATCGCACAGGACTCCTCCTCTGCAGTCGCAC
AGGACTCCGCCTTACCATAGGCAGAATTCAGATCGGGTACCAGTCCGTTCTGTTCGCGATCGAGAAGCAAGATGGTGTCC
TGAAGGATCTGGTCAATTCGTAGAACCTCCGCCTCGCTCCCGGTCTCATTCTCAGGCTCGCACGCAAACTCAGAACCGCA
TCCCTGTTTCAGAACGGCTTCAAGAACTTCCCCACCGAGAGGTACAACTTGTACTATCTCCAATGGATGACATAGAACAA
GACTATGTTCCAATCAAACGTCCTGACCATGGCAAACTCGCCATGAAGACAGTAAAGCTTCTAGTCAACCATTTCCCCGT
CAAATTCGATCCATCAAAAGCAATCCTGCGTTACGATGTCGACATCAAACAAGACTCCCCCTCTTCATCTCGCGCCTCAA
AAAAACCAATCCCAAAATCCGACCTCCGATCAATCCAAGAAAAGTTATGTTCTGACAACCCTAACCAATTCCCCTTACGC
CAAACCGCATACGATGGCGAAAAGAACATCTTCAGTGCAATCACACTACCCGAAGGAACTTACACCGTCCAATTAGAAGG
CCGATCTTTCAAATGCACAATCAAATACGGAACCAAATTAGGCCTCTCAAAGCTTCAAGATTTCTTAAACGGAAACGCAA
ACCAAATCCCGCGTGACGTGTTACAAGCACTCGATGTAGTAATGAAAGCAAATCTTTACCGCGAAAAGGTCTCACTCGGA
AGAGGAATGTACCCGCGTGTACACCGCAAAGAAGACGATCTCTACAACGGTGTGGCTGCATTTAGAGGATCACAACAAAG
CCTAAAAGTGACCTCAAACGGACTAGTGATGTGTCTCGACTATTCCGCCGTACCTTTCCGTAAACGAATGCCGGTTTTTG
ACTTTCTTAAAGAGTGCATTCAAGGGATTAGAGAAATAAATGACATTGCGAGATTTGAACCGCAAGTTATACGCTCGTTG
AAAGGGTTGAAAGTGGGAGTGACTAATCGTCGTACGAATCAAAAGTATACGGTTTCTGGATTGTCGGAAAAGGTTACACG
CGATATATCTTTTGAACTTGAAGATTTAGAAGGGATTAAAGAGACCGAAGTTGTGAAGCTTACGGATTACTTTAGGGAAA
AATGGGGGAAGGAGATTAAGTATAAGGATATTCCTTGTTTGAAATTGGGAAGTGGTAAGAAACCGAATTATGTCCCGATT
GAGTTTTGTGTTTTGGCTGAAGATAAAAGGTTTCCAAAAGAGCAATTGGGTAAAGAAGCTGCTAGGAAATTGAAAGAGCT
GTCTCTTTTGAATCCGAATTTAAGGGAGAGGGAAATACACAACATGGTTCAGGATGAATATGCAACTGGCAGAAACGGTG
CAAACGTTGTTAAAAATTTCGACGTGGAAGTTGGCTTAAACATGACAGAAGTTGACGGACGCGTTATGGCCCCACCACAA
CTCAAACTCGGTTCCTTAACCGGCAAAACAATGACTACAACTGTCGACAGACTAAAATGTCACTGGAACCTTCTCCAAGG
AAAAACATTAGTCGTTGGAAAATCGGCCGAAAGATGGGCCGTCATAGATTTCACCAGCGGTGACCGCCGCAACAGCCTCA
ACGTCAAATACTTCATCGGAAAATTAATGAACCGATGCGAAAGCATCGGCATCCAAATGGAAGAACCAATCATGGTTCAC
CAAACCACCATGAGAGAGTTTTCAGATATCAACAAACTCAATACTCTTTTAAAAGACATCACCGACGAATGTCGAAGACG
CGACAATCGACGCTTACAAATGATCGTTTGCGTAATGGCGGAAAAACACGACGGGTACAAGTACCTCAAATGGGTTTCCG
AGACGCAAATCGGTGTCATCACGCAATGTTGTTTGTCTTTTAATGCGAACAAAGCGAACGATCAGTTTCTCGCTAATTTA
GGCATGAAGATAAACGCGAAATTAGGAGGGAGTAACGTCGAGTTAATCGAACGGTTCCCGCGTTTCACCGGTTCGGATCA
TGTCATGTTCATCGGTGCCGATGTGAACCACCCCGCCGCGATGAACCAATCATCGCCGTCCGTCGCGGCGGTTGTCGGGT
CCGTCAACTGGCCCGCCGCGACGCGGTACGCCGCACGTGCCGTCCCGCAACACCACCGCAAAGAGGAGATCGTCAACTTC
GGGAGCTTATGTTTAGACCTCGTCAACACGTACGAGCAACGCAATGGAACGAAACCGAACCGGATCGTCGTGTTCCGTGA
CGGCGTAAGCGACGGGCAGTTCGATATGGTTTTGAACAAAGAAATGGTGGATATGAAAAAAGCGCTTTATACCGATCACT
ACCGACCCGCGGTCACTTTCGTCGTCGCGCAAAAACGTCACACGACGCGGTTATTTTTGAACAACGGGAGAGATGTCGGG
AACGTCCCTCCCGGGACGGTCGTCGACACGACGATTGTCCAACCGTTCGAGTTTGACTTCTATCTTTGTTCCCATTTTGG
AGGAATGGGGACGAGTAAGCCGACTCATTACTCGGTGATTTGGGACGAGAACGGGTTTACGTCCGATGAGATGCAGAAGT
TGATATACCATTTGTGTTATACTTTTGCGCGGTGTACGAAGCCGGTGTCGTTGGTGCCGCCGGTGTATTACGCGGATCTT
GTGGCGTATAGGGGGAGGATGTTTCAGGAGGTGGCGGCGGAGTCGGAAGCGGGATACGGTGCGGAATCGTCGTCGTTTGA
TAGGTTCTTTTATAATCTCGAGGATCATCTTCGGGATTCGATGTTTTTCGTATAA
>H._praealtum_AGO2a_clone_34
GAGCTGCTGCTGGTTACCATCCCCGTAGTGGCGGCCGAGACAGAAGTTATGCGCATCCTTACGCAGGCGGTAGACGTAGA
GAAACTGGCGGCGGCGGCGGTTCGCAGTCACACAGGACTCCTCCTTTGCAGTCGCACAGGACTCCTCCCTTGCAGTCGCA
CAGGACTCCTCCTTACCATAGGCAGAATTCAGATCGGGTACCAGTCCGTTCTGTTCGCGATCGAGAAGCAAGATGGAGTC
CTGAAGGATCTGGTCAATTCGTAGAACCTCCGCCTCGCTCCCGGTCTCATTCTCAGGCTCGCACGCAAACTCAGAACCGC
ATCCCTGTTTCAGAACGGCTTCAAGGACTTCCCCACCGAGAGGTACAACTTGTACTATCTCCAATGGATGACATAGAACA
AGACTATGTTCCAATCAAACGTCCTGACCATGGCAAACTCGCCATGAAGACAGTAAAGCTTCTAGTCAACCATTTCCCCG
TCAAATTCGATCCATCAAAAGCAATCCTGCGTTACGATGTCGACATCAAACAAGACTCCCCCTCTTCATCTCGCGCCTCG
AAAAAACCAATCCCAAAATCCGACCTCCGATCAATCCAAGAAAAGTTATGTTCCGACAACCCTAACCAGTTCCCCTTACG
CCAAACCGCATACGATGGCGAAAAGAACATCTTCAGTGCAATCACACTACCCGAAGGAACTTACACCGTCCAATTAGAAG
GCCGATCTTTCAAATGCACAATCAAATACGGAACCAAATTAGGCCTCTCAAAGCTTCAAGATTTCTTAAACGGAAACGCA
AACCAAATCCCGCGTGACGTGTTACAAGCACTCGATGTTGTAATGAAAGCAAATCTTTACCGCGAAAAGGTCTCACTCGG
AAGAGGAATGTACCCACGTGTACACCGCAAAGAAGACGACCTCTACAACGGTGTGGCTGCATTTAGAGGATCACAACAAA
GCCTAAAAGTCACCTCAAACGGACTAGTGATGTGTCTCGACTATTCAGCCGTACCTTTCCGTAAACGAATGCCGGTTTTT
GACTTTCTTAAAGAGTGCATTCAAGGGATTAGAGAAATAAACGACATTGCGAGATTTGAACCGCAAGTTATACGCGCCTT
GAAAGGGTTGAAAGTGGGAGTAACGAATCGTCGTACGAATCAAAAGTATACGGTGTCGGGATTGTCGGAAAAGGTTACAC
GCGATATATCTTTTGAACTTGAAGATTTAGAAGGGATTAAAGAGACGGAAGCTGTGAAGCTTACGGATTACTTTAGGGAA
AAATGGGGGAAGGAGATTAAGTATAAGGATATTCCTTGTTTGAAATTGGGAAGTGGTAAGAAACCGAATTATGTCCCGAT
TGAGTTTTGTGTTTTGGCTGAAGATAAAAGGTTTCCAAAAGAGCAATTGGGTAAAGAAGCTGCTAGGAAATTGAAAGAGT
TGTCTCTTTTGAATCCGAATTTAAGGGAGAGGGAAATACACAACATGGTTCAGGATGAATATGCAACTGGCAGAAACGGT
GCAAACGTTGTTAAAAATTTCGACGTGGAAGTTGGCTTAAACATGACAGAAGTAGACGGACGCGTAATGGCCCCACCACA
ACTCAAACTTGGTTCCTTAACCGGCAAAACAATGACAACAACAGTCGACAGACTAAAGTGCCACTGGAACCTTCTCCAAG
GAAAAACACTAGTCGTCGGAAAATCCGCGGAAAGATGGGCCGTCATAGATTTCACCGGCGGTGACCGCCGCAACAGCCTC
AACGTCAAATACTTCATCGGAAAATTAATGAACCGCTGCGAAAGCATCGGCATCCAAATGGAAGAACCAATCATGGTCCA
CCAAACCACCATGCGAGAATTCTCCGACATCAACAAACTCAACACTCTTTTAAAAGACATCACCGACGAATGTCGAAGAC
GCGACAATCGCCGCTTACAAATGATCGTTTGTGTCATGGCGGAAAAACACGACGGGTACAAGTACCTCAAGTGGGTGTCC
GAAACACAAATTGGTGTCATCACACAATGTTGTTTATCTTTTAATGCTAACAAAGCGAACGACCAGTTTCTTGCGAATTT
AGGCATGAAGATAAATGCGAAATTAGGCGGGAGTAACGTCGAGTTAATCGTCGTCGTTTGATCGGTTCTTTTATAATCTC
GAGGATCATCTTCGGGATTCTATGTTTTTCGTATAA
>H._praealtum_AGO2a_clone_27
GAGCTGCTGCTGGTTACCATCCCCGTAGTGGCGGCCGAGACAGAAGTTATGCGCATCCTTACGCAGGCGGTAGACGTAGA
GAAACTGGCGGCGGCGGCGGTTCGCAGTCACACAGGACTCCTCCTTTGCAGTCGCACAGGACTCCTCCCTTGCAGTCGCA
CAGGACTCCTCCTTACCATAGGCAGAATTCAGATCGGGTACCAGTCCGTTCTGTTCGCGATCGAGAAGCAAGATGGAGTC
CTGAAGGATCTGGTCAATTCGTAGAACCTCCGCCTCGCTCCCGGTCTCATTCTCAGGCTCGCACGCAAACTCAGAACCGC
ATCCCTGTTTCAGAACGGCTTCAAGAACTTCCCCACCGAGAGGTACAACTTGTACTATCTCCAATGGATGACATAGAACA
AGACTATGTTCCAATCAAACGTCCTGACCATGGCAAACTCGCCATGAAGACAGTAAAGCTTCTAGTCGACCATTTCCCCG
TCAAATTCGATCCATCAAAAGCAATCCTGCGTTACGATGTCGACATCAAACAAGACTCCCCCTCTTCATCTCGCGCCTCG
AAAAAACCAATCCCAAAATCCGACCTCCGATCAATCCAAGAAAAGTTATGTTCCGACAACCCTAACCAGTTCCCCTTACG
CCAAACCGCATACGATGGCGAAAAGAACATCTTCAGTGCAATCACACTACCCGAAGGAACTTACACCGTCCAATTAGAAG
GCCGATCTTTCAAATGCACAATCAAATACGGAACCAAATTAGGCCTCTCAAAGCTTCAAGATTTCTTAAACGGAAACGCA
AACCAAGTCCCGCGTGACGTGTTACAAGCACTCGATGCTGTAATGAAAGCAAATCTTTACCGCGAAAAGGTCTCACTCGG
AAGAGGAATGTACCCACGTGTACACCGCAAAGAAGACGACCTCTACAACGGTGTGGCTGCATTTAGAGGATCACAACAAA
GCCTAAAAGTCACCTCAAACGGACTAGTGATGTGTCTCGACTATTCAGCCGTACCTTTCCGTAAACGAATGCCGGTTTTT
GACTTTCTTAAAGAGTGCATTCAGGGGATTAGAGAAATAAACGACATTGCAAGATTTGAACCGCAAGTTATACGCGCCTT
GAAAGGGTTGAAAGTGGGAGTAACGAATCGTCGTACGAATCAAAAGTATACGGTGTCGGGATCGTCGGAAAAGGTTACAC
GCGATATATCTTTTGAACTTGAAGATTTAGAAGGGATTAAAGAGACGGAAGCTGTGAAGCTTACGGATTACTTTAGGGAA
AAATGGGGGAAGGAGATTAAGTATAAGGATATTCCTTGTTTGAAATTGGGAAGTGGTAAGAAACCGAATTATGTCCCGAT
TGAGTTTTGTGTTTTGGCTGAAGATAAAAGGTTTCCAAAAGAGCAATTGGGTAAAGAAGCTGCTAGGAAATTGAAAGAGT
TGTCTCTTTTGAATCCGAATTTAAGGGAGAGGGAAATACACAACATGGTTCAGGATGAATATGCAACTGGCAGAAACGGT
GCAAACGTTGTTAAAAATTTCGACGTGGAAGTTGGCTTAAACATGACAGAAGTAGACGGACGCGTAATGGCCCCACCACA
ACTCAAACTTGGTTCCTTAACCGGCAAAACAATGACAACAACAGCCGACAGACTAAAGTGCCACTGGAACCTTCTCCAAG
GAAAAACACTAGTCGTCGGAAAATCCGCGGAAAGATGGGCCGTCATAGATTTCACCGGCGGTGACCGCCGCGACAGCCTC
AACGTCAAATACTTCATCGGAAAATTAATGAGCCGCTGCGAAAGCATCGGCATCCAAATGGAAGAACCAATCATGGTCCA
CCAAACCACCATGCGAGAATTCTCCGACATCAACAATCTCAACACTCTTTTAAAAGACATCACCGACGAATGTCGAAGAC
GCGACAATCGCCGCTTACAAATGATCGTTTGTGTCATGGCGGAAAAACACGACGGGTACAAGTACCTCAAGTGGGTGTCC
GAAACACAAATTGGTGTCATCACACAATGTTGTTTATCTTTTAATGCTAACAAAGCGAACGACCAGTTTCTTGCGAATTT
AGGCATGAAGATAAATGCGAAATTAGGCGGGAGTAACGTCGAGTTAATCGAACGGTTCCCACGTTTCACCGGTTCGGATC
ATGTCATGTTCATCGGCGCCGACGTGAACCACCCTGCCGCGATGAACCAATCGTCGCCGTCCGTCGCGGCGGTCGTCGGG
TCCGTCAACTGGCCCGCCGCGACGCGGTACGCCGCGCGTGTCGTCCCGCAACACCACCGCAAAGAGGAGGTCGTCAACTT
CGGGAGCTTATGTTTAGACCTCGTCAACACGTGCGAGCAACGCAATGGAACGAAACCGAACCGGATCGTCGTGTTCCGCG
ACGGCGTAAGCGACGGGCAGTTCGATATGGTTTTGAACAAAGAAATGGTGGATATGAAAAAAGCGCTTTATACCGATCAC
TACCGACCCGCGGTCACTTTCGTCGTCGCGCAAAAACGTCACACGACGCGGTTATTTTTGAACAACGGGAGAGATGTCGG
GAACGTCCCTCCCGGGACGGTCGTCGACACGACGATTGTCCAACCGTTCGAGTTTGACTTCTATCTTTGTTCCCATTTTG
GAGGAATGGGGACGAGTAAGCCGACTCATCACTCGGTGATTTGGGACGAGAACGGGTTTACGTCCGATGAGATGCAGAAG
TTGATATACCATTTGTGTTATACTTTTGCGCGGTGTACGAAGCCGGTATCGTTGGTGCCGCCGGTGTATTACGCGGATCT
TGTGGCGTACAGGGGGAGGATGTTTCAGGAGGTGGCGGCGGAGTCGGAAGCGGGATACGGTGCGGAATCGTCGTCGTTTG
ATCGGTTCTTTTATAATCTCGAGGATCATCTTCGGGATTCTATGTTTTTCGTATAA
>H._praealtum_AGO2a_clone_26
GAGCTGCTGCTGGTTACCATCCCCGTAGTGGCGGCCGAGACAGAAGTTATGCGCATCCTTACGCAGGCGGTAGACGTAGA
GAAACTGGCGGCGGCGGCGGTTCGCAGTCACACAGGACTCCTCCTTTGCAGTCGCACAGGACTCCTCCCTTGCAGTCGCA
CAGGACTCCTCCTTACCATAGGCAGAATTCAGATCGGGTACCAGTCCGTTCTGTTCGCGATCGAGAAGCAAGATGGAGTC
CTGAAGGATCTGGTCAATTCGTAGAACCTCCGCCTCGCTCCCGGTCTCATTCTCAGGCTCGCACGCAAACTCAGAACCGC
ATCCCTGTTTCAGAACGGCTTCAAGAACTTCCCCACCGAGAGGTACAACTTGTACTATCTCCAATGGATGACATAGAACA
AGACTATGTTCCAATCAAACGTCCTGACCATGGCAAACTCGCCATGAAGACAGTAAAGCTTCTAGTCAACCATTTCCCCG
TCAAATTCGATCCATCGAAAGCAATCCTGCGTTACGATGTCGACATCAAACAAGACTCCCCCTCTTCATCTCGCGCCTCG
AAAAAACCAATCCCAAAATCCGACCTCCGATCAATCCAAGAAAAGTTATGCTCCGACAACCCTAACCAGTTCCCCTTACG
CCAAACCGCATACGATGGCGAAAAGAACATCTTCAGTGCAATCACACTACCCGAAGGAACTTACACCGTCCAATTAGAAG
GCCGACCTTTCAAATGCACAATCAAATACGGAACCAAATTAGGCCTCTCAAAGCTTCAAGATTTCTTAAACGGAAACGCA
AACCAAATCCCGCGTGACGCGTTACAAGCACTCGATGTTGTAATGAAAGCAAATCTTTACCGCGAAAAGGTCTCACTCGG
AAGAGGAATGTACCCACGTGTACACCGCAAAGAAGACGACCTCTACAACGGTGTGGCTGCATTTAGAGGATCACAACAAA
GCCTAAAAGTCACCTCAAACGGACTAGTGATGTGTCTCGACTATTCAGCCGTACCTTTCCGTAAACGAATGCCGGTTTTT
GACTTTCTTAAAGAGTGCATTCAAGGGATTAGAGAAATAAACGACATTGCAAGATTTGAACCGCAAGTTATACGCGCCTT
GAAAGGGTTGAAAGTGGGAGTAACGAATCCTCCTACGAATCCAAAGTATACGGTGTCGGGATTGTCCGAAAAGGTTACAC
GCGATATATCTTTTGAACTTGAAGATTTAGAAGGGATTAAAGAGACGGAAGCTGTGAAGCTTACGGATTACTTTAGGGAA
AAATGGGGGAAGGAGATTAAGTATAAGGATATTCCTTGTTTGAAATTGGGAAGTGGTAAGAAACCGAATTATGTCCCGAT
TGAGTTTTGTGTTTTGGCTGAAGATAAAAGGTTTCCAAAAGAGCAATTGGGTAAAGAAGCTGCTAGGAAATTGAAAGAGT
TGTCTCTTTTGAATCCGAATTTAAGGGAGAGGGAAATACACAACATGGTTCAGGATGAATATGCAACTGGCAGAAACGGT
GCAAACGTTGTTAAAAATTTCGACGTGGAAGTTGGCTTAAACATGACAGAAGTAGACGGACGCGTAATGGCCCCACCACA
ACTCAAACTTGGTTCCTTGACCGGCAAAACAATGACAACAACAGTCGACAGACTAAAGTGCCACTGGAACCTTCTCCAAG
GAAAAACACTAGTCGTCGGAAAATCCGCGGAAAGATGGGCCGTCATAGATTTCACCGGCGGTGACCGCCGCAACAGCCTC
AACGTCAAATACTTCATCGGAAAATTAATGAACCGCTGCGAAAGCATCGGCATCCAAATGGAAGAACCAATCATGGTCCA
CCAAACCACCATGCGAGAATTCTCCGACATCAACAAACTCAACACTCTTTTAAAAGACATCACCGACGAATGTCGAAGAC
GCGACAATCGCCGCTTACAAATGATCGTTTGTGTCATGGCGGAAAAACACGACGGGTACAAGTACCTCAAGTGGGTGTCC
GAAACACAAATTGGTGTCATCACACAATGTTGTTTATCTTTTAATGCTAACAAAGCGAACGACCAGTTTCTTGCGAATTT
AGGCATGAAGATAAATGCGAAATTAGGCGGGAGTAACGTCGAGTTAATCGAACGGTTCCCACGCTTCACCGGTTCGGATC
ATGTCATGTTCATCGGCGCCGACGTGAACCACCCTGCCGCGATGAACCAATCGTCGCCGTTCGTCGCGGCGGTCGTCGGG
TCCGTCAACTGGCCCGCCGCGACGCGGTACGCCGCGCGTGTCGTCCCGCAACACCACCGCAAAGAGGAGGTCGTCAACTT
CGGGAGCTTATGTTTAGACCTCGTCAACACGTACGAGCAACGCAATGGAACGAAACCGAACCGGATCGTCGTGTTCCGCG
ACGGCGTAAGCGACGGGCAGTTCGATATGGTTTTGAACAAAGAAATGGTGGATATGAAAAAAGCGCTTTATACCGATCAC
TACCGACCCGCGGTCACTTTCGTCGTCGCGCAAAAACGTCACACGACGCGGTTATTTTTGAACAACGGGAGAGATGTCGG
GAACGTCCCTCCCGGGACGGTCGTCGACACGACGATTGTCCAACCGTTCGAGTTTGACTTCTATCTTTGTTCCCATTTTG
GAGGAATGGGGACGAGTAAGCCGACTCATTACTCGGTGATTTGGGACGAGAACGGGTTTACGTCCGATGAGATGCAGAAG
TTGATATACCATTTGTGTTATACTTTTGCGCGGTGTACGAAGCCGGTATCGTTGGTGCCGCCGGTGTATTACGCGGATCT
TGTGGCGTACAGGGGGAGGATGTTTCAGGAGGTGGCGGCGGAGTCGGAAGCGGGATACGGTGCGGAATCGTCGTCGTTTG
ATCGGTTCTTTTATAATCTCGAGGATCATCTTCGGGATTCTATGTTTTTCGTATAA
>H._praealtum_AGO2a_clone_25
GAGCTGCTGCTGGTTACCATCCCCGTAGTGGCGGCCGAGACAGAAATTATGCGCATCCTTACGCAGGCGGTAGACGTAGA
GAAACTGGCGGCGGCGGCGGTTCGCAGTCACACAGGACTCCTCCTTTGCAGTCGCACAGGACTCCTCCCTTGCAGTCGCA
CAGGACTCCTCCTTACCATAGGCAGAATTCAGATCGGGTACCAGTCCGTTCTGTTCGCGATCGAGAAGCAAGATGGAGTC
CTGGAGGATCTGGTCAATTCGTAGAACCTCCGCCTCGCTCCCGGTCTCATTCTCAGGCTCGCACGCAAACTCAGAACCGC
ATCCCTGTTTCAGAACGGCTTCAAGAACTTCCCCACCGAGAGGTACAACATGTACTATCTCCAATGGATGACATAGAACA
AGACTATGTTCCAATCAAACGTCCTGACCATGGCAAACTCGCCATGAAGACAGTAAAGCTTCTAGTCAACCATTTCCCCG
TCAAATTCGATCCATCGAAAGCAATCCTGCGTTACGATGTCGACATCAAACAGGACTCCCCCTCTTCATCTCGCGCCTCA
AAAAAACCAATCCCAAAATCCGACCTCCGATCAATCCAAGAAAAGTTATGTTCCGACAACCCTAACCAGTTCCCCTTACG
CCAAACCGCATACGATGGCGAAAAGAACATCTTCAGTGCAATCACACTACCCGAAGGAACTTACACCGTCCAATTAGAAG
GCCGATCTTTCAAATGCACAATCAAATACGGAACCAAATTAGGCCTCTCAAAGCTTCAAGATTTCTTAAACGGAAACGCA
AACCAAATCCCGCGTGACGTGTTACAAGCACTCGATGTTGTAATGAAAGCGAATCTTTACCGCGAAAAGGTCTCACTCGG
AAGAGGAATGTACCCACGTGTACACCGCAAAGAAGACGACCTCTACAACGGTGTGGCTGCATTTAGAGGATCACAACAAA
GCCTAAAAGTCACCTCAAACGGACTAGTGATGTGTCTCGACTATTCAGCCGTACCTTTCCGTAAACGAATGCCGGTTTTT
GACTTTCTTAAAGAGTGCATTCAAGGGATTAGAGAAATAAACGACATTGCAAGATTTGAACCGCAAGTTATACGCTCCTT
GAAAGGGTTGAAAGTGGGAGTAACGAATCCTCCTACGAATCAAAAGTATACGGTGTCCGGATTGTCCGAAAAGGTTACAC
GCCATATATCTTTTGAACTTGAAGATTTAGAAGGGATTAAAGAGACGGAAGTTGTGAAGCTTACGGATTACTTTAGGGAA
AAATGGGGGAAGGAGATTAAGTATAAGGATATTCCTTGTTTGAAATTGGGAAGTGGTAAGAAACCGAATTATGTCCCGAT
TGAGTTTTGTGTTTTGGCTGAAGATAAAAGGTTTCCATAAGAGCAATTGGGTAAAGAAGCTGCTAGGAAATTGAAAGAGT
TGTCTCTTTTGAATCCGAATTTAAGGGAGAGGGAAATACACAACATGGTTCAGGATGAATATGCAACTGGCAGAAACGGT
GCAAACGTTGTTAAAAATTTCGACGTGGAAGTTGGCTTAAACATGACAGAAGTAGACGGACGCGTAATGGCCCCACCACA
ACTCAAACTTGGTTCCTTAACCGGCAAAACAATGACAACAACAGTCGACAGACTAAAATGCCACTGGAACCTTCTCCAAG
GAAAAACACTAGTCGTCGGAAAATCCGCGGAAAGATGGGCCGTCATAGATTTCACCGGCGGTGACCGCCGCAACAGCCTC
AACGTCAAATACTTCATCGGAAAATTAATGAACCGCTGCGAAAGCATCGGCATCCAAATGGAAGAACCAATCATGGTCCA
CCAAACCACCATGCGAGGATTCTCCGACATCAACAAACTCAACACTCTTTTAAAAGACATCACCGACGAATGTCGAAGAC
GCGACAATCGCCGCTTACAAATGATCGTTTGTGTCATGGCGGAAAAACACGACGGGTACAAGTACCTCAAGTGGGTGTCC
GAAACACAAATTGGTGTCATCACACAATGTTGTTTATCTTTTAATGCTAACAAAGCGAACGACCAGTTTCTTGCGAATTT
AGGCATGAAGATAAATGCGAAATTAGGCGGGAGTAACGTCGAGTTAATCGAACGGTTCCCACGTTTCACCGGTTCGGATC
ATGTCATGTTCATCGGCGCCGACGTGAACCACCCCGCCGCGATGAACCAATCGTCGCCGTCCGTCGCGGCGGTCGTCGGG
TCCGTCAACTGGCCCGCCGCGACGCGGTACGCCGCGCGTGTCGTCCCACAACACCACCGCAAAGAGGAGGTCGTCAACTT
CGGGAGCTTATGTTTAGACCTCGTCAACACGTACGAGCAACGCAATGGAACGAAACCGAACCGGATCGTCGTGTTCCGTG
ACGGCGTAAGCGACGGGCAGTTCGATATGGTTTTGAACAAAGAAATGGTGGATATGAAAAAAGCGCTTTATACCGATCAC
TACCGACCCGCGGTCACTTTCGTCGTCGCGCAAAAACGTCACACGACGCGGTTATTTTTGAACAACGGGAGAGATGTCGG
GAACGTCCCTCCCGGGACGGTTGTCGACACGACGGTTGTCCAACCGTTCGAGTTTGACTTCTATCTTTGTTCCCATTTTG
GAGGAATGGGGACGAGTAAGCCGACTCATTACTCGGTGATTTGGGACGAGAACGGGTTTACGTCCGATGAGATGCAGAAG
TTGATATACCATATGTGTTATACTTTTGCGCGGTGTACGAAGCCGGTATCGTTGGTGCCGCCGGTGTATTACGCGGATCT
TGTGGCGTACAGGGGGAGGATGTTTCAGGAGGTGGCGGCGGAGTCGGAAGCGGGATACGGTGCGGAATCGTCGTCGTTTG
ATCGGTTCTTTTATAATCCCGAGGATCATCTTCGGGATTCTATGTTTTTCGTATAA
>H._praealtum_AGO2a_clone_23
ATGGAACGGGGCGACTACAATCGCGATGGCTACAGCCGTGGCCGTGGCCGTGGCCGTGGCCGCGTCGATCGGTATTATGA
AGACGAACAAGATGTTGGTAGAGGCGGATATGATGGTGGTAGAGTCGGATATGATGGTGGAACTGGTGATAGCTACACCC
GTGGCCGTGTAGATCGGTACTATGGAGGCGAACAAGGTGGTGGTAGAGGCGGATATGGCGGTGGAATTTTTGATGGCTAC
ACCCGTAGCCGTGTCGATCGGAGTTATGGAGACGAACTAGATGTCGATAGAGGCGGATATGGTGGGGGAGCCGGTGATGG
CTACAGCCGTGGCCGTCTAGATCGAAACTATTTGGAGGCAGAAGATGATGTTAGAGGCGGATATGGTGGTGGAACCGGTG
ATGGCTACACCCGTGGCCGAATCGATCGGAACTATGGAGATGCACAAGATGATGTTAGAGGCGGATATGGTGGTGGAGCA
GTTGATAGTTACAGCCGTGGCCGAATCGACCGGAACTATCCAGACACACCAGATGGCGGTAGAAGCGGATATGGTGGTGG
AGCTGCTGCTGGTTACCATCCCCGTAGTAGCGGCCGAGACAGAAATTACGCGCATCCGTACGCAGGCGGTAGACGTAGAG
AAACTGGCGGCGGCGGCGGTTCGCAATCGCACAGGACTCCTCCTTTGCAATCGCACAGGACTCCTCCTCTGCAGTCGCAC
AGGACTCCGCCCTACCATAGGCAGAATTCAGATCGGGTACCAGTCCGTTCTGTTCGCGATCGAGAAGCAAGATGGTGTCC
TGAAGGATCTGGTCAATTCGTAGAACCTCCGCCTCGCTCCCGGTCTCATTCTCAGGCTCGCACGCAAACTCAGAACCGCA
TCCCTGTTTCAGAACGGCTTCAAGAACTTCCCCACCGAGAGGTACAACTTGTACTATCTCCAATGGATGACATAGAACAA
GACTATGTTCCAATCAAACGTCCTGACCATGGCAAACTCGCCATGAAGACAGTAAAGCTTCTAGTCAACCATTTCCCCGT
CAAATTCGATCCATCAAAAGCAATCCTGCGTTACGATGTCGACATCAAACAAGACTCCCCCTCTTCATCTCGCGCCTCAA
AAAAACCAATCCCAAAATCCGACCTCCGATCAATCCAAGAAAAGTTATGTTCTGACAACCCTAACCAATTCCCCTTACGC
CAAACCGCATACGATGGCGAAAAGAACATCTTCAGTGCAATCACACTACCCGAAGGAACTTACACCGTCCAATTAGAAGG
CCGATCTTTCAAATGCACAATCAAATACGGAACCAAATTAGGCCTCTCAAAGCTTCAAGATTTCTTAAACGGAAACGCAA
ACCAAATCCCGCGTGACGTGTTACAAGCACTCGATGTAGTAATGAAAGCAAATCTTTACCGCGAAAAGGTCTCACTCGGA
AGAGGAATGTACCCGCGTGTACACCGCAAAGAAGACGATCTCTACAACGGTGTGGCTGCATTTAGAGGATCACAACAAAG
CCTAAAAGTGACCTCAAACGGACTAGTGATGTGTCTCGACTATTCCGCCGTACCTTTCCGTAAACGAATGCCGGTTTTTG
ACTTTCTTAAAGAGTGCATTCAAGGGATTAGAGAAATAAATGACATTGCGAGATTTGAACCGCAAGTTATACGCTCGTTG
AAAGGGTTGAAAGTGGGAGTGACTAATCGTCGTACGAATCAAAAGTATACGGTTTCTGGATTGTCGGAAAAGGTTACACG
CGATATATCTTTTGAACTTGAAGATTTAGAAGGGATTAAAGAGACCGAAGTTGTGAAGCTTACGGATTACTTTAGGGAAA
AATGGGGGAAGGAGATTAAGTATAAGGATATTCCTTGTTTGAAATTGGGAAGTGGTAAGAAACCGAATTATGTCCCGATT
GAGTTTTGTGTTTTGGCTGAAGATAAAAGGTTTCCAAAAGAGCAATTGGGTAAAGAAGCTGCTAGGAAATTGAAAGAGCT
GTCTCTTTTGAATCCGAATTTAAGGGAGAGGGAAATACACAACATGGTTCAGGATGAATATGCAACTGGCAGAAACGGTG
CAAACGTTGTTAAAAATTTCGACGTGGAAGTTGGCTTAAACATGACAGAAGTTGACGGACGCGTTATGGCCCCACCACAA
CTCAAACTCGGTTCCTTAACCGGCAAAACAATGACTACAACTGTCGACAGACTAAAATGTCACTGGAACCTTCTCCAAGG
AAAAACATTAGTCGTTGGAAAATCGGCCGAAAGATGGGCCGTCATAGATTTCACCAGCGGTGACCGCCGCAACAGCCTCA
ACGTCAAATACTTCATCGGAAAATTAATGAACCGATGCGAAAGCATCGGCATCCAAATGGAAGAACCAATCATGGTTCAC
CAAACCACCATGAGAGAGTTTTCAGATATCAACAAACTCAATACTCTTTTAAAAGACATCACCGACGAATGTCGAAGACG
CGACAATCGACGCTTACAAATGATCGTTTGCGTAATGGCGGAAAAACACGACGGGTACAAGTACCTCAAATGGGTTTCCG
AGACGCAAATCGGTGTCATCACGCAATGTTGTTTGTCTTTTAATGCGAACAAAGCGAACGATCAGTTTCTCGCTAATTTA
GGCATGAAGATAAACGCGAAATTAGGAGGGAGTAACGTCGAGTTAATCGAACGGTTCCCGCGTTTCACCGGTTCGGATCA
TGTCATGTTCATCGGTGCCGATGTGAACCACCCCGCCGCGATGAACCAATCATCGCCGTCCGTCGCGGCGGTTGTCGGGT
CCGTCAACTGGCCCGCCGCGACGCGGTACGCCGCACGTGCCGTCCCGCAACACCACCGCAAAGAGGAGATCGTCAACTTC
GGGAGCTTATGTTTAGACCTCGTCAACACGTACGAGCAACGCAATGGAACGAAACCGAACCGGATCGTCGTGTTCCGTGA
CGGCGTAAGCGACGGGCAGTTCGATATGGTTTTGAACAAAGAAATGGTGGATATGAAAAAAGCGCTTTATACCGATCACT
ACCGACCCGCGGTCACTTTCGTCGTCGCGCAAAAACGTCACACGACGCGGTTATTTTTGAACAACGGGAGAGATGTCGGG
AACGTCCCTCCCGGGACGGTCGTCGACACGACGATTGTCCAACCGTTCGAGTTTGACTTCTATCTTTGTTCCCATTTTGG
AGGAATGGGGACGAGTAAGCCGACTCATTACTCGGTGATTTGGGACGAGAACGGGTTTACGTCCGATGAGATGCAGAAGT
TGATATACCATTTGTGTTATACTTTTGCGCGGTGTACGAAGCCGGTGTCGTTGGTGCCGCCGGTGTATTACGCGGATCTT
GTGGCGTATAGGGGGAGGATGTTTCAGGAGGTGGCGGCGGAGTCGGAAGCGGGATACGGTGCGGAATCGTCGTCGTTTGA
TAGGTTCTTTTATAATCTCGAGGATCATCTTCGGGATTCGATGTTTTTCGTGTAA
>H._praealtum_AGO2a_clone_21
GAGCTGCTGCTGGTTACCATCCCCGTAGTAGCGGCCGAGACAGAAATTACGCGCATCCGTACGCAGGCGGTAGACGTAGA
GAAACTGGCGGCGGCGGCGGTTCGCAATCGCACAGGACTCCTCCTTTGCAATCGCACAGGACTCCTCCTCTGCAGTCGCA
CAGGACTCCGCCTTACCATAGGCAGAATTCAGATCGGGTACCAGTCCGTTCTGTTCGCGATCGAGAAGCAAGATGGTGTC
CTGAAGGATCTGGTCAATTCGTAGAACCTCCGCCTCGCCCCCGGTCTCATTCTCAGGCTCGCACGCAAACTCAGAACCGC
ATCCCTGTTTCAGAACGGCTTCAAGAACTTCCCCACCGAGAGGTACAACTTGTACTATCTCCAATGGATGACATAGAACA
AGACTATGTTCCAATCAAACGTCCTGACCATGGCAAACTCGCCATGAAGACAGTAAAGCTTCTAGTCAACCATTTCCCCG
TCAAATTCGATCCATCAAAAGCAATCCTGCGTTACGATGTCGACATCAAACAAGACTCCCCCTCTTCATCTCGCGCCACA
AAAAAACCAATCCCAAAATCCGACCTCCGATCAATCCAAGAAAAGTTATGTTCTGACAACCCTAACCAATTCCCCTTACG
CCAAACCGCATACGATGGCGAAAAGAACATCTTCAGTGCAATCACACCACCCGAAGGAACTTACACCGTCCAATTAGAAG
GCCGATCTTTCAAATGCACAATCAAATACGGAACCAAATTAGGCCTCTCAAAGCTTCAAGATTTCTTAAACGGAAACGCA
AACCAAATCCCGCGTGACGTGTTACAAGCACTCGATGTAGTAATGAAAGCAAATCTTTACCGCGAAAAGGTCTCACTCGG
AAGAGGAATGTACCCGCGTGTACACCGCAAAGAAGACGATCTCTACAACGGTGTGGCTGCATTTAGAGGATCACAACAAA
GCCTAAAAGTGACCTCAAACGGACTAGTGATGTGTCTCGACTATTCCGCCGTACCTTTCCGTAAACGAATGCCGGTTTTT
GACTTTCTTAAAGAGTGCATTCAAGGGATTAGAGAAATAAATGACATTGCGAGATTTGAACCGCAAGTTATACGCTCGTT
GAAAGGGTTGAAAGTGGGAGTGACTAATCGTCGTACGAATCAAAAGTATACGGTTTCTGGATTGTCGGAAAAGGTTACAC
GCGATATATCTTTTGAACTTGAAGATTTAGAAGGGATTAAAGAGACCGAAGTTGTGAAGCTTACGGATTACTTTAGGGAA
AAATGGGGGAAGGAGATTAAGTATAAGGATATTCCTTGTTTGAAATTGGGAAGTGGTAAGAAACCGAATTATGTCCCGAT
TGAGTTTTGTGTTTTGGCTGAAGATAAAAGGTTTCCAAAAGAGCAATTGGGTAAAGAAGCTGCTAGGAAATTGAAAGAGC
TGTCTCTTTTGAATCCGAATTTAAGGGAGAGGGAAATACACAACATGGTTCAGGATGAATATGCAACTGGCAGAAACGGT
GCAAACGTTGTTAAAAATTTCGACGTGGAAGTTGGCTTAAACATGACAGAAGTTGACGGACGCGTTATGGCCCCACCACA
ACTCAAACTCGGTTCCTTAACCGGCAAAACAATGACTACAACTGTCGACAGACTAAAATGTCACTGGAACCTTCTCCAAG
GAAAAACATTAGTCGTTGGAAAATCGGCCGAAAGATGGGCCGTCATAGATTTCACCAGCGGTGACCGCCGCAACAGCCTC
AACGTCCAATACTTCATCGGAAAATTAATGAACCGATGCGAAAGCATCGGCATCCAAATGGAAGAACCAATCATGGTTCA
CCAAACCACCATGAGAGAGTTTTCAGATATCAACAAACTCAATACTCTTTTAAAAGACATCACCGACGAATGTCGAAGAC
GCGACAATCGACGCTTACAAATGATCGTTTGCGTAATGGCGGAAAAACACGACGGGTACAAGTACCTCAAATGGGTTTCC
GAGACGCAAATCGGTGTCATCACGCAATGTTGTTTGTCTTTTAATGCGAACAAAGCGAACGATCAGTTTCTCGCTAATTT
AGGCATGAAGATAAACGCGAAATTAGGAGGGAGTAACGTCGAGTTAATCGAACGGTTCCCGCGTTTCACCGGTTCGGATC
ATGTCATGTTCATCGGTGCCGATGTGAACCACCCCGCCGCGATGAACCAATCATCGCCGTCCGTCGCGGCGGTTGTCGGG
TCCGTCAACTGGCCCGCCGCGACGCGGTACGCCGCACGTGCCGTCCCGCAACACCACCGCAAAGAGGAGATCGTCAACTT
CGGGAGCTTATGTTTAGACCTCGTCAACACGTACGAGCAACGCAATGGAACGAAACCGAACCGGATCGTCGTGTTCCGTG
ACGGCGTAAGCGACGGGCAGTTCGATATGGTTTTGAACAAAGAAATGGTGGATATGAAAAAAGCGCTTTATACCGATCAC
TACCGACCCGCGGTCACTTTCGTCGTCGCGCAAAAACGTCACACGACGCGGTTATTTTTGAACAACGGGAGAGATGTCGG
GAACGCCCCTCCCGGGACGGTCGTCGACACGACGATTGTCCAACCGCTCGAGTTTGACTTCTATCTTTGTTCCCATTTTG
GAGGAATGGGGGCGAGTAAGCCGACTCATTACTCGGTGATTTGGGACGAGAACGGGTTTACGTCCGATGAGATGCAGAAG
TTGATATACCATTTGTGTTATACTTTTGCGCGGTGTACGAAGCCGGTGTCGTTGGTGCCGCCGGTGTATTACGCGGATCT
TGTGGCGTATAGGGGGAGGATGTTTCAGGAGGTGGCGGCGGAGTCGGAAGCGGGATACGGTGCGGAATCGTCGTCGTTTG
ATAGGTTCTTTTATAATCTCGAGGATCATCTTCGGGATTCGATGTTTTTCGTATAA
>H._praealtum_AGO2a_clone_20
GAGCTGCTGCTGGTTACCATCCCCGTAGTGGCGGCCGAGACAGAAGTTATGCGCATCCTTACGCAGGCGGTAGACGTAGA
GAAACTGGCGGCGGCGGCGGTTCGCAGTCACACAGGACTCCTCCTTTGCAGTCGCACAGGACTCCTCCCTTGCAGTCGCA
CAGGACTCCTCCTTACCATAGGCAGAATTCAGATCGGGTACCAGTCCGTTCTGTTCGCGATCGAGAAGCAAGATGGAGTC
CTGAAGGATCTGGTCAATTCGTAGAACCTCCGCCTCGCTCCCGGTCTCATTCTCAGGCTCGCACGCAAACTCAGAACCGC
ATCCCTGTTTCAGAACGGCTTCAAGAACTTCCCCACCGAGAGGTACAACTTGTACTATCTCCAATGGATGACATAGAACA
AGACTATGTTCCAATCAAACGTCCTGACCATGGCAAACTCGCCATGAAGACAGTAAAGCTTCTAGTCAACCATTTCCCCG
TCAAATTCGATCCATCAAAAGCAATCCTGCGTTACGATGTCGACATCAAACAAGACTCCCCCTCTTCATCTCGCGCCTCG
AAAAAACCAATCCCAAAATCCGACCTCCGATCAATCCAAGAAAAGTTATGTTCCGACAACCCTAACCAGTTCCCCTTACG
CCAAACCGCATACGATGGCGAAAAGAACATCTTCAGTGCAATCACACTACCCGAAGGAACTTACACCGTCCAATTAGAAG
GCCGGTCTTTCAAATGCACAATCAAATACGGAACCAAATTAGGCCTCTCAAAGCTTCAAGATTTCTTAAACGGAAACGCA
AACCAAATCCCGCGTGACGTGTTACAAGCACTCGATGTTGTAATGAGAGCAAATCTTTACCGCGAAAAGGTCTCACTCGG
AAGAGGAATGTACCCACGTGTACACCGCAAAGAAGACGACCTCTACAACGGTGTGGCTGCATTTAGAGGATCACAACAAA
GCCTAAAAGTCACCTCAAACGGACTAGTGATGTGTCTCGACTATTCAGCCGTACCTTTCCGTAAACGAATGCCGGTTTTT
GACTTTCTTAAAGAGTGCATTCAAGGGATTAGAGAAATAAACGACATTGCAAGATTTGAACCGCAAGTTATACGCGCCTT
GAAAGGGTTGAAAGTGGGAGTAACGAATCGTCGTACGAATCAAAAGTATACGGTGTCGGGATTGTCGGAAAAGGTTACAC
GCGATATATCTTTTGAACTTGAAGATTTAGAAGGGATTAAAGAGACGGAAGCTGTGAAGCTTACGGATTACTTTAGGGAA
GAATGGGGGAAGGAGATTAAGTATAAGGATATTCCTTGTTTGAAATTGGGAAGTGGTAAGAAACCGAATTATGTCCCGAT
TGAGTTTTGTGTTTTGGCTGAAGATAAAAGGTTTCCAAAAGAGCAATTGGGTAAAGAAGCTGCTAGGAAATTGAAAGAGT
TGTCTCTTTTGAATCCGAATTTAAGGGAGAGGGAAATACACAACATGGTTCAGGATGAGTATGCAACTGGCAGAAACGGT
GCAAACGTTGTTAAAAATTTCGACGTGGAAGTTGGCTTAAACATGACAGAAGTAGACGGACGCGTAATGGCCCCACCACA
ACTCAAACTTGGTTCCTTAACCGGCAAAACAATGACCACAACAGTCGACAGACTAAAGTGCCACTGGAACCTTCTCCCAG
GAAAAACACTAGTCGTCGGAAAATCCGCGGAAAGATGGGCCGTCATAGATTTCACCGGCGGTGACCGCCGCAACAGCCTC
CACGTCCAATACTTCATCGGAAAATTAATGAACCGCTGCCAAAGCATCGGCATCCCAATGGAAGAACCAATCATGGTCCA
CCAAACCACCATGCGAGAATACTCCGACATCCACAAACTCCACACTCTTTTAAAAGACATCCCCGACGAATGTCGGAGAC
GCGACAATCGCCGCTTACAAATGATCGTTTGTGTCATGGCGGAAAAACACGACGGGTACAAGTACCTCAAGTGGGTGTCC
GAAACACAAATTGGTGTCATCACACAATGTTGTTTATCTTTTAATGCTAACAAAGCGAACGACCAGTTTCTTGCGAATTT
AGGCATGAAGATAAATGCGAAATTAGGCGGGAGTAACGTCGAGTTAATCGAACGGTTCCCACGTTTCACCGGTTCGGATC
ATGTCATGTTCATCGGCGCCGACGTGAACCACCCTGCCGCGATGAACCAATCGTCGCCGTCCGTCGCGGCGGTCGTCGGG
TCCGTCAACTGGCCCGCCGCGACGCGGTACGCCGCGCGTGTCGTCCCGCAACACCACCGCAAAGAGGAGGTCGTCAACTT
CGGGAGCTTATGTTTAGACCTCGTCAACACGTACGAGCAACGCAATGGACCGAAACCGAACCGGATCGTCGTGTTCCGCG
ACGGCGTAAGCGACGGGCAGTTCGATATGGTTTTGAACAAAGAAATGGTGGATATGAAAAAAGCGCTTTATACCGATCAC
TACCGACCCGCGGTCACTTTCGTCGTCGCGCAAAAACGTCACACGACGCGGTTATTTTTGAACAACGGGAGAGATGTCGG
GAACGTCCCTCCCGGGACGGTCGTCGACACGACGATTGTCCAACCGTTCGAGTTTGACTTCTATCTTTGTTCCCATTTTG
GAGGAATGGGGACGAGTAAGCCGACTCATTACTCGGTGATTTGGGACGAGAACGGGTTTACGTCCGATGAGATGCAGAAG
TTGATATACCATTTGTGTTATACTTTTGCGCGGTGTACGAAGCCGGTATCGTTGGTGCCGCCGGTGTATTACGCGGATCT
TGTGGCGTACAGGGGGAGGATGTTTCAGGAGGTGGCGGCGGAGTCGGAAGCGGGATACGGTGCGGAATCGTCGTCGTTTG
ATCGGTTCTTTTATAATCTCGAGGATCATCTTCGGGATTCTATGTTTTTCGTATAA
>H._praealtum_AGO2a_clone_16
AGCTGCTGCTGGTTACCATCCCCGTAGTGGCGGCCGAGACAGAAGTTATGCGCATCCTTACGCAGGCGGTAGACGTAGAG
AAACTGGCGGCGGCGGCGGTTCGCAGTCACACAGGACTCCTCCTTTGCAGTCGCACAGGACTCCTCCCTTGCAGTCGCAC
AGGACTCCTCCTTACCATAGGCAGAATTCAGATCGGGTACCAGTCCGTTCTGTTCGCGATCGAGAAGCAAGATGGAGTCC
TGAAGGATCTGGTCAATTCGTAGAACCTCCGCCTCGCTCCCGGTCTCATTCTCAGGCTCGCACGCAAACTCAGAACCGCA
TCCCTGTTTCAGAACGGCTTCAAGAACTTCCCCACCGAGAGGTACAACTTGTACTATCTCCAATGGATGACATAGAACAA
GACTATGTTCCAATCAAACGTCCTGACCATGGCAAACTCGCCATGAAGACAGTAAAGCTTCTAGTCAACCATTTCCCCGT
CAAATTCGATCCATCAAAAGCAATCCTGCGTTACGATGTCGACATCAAACAAGACTCCCCCTCTTCATCTCGCGCCTCGA
AAAAACCAATCCCAAAATCCGACCTCCGATCAATCCAAGAAAAGTTATGTTCCGACAACCCTAACCAGTTCCCCTTACGC
CAAACCGCATACGATGGCGAAAAGAACATCTTCAGTGCAATCACACTACCCGAAGGAACTTACACCGTCCAATTAGAAGG
CCGATCTTTCAAATGCACAATCAAATACGGAACCAAATTAGGCCTCTCAAAGCTTCAAGATTTCTTAAACGGAAACGCAA
ACCAAATCCCGCGTGACGTGTTACAAGCACTCGATGTTGTAATGAAAGCAAATCTTTACCGCGAAAAGGTCTCACTCGGA
AGAGGAATGTACCCACGTGTACACCGCAAAGAAGACGACCTCTACAACGGTGTGGCTGCATTTAGAGGATCACAACAAAG
CCTAAAAGTCACCTCAAACGGACTAGTGATGTGTCTCGACTATTCAGCCGTACCTTTCCGTAAACGAATGCCGGTTTTTG
ACTTTCTTAAAGTGTGCATTCAAGGGATTAGAGAAATAAACGACATTGCAAGATTTGAACCGCAAGTTATACGCGCCTTG
AAAGGGTTGAAAGTGGGAGTAACGAATCGTCGTACGAATCAAAAGTATACGGTGTCGGGATTGTCGGAAAAGGTTACACG
CGATATATCTTTTGAACTTGAAGATTTAGAAGGGATTAAAGAGACGGAAGCTGTGAAGCTTACGGATTACTTTAGGGAAA
AATGGGGGAAGGAGATTAAGTATAAGGATATTCCCTGTTTGAAATTGGGAAGTGGTAAGAAACCGAATTATGTCCCGATT
GAGTTTTGTGTTTTGGCTGAAGATAAAAGGTTTCCCAAAGAGCAATTGGGTAAAGAAGCTGCTAGGAAATTGAAAGAGTT
GTCTCTTTTGAATCCGAATTTAAGGGAGAGGGAAATACACAACATGGTTCAGGATGAATATGCCACTGGCAGAAACGGTG
CCAACGTTGTTAAAAATTTCGACGTGGAAGTTGGCTTAAACATGACAGAAGTAGACGGACGCGTAATGGCCCCACCACAA
CTCAAACTTGGTTCCTTAACCGGCAAAACAATGACCACAACAGTCGACAGACTAAAGTGCCACTGGAACCTTCTCCAAGG
AAAAACACTAGTCGTCGGAAAATCCGCGGAAAGATGGGCCGTCATAGATTTCACCGGCGGTGACCGCCGCAACAGCCTCA
GCGTCCAATACTTCATCGGAAAATTAATGAACCGCTGCCAAAGCATCGGCATCCAAATGGAAGAACCAATCATGGTCCCC
CAAACCACCATGCGAGAATTCTCCGACATCAACAAACTCAACACTCTTTTAAAAGACATCACCGACGAATGTCGAAGACG
CGACAATCGCCGCTTACAAATGATCGTTTGTGTCATGGCGGAAAAACACGACGGGTACAAGTACCTCAAGTGGGTGTCCG
AAACACAAATTGGTGTCATCACACAATGTTGTTTATCTTTTAATGCTAACAAAGCGAACGACCAGTTTCTTGCGAATTTA
GGCATGAAGATAAATGCGAAATTAGGCGGGAGTAACGTCGAGTTAATCGAACGGTTCCCACGTTTCACCGGTTCGGATCA
TGTCATGTTCATCGGCGCCGACGTGAACCACCCTGCCGCGATGGACCAATCGTCGCCGTCCGTCGCGGCGGTCGTCGGGT
CCGTCAACTGGCCCGCCGCGACGCGGTACGCCGCGCGTGTCGTCCCGCAACACCACCGCAAAGAGGAGGTCGTCAACTTC
GGGAGCTTATGTTTAGACCTCGTCAACACGTACGAGCAACGCAATGGAACGAAACCGAACCGGATCGTCGTGTTCCGCGA
CGGCGTAAGCGACGGGCAGTTCGATATGGTTTCGAACAAAGAAATGGTGGATATGAAAAAAGCGCTTTATACCGATCACT
ACCGACCCGCGGTCACTTTCGTCGTCGCGCAAAAACGTCACACGACGCGGTTATTTTTGAACAACGGGAGAGATGTCGGG
AACGTCCCTCCCGGGACGGTCGTCGACACGACGATTGTCCAACCGTTCGAGTTTGACTTCTATCTTTGTTCCCATTTTGG
AGGAATGGGGACGAGTAAGCCGACTCATTACTCGGTGATTTGGGACGAGAACGGGTTTACGTCCGATGAGATGCAGAAGT
TGATATACCATTTGTGTTATACTTTTGCACGGTGTACGAAGCCGGTATCGTTGGTGCCGCCGGTGTATTACGCGGATCTT
GTGGCGTACAGGGGGAGGATGTTTCAGGAGGTGGCGGCGGAGTCGGAAGCGGGATACGGTGCGGAATCGTCGTCGCTTGA
TCGGTTCTTTTATAATCTCGAGGATCATCTTCGGGATTCTATGTTTTTCGTATAA
>H._praealtum_AGO2a_clone_15
GAGCTGCTGCTGGTTACCATCCCCGTAGTGGCGGCCGAGACAGAAATTATGCGCATCCTTACGCAGGCGGTAGACGTAGA
GAAACTGGCGGCGGCGGCGGTTCGCAGTCACACAGGACTCCTCCTTTGCAGTCGCACAGGACTCCTCCCTTGCAGTCGCA
CAGGACTCCTCCTTACCATAGGCAGAATTCAGATCGGGTACCAGTCCGTTCTGTTCGCGATCGAGAAGCAAGATGGAGTC
CTGAAGGATCTGGTCAATTCGTAGAACCTCCGCCTCGCTCCCGGTCTCATTCTCAGGCTCGCACGCAAACTCAGAACCGC
ATCCCTGTTTCAGAACGGCTTCAAGAACTTCCCCACCGAGAGGTACAACATGTACTATCTCCAATGGATGACATAGAACA
AGACTATGTTCCAATCAAACGTCCTGACCATGGCAAACTCGCCATGAAGACAGTAAAGCTTCTAGTCAACCATTTCCCCG
TCAAATTCGATCCATCAAAAGCAATCCTGCGTTACGATGTCGACATCAAACAAGACTCCCCCTCTTCATCTCGCGCCTCA
AAAAAACCAATCCCAAAATCCGACCTCCGATCAATCCAAGAAAAGTTATGTTCCGACAACCCTAACCAGTTCCCCTTACG
CCAAACCGCATACGATGGCGAAAAGAACATCTTCAGTGCAATCACACTACCCGAAGGAACTTACACCGTCCAATTAGAAG
GCCGATCTTTCAAATGCACAATCAAATACGGAACCAAATTAGGCCCCTCAAAGCTTCAAGATTTCTTAAACGGAAACGCA
AACCAAATCCCGCGTGACGTGTTACAAGCACTCGATGTTGTAATGAAAGCAAATCTTTACCGCGAAAAGGTCTCACTCGG
AAGAGGAATGTACCCACGTGTACACCGCAAAGAAGACGACCTCTACAACGGTGTGGCTGCATTTAGAGGATCACAACAAA
GCCTAAAAGTCACCTCAAACGGACTAGTGATGTGTCTCGACTATTCAGCCGTACCTTTCCGTAAACGAATGCCGGTTTTT
GACTTTCTTAAAGAGTGCATTCAAGGGATTAGAGAAATAAACGACATTGCAAGATTTGAACCGCAAGCTATACGCTCCTT
GAAAGGGTTGAAAGTGGGAGTAACGAATCCTCCTACGAATCCAAAGTATACGGTGTCGGGATTGTCCGAAAAGGTTACAC
GCCATATATCTTTTGAACTTGAAGATTTAGAAGGGATTAAAGAGACGGAAGTTGTGAAGCTTACGGATTACTTTAGGGAA
AAATGGGGGAAGGAGATTAAGTATAAGGATATTCCTTGTTTGAAATTGGGAAGTGGTAAGAAACCGAATTATGTCCCGAT
TGAGTTTTGTGCTTTGGCTGAAGATAAAAGGTTTCCAAAAGAGCAATTGGGTAAAGAAGCTGCTAGGAAATTGAAAGAGT
TGTCTCTTTTGAATCCGAATTTAAGGGAGAGGGAAATACACAACATGGTTCAGGATGAATATGCAACTGGCAGAAACGGT
GCAAACGTTGTTAAAAATTTCGACGTGGAAGTTGGCTTAAACATGACAGAAGTAGACGGACGCGTAATGGCCCCACCACA
ACTCAAACTTGGTTCCTTAACCGGCAAAACAATGACAACAACAGTCGACAGACTAAAATGCCACTGGAACCTTCTCCAAG
GAAAAACACTAGTCGTCGGAAAATCCGCGGAAAGATGGGCCGTCATAGATTTCACCGGCGGTGACCGCCGCAACAGCCTC
AACGTCAAATACTTCATCGGAAGATTAATGAACCGCTGCGAAAGCATCGGCATCCAAATGGAAGAACCAATCATGGTCCA
CCAAACCACCATGCGAGAATTCTCCGACATCAACAAACTCAACACTCTTTTAAAAGACGTCACCGACGAATGTCGAAGAC
GCGACAATCGCCGCTTACAAATGATCGTTTGTGTCATGGCGGAAAAACACGACGGGTACAAGTACCTCAAGTGGGTGTCC
GAAACACAAATTGGTGTCGTCACACAATGTTGTTTATCTTTTAATGCTAACAAAGCGGACGACCAGTTTCTTGCGAATTT
AGGCATGAAGATAAATGCGAAATTAGGCGGGAGTAACGTCGAGTTAATCGAACGGTTCCCACGTTTCACCGGTTCGGATC
ATGTCATGTTCATCGGCGCCGACGTGAACCACCCCGCCGCGATGAACCAATCGTCGCCGTCCGTCGCGGCGGTCGTCGGG
TCCGTCAACTGGCCCGCCGCGACGCGGTACGCCGCGCGTGTCGTCCCACAACACCACCGCAAAGAGGAGGTCGTCAACTT
CGGGAGCTTATGTTTAGACCTCGTCAACACGTACGAGCAACGCAATGGAACGAAACCGAACCGGATCGTCGTGTTCCGTG
ACGGCGTAAGCGACGGGCAGTTCGATATGGTTTTGAACAAAGAAATGGTGGATATGAAAAAAGCGCTTTATACCGATCAC
TACCGACCCGCGGTCACTTTCGTCGTCGCGCAAAAACGTCACACGACGCGGTTATTTTTGAACAACGGGAGAGATGTCGG
GAACGTCCCTCCCGGGACGGTTGTCGACACGACGATTGTCCAACCGTTCGAGTTTGACTTCTATCTTTGTTCCCATTTTG
GAGGAATGGGGACGAGTAAGCCGACTCATTACTCGGTGATTTGGGACGAGAACGGGTTTACGTCCGATGAGATGCAGAAG
TTGATATACCATTTGTGTTATACTTTTGCGCGGTGTACGAAGCCGGTATCGTTGGTGCCGCCGGTGTATTACGCGGATCT
TGTGGCGTACAGGGGGAGGATGTTTCAGGAGGTGGCGGCGGAGTCGGAAGCGGGATACGGTGCGGAATCGTCGTCGTTTG
ATCGGTTCTTTTATAATCTCGAGGATCATCTTCGGGATTCTATGTTTTTCGTATAA
>H._praealtum_AGO2a_clone_14
GAGCTGCTGCTGGTTACCATCCCCGTAGTGGCGGCCGAGACAGAAGTTATGCGCATCCTTACGCAGGCGGTAGACGTAGA
GAAACTGGCGGCGGCGGCGGTTCGCAGTCACACAGGACTCCTCCTTTGCAGTCGCACAGGACTCCTCCCTTGCAGTCGCA
CAGGACTCCTCCTTACCATAGACAGAATTCAGATCGGGTACCAGTCCGTTCTGTTCGCGATCGAGAAGCAAGATGGAGTC
CTGAAGGATCTGGTCAATTCGTAGAACCTCCGCCTCGCTCCCGGTCTCATTCTCAGGCTCGCACGCAAACTCAGAACCGC
ATCCCTGTTTCAGAACGGCTTCAAGAACTTCCCCACCGAGAGGTACAACTTGTACTATCTCCAATGGATGACATAGAACA
AGACTATGTTCCAATCAAACGTCCTGACCATGGCAAACTCGCCATGAAGACAGTAAAGCTTCTAGTCAACCATTTCCCCG
TCAAATTCGATCCATCAAAAGCAATCCTGCGTTACGATGTCGACATCAAACAAGACTCCCCCTCTTCATCTCGCGCCTCG
AAAAAACCAATCCCAAAATCCGACCTCCGATCAATCCAAGAAAAGTTATGTTCCGACAACCCTAACCAGTTCCCCTTACG
CCAAACCGCATACGATGGCGAAAAGAACATCTTCAGTGCAATCACACTACCCGAAGGAACTTACACCGTCCAATTAGAAG
GCCGATCTTTCAAATGCACAATCAAATACGGAACCAAATTAGGCCTCTCAAAGCTTCAAGATTTCTTAAACGGAAACGCA
AACCAAATCCCGCGCGACGTGTTACAAGCACTCGATGCAGTAATGAAAGCAAATCTTTACCGCGAAAAGGTCTCACTCGG
AAGAGGAATGTACCCGCGTGTACACCGCAAAGAAGACGATCTCTACAACGGTGTGGCTGCATTTAGAGGATCACAACAAA
GCCTAAAAGTGACCTCAAACGGACTAGTGATGTGTCTCGACTATTCCGCCGTACCTTTCCGTAAACGAATGCCGGTTTTT
GACTTTCTTAAAGAGTGCATTCAAGGGATTAGAGAAATAAATGACATTGCGAGATTTGAACCGCAAGTTATACGCTCGTT
GAAAGGGTTGAAAGTGGGAGTGACTAATCCTCCTACGAATCAAAAGTATACGGTTTCTGGATTGTCGGAAAAGGTTACAC
GCGATATATCTTTTGAACTTGAAGATTTAGAAGGGATTAAAGAGACCGAAGTTGTGAAGCTTACGGGTTACTTTAGGGAA
AAATGGGGGAAGGAGATTAAGTATAAGGATATTCCTTGTTTGAAATTGGGAAGTGGTAAGAAACCGAATTATGTCCCGAT
TGAGTTTTGTGTTTTGGCTGAAGATAAAAGGTTTCCAAAAGAGCAATTGGGTAAAGAAGCTGCTAGGAAATTGAAAGAGT
TGTCTCTTTTGAATCCGAATTTAAGGGAGAGGGAAATACACAACATGGTTCAGGATGAATATGCAACTGGCAGAAACGGT
GCAAACGTTGTTAAAAATTTCGACGTGGAAGTTGGCTTAAACATGACAGAAGTTGACGGACGCGTTATGGCCCCACCACA
ACTCAAACTCGGTTCCTTAACCGGCAAAACAATGACTACAACTGTCGACAGACTAAAATGTCACTGGAACCTTCTCCAAG
GAAAAACATTAGTCGTTGGAAAATCGGCCGAAAGATGGGCCGTCATAGATTTCACCAGCGGTGACCGCCGCAACAGCCTC
AACGTCAAATACTTCATCGGAAAATTAATGAACCGATGCGAAAGCATCGGCATCCAAATGGGAGAACCAATCATGGTTCA
CCAAACCACCATGAGAGAGTTTTCAGATATCAACAAACTCAATACTCTTTTAAAAGACATCACCGACGAATGTCGAAGAC
GCGACAATCGACGCTTACAAATGATCGTTTGCGTAATGGCGGAAAAACACGACGGGTACAAGTACCTCAAATGGGTTTCC
GAGACGCAAATCGGTGTCATCACGCAATGTTGTTTGTCTTTCAATGCGAACAAAGCGAACGATCAGTTTCTCGCTAATTT
AGGCATGAAGATAAACGCGAAATTAGGAGGGAGTAACGTCGAGTTAATCGAACGGTTCCCGCGTTTCACCGGTTCGGATC
ATGTCATGTTCATCGGTGCCGACGTGAACCACCCCGCCGCGATGAACCAATCATCGCCGTCCGTCGCGGCGGTCGTCGGG
TCCGTCAACTGGCCCGCCGCGACGCGGTACGCCGCGCGTGCCGTCCCGCAACACCACCGCAAAGAGGAGATCGTCAACTT
CGGGAGCTTATGTTTAGACCTCGTCAACACGTACGAGCAACGCAATGGAACGAAACCGAACCGGATCGTCGTGTTCCGTG
ACGGCGTAAGCGACGGGCAGTTCGATATGGTTTTGAACAAAGAAATGGTGGATATGAAAAAAGCGCTTTATACCGATCAC
TACCGACCCGCGGTCACTTTCGTCGTCGCGCAAAAACGTCACACGACGCGGTTATTTTTGAACAACGGGAGAGATGTCGG
GAACGTCCCTCCCGGGACGGTTGTCGACACGACGATTGTCCAACCGTTCGAGTTTGACTTCTATCTTTGTTCCCATTTTG
GAGGAATGGGGACGAGTAAGCCGACTCATTACTCGGTGATTTGGGACGAGAACGGGTTTACGTCCGATGAGATGCAGAAG
TTGATATACCATTTGTGTTATACTTTTGCGCGGTGTACGAAGCCGGTGTCGTTGGTGCCGCCGGTGTACTACGCGGATCT
TGTGGCGTATAGGGGGAGGATGTTTCAGGAGGTGGCGGCGGAGTCGGAAGCGGGATACGGTGCGGAATCGTCTTCGTTTG
ATCGGTTCTTTTATAATCTCGAGGATCATCTTCGGGATTCGATGTTTTTCGTATAA
>H._praealtum_AGO2a_clone_13
GAGCTGCTGCTGGTTACCATCCCCGTAGTGGCGGCCGAGACAGAAGTTATGCGCATCCTTACGCAGGCGGTAGACGTAGA
GAAACTGGCGGCGGCGGCGGTTCGCAGTCACACAGGACTCCTCCTTTGCAGTCGCACAGGACTCCTCCCTTGCAGTCGCA
CAGGACTCCTCCTTACCATAGGCAGAATTCAGATCGGGTACCAGTCCGTTCCGTTCGCGATCGAGAGGCAAGATGGAGTC
CTGAAGGATCTGGTCAATTCGTAGAACCTCCGCCTCGCTCCCGGTCTCATTCTCAGGCTCGCACGCAAACTCAGAACCGC
ATCCCTGTTTCAGAACGGCTTCAAGAACTTCCCCACCGAGAGGTACAACTTGTACTATCTCCAATGGATGACATAGAACA
AGACTATGTTCCAATCAAACGTCCTGACCATGGCAAACTCGCCATGAAGACAGTAAAGCTTCTAGTCAACCATTTCCCCG
TCAAATTCGATCCATCAAAAGCAATCCTGCGTTACGATGTCGACATCAAACAAGACTCCCCCTCTTCATCTCGCGCCTCG
AAAAAACCAATCCCAAAATCCGACCTCCGATCAATCCAAGAAAAGTTATGTTCCGACAACCCTAACCAGTTCCCCTTACG
CCAAACCGCATACGATGGCGAAAAGAACATCTTCAGTGCAATCACACTACCCGAAGGAACTTACACCGTCCAATTAGAAG
GCCGATCTTTCAAATGCACAATCAAATACGGAACCAAATTAGGCCTCTCAAAGCTTCAAGATTTCTTAAACGGAAACGCA
AACCAAATCCCGCGTGACGTGTTACAAGCACTCGATGTAGTAATGAAAGCAAATCTTTACCGCGAAAAGGTCTCACTCGG
AAGAGGAATGTACCCGCGTGTACACCGCAAAGAAGACGATCTCTACAACGGTGTGGCTGCATTTAGAGGATCACAACAAA
GCCTAAAAGTGACCTCAAACGGACTAGTGATGTGTCTCGACTATTCCGCCGTACCTTTCCGTAAACGAATGCCGGTTTTT
GACTTTCTTAAAGAGTGCATTCAAGGGATTAGAGAAATAAATGACATTGCGAGATTTGAACCGCAAGTTATACGCTCGTT
GAAAGGGTTGAAAGTGGGAGTGACTAATCCTCCTACGAATCAAAAGTATACGGTTTCTGGATTGTCGGAAAAGGTTACAC
GCGATATATCTTTTGAACTTGAAGATTTAGAAGGGATTAAAGAGACCGAAGTTGTGAAGCTTACGGATTACTTTAGGGAA
AAATGGGGGAAGGAGATTAAGTATAAGGATATTCCTTGTTTGAAATTGGGAAGTGGTAAGAAACCGAATTATGTCCCGAT
TGAGTTTTGTGTTTTGGCTGAAGATAAAAGGTTTCCAAAAGAGCAATTGGGTAAAGAAGCTGCTAGGAAATTGAAAGAGT
TGTCTCTTTTGAATCCGAATTTAAGGGAGAGGGAAATACACAACATGGTTCAGGATGAATATGCAACTGGCAGAAACGGT
GCAAACGTTGTTAAAAATTTCGACGTGGAAGTTGGCTTAAACATGACAGAAGTTGACGGACGCGTTATGGCCCCACCACA
ACTCAAACTCGGTTCCTTAACCGGCAAAACAATGACTACAACTGTCGACAGACTAAAATGTCACTGGAACCTTCTCCAAG
GAAAAACATTAGTCGTTGGAAAATCGGCCGAAAGATGGGCCGTCATAGATTTCACCAGCGGTGACCGCCGCAACAGCCTC
AACGTCAAATACTTCATCGGAAAATTAATGAACCGATGCGAAAGCATCGGCATCCAAATGGAAGAACCAATCATGGTTCA
CCAAACCACCATGAGAGAGTTTTCAGATATCAACAAACTCAATACTCTTTTAAAAGACATCACCGACGAATGTCGAAGAC
GCGACAATCGACGCTTACAAATGATCGTTTGCGTAATGGCGGAAAAACACGACGGGTACAAGTACCTCAAATGGGTTCCC
GAGACGCAAATCGGTGTCATCACGCAATGTTGTTTGTCTTTCAATGCGAACAAAGCGAACGATCAGTTTCTCGCTAATTT
AGGCATGAAGATAAACGCGAAATTAGGAGGGAGTAACGTCGAGTTAATCGAACGGTTCCCGCGTTTCACCGGTTCGGATC
ATGTCATGTTCATCGGTGCCGACGTGAACCACCCCGCCGCGATGAACCAATCATCGCCGTCCGTCGCGGCGGTCGTCGGG
TCCGTCAACTGGCCCGCCGCGACGCGGTACGCCGCGCGTGCCGTCCCGCAACACCACCGCAAAGAGGAGATCGTCAACTT
CGGGAGCTTATGTTTAGACCTCGTCAACACGTACGAGCAACGCAATGGAACGAAACCGAACCGGATCGTCGTGTTCCGTG
ACGGCGTAAGCGACGGGCAGTTCGATATGGTTTTGAACAAAGAAATGGTGGATATGAAAAAAGCGCTTTATACCGATCAC
TACCGACCCGCGGTCACTTTCGTCGTCGCGCAAAAACGTCACACGACGCGGTTATTTTTGAACAACGGGAGAGATGTCGG
GAACGTCCCTCCCGGGACGGTTGTCGACACGACGATTGTCCAACCGTTCGAGTTTGACTTCTATCTTTGTTCCCATTTTG
GAGGAATGGGGACGAGTAAGCCGACTCATTACTCGGTGATTTGGGACGAGAACGGGTTTACGTCCGATGAGATGCAGAAG
TTGATATACCATTTGTGTTATACTTTTGCGCGGTGTACGAAGCCGGTGTCGTTGGTGCCGCCGGTGTACTACGCGGATCT
TGTGGCGTATAGGGGGAGGATGTTTCAGGAGGTGGCGGCGGAGTCGGAAGCGGGATACGGTGCGGAATCGTCTTCGTTTG
ATCGGTTCTTTTATAATCTCGAGGATCATCTTCGGGATTCGATGTTTTTCGTATAA
>H._praealtum_AGO2a_clone_12
ATGGAACGGGGCGACTACAATCGCGATGGCTACAGCCGTGGCCGTGGCCGTGGCCGTGGCCGCGTCGATCGGTATTATGA
AGACGAACAAGATGTTGGTAGAGGCGGATATGATGGTGGTAGAGTCGGATATGATGGTGGAACTGGTGATAGCTACACCC
GTGGCCGTGTAGATCGGTACTATGGAGGCGAACAAGGTGGTGGTAGAGGCGGATATGGCGGTGGAATTTTTGATGGCTAC
ACCCGTAGCCGTGTCGATCGGAGTTATGGAGACGAACTAGATGTCGATAGAGGCGGATATGGTGGGGGAGCCGGTGATGG
CTACAGCCGTGGCCGTCTAGATCGAAACTATTTGGAGGCAGAAGATGATGTTAGAGGCGGATATGGTGGTGGAACCGGTG
ATGGCTACACCCGTGGCCGAATCGATCGGAACTATGGAGATGCACAAGATGATGTTAGAGGCGGATATGGTGGTGGAGCA
GTTGATAGTTACAGCCGTGGCCGAATCGACCGGAACTATCCAGACACACCAGATGGCGGTAGAAGCGGATATGGTGGTGG
AGCTGCTGCTGGTTACCATCCCCGTAGTAGCGGCCGAGACAGAAATTACGCGCATCCGTACGCAGGCGGTAGACGTAGAG
AAACTGGCGGCGGCGGCGGTTCGCAATCGCACAGGACTCCTCCTTTGCAATCGCACAGGACTCCTCCTCTGCAGTCGCAC
AGGACTCCGCCTTACCATAGGCAGAATTCAGATCGGGTACCAGTCCGTTCTGTTCGCGATCGAGAAGCAAGATGGTGTCC
TGAGGGATCTGGTCAATTCGTAGAACCTCCGCCTCGCTCCCGGTCTCATTCTCAGGCTCGCACGCAAACTCAGAACCGCA
TCCCTGTTTCAGAACGGCTTCAAGAACTTCCCCACCGAGAGGTACAACTTGTACTATCTCCAATGGATGACATAGAACAA
GACTATGTTCCAATCAAACGTCCTGACCATGGCAAACTCGCCATGAAGACAGTAAAGCTTCTAGTCAACCATTTCCCCGT
CAAATTCGATCCATCAAAAGCAATCCTGCGTTACGATGTCGACATCAAACAAGACTCCCCCTCTTCATCTCGCGCCTCAA
AAAAACCAATCCCAAAATCCGACCTCCGATCAATCCAAGAAAAGTTATGTTCTGACAACCCTAACCAATTCCCCTTACGC
CAAACCGCATACGATGGCGAAAAGAACATCTTCAGTGCAATCACACTACCCGAAGGAACTTACACCGTCCAATTAGAAGG
CCGATCTTTCAAATGCACAATCAAATACGGAACCAAATTAGGCCTCTCAAAGCTTCAAGATTTCTTAAACGGAAACGCAA
ACCAAATCCCGCGTGACGTGTTACAAGCACTCGATGTAGTAATGAAAGCAAATCTTTACCGCGAAAAGGTCTCACTCGGA
AGAGGAATGTACCCGCGTGTACACCGCAAAGAAGACGATCTCTACAACGGTGTGGCTGCATTTAGAGGATCACAACAAAG
CCTAAAAGTGACCTCAAACGGACTAGTGATGTGTCTCGACTATTCCGCCGTACCTTTCCGTAAACGAATGCCGGTTTTTG
ACTTTCTTAAAGAGTGCATTCAAGGGATTAGAGAAATAAATGACATTGCGAGATTTGAACCGCAAGTTATACGCTCGTTG
AAAGGGTTGAAAGTGGGAGTGACTAATCGTCGTACGAATCAAAAGTATACGGTTTCTGGATTGTCGGAAAAGGTTACACG
CGATATATCTTTTGAACTTGAAGATTTAGAAGGGATTAAAGAGACCGAAGTTGTGAAGCTTACGGATTACTTTAGGGAAA
AATGGGGGAAGGAGATTAAGTATAAGGATATTCCTTGTTTGAAATTGGGAAGTGGTAAGAAACCGAATTATGTCCCGATT
GAGTTTTGTGTTTTGGCTGAAGATAAAAGGTTTCCAAAAGAGCAATTGGGTAAAGAAGCTGCTAGGAAATTGAAAGAGCT
GTCTCTTTTGAATCCGAATTTAAGGGAGAGGGAAATACACAACATGGTTCAGGATGAATATGCAACTGGCAGAAACGGTG
CAAACGTTGTTAAAAATTTCGACGTGGAAGTTGGCTTAAACATGACAGAAGTTGACGGACGCGTTATGGCCCCACCACAA
CTCAAACACGGTTCCTTAACCGGCAAAACAATGACTACAACTGTCGACAGACTAAAATGTCACTGGAACCTTCTCCAAGG
AAAAACATTAGTCGTTGGAAAATCGGCCGAAAGATGGGCCGTCATAGATTTCACCAGCGGTGACCGCCGCAACAGCCTCA
ACGTCAAATACTTCATCGGAAAATTAATGAACCGATGCGAAAGCATCGGCATCCAAATGGAAGAACCAATCATGGTTCAC
CAAACCACCATGAGAGAGTTTTCAGATATCAACAAACTCAATACTCTTTTAAAAGACATCACCGACGAATGTCGAAGACG
CGACAATCGACGCTTACAAATGATCGTTTGCGTAATGGCGGAAAAACACGACGGGTACAAGTACCTCAAATGGGTTTCCG
AGACGCAAATCGGTGTCATCACGCAATGTTGTTTGTCTTTTAATGCGAACAAAGCGAACGATCAGTTTCTCGCTAATTTA
GGCATGAAGATAAACGCGAAATTAGGAGGGAGTAACGTCGAGTTAATCGAACGGTTCCCGCGTTTCACCGGTTCGGATCA
TGTCATGTTCATCGGTGCCGATGTGAACCACCCCGCCGCGATGAACCAATCATCGCCGTCCGTCGCGGCGGTTGTCGGGT
CCGTCAACTGGCCCGCCGCGACGCGGTACGCCGCACGTGCCGTCCCGCAACACCACCGCAAAGAGGAGATCGTCAACTTC
GGGAGCTTATGTTTAGACCTCGTCAACACGTACGAGCAACGCAATGGAACGAAACCGAACCGGATCGTCGTGTTCCGTGA
CGGCGTAAGCGACGGGCAGTTCGATATGGTTTTGAACAAAGAAATGGTGGATATGAAAAAAGCGCTTTATACCGATCACT
ACCGACCCGCGGTCACTTTCGTCGTCGCGCAAAAACGTCACACGACGCGGTTATTTTTGAACAACGGGAGAGATGTCGGG
AACGTCCCTCCCGGGACGGTCGTCGACACGACGATTGTCCAACCGTTCGAGTTTGACTTCTATCTTTGTTCCCATTTTGG
AGGAATGGGGACGAGTAAGCCGACTCATTACTCGGTGATTTGGGACGAGAACGGGTTTACGTCCGATGAGATGCAGAAGT
TGATATACCATTTGTGTTATACTTTTGCGCGGTGTACGAAGCCGGTGTCGTTGGTGCCGCCGGTGTATTACGCGGATCTT
GTGGCGTATAGGGGGAGGATGTTTCAGGAGGTGGCGGCGGAGTCGGAAGCGGGATACGGTGCGGAATCGTCGTCGTTTGA
TAGGTTCTTTTATAATCTCGAGGATCATCTTCGGGATTCGATGTTTTTCGTGTAA
>H._praealtum_AGO2a_clone_11
ATGGAACGGGGCGACTACAATCGCGATGGCTACAGCCGTGGCCGTGGCCGTGGCCGTGGCCGCGTCGATCGGTATTATGA
AGACGAACAAGATGTTGGTAGAGGCGGATATGATGGTGGTAGAGTCGGATATGATGGTGGAACTGGTGATAGCTACACCC
GTGGCCGTGTAGATCGGTACTATGGAGGCGAACAAGGTGGTGGTAGAGGCGGATATGGCGGTGGAATTTTTGATGGCTAC
ACCCGTAGCCGTGTCGATCGGAGTTATGGAGACGAACTAGATGTCGATAGAGGCGGACATGGTGGGGGAGCCGGTGATGG
CTACAGCCGTGGCCGTCTAGATCGAAACTATTTGGAGGCAGAAGATGATGTTAGAGGCGGATATGGTGGTGGAACCGGTG
ATGGCTGCACCCGTGGCCGAATCGATCGGAACTATGGAGATGCACAAGATGATGTTAGAGGCGGATATGGTGGTGGAGCA
GTTGATAGTTACAGCCGTGGCCGAATCGACCGGAACTATCCAGACACACCAGATGGCGGTGGAAGCGGATATGGTGGTGG
AGCTGCTGCTGGTTACCATCCCCGTAGTAGCGGCCGAGACAGAAATTACGCGCATCCGTACGCAGGCGGTAGACGTAGAG
AAACTGGCGGCGGCGGCGGTTCGCAATCGCACAGGACTCCTCCTTTGCAATCGCACAGGACTCCTCCTCTGCAGTCGCAC
AGGACTCCGCCTTACCATAGGCAGAATTCAGATCGGGTACCAGTCCGTTCTGTTCGCGATCGAGAAGCAAGATGGTGTCC
TGAAGGATCTGGTCAATTCGTAGAACCTCCGCCTCGCTCCCGGTCTCATTCTCAGGCTCGCACGCAAACTCAGAACCGCA
TCCCTGTTTCAGAACGGCTTCAAGAACTTCCCCACCGAGAGGTACAACTTGTACTATCTCCAATGGATGACATAGAACAA
GACTATGTTCCAATCAAACGTCCTGACCATGGCAAACTCGCCATGAAGACAGTAAAGCTTCTAGTCAACCATTTCCCCGT
CAAATTCGATCCATCAAAAGCAATCCTGCGTTACGATGTCGACATCAAACAAGACTCCCCCTCTTCATCTCGCGCCTCAA
AAAAACCAATCCCAAAATCCGACCTCCGATCAATCCAAGAAAAGTTATGTTCTGACAACCCTAACCAATTCCCCTTACGC
CAAACCGCATACGATGGCGAAAAGAACATCTTCAGTGCAATCACACTACCCGAAGGAACTTACACCGTCCAATTAGAAGG
CCGATCTTTCAAATGCACAATCAAATACGGAACCAAATTAGGCCTCTCAAAGCTTCAAGATTTCTTAAACGGAAACGCAA
ACCAAATCCCGCGTGACGTGTTACAAGCACTCGATGTAGTAATGAAAGCAAATCTTTACCGCGAAAAGGCCTCACTCGGA
AGAGGAATGTACCCGCGTGTACACCGCAAAGAAGACGATCTCTACAACGGTGTGGCTGCATTTAGAGGATCACAACAAAG
CCTAAAAGTGACCTCAAACGGACTAGTGATGTGTCTCGACTATTCCGCCGTACCTTTCCGTAAACGAATGCCGGTTTTTG
ACTTTCTTAAAGAGTGCATTCAAGGGATTAGAGAAATAAATGACATTGCGAGATTTGAACCGCAAGTTATACGCTCGTTG
AAAGGGTTGAAAGTGGGAGTGACTAATCGTCGTACGAATCAAAAGTATACGGTTTCTGGATTGTCGGAAAAGGTTACACG
CGATATATCTTTTGAACTTGAAGATTTAGAAGGGATTAAAGAGACCGAAGTTGTGAAGCTTACGGATTACTTTAGGGAAA
AATGGGGGAAGGAGATTAAGTATAAGGATATTCCTTGTTTGAAATTGGGAAGTGGTAAGAAACCGAATTATGTCCCGATT
GAGTTTTGTGTTTTGGCTGAAGATAAAAGGTTTCCAAAAGAGCAATTGGGTAAAGAAGCTGCTAGGAAATTGAAAGAGCT
GTCTCTTTTGAATCCGAATTTAAGGGAGAGGGAAATACACAACATGGTTCAGGATGAATATGCAACTGGCAGAAACGGTG
CAAACGTTGTTAAAAATTTCGACGTGGAAGTTGGCTTAAACATGACAGAAGTTGACGGACGCGTTATGGCCCCACCACAA
CTCAAACTCGGTTCCTTAACCGGCAAAACAATGACTACAACTGTCGACAGACTAAAATGTCACTGGAACCTTCTCCAAGG
AAAAACATTAGTCGTTGGAAAATCGGCCGAAAGATGGGCCGTCATAGATTTCACCAGCGGTGACCGCCGCGACAGCCTCA
ACGTCAAATACTTCATCGGAAAATTAATGAACCGATGCGAAAGCATCGGCATCCAAATGGAAGAACCAATCATGGTTCAC
CAAACCACCATGAGAGAGTTTTCAGATATCAACAAACTCAATACTCTTTTAAAAGACATCACCGACGAATGTCGAAGACG
CGACAATCGACGCTTACAAATGATCGTTTGCGTAATGGCGGAAAAACACGACGGGTACAAGTACCTCAAATGGGTTTCCG
AGACGCAAATCGGTGTCATCACGCAATGTTGTTTGTCTTTTAATGCGAACAAAGCGAACGATCAGNTTCTCGCTAATTTA
GGCATGAAGATAAACGCGAAATTAGGAGAGAGTAACGTCGAGTTAATCGAACGGTTCCCGCGTTTCACCGGTTCGGATCA
TGTCATGTTCATCGGTGCCGATGTGAACCACCCCGCCGCGATGAACCAATCATCGCCGTCCGTCGCGGCGGTTGTCGGGT
CCGTCAACTGGCCCGCCGCGACGCGGTACGCCGCACGTGCCGTCCCGCAACACCACCGCAAAGAGGAGATCGTCAACTTC
GGGAGCTTATGTTTAGACCTCGTCAACACGTACGAGCAACGCAATGGAACGAAACCGAACCGGATCGTCGTGTTCCGTGA
CGGCGTAAGCGACGGGCAGTTCGATATGGTTTTGAACAAAGAAATGGTGGATATGAAAAAAGCGCTTTATACCGATCACT
ACCGACCCGCGGTCACTTTCGTCGTCGCGCAAAAACGTCACACGACGCGGTTATTTTTGAACAACGGGAGAGATGTCGGG
AACGTCCCTCCCGGGACGGTCGTCGACACGACGATTGTCCAACCGTTCGAGTTTGACTTCTATCTTTGTTCCCATTTTGG
AGGAATGGGGACGAGTAAGCCGACTCATTACTCGGTGATTTGGGACGAGAACGGGTTTACGTCCGATGAGATGCAGAAGT
TGATATACCATTTGTGTTATACTTTTGCGCGGTGTACGAAGCCGGTGTCGTTGGTGCCGCCGGTGTATTACGCGGATCTT
GTGGCGTATAGGGGGAGGATGTTTCAGGAGGTGGCGGCGGAGTCGGAAGCGGGATACGGTGCGGAATCGTCGTCGTTTGA
TAGGTTCTTTTATAATCTCGAGGATCATCTTCGGGATTCGATGTTTTTCGTGTAA
>H._praealtum_AGO2a_clone_10
ATGGAACGGGGCGACTACAATCGCGATGGCTACAGCCGTGGCCGTGGCCGTGGCCGTGGCCGCGTCGATCGGTATTATGA
AGACGAACAAGATGTTGGTAGAGGCGGATATGATGGTGGTAGAGTCGGATATGATGGTGGAACTGGTGATAGCTACACCC
GTGGCCGTGTAGATCGGTACTATGGAGGCGAACAAGGTGGTGGTAGAGGCGGATATGGCGGTGGAATTTTTGATGGCTAC
ACCCGTAGCCGTGTCGATCGGAGTTATGGAGACGAACTAGATGTCGATAGAGGCGGATATGGTGGGGGAGCCGGTGATGG
CTACAGCCGTGGCCGTCTAGATCGAAACTATTTGGAGGCAGAAGATGATGTTAGAGGCGGATATGGTGGTGGAACCGGTG
ATGGCTACACCCGTGGCCGAATCGATCGGAACTATGGAGATGCACAAGATGATGTTAGAGGCGGATATGGTGGTGGAGCA
GTTGATAGTTACAGCCGTGGCCGAATCGACCGGAACTATCCAGACACACCAGATGGCGGTAGAAGCGGATATGGTGGTGG
AGCTGCTGCTGGTTACCATCCCCGTAGTAGCGGCCGAGACAGAAATTACGCGCATCCGTACGCAGGCGGTAGACGTAGAG
AAACTGGCGGCGGCGGCGGTTCGCAATCGCACAGGACTCCTCCTTTGCAATCGCACAGGACTCCTCCTCTGCAGTCGCAC
AGGACTCCGCCTTACCATAGGCAGAATTCAGATCGGGTACCAGTCCGTTCTGTTCGCGATCGAGAAGCAAGATGGTGTCC
TGAAGGATCTGGTCAATTCGTAGAACCTCCGCCTCGCTCCCGGTCTCATTCTCAGGCTCGCACGCAAACTCAGAACCGCA
TCCCTGTTTCAGAACGGCTTCAAGAACTTCCCCACCGAGAGGTACAACTTGTACTATCTCCAATGGATGACATAGAACAA
GACTATGTTCCAATCAAACGTCCTGACCATGGCAAACTCGCCATGAAGACAGTAAAGCTTCTAGTCAACCATTTCCCCGT
CAAATTCGATCCATCAAAAGCAATCCTGCGTTACGATGTCGACATCAAACAAGACTCCCCCTCTTCATCTCGCGCCTCAA
AAAAACCAATCCCAAAATCCGACCTCCGATCAATCCAAGAAAAGTTATGTTCTGACAACCCTAACCAATTCCCCTTACGC
CAAACCGCATACGATGGCGAAAAGAACATCTTCAGTGCAATCACACTACCCGAAGGAACTTACACCGTCCAATTAGAAGG
CCGATCTTTCAAATGCACAATCAAATACGGAACCAAATTAGGCCTCTCAAAGCTTCAAGATTTCTTAAACGGAAACGCAA
ACCAAATCCCGCGTGACGTGTTACAAGCACTCGATGTAGTAATGAAAGCAAATCTTTACCGCGAAAAGGTCTCACTCGGA
AGAGGAATGTACCCGCGTGTACACCGCAAAGAAGACGATCTCTACAACGGTGTGGCTGCATTTAGAGGATCACAACAAAG
CCTAAAAGTGACCTCAAACGGACTAGTGATGTGTCTCGACTATTCCGCCGTACCTTTCCGTAAACGAATGCCGGTTTTTG
ACTTTCTTAAAGAGTGCATTCAAGGGATTAGAGAAATAAATGACATTGCGAGATTTGAACCGCAAGTTATACGCTCGTTG
AAAGGGTTGAAAGTGGGAGTGACTAATCGTCGTACGAATCAAAAGTATACGGTTTCTGGATTGTCGGAAAAGGTTACACG
CGATATATCTTTTGAACTTGAAGATTTAGAAGGGATTAAAGAGACCGAAGTTGTGAAGCTTACGGATTACTTTAGGGAAA
AATGGGGGAAGGAGATTAAGTATAAGGATATTCCTTGTTTGAAATTGGGAAGTGGTAAGAAACCGAATTATGTCCCGATT
GAGTTTTGTGTTTTGGCTGAAGATAAAAGGTTTCCAAAAGAGCAATTGGGTAAAGAAGCTGCTAGGAAATTGAAAGAGCT
GTCTCTTTTGAATCCGAATTTAAGGGAGAGGGAAATACACAACATGGTTCAGGATGAATATGCAACTGGCAGAAACGGTG
CAAACGTTGTTAAAAATTTCGACGTGGAAGTTGGCTTAAACATGACAGAAGTTGACGGACGCGTTATGGCCCCACCACAA
CTCAAACTCGGTTCCTTAACCGGCAAAACAATGACTACAACTGTCGACAGACTAAAATGTCACTGGAACCTTCTCCAAGG
AAAAACATTAGTCGTTGGAAAATCGGCCGAAAGATGGGCCGTCATAGATTTCACCAGCGGTGACCGCCGCAACAGCCTCA
ACGTCAAATACTTCATCGGAAAATTAATGAACCGATGCGAAAGCATCGGCATCCAAATGGAAGAACCAATCATGGTTCAC
CAAACCACCATGAGAGAGTTTTCAGATATCAACAAACTCAATACTCTTTTAAAAGACATCACCGACGAATGTCGAAGACG
CGACAATCGACGCTTACAAATGATCGTATGCGTAATGGCGGAAAAACACGACGGGTACAAGTACCTCAAATGGGTTTCCG
AGACGCAAATCGGTGTCATCACGCAATGTTGTTTGTCTTTTAATGCGAACAAAGCGAACGATCAGTTTCTCGCTAATTTA
GGCATGAAGATAAACGCGAAATTAGGAGAGAGTAACGTCGAGTTAATCGAACGGTTCCCGCGTTTCACCGGTTCGGATCA
TGTCATGTTCATCGGTGCCGATGTGAACCACCCCGCCGCGATGAACCAATCATCGCCGTCCGTCGCGGCGGTTGTCGGGT
CCGTCAACTGGCCCGCCGCGACGCGGTACGCCGCACGTGCCGTCCCGCAACACCACCGCAAAGAGGAGATCGTCAACTTC
GGGAGCTTATGTTTAGACCTCGTCAACACGTACGAGCAACGCAATGGAACGAAACCGAACCGGATCGTCGTGTTCCGTGA
CGGCGTAAGCGACGGGCAGTTCGATATGGTTTTGAACAAAGAAATGGTGGATATGAAAAAAGCGCTTTATACCGATCACT
ACCGACCCGCGGTCACTTTCGTCGTCGCGCAAAAACGTCACACGACGCGGTTATTTTTGAACAACGGGAGAGATGTCGGG
AACGTCCCTCCCGGGACGGTCGTCGACACGACGATTGTCCAACCGTTCGAGTTTGACTTCTATCTTTGTTCCCATTTTGG
AGGAATGGGGACGAGTAAGCCGACTCATTACTCGGTGATTTGGGACGAGAACGGGTTTACGTCCGATGAGATGCAGAAGT
TGATATACCATTTGTGTTATACTTTTGCGCGGTGTACGAAGCCGGTGTCGTTGGTGCCGCCGGTGTATTACGCGGATCTT
GTGGCGTATAGGGGGAGGATGTTTCAGGAGGTGGCGGCGGAGTCGGAAGCGGGATACGGTGCGGAATCGTCGTCGTTTGA
TAGGTTCTTTTATAATCTCGAGGATCATCTTCGGGATTCGATGTTTTTCGTGTAA
>H._praealtum_AGO2a_clone_9
ATGGAACGGGGCGACTACAATCGCGATGGCTACAGCCGTGGCCGTGGCCGTGGCCGTGGCCGCGTCGATCGGTATTATGA
AGACGAACAAGATGTTGGTAGAGGCGGATATGATGGTGGTAGAGTCGGATATGATGGTGGAACTGGTGATAGCTACACCC
GTGGCCGTGTAGATCGGTACTATGGAGGCGAACAAGGTGGTGGTAGAGGCGGATATGGCGGTGGAATTTTTGATGGCTAC
ACCCGTAGCCGTGTCGATCGGAGTTATGGAGACGAACTAGATGTCGATAGAGGCGGATATGGTGGGGGAGCCGGTGATGG
CTACAGCCGTGGCCGTCTAGATCGAAACTATTTGGAGGCAGAAGATGATGTTAGAGGCGGATATGGTGGTGGAACCGGTG
ATGGCTACACCCGTGGCCGAATCGATCGGAACTATGGAGATGCACAAGATGATGTTAGAGGCGGATATGGTGGTGGAGCA
GTTGATAGTTACAGCCGTGGCCGAATCGACCGGAACTATCCAGACACACCAGATGGCGGTAGAAGCGGATATGGTGGTGG
AGCTGCTGCTGGTTACCATCCCCGTAGTAGCGGCCGAGACAGAAATTACGCGCATCCGTACGCAGGCGGTAGACGTAGAG
AAACTGGCGGCGGCGGCGGTTCGCAATCGCACAGGACTCCTCCTTTGCAATCGCACAGGACTCCTCCTCTGCAGTCGCAC
AGGACTCCGCCTTACCATAGGCAGAATTCAGATCGGGTACCAGTCCGTTCTGTTCGCGATCGAGAAGCAAGATGGTGTCC
TGAAGGATCTGGTCAATTCGTAGAACCTCCGCCTCGCTCCCGGTCTCATTCTCAGGCTCGCACGCAAACTCAGAACCGCA
TCCCTGTTTCAGAACGGCTTCAAGAACTTCCCCACCGAGAGGTACAACTTGTACTATCTCCAATGGATGACATAGAACAA
GACTATGTTCCAATCAAACGTCCTGACCATGGCAAACTCGCCATGAAGACAGTAAAGCTTCTAGTCAACCATTTCCCCGT
CAAATTCGATCCATCAAAAGCAATCCTGCGTTACGATGTCGACATCAAACAAGACTCCCCCTCTTCATCTCGCGCCTCAA
AAAAACCAATCCCAAAATCCGACCTCCGATCAATCCAAGAAAAGTTATGTTCTGACAACCCTAACCAATTCCCCTTACGC
CAAACCGCATACGATGGCGAAAAGAACATCTTCAGTGCAATCACACTACCCGAAGGAACTTACACCGTCCAATTAGAAGG
CCGATCTTTCAAATGCACAATCAAATACGGAACCAAATTAGGCCTCTCAAAGCTTCAAGATTTCTTAAACGGAAACGCAA
ACCAAATCCCGCGTGACGTGTTACAAGCACTCGATGTAGTAATGAAAGCAAATCTTTACCGCGAAAAGGTCTCACTCGGA
AGAGGAATGTACCCGCGTGTACACCGCAAAGAAGACGATCTCTACAACGGTGTGGCTGCATTTAGAGGATCACAACAAAG
CCTAAAAGTGACCTCAAACGGACTAGTGATGTGTCTCGACTATTCCGCCGTACCTTTCCGTAAACGAATGCCGGTTTTTG
ACTTTCTTAAAGAGTGCATTCAAGGGATTAGAGAAATAAATGACATTGCGAGATTTGAACCGCAAGTTATACGCTCGTTG
AAAGGGTTGAAAGTGGGAGTGACTAATCGTCGTACGAATCAAAAGTATACGGTTTCTGGATTGTCGGAAAAGGTTACACG
CGATATATCTTTTGAACTTGAAGATTTAGAAGGGATTAAAGAGACCGAAGTTGTGAAGCTTACGGATTACTTTAGGGAAA
AATGGGGGAAGGAGATTAAGTATAAGGATATTCCTTGTTTGAAATTGGGAAGTGGTAAGAAACCGAATTATGTCCCGATT
GAGTTTTGTGTTTTGGCTGAAGATAAAAGGTTTCCAAAAGAGCAATTGGGTAAAGAAGCTGCTAGGAAATTGAAAGAGCT
GTCTCTTTTGAATCCGAATTTAAGGGAGAGGGAAATACACAACATGGTTCAGGATGAATATGCAACTGGCAGAAACGGTG
CAAACGTTGTTAAAAATTTCGACGTGGAAGTTGGCTTAAACATGACAGAAGTTGACGGACGCGTTATGGCCCCACCACAA
CTCAAACTCGGTTCCTTAACCGGCAAAACAATGACTACAACTGTCGACAGACTAAAATGTCACTGGAACCTTCTCCAAGG
AAAAACATTAGTCGTTGGAAAATCGGCCGAAAGATGGGCCGTCATAGATTTCACCAGCGGTGACCGCCGCAACAGCCTCA
ACGTCAAATACTTCATCGGAAAATTAATGAACCGATGCGAAAGCATCGGCATCCAAATGGAAGAACCAATCATGGTTCAC
CAAACCACCATGAGAGAGTTTTCAGATATCAACAAACTCAATACTCTTTTAAAAGACATCACCGACGAATGTCGAAGACG
CGACAATCGACGCTTACAAATGATCGTTTGCGTAACGGCGGAAAAACACGACGGGTACAAGTACCTCAAATGGGTTTCCG
AGACGCAAATCGGTGTCATCACGCAATGTTGTTTGTCTTTTAATGCGAACAAAGCGAACGATCAGTTTCTCGCTAATTTA
GGCATGAAGATAAACGCGAAATTAGGAGGGAGTAACGTCGAGTTAATCGAACGGTTCCCGCGTTTCACCGGTTCGGATCA
TGTCATGTTCATCGGTGCCGATGTGAACCACCCCGCCGCGATGAACCAATCATCGCCGTCCGTCGCGGCGGTTGTCGGGT
CCGTCAACTGGCCCGCCGCGACGCGGTACGCCGCACGTGCCGTCCCGCAACACCACCGCAAAGAGGAGATCGTCAACTTC
GGGAGCTTATGTTTAGACCTCGTCAACACGTACGAGCAACGCAATGGAACGAAACCGAACCGGATCGTCGTGTTCCGTGA
CGGCGTAAGCGACGGGCAGTTCGATATGGTTTTGAACAAAGAAATGGTGGATATGAAAAAAGCGCCTTATACCGATCACT
ACCGACCCGCGGTCACTTTCGTCGTCGCGCAAAAACGTCACACGACGCGGTTATTTTTGAACAACGGGAGAGATGTCGGG
AACGTCCCTCCCGGGACGGTCGTCGACACGACGATTGTCCAACCGTTCGAGTTTGACTTCTATCTTTGTTCCCATTTTGG
AGGAATGGGGACGAGTAAGCCGACTCATTACTCGGTGATTTGGGACGAGAACGGGTTTACGTCCGATGAGATGCAGAAGT
TGATATACCATTTGTGTTATACTTTTGCGCGGTGTACGAAGCCGGTGTCGTTGGTGCCGCCGGTGTATTACGCGGATCTT
GTGGCGTATAGGGGGAGGATGTTTCAGGAGGTGGCGGCGGAGTCGGAAGCGGGATACGGTGCGGAATCGTCGTCGTTTGA
TAGGTTCTTTTATAATCTCGAGGATCATCTTCGGGATTCGATGTTTTTCGTGTAA
>H._praealtum_AGO2a_clone_8
GAGCTGCTGCTGGTTACCATCCCCGTAGTGGCGGCCGAGACAGAAGTTATGCGCATCCTTACGCAGGCGGTAGACGTAGA
GAAACTGGCGGCGGCGGCGGTTCGCAGTCACACAGGACTCCTCCTTTGCAGTCGCACAGGACTCCTCCCTTGCAGTCGCA
CAGGACTCCTCCTTACCATAGGCAGAATTCAGATCGGGTACCAGTCCGTTCTGTTCGCGATCGAGAAGCAAGATGGAGTC
CTGAAGGATCTGGTCAATTCGTAGAACCTCCGCCTCGCTCCCGGTCTCATTCTCAGGCTCGCACGCAAACTCAGAACCGC
ATCCCTGCTTCAGAACGGCTTCAAGAACTTCCCCACCGAGAGGTACAACTTGTACTATCTCCAATGGATGACATAGAACA
AGACTATGTTCCAATCAAACGTCCTGACCATGGCAAACTCGCCACGAAGACAGTAAAGCTTCTAGTCAACCATTTCCCCG
TCAAATTCGATCCATCAAAAGCAATCCTGCGTTACGATGTCGACATCAAACAAGACTCCCCCTCTTCATCTCGCGCCTCG
AAAAAACCAATCCCAAAATCCGACCTCCGATCAATCCAAGAAAAGTTATGTTCCGACAACCCTAACCAGTTCCCCTTACG
CCAAACCGCATACGATGGCGAAAAGAACATCTTCAGTGCAATCACACTACCCGAAGGAACTTACACCGTCCAATTAGAAG
GCCGATCTTTCAAATGCACAATCAAATACGGAACCAAATTAGGCCTCTCAAAGCTTCAAGATTTCTTAAACGGAAACGCA
AACCAAATCCCGCGTGACGTGTTACAAGCACTCGATGTTGTAATGAAAGCAAATCTTTACCGCGAAAAGGTCTCACTCGG
AAGAGGAATGTACCCACGTGTACACCGCAAAGAAGACGACCTCTACAACGGTGTGGCTGCATTTAGAGGATCACAACAAA
GCCTAAAAGTCACCTCAAACGGACTAGTGATGTGTCTCGACTATTCAGCCGTACCTTTCCGTAAACGAATGCCGGTTTTT
GACTTTCTTAAAGAGTGCATTCAAGGGATTAGAGAAATAAACGACATTGCAAGATTTGAACCGCAAGTTATACGCGCCTT
GAAAGGGTTGAAAGTGGGAGTAACGAATCGTCGTACGAATCAAAAGTATACGGTGTCGGGATTGTCGGAAAAGGTTACAC
GCGATATATCTTTTGAACTTGAAGATTTAGAAGGGGTTAAAGAGACGGAAGCTGTGAAGCTTACGGATTACTTTAGGGAA
AAATGGGGGAAGGAGATTAAGTATAAGGATATTCCTTGTTTGAAATTGGGAAGTGGTAAGAAACCGAATTATGTCCCGAT
TGAGTTTTGTGTTTTGGCTGAAGATAAAAGGTTTCCAAAAGAGCAATTGGGTAAAGAAGCTGCTAGGAAATTGAAAGAGT
TGTCTCTTTTGAATCCGAATTTAAGGGAGAGGGAAATACACAACATGGTTCAGGATGAATATGCAACTGGCAGAAACGGT
GCAAACGTTGTTAAAAATTTCGACGTGGAAGTTGGCTTAAACATGACAGAAGTAGACGGACGCGTAATGGCCCCACCACA
ACTCAAACTTGGTTCCTTAACCGGCAAAACAATGACAACAACAGTCGACAGACTAAAGTGCCACTGGAACCTTCTCCAAG
GAAAAACACTAGTCGTCGGAAAATCCGCGGAAAGATGGGCCGTCATAGATTTCACCGGCGGTGACCGCCGCAACAGCCTC
AACGTCAAATACTTCATCGGAAAATTAATGAACCGCTGCGAAAGCATCGGCATCCAAATGGAAGAACCAATCATGGTCCT
CCAAACCACCATGCGAGAATTCTCCGACATCAACAAACTCAACACTCTTTTAAAAGACATCACCGACGAATGTCGAAGAC
GCGACAATCGCCGCTTACAAATGATCGTTTGTGTCATGGCGGAAAAACACGACGGGTACAAGTACCTCAAGTGGGTGTCC
GAAACACAAATTGGTGTCATCACACAATGTTGTTTATCTTTTAATGCTAACAAAGCGAACGACCAGTTTCTTGCGAATTT
AGGCATGAAGATAAATGCGAAATTAGGCGGGAGTAACGTCGAGTTAATCGTCGTCGTTTGATCGGTTCTTTTATAATCTC
GAGGATCATCTTCGGGATTCTATGTTTTTCGTATAA
>H._praealtum_AGO2a_clone_7
ATGGAACGGGGCGACTACAATCGCGATGGCTACAGCCGTGGCCGTGGCCGTGGCCGTGGCCGCGTCGATCGGTATTATGA
AGACGAACAAGATGTTGGTAGAGGCGGATATGATGGTGGTAGAGTCGGATATGATGGTGGAACTGGTGATAGCTACACCC
GTGGCCGTGTAGATCGGTACTATGGAGGCGAACAAGGTGGTGGTAGAGGCGGATATGGCGGTGGAATTTTTGATGGCTAC
ACCCGTAGCCGTGTCGATCGGAGTTATGGAGACGAACTAGATGTCGATAGAGGCGGATATGGTGGGGGAGCCGGTGATGG
CTACAGCCGTGGCCGTCTAGATCGAAACTATTTGGAGGCAGAAGATGATGTTAGAGGCGGATATGGTGGTGGAACCGGTG
ATGGCTACACCCGTGGCCGAATCGATCGGAACTATGGAGATGCACAAGATGATGTTAGAGGCGGATATGGTGGTGGAGCA
GTTGATAGTTACAGCCGTGGCCGAATCGACCGGAACTATCCAGACACACCAGATGGCGGTAGAAGCGGATATGGTGGTGG
AGCTGCTGCTGGTTACCATCCCCGTAGTAGCGGCCGAGACAGAAATTACGCGCATCCGTACGCAGGCGGTAGACGTAGAG
AAACTGGCGGCGGCGGCGGTTCGCAATCGCACAGGACTCCTCCTTTGCAATCGCACAGGACTCCTCCTCTGCAGTCGCAC
AGGACTCCGCCTTACCATAGGCAGAATTCAGATCGGGTACCAGTCCGTTCTGTTCGCGATCGAGAAGCAAGATGGTGTCC
TGAAGGATCTGGTCAATTCGTAGAACCTCCGCCTCGCTCCCGGTCTCATTCTCAGGCTCGCACGCAAACTCAGAACCGCA
TCCCTGTTTCAGAACGGCTTCAAGAACTTCCCCACCGAGAGGTACAACTTGTACTATCTCCAATGGATGACATAGAACAA
GACTATGTTCCAATCAAACGTCCTGACCATGGCAAACTCGCCATGAAGACAGTAAAGCTTCTAGTCAACCATTTCCCCGT
CAAATTCGATCCATCAAAAGCAATCCTGCGTTACGATGTCGACATCAAACAAGACTCCCCCTCTTCATCTCGCGCCTCAA
AAAAACCAATCCCAAAATCCGACCTCCGATCAATCCAAGAAAAGTTATGTTCTGACAACCCTAACCAATTCCCCTTACGC
CAAACCGCATACGATGGCGAAAAGAACATCTTCAGTGCAATCACACTACCCGAAGGAACTTACACCGTCCAATTAGAAGG
CCGATCTTTCAAATGCACAATCAAATACGGAACCAAATTAGGCCTCTCAAAGCTTCAAGATTTCTTAAACGGAAACGCAA
ACCAAATCCCGCGTGACGTGTTACAAACACTCGATGTAGTAATGAAAGCAAATCTTTACCGCGAAAAGGTCTCACTCGGA
AGAGGAATGTACCCGCGTGTACACCGCAAAGAAGACGATCTCTACAACGGTGTGGCTGCATTTAGAGGATCACAACAAAG
CCTAAAAGTGACCTCAAACGGACTAGTGATGTGTCTCGACTATTCCGCCGTACCTTTCCGTAAACGAATGCCGGTTTTTG
ACTTTCTTAAAGAGTGCATTCAAGGGATTAGAGAAATAAATGACATTGCGAGATTTGAACCGCAAGTTATACGCTCGTTG
AAAGGGTTGAAAGTGGGAGTGACTAATCGTCGTACGAATCAAAAGTATACGGTTTCTGGATTGTCGGAAAAGGTTACACG
CGATATATCTTTTGAACTTGAAGATTTAGAAGGGATTAAAGAGACCGAAGTTGTGAAGCTTACGGATTACTTTAGGGAAA
AATGGGGGAAGGAGATTAAGTATAAGGATATTCCTTGTTTGAAATTGGGAAGTGGTAAGAAACCGAATTATGTCCCGATT
GAGTTTTGTGTTTTGGCTGAAGATAAAAGGTTTCCAAAAGAGCAATTGGGTAAAGAAGCTGCTAGGAAATTGAAAGAGCT
GTCTCTTTTGAATCCGAATTTAAGGGAGAGGGAAATACACAACATGGTTCAGGATGAATATGCAACTGGCAGAAACGGTG
CAAACGTTGTTAAAAATTTCGACGTGGAAGTTGGCTTAAACATGACAGAAGTTGACGGACGCGTTATGGCCCCACCACAA
CTCAAACTCGGTTCCTTAACCGGCAAAACAATGACTACAACTGTCGACAGACTAAAATGTCACTGGAACCTTCTCCAAGG
AAAAACATTAGTCGTTGGAAAATCGGCCGAAAGATGGGCCGTCATAGATTTCACCAGCGGTGACCGCCGCAACAGCCTCA
ACGTCAAATACTTCATCGGAAAATTAATGAACCGATGCGAAAGCATCGGCATCCAAATGGAAGAACCAATCATGGTTCAC
CAAACCACCATGAGAGAGTTTTCAGATACCAACAAACTCAATACTCTTTTAAAAGACATCACCGACGAATGTCGAAGACG
CGACAATCGACGCTTACAAATGATCGTTTGCGTAATGGCGGAAAAACACGACGGGTACAAGTACCTCAAATGGGTTTCCG
AGACGCAAATCGGTGTCATCACGCAATGTTGTTTGTCTTTTAATGCGAACAAAGCGAACGATCGGTTTCTCGCTAATTTA
GGCATGAAGATAAACGCGAAATTAGGAGGGAGTAACGTCGAGTTAATCGAACGGTTCCCGCGTTTCACCGGTTCGGATCA
TGTCATGTTCATCGGTGCCGATGTGAACCACCCCGCCGCGATGAACCAATCATCGCCGTCCGTCGCGGCGGTTGTCGGGT
CCGTCAACTGGCCCGCCGCGACGCGGTACGCCGCACGTGCCGTCCCGCAACACCACCGCAAAGAGGAGATCGTCAACTTC
GGGAGCTTATGTTTAGACCTCGTCAACACGTACGAGCAACGCAATGGAACGAAACCGAACCGGATCGTCGTGTTCCGTGA
CGGCGTAAGCGACGGGCAGTTCGATATGGTTTTGAACAAAGAAATGGTGGATATGAAAAAAGCGCTTTATACCGATCACT
ACCGACCCGCGGTCACTTTCGTCGTCGCGCAAAAACGTCACACGACGCGGTTATTTTTGAACAACGGGAGAGATGTCGGG
AACGTCCCTCCCGGGACGGTCGTCGACACGACGATTGTCCAACCGTTCGAGTTTGACTTCTATCTTTGTTCCCATTTTGG
AGGAATGGGGACGAGTAAGCCGACTCATTACTCGGTGATTTGGGACGAGAACGGGTTTACGTCCGATGAGATGCAGAAGT
TGATATACCATTTGTGTTATACTTTTGCGCGGTGTACGAAGCCGGTGTCGTTGGTGCCGCCGGTGTATTACGCGGATCTT
GTGGCGTATAGGGGGAGGATGTTTCAGGAGGTGGCGGCGGAGTCGGAAGCGGGATACGGTGCGGAATCGTCGTCGTTTGA
TAGGTTCTTTTATAATCTCGAGGATCATCTTCGGGATTCGATGTTTTTCGTGTAA
>H._praealtum_AGO2a_clone_5
ATGGAACGGGGCGACTACAATCGCGATGGCTACAGCCGTGGCCGTGGCCGTGGCCGTGGCCGCGTCGATCGGTATTATGA
AGACGAACAAGATGTTGGTAGAGGCGGATATGATGGTGGTAGAGTCGGATATGATGGTGGAACTGGTGATAGCTACACCC
GTGGCCGTGTAGATCGGTACTATGGAGGCGAACAAGGTGGTGGTAGAGGCGGATATGGCGGTGGAATTTTTGATGGCTAC
ACCCGTAGCCGTGTCGATCGGAGTTATGGAGACGAACTAGATGTCGATAGAGGCGGATATGGTGGGGGAGCCGGTGATGG
CTACAGCCGTGGCCGTCTAGATCGAAACTATTTGGAGGCAGAAGATGATGTTAGAGGCGGATATGGTGGTGGAACCGGTG
ATGGCTACACCCGTGGCCGAATCGATCGGAACTATGGAGATGCACAAGATGATGTTAGAGGCGGATATGGTGGTGGAGCA
GTTGATAGTTACAGCCGTGGCCGAATCGACCGGAACTATCCAGACACACCAGATGGCGGTAGAAGCGGATATGGTGGTGG
AGCTGCTGCTGGTTACCATCCCCGTAGTAGCGGCCGAGACAGAAATTACGCGCATCCGTACGCAGGCGGTAGACGTAGAG
AAACTGGCGGCGGCGGCGGTTCGCAATCGCACAGGACTCCTCCTTTGCAATCGCACAGGACTCCTCCTCTGCAGTCGCAC
AGGACTCCGCCTTACCATAGGCAGAATTCAGATCGGGTACCAGTCCGTTCTGTTCGCGATCGAGAAGCAAGATGGTGTCC
TGAAGGATCTGGTCAATTCGTAGAACCTCCGCCTCGCTCCCGGTCTCATTCTCAGGCTCGCACGCAAACTCAGAACCGCA
TCCCTGTTTCAGAACGGCTTCAAGAACTTCCCCACCGAGAGGTACAACTTGTACTATCTCCAATGGATGACATAGAACAA
GACTATGTTCCAATCAAACGTCCTGACCATGGCAAACTCGCCATGAAGACAGTAAAGCTTCTAGTCAACCATTTCCCCGT
CAAATTCGATCCATCAAAAGCAATCCTGCGTTACGATGTCGACATCAAACAAGACTCCCCCTCTTCATCTCGCGCCTCAA
AAAAACCAATCCCAAAATCCGACCTCCGATCAATCCAAGAAAAGTTATGTTCTGACAACCCTAACCAATTCCCCTTACGC
CAAACCGCATACGATGGCGAAAAGAACATCTTCAGTGCAACCACACTACCCGAAGGAACTTACACCGTCCAATTAGAAGG
CCGATCTTTCAAATGCACAATCAAATACGGAACCAAATTAGGCCTCTCAAAGCTTCAAGATTTCTTAAACGGAAACGCAA
ACCAAATCCCGCGTGACGTGTTACAAGCACTCGATGTAGTAATGAAAGCAAATCTTTACCGCGAAAAGGTCTCACTCGGA
AGAGGAATGTACCCGCGTGTACACCGCAAAGAAGACGATCTCTACAACGGTGTGGCTGCATTTAGAGGATCACAACAAAG
CCTAAAAGTGACCTCAAACGGACTAGTGATGTGTCTCGACTATTCCGCCGTACCTTTCCGTAAACGAATGCCGGTTTTTG
ACTTTCTTAAAGAGTGCATTCAAGGGATTAGAGAAATAAATGACATTGCGAGATTTGAACCGCAAGTTATACGCTCGTTG
AAAGGGTTGAAAGTGGGAGTGACTAATCGTCGTACGAATCAAAAGTATACGGTTTCTGGATTGTCGGAAAAGGTTACACG
CGATATATCTTTTGAACTTGAAGATTTAGAAGGGATTAAAGAGACCGAAGTTGTGAAGCTTACGGATTACTTTAGGGAAA
AATGGGGGAAGGAGATTAAGTATAAGGATATTCCTTGTTTGAAATTGGGAAGTGGTAAGAAACCGAATTATGTCCCGATT
GAGTTTTGTGTTTTGGCTGAAGATAAAAGGTTTCCAAAAGAGCAATTGGGTAAAGAAGCTGCTAGGAAATTGAAAGAGCT
GTCTCTTTTGAATCCGAATTTAAGGGAGAGGGAAATACACAACATGGTTCAGGATGAATATGCAACTGGCAGAAACGGTG
CAAACGTTGTTAAAAATTTCGACGTGGAAGTTGGCTTAAACATGACAGAAGTTGACGGACGCGTTATGGCCCCACCACAA
CTCAAACTCGGTTCCTTAACCGGCAAAACAATGACTACAACTGTCGACAGACTAAAATGTCACTGGAACCTTCTCCAAGG
AAAAACATTAGTCGTTGGAAAATCGGCCGAAAGATGGGCCGTCATAGATTTCACCAGCGGTGGCCGCCGCAACAGCCTCA
ACGTCAAATACTTCATCGGAAAATTAATGAACCGATGCGAAAGCATCGGCATCCAAATGGAAGAACCAATCATGGTTCAC
CAAACCACCATGAGAGAGTTTTCAGATATCAACAAACTCAATACTCTTTTAAAAGACATCACCGACGAATGTCGAAGACG
CGACAATCGACGCTTACAAATGATCGTTTGCGTAATGGCGGAAAAACACGACGGGTACAAGTACCTCAAATGGGTTTCCG
AGACGCAAATCGGTGTCATCACGCAATGTTGTTTGTCTTTTAATGCGAACAAAGCGAACGATCAGTTTCTCGCTAATTTA
GGCATGAAGATAAACGCGAAATTAGGAGGGAGTAACGTCGAGTTAATCGAACGGTTCCCGCGTTTCACCGGTTCGGATCA
TGTCATGTTCATCGGTGCCGATGTGAACCACCCCGCCGCGATGAACCAATCATCGCCGTCCGTCGCGGCGGTTGTCGGGT
CCGTCAACTGGCCCGCCGCGACGCGGTACGCCGCACGTGCCGTCCCGCAACACCACCGCAAAGAGGAGATCGTCAACTTC
GGGAGCTTATGTTTAGACCTCGTCAACACGTACGAGCAACGCAATGGAACGAAACCGAACCGGATCGTCGTGTTCCGTGA
CGGCGTAAGCGACGGGCAGTTCGATATGGTTTTGAACAAAGAAATGGTGGATATGAAAAAAGCGCTTTATACCGATCACT
ACCGACCCGCGGTCACTTTCGTCGTCGCGCAAAAACGTCACACGACGCGGTTATTTTTGAACAACGGGAGAGATGTCGGG
AACGTCCCTCCCGGGACGGTCGTCGACACGACGATTGTCCAACCGTTCGAGTTTGACTTCTATCTTTGTTCCCATTTTGG
AGGAATGGGGACGAGTAAGCCGACTCATTACTCGGTGATTTGGGACGAGAACGGGTTTACGTCCGATGAGATGCAGAAGT
TGATATACCATTTGCGTTATACTTTTGCGCGGTGTACGAAGCCGGTGTCGTTGGTGCCGCCGGTGTATTACGCGGATCTT
GTGGCGTATAGGGGGAGGATGTTTCAGGAGGTGGCGGCGGAGTCGGAAGCGGGATACGGTGCGGAATCGTCGTCGTTTGA
TAGGTTCTTTTATAATCTCGAGGATCATCTTCGGGATTCGATGTTTTTCGTGTAA
>H._praealtum_AGO2a_clone_4
ATGGAACGGGGCGACTACAATCGCGATGGCTACAGCCGTGGCCGTGGCCGTGGCCGTGGCCGCGTCGATCGGTATTATGA
AGACGAACAAGATGTTGGTAGAGGCGGATATGATGGTGGTAGAGTCGGATATGATGGTGGAACTGGTGATAGCTACACCC
GTGGCCGTGTAGATCGGTACTATGGAGGCGAACAAGGTGGTGGTAGAGGCGGATATGGCGGTGGAATTTTTGATGGCTAC
ACCCGTAGCCGTGTCGATCGGAGTTATGGAGACGAACTAGATGTCGATAGAGGCGGATATGGTGGGGGAGCCGGTGATGG
CTACAGCCGTGGCCGTCTAGATCGAAACTATTTGGAGGCAGAAGATGATGTTAGAGGCGGATATGGTGGTGGAACCGGTG
ATGGCTACACCCGTGGCCGAATCGATCGGAACTATGGAGATGCACAAGATGATGTTAGAGGCGGATATGGTGGTGGAGCA
GTTGATAGTTACAGCCGTGGCCGAATCGACCGGAACTATCCAGACACACCAGATGGCGGTAGAAGCGGATATGGTGGTGG
AGCTGCTGCTGGTTACCATCCCCGTAGTAGCGGCCGAGACAGAAATTACGCGCATCCGTACGCAGGCGGTAGACGTAGAG
AAACTGGCGGCGGCGGCGGTTCGCAATCGCACAGGACTCCTCCTTTGCAATCGCACAGGACTCCTCCTCTGCAGTCGCAC
AGGACTCCGCCTTACCATAGGCAGAATTCAGATCGGGTACCAGTCCGTTCTGTTCGCGATCGAGAAGCAAGATGGTGTCC
TGAAGGATCTGGTCAATTCGTAGAACCCCCGCCTCGCTCCCGGTCTCATTCTCAGGCTCGCACGCAAACTCAGAACCGCA
TCCCTGTTTCAGAACGGCTTCAAGAACTTCCCCACCGAGAGGTACAACTTGTACTATCTCCAATGGATGACATAGAACAA
GACTATGTTCCAATCAAACGTCCTGACCATGGCAAACTCGCCATGAAGACAGTAAAGCTTCTAGTCAACTATTTCCCCGT
CAAATTCGATCCATCAAAAGCAATCCTGCGTTACGATGTCGACATCAAACAAGACTCCCCCTCTTCATCTCGCGCCTCAA
AAAAACCAATCCCAAAATCCGACCTCCGATCAATCCAAGAAAAGTTATGTTCTGACAACCCTAACCAATTCCCCTTACGC
CAAACCGCATACGATGGCGAAAAGAACATCTTCAGTGCAATCACACTACCCGAAGGAACTTACACCGTCCAATTAGAAGG
CCGATCTTTCAAATGCACAATCAAATACGGAACCAAATTAGGCCTCTCAAAGCTTCAAGATTTCTTAAACGGAAACGCAA
ACCAAATCCCGCGTGACGTGTTACAAGCACTCGATGTAGTAATGAAAGCAAATCTTTACCGCGAAAAGGTCTCACTCGGA
AGAGGAATGTACCCGCGTGTACACCGCAAAGAAGACGATCTCTACAACGGTGTGGCTGCATTTAGAGGATCACAACAAAG
CCTAAAAGTGACCTCAAACGGACTAGTGATGTGTCTCGACTATTCCGCCGTACCTTTCCGTAAACGAATGCCGGTTTTTG
ACTTTCTTAAAGAGTGCATTCAAGGGATTAGAGAAATAAATGACATTGCGAGATTTGAACCGCAAGTTATACGCTCGTTG
AAAGGGTTGAAAGTGGGAGTGACTAATCGTCGTACGAATCAAAAGTATACGGTTTCTGGATTGTCGGAAAAGGTTACACG
CGATATATCTTTTGAACTTGAAGATTTAGAAGGGATTAAAGAGACCGAAGTTGTGAAGCTTACGGATTACTTTAGGGAAA
AATGGGGGAAGGAGATTAAGTATAAGGATATTCCTTGTTTGAAATTGGGAAGTGGTAAGAAACCGAATTATGTCCCGATT
GAGTTTTGTGTTTTGGCTGAAGATAAAAGGTTTCCAAAAGAGCAATTGGGTAAAGAAGCTGCTAGGAAATTGAAAGAGCT
GTCTCTTTTGAATCCGAATTTAAGGGAGAGGGAAATACACAACATGGTTCGGGATGAATATGCAACTGGCAGAAACGGTG
CAAACGTTGTTAAAAATTTCGACGTGGAAGTTGGCTTAAACATGACAGAAGTTGACGGACGCGTTATGGCCCCACCACAA
CTCAAACTCGGTTCCTTAACCGGCAAAACAATGACTACAACTGTCGACAGACTAAAATGTCACTGGAACCTTCTCCAAGG
AAAAACATTAGTCGTTGGAAAATCGGCCGAAAGATGGGCCGTCATAGATTTCACCAGCGGTGACCGCCGCAACAGCCTCA
ACGTCAAATACTTCATCGGAAAATTAATGAACCGATGCGAAAGCATCGGCATCCAAATGGAAGAACCAATCATGGTTCAC
CAAACCACCATGAGAGAGTTTTCAGATATCAACAAACTCAATACTCTTTTAAAAGACATCACCGACGAATGTCGAAGACG
CGACAATCGACGCTTACAAATGATCGTTTGCGTAATGGCGGAAAAACACGACGGGTACAAGTACCTCAAATGGGTTTCCG
AGACGCAAATCGGTGTCATCACGCAATGTTGTTTGTCTTTTAATGCGAACAAAGCGAACGATCAGTTTCTCGCTAATTTA
GGCATGAAGATAAACGCGAAATTAGGAGGGAGTAACGTCGAGTTAATCGAACGGTTCCCGCGTTTCACCGGTTCGGATCA
TGTCATGTTCATCGGTGCCGATGTGAACCACCCCGCCGCGATGAACCAATCATCGCCGTCCGTCGCGGCGGTTGTCGGGT
CCGTCAACTGGCCCGCCGCGACGCGGTACGCCGCACGTGCCGTCCCGCAACACCACCGCAAAGAGGAGATCGTCAACTTC
GGGAGCTTATGTTTAGACCTCGTCAACACGTACGAGCAACGCAATGGAACGAAACCGAACCGGATCGTCGTGTTCCGTGA
CGGCGTAAGCGACGGGCAGTTCGATATGGTTTTGAACAAAGAAATGGTGGATATGAAAAAAGCGCTTTATACCGATCACT
ACCGACCCGCGGTCACTTTCGTCGTCGCGCAAAAACGTCACACGACGCGGTTATTTTTGAACAACGGGAGAGATGTCGGG
AACGTCCCTCCCGGGACGGTCGTCGACACGACGATTGTCCAACCGTTCGAGTTTGACTTCTATCTTTGTTCCCATTTTGG
AGGAATGGGGACGAGTAAGCCGACTCATTACTCGGTGATTTGGGACGAGAACGGGTTTACGTCCGATGAGATGCAGAAGT
TGATATACCATTTGTGTTATACTTTTGCGCGGTGTACGAAGCCGGTGTCGTTGGTGCCGCCGGTGTATTACGCGGATCTT
GTGGCGTATAGGGGGAGGATGTTTCAGGAGGTGGCGGCGGAGTCGGAAGCGGGATACGGTGCGGAATCGTCGTCGTTTGA
TAGGTTCTTTTATAATCTCGAGGATCATCTTCGGGATTCGATGTTTTTCGTGTAA
>H._praealtum_AGO2a_clone_3
GAGCTGCTGCTGGTTACCATCCCCGTAGTAGCGGCCGAGACAGAAATTACGCGCATCCGTACGCAGGCGGTAGACGTAGA
GAAACTGGCGGCGGCGGCGGTTCGCAATCGCACAGGACTCCTCCTTTGCAATCGCACAGGACTCCTCCTCTGCAGTCGCA
CAGGACTCCGCCTTACCATAGGCAGAATTCAGATCGGGTACCAGTCCGTTCTGTTCGCGATCGAGAAGCAAGATGGTGTC
CTGAAGGATCTGGTCAATTCGTAGAACCTCCGCCTCGCTCCCGGTCTCATTCTCAGGCTCGCACGCAAACTCAGAACCGC
ATCCCTGTTTCAGAACGGCTTCAAGAACTTCCCCACCGAGAGGTACAACTTGTACTATCTCCAATGGATGACATAGAACA
AGACTATGTTCCAATCAAACGTCCTGACCATGGCAAACTCGCCGTGAAGACAGTAAAGCTTCTAGTCAACCATTTCCCCG
TCAAATTCGATCCATCAAAAGCAATCCTGCGTTACGATGTCGACATCAAACAAGACTCCCCCTCTTCATCTCGCGCCTCA
AAAAAACCAATCCCAAAATCCGACCTCCGATCAATCCAAGAAAAGTTATGTTCTGACAACCCTAACCAATTCCCCTTACG
CCAAACCGCATACGATGGCGAAAAGAACATCTTCAGTGCAATCACACTACCCGAAGGAACTTACACCGTCCAATTAGAAG
GCCGATCCTTCAAATGCACAATCAAATACGGAACCAAATTAGGCCTCTCAAAGCTTCAAGATTTCTTAAACGGAAACGCA
AACCAAATCCCGCGTGACGTGTTACAAGCACTCGATGTAGTAATGAAAGCAAATCTTTACCGCGAAAAGGTCTCACTCGG
AAGAGGAATGTACCCGCGTGTACACCGCAAAGAAGACGATCTCTACAACGGTGTGGCTGCATTTAGAGGATCACAACAAA
GCCTAAAAGTGACCTCAAACGGACTAGTGATGTGTCTCGACTATTCCGCCGTACCTTTCCGTAAACGAATGCCGGTTTTT
GACTTTCTTAAAGAGTGCATCCAGGGGATTAGAGAAATAAATGACATTGCGAGATTTGAACCGCAAGTTATACGCTCGTT
GAAAGGGTTGAAAGTGGGAGTGACTAATCGTCGTACGAATCAAAAGTATACGGTTTCTGGATTGTCGGAAAAGGTTACAC
GCGATATATCTTTTGAACTTGAAGATTTAGAAGGGATTAAAGAGACCGAAGTTGTGAAGCTTACGGATTACTTTAGGGAA
AAATGGGGGAAGGAGATTAAGTATAAGGATATTCCTTGTTTGAAATTGGGAAGTGGTAAGAAACCGAATTATGTCCCGAT
TGAGTTTTGTGTTTTGGCTGAAGATAAAAGGTTTCCAAAAGAGCAATTGGGTAAAGAAGCTGCTAGGAAATTGAAAGAGC
TGTCTCTTTTGAATCCGAATTTAAGGGAGAGGGAAATACACAACATGGTTCAGGATGAATATGCAACTGGCAGAAACGGT
GCAAACGTTGTTAAAAATTTCGACGTGGAAGTTGGCTTAAACATGACAGAAGTTGACGGACGCGTTATGGCCCCACCACA
ACTCAAACTCGGTTCCTTAACCGGCAAAACAATGACTACAACTGTCGACAGACTAAAATGTCACTGGAACCTTCTCCAAG
GAAAAACATTAGTCGTTGGAAAATCGGCCGAAAGATGGGCCGTCATAGATTTCACCAGCGGTGACCGCCGCAACAGCCTC
AACGTCAAATACTTCATCGGAAAATTAATGAACCGATGCGAAAGCATCGGCATCCAAATGGAAGAACCAATCATGGTTCA
CCAAACCACCATGAGAGAGTTTTCAGATATCAACAAACTCCATACTCTTTTAAAAGACATCACCGACGAATGTCGAAGAC
GCGACAATCGACGCTTACAAATGATCGTTTGCGTAATGGCGGAAAAACACGACGGGTACAAGTACCTCAAATGGGTTTCC
GAGACGCAAATCGGTGTCATCACGCAATGTTGTTTGTCTTTTAATGCGAACAAAGCGAACGATCAGTTTCTCGCTAATTT
AGGCATGAAGATAAACGCGAAATTAGGAGGGAGTAACGTCGAGTTAATCGAACGGTTCCCGCGTTTCACCGGTTCGGATC
ATGTCATGTTCATCGGTGCCGATGTGAACCACCCCGCCGCGATGAACCAATCATCGCCGTCCGTCGCGGCGGTTGTCGGG
TCCGTCAACTGGCCCGCCGCGACGCGGTACGCCGCACGTGCCGTCCCGCAACACCACCGCAAAGAGGAGATCGTCAACTT
CGGGAGCTTATGTTTAGACCTCGTCAACACGTACGAGCAACGCAATGGAACGAAACCGAACCGGATCGTCGTGTTCCGTG
ACGGCGTAAGCGACGGGCAGTTCGATATGGTTTTGAACAAAGAAATGGTGGATATGAAAAAAGCGCTTTATACCGATCAC
TACCGACCCGCGGTCACTTTCGTCGTCGCGCAAAAACGTCACACGACGCGGTTATTTTTGAACAACGGGAGAGATGTCGG
GAACGTCCCTCCCGGGACGGTCGTCGACACGACGATTGTCCAACCGTTCGAGTTTGACTTCTATCTTTGTTCCCATTTTG
GAGGAATGGGGACGAGTAAGCCGACTCATTACTCGGTGATTTGGGACGAGAACGGGTTTACGTCCGATGAGATGCAGAAG
TTGATATACCATTTGTGTTATACTTTTGCGCGGTGTACGAAGCCGGTGTCGTTGGTGCCGCCGGTGTATTACGCGGATCT
TGTGGCGTATAGGGGGAGGATGTTTCAGGAGGTGGCGGCGGAGTCGGAAGCGGGATACGGTGCGGAATCGTCGTCGTTTG
ATAGGTTCTTTTATAATCTCGAGGATCATCTTCGGGATTCGATGTTTTTCGTATAA
>H._praealtum_AGO2a_clone_2
ATGGAACGGGGCGACTACAATCGCGATGGCTACAGCCGTGGCCGTGGCCGTGGCCGTGGCCGCGTCGATCGGTATTATGA
AGACGAACAAGATGTTGGTAGAGGCGGATATGATGGTGGTAGAGTCGGATATGATGGTGGAACTGGTGATAGCTACACCC
GTGGCCGTGTAGATCGGTACTATGGAGGCGAACAAGGTGGTGGTAGAGGCGGATATGGCGGTGGAATTTTTGATGGCTAC
ACCCGTAGCCGTGTCGATCGGAGTTATGGAGACGAACTAGATGTCGATAGAGGCGGATATGGTGGGGGAGCCGGTGATGG
CTACAGCCGTGGCCGTCTAGATCGAAACTATTTGGAGGCAGAAGATGATGTTAGAGGCGGATATGGTGGTGGAACCGGTG
ATGGCTACACCCGTGGCCGAATCGATCGGAACTATGGAGATGCACAAGATGATGTTAGAGGCGGATATGGTGGTGGAGCA
GTTGATAGTTACAGCCGTGGCCGAATCGACCGGAACTATCCAGACACACCAGATGGCGGTAGAAGCGGATATGGTGGTGG
AGCTGCTGCTGGTTACCATCCCCGTAGTAGCGGCCGAGACAGAAATTACGCGCATCCGTACGCAGGCGGTAGACGTAGAG
AAACTGGCGGCGGCGGCGGTTCGCAATCGCACAGGACTCCTCCTTTGCAATCGCACAGGACTCCTCCTCTGCAGTCGCAC
AGGACTCCGCCTTACCATAGGCAGAATTCAGATCGGGTACCAGTCCGTTCTGTTCGCGATCGAGAAGCAAGATGGTGTCC
TGAAGGATCTGGTCAATTCGTAGAACCTCCGCCTCGCTCCCGGTCTCATTCTCAGGCTCGCACGCAAACTCAGAACCGCA
TCCCTGTTTCAGAGCGGCTTCAAGAACTTCCCCACCGAGAGGTACAACTTGTACTATCTCCAATGGATGACATAGAACAA
GACTATGTTCCAATCAAACGTCCTGACCATGGCAAACTCGCCATGAAGACAGTAAAGCTTCTAGTCAACCATTTCCCCGT
CAAATTCGATCCATCAAAAGCAATCCTGCGTTACGATGTCGACATCAAACAAGACTCCCCCTCTTCATCTCGCGCCTCAA
AAAAACCAATCCCAAAATCCGACCTCCGATCAATCCAAGAAAAGTTATGTTCTGACAACCCTAACCAATTCCCCTTACGC
CAAACCGCATACGATGGCGAAAAGAACATCTTCAGTGCAATCACACTACCCGAAGGAACTTACACCGTCCAATTAGAAGG
CCGATCTTTCAAATGCACAATCAAATACGGAACCAAATTAGGCCTCTCAAAGCTTCAAGATTTCTTAAACGGNAACGCAA
ACCAAATCCCGCGTGACGTGTTACAAGCACTCGATGTAGTAATGAAAGCAAATCTTTACCGCGAAAAGGTCTCACTCGGA
AGAGGAATGTACCCGCGTGTACACCGCAAAGAAGACGATCTCTACAACGGTGTGGCTGCATTTAGAGGATCACAACAAAG
CCTAAAAGTGACCTCAAACGGACTAGTGATGTGTCTCGACTATTCCGCCGTACCTTTCCGTAAACGAATGCCGGTTTTTG
ACTTTCTTAAAGAGTGCATTCAAGGGATTAGAGAAATAAATGACATTGCGAGATTTGAACCGCAAGTTATACGCTCGTTG
AAAGGGTTGAAAGTGGGAGTGACTAATCGTCGTACGAATCAAAAGTATACGGTTTCTGGATTGTCGGAAAAGGTTACACG
CGATATATCTTTTGAACTTGAAGATTTAGAAGGGATTAAAGAGACCGAAGTTGTGAAGCTTACGGATTACTTTAGGGAAA
AATGGGGGAAGGAGATTAAGTATAAGGATATTCCTTGTTTGAAATTGGGAAGTGGTAAGAAACCGAATTATGTCCCGATT
GAGTTTTGTGTTTTGGCTGAAGATAAAAGGTTTCCAAAAGAGCAATTGGGTAAAGAAGCTGCTAGGAAATTGAAAGAGCT
GTCTCTTTTGAATCCGAATTTAAGGGAGAGGGAAATACACAACATGGTTCAGGATGAATATGCAACTGGCAGAAACGGTG
CGAACGTTGTTAAAAATTTCGACGTGGAAGTTGGCTTAAACATGACAGAAGTTGACGGACGCGTTATGGCCCCACCACAA
CTCAAACTCGGTTCCTTAACCGGCAAAACAATGACTACAACTGTCGACAGACTAAAATGTCACTGGAACCTTCTCCGAGG
AAAAACATTAGTCGTTGGAAAATCGGCCGAAAGATGGGCCGTCATAGATTTCACCAGCGGTGACCGCCGCAACAGCCTCA
ACGTCAAATACTTCATCGGAAAATTAATGAACCGATGCGAAAGCATCGGCATCCAAATGGAAGAACCAATCATGGTTCAC
CAAACCACCATGAGAGAGTTTTCAGATATCAACAAACTCAATACTCTTTTAAAAGACATCACCGACGAATGTCGAAGACG
CGACAATCGACGCTTACAAATGATCGTTTGCGTAATGGCGGAAAAACACGACGGGTACAAGTACCTCAAATGGGTTTCCG
AGACGCAAATCGGTGTCATCACGCAATGTTGTTTGTCTTTTAATGCGAACAAAGCGAACGATCAGTTTCTCGCTAATTTA
GGCATGAAGATAAACGCGAAATTAGGAGGGAGTAACGTCGAGTTAATCGAACGGTTCCCGCGTTTCACCGGTTCGGATCA
TGTCATGTTCATCGGTGCCGATGTGAACCACCCCGCCGCGATGAACCAATCATCGCCGTCCGTCGCGGCGGTTGTCGGGT
CCGTCAACTGGCCCGCCGCGACGCGGTACGCCGCACGTGCCGTCCCGCAACACCACCGCAAAGAGGAGATCGTCAACTTC
GGGAGCTTATGTTTAGACCTCGTCAACACGTACGAGCAACGCAATGGAACGAAACCGAACCGGATCGTCGTGTTCCGTGA
CGGCGTAGGCGACGGGCAGTTCGATATGGTTTTGAACAAAGAAATGGTGGATATGAAAAAAGCGCTTTATACCGATCACT
ACCGACCCGCGGTCACTTTCGTCGTCGCGCAAAAACGTCACACGACGCGGTTATTTTTGAACAACGGGAGAGATGTCGGG
AACGTCCCTCCCGGGACGGTCGTCGACACGACGATTGTCCAACCGTTCGAGTTTGACTTCTATCTTTGTTCCCATTTTGG
AGGAATGGGGACGAGTAAGCCGACTCATTACTCGGTGATTTGGGACGAGAACGGGTTTACGTCCGATGAGATGCAGAAGT
TGATATACCATTTGTGTTATACTTTTGCGCGGTGTACGAAGCCGGTGTCGTTGGTGCCGCCGGTGTATTACGCGGATCTT
GTGGCGTATAGGGGGAGGATGTTTCAGGAGGTGGCGGCGGAGTCGGAAGCGGGATACGGTGCGGAATCGTCGTCGTTTGA
TAGGTTCTTTTATAATCTCGAGGATCATCTTCGGGATTCGATGTTTTTCGTGTAA
>H._praealtum_AGO2a_clone_1
ATGGAACGGGGCGACTACAATCGCGATGGCTACAGCCGTGGCCGTGGCCGTGGCCGTGGCCGCGTCGATCGGTATTATGA
AGACGAACAAGATGTTGGTAGAGGCGGATATGATGGTGGTAGAGTCGGATATGATGGTGGAACTGGTGATAGCTACACCC
GTGGCCGTGTAGATCGGTACTATGGAGGCGAACAAGGTGGTGGTAGAGGCGGATATGGCGGTGGAATTTTTGATGGCTAC
ACCCGTAGCCGTGTCGATCGGAGTTATGGAGACGAACTAGATGTCGATAGAGGCGGATATGGTGGGGGAGCCGGTGATGG
CTACAGCCGTGGCCGTCTAGATCGAAACTATTTGGAGGCAGAAGATGATGTTAGAGGCGGATATGGTGGTGGAACCGGTG
ATGGCTACACCCGTGGCCGAATCGATCGGAACTATGGAGATGCACAAGATGATGTTAGAGGCGGATATGGTGGTGGAGCA
GTTGATAGTTACAGCCGTGGCCGAATCGACCGGAACTATCCAGACACACCAGATGGCGGTAGAAGCGGATATGGTGGTGG
AGCTGCTGCTGGTTACCATCCCCGTAGTAGCGGCCGAGACAGAAATTACGCGCATCCGTACGCAGGCGGTAGACGTAGAG
AAACTGGCGGCGGCGGCGGTTCGCAATCGCACAGGACTCCTCCTTTGCAATCGCACAGGACTCCTCCTCTGCAGTCGCAC
AGGACTCCGCCTTACCATAGGCAGAATTCAGATCGGGTACCAGTCCGTTCTGTTCGCGATCGAGAAGCAAGATGGTGTCC
TGAAGGATCTGGTCAATTCGTAGAACCTCCGCCTCGCTCCCGGTCTCATTCTCAGGCTCGCACGCAAACTCAGAACCGCA
TCCCTGGTACGTACGGAAATTTTGGGGGTATTTATCGTTTCAATTTCCTTCTATTTCTGAAGTCACTTCTAGTTAATTCA
TCCATAGTAGAAGTTGCTCTGTTACGAGCTTTGATTGATATATTTCTTCTTAGGGTTTTTAGTCGACTAATTAGTGTTTT
ATTCATACTGTCTGTAGTTAACTTCCATGCCTTGAAAACCTTTCCATCAATTCGGATTCATGATCTTCTTTTCCTTATCT
GTTTCTTACATTTAGATTGTTCTCAGTTGCAACTGATTTCCCCTAAATTGAACATTGTCTCGTTCTTGTTTATTAGTTTC
AGAACGGCTTCAAGAACTTCCCCACCGAGAGGTACAACTTGTACTATCTCCAATGGATGACATAGAACAAGACTATGTTC
CAATCAAACGTCCTGACCATGGCAAACTCGCCATGAAGACAGTAAAGCTTCTAGTCAACCATTTCCCCGTCAAATTCGAT
CCATCAAAAGCAATCCTGCGTTACGATGTCGACATCAAACAAGACTCCCCCTCTTCATCTCGCGCCTCAAAAAAACCAAT
CCCAAAATCCGACCTCCGATCAATCCAAGAAAAGTTATGTTCTGACAACCCTAACCAATTCCCCTTACGCCAAACCGCAT
ACGATGGCGAAAAGAACATCTTCAGTGCAATCACACTACCCGAAGGAACTTACACCGTCCAATTAGAAGGCCGATCTTTC
AAATGCACAATCAAATACGGAACCAAATTAGGCCTCTCAAAGCTTCAAGATTTCTTAAACGGAAACGCAAACCAAATCCC
GCGTGACGTGTTACAAGCACTCGATGTAGTAATGAAAGCAAATCTTTACCGCGAAAAGGTCTCACTCGGAAGAGGAATGT
ACCCGCGTGTACACCGCAAAGAAGACGATCTCTACAACGGTGTGGCTGCATTTAGAGGATCACAACAAAGCCTAAAAGTG
ACCTCAAACGGACTAGTGATGTGTCTCGACTATTCCGCCGTACCTTTCCGTAAACGAATGCCGGTTTTTGACTTTCTTAA
AGAGTGCATTCAAGGGATTAGAGAAATAAATGACATTGCGAGATTTGAACCGCAAGTTATACGCTCGTTGAAAGGGTTGA
AAGTGGGAGTGACTAATCGTCGTACGAATCAAAAGTATACGGTTTCTGGATTGTCGGAAAAGGTTACACGCGATATATCT
TTTGAACTTGAAGATTTAGAAGGGATTAAAGAGACCGAAGTTGTGAAGCTTACGGATTACTTTAGGGAAAAATGGGGGAA
GGAGATTAAGTATAAGGATATTCCTTGTTTGAAATTGGGAAGTGGTAAGAAACCGAATTATGTCCCGATTGAGTTTTGTG
TTTTGGCTGAAGATAAAAGGTTTCCAAAAGAGCAATTGGGTAAAGAAGCTGCTAGGAAATTGAAAGAGCTGTCTCTTTTG
AATCCGAATTTAAGGGAGAGGGAAATACACAACATGGTTCAGGATGAATATGCAACTGGCAGAAACGGTGCAAACGTTGT
TAAAAATTTCGACGTGGAAGTTGGCTTAAACATGACAGAAGTTGACGGACGCGTTATGGCCCCACCACAACTCAAACTCG
GTTCCTTAACCGGCAAAACAATGACTACAACTGTCGACAGACTAAAATGTCACTGGAACCTTCTCCAAGGAAAAACATTA
GTCGTTGGAAAATCGGCCGAAAGATGGGCCGTCATAGATTTCACCAGCGGTGACCGCCGCAACAGCCTCAACGTCAAATA
CTTCATCGGAAAATTAATGAACCGATGCGAAAACATCGGCATCCAAATGGAAGAACCAATCATGGTTCACCAAACCACCA
TGAGAGAGTTTTCAGATATCAACAAACTCAATACTCTTTTAAAAGACATCACCGACGAATGTCGAAGACGCGACAATCGA
CGCTTACAAATGATCGTTTGCGTAATGGCGGAAAAGCACGACGGGTACAAGTACCTCAAATGGGTTTCCGAGACGCAAAT
CGGTGTCATCACGCAATGTTGTTTGTCTTTTAATGCGAACAAAGCGAACGATCAGTTTCTCGCTAATTTAGGCATGAAGA
TAAACGCGAAATTAGGAGGGAGTAACGTCGAGTTAATCGAACGGTTCCCGCGTTTCACCGGTTCGGATCATGTCATGTTC
ATCGGTGCCGATGTGAACCACCCCGCCGCGATGAACCAATCATCGCCGTCCGTCGCGGCGGTTGTCGGGTCCGTCAACTG
GCCCGCCGCGACGCGGTACGCCGCACGTGCCGTCCCGCAACACCACCGCAAAGAGGAGATCGTCAACTTCGGGAGCTTAT
GTTTAGACCTCGTCAACACGTACGAGCAACGCAATGGAACGAAACCGAACCGGATCGTCGTGTTCCGTGACGGCGTAAGC
GACGGGCAGTTCGATATGGTTTTGAACAAAGAAATGGTGGATATGAAAAAAGCGCTTTATACCGATCACTACCGACCCGC
GGTCACTTTCGTCGTCGCGCAAAAACGTCACACGACGCGGTTATTTTTGAACAACGGGAGAGATGTCGGGAACGTCCCTC
CCGGGACGGTCGTCGACACGACGATTGTCCAACCGTTCGAGTTTGACTTCTATCTTTGTTCCCATTTTGGAGGAATGGGG
ACGAGTAAGCCGACTCATTACTCGGTGATTTGGGACGAGAACGGGTTTACGTCCGATGAGATGCAGAAGTTGATATACCA
TTTGTGTTATACTTTTGCGCGGTGTACGAAGCCGGTGTCGTTGGTGCCGCCGGTGTATTACGCGGATCTTGTGGCGTATA
GGGGGAGGATGTTTCAGGAGGTGGCGGCGGAGTCGGAAGCGGGATACGGTGCGGAATCGTCGTCGTTTGATAGGTTCTTT
TATAATCTCGAGGATCATCTTCGGGATTCGATGTTTTTCGTGTAA
>H._praealtum_AGO1b_Consensus_CDS
ATGGTGAGGAAGAAGAGGACTGAAACTTCCGGTGGTGAAGGCTCTCAGCCTCAGGAGTTTGTTCCTGTACAAGGTGGTGG
TGCCGCCCAAAGGCCGCCACAACAACAGCAACAACAACAACAGCAACAAGGTGGTTATCAAGGAAGAGGACAGGGCGGCT
ATCAAGGAAGGGGACAAGGGGGTGCTTACCAAGGCGGTGGAGGCGGCGGTTACCAAGGGGGACAGGGACATCCACAAGGA
GGAAGAGGATGGGTTCAGAGAGGCGGCCCACCACCACAACGCGGCGGCCCACCACAACAGTACTACGGTGGACCACCTGA
ACAACAACCACCTCAACAACCGAGGCCTCCACGAGGCACCGCGCCACCTCAGCGTGGGCGTGGGTCCGGACCTCCGTACG
CTGGCGGCCCTTCACGGCCACCAGTTCCCGAGCTGTACCAAGCTACACAGGCTCCTCAACAGCCTGTGGCCACATTGCAG
CCTACACCACATGGTAAACCAACCGAACTGCATCACGGAGAATCATCTTCCACTTCACCCACTGCACAAGCAGTGGACGA
GTCAGCAACTCAGTTTCAACAACTCACTGTGCAACAAGAAACACCCCTCCAGATTGCACCTGCTTCCTCCAAATCCATGA
GGTTTCCTTTACGTCCAGGAAAGGGCAGTACAGGTGTCAGATGCATTGTCAAAGCAAACCACTTTTTTGCTGAATTACCT
GATAAGGATCTACACCAATATGATGTGACAATAACACCTGAGGTGACATCACGGGGTGTGAACCGAGCTGTGTTGGGGGA
ACTTGTGAAGCTGTACAGGGATTCTCATCTTGGAAAGAGGCTTCCTGCATATGATGGAAGAAAGAGTCTGTATACAGCTG
GACCACTTCCTTTTGTTTCAAAAGAGTTCAAGATTACCCTTGTTGATGAAGATGATGGAAGTGGGAGTGCTAGGAGAGAG
AGGGACTTTAAAGTTGTGATTAAGTTGGCTTCACGTGCAGATTTACATCATTTGGAAATGTTTTTACAAGGGAGACAAGC
TGATGCGCCTCAAGAAGCTCTTCAAGTTCTTGATATTGTTTTAAGGGAACTGCCTACTAATCGGTATTCTCCTGTGGGAA
GGTCTTTCTATTCTCCTGATCTTGGGCGTAGGCAACCGTTGGGTGAGGGTTTGGAAAGCTGGCGTGGATTTTATCAGAGC
ATTCGACCTACCCAAATGGGGCTTTCCTTGAATATTGATATGTCTTCAACTGCATTCATTGAGCCACTGCCTGTGATTGA
ATTTGTCACACAGCTTCTGAATAGGGATGTTTCTGCAAGACCTTTATCTGATGCAGACCGTGTGAAGATCAAAAAGGCAC
TTAGAGGAGTGAAGGTTGAAGTTACTCACCGTGGAAATATGCGCCGAAAGTACCGCATTTCTGGTTTAACATCTCAAGCA
ACACGAGAACTCAATTTTCCAGTAGATGACAGAGGTACAATGAAATCAGTGGTTGAATACTTCAGAGAAACTTACGGGTT
TTCAATCCAACATGTTCAATGGCCATGTCTCCAAGTTGGAAATACTCAAAGGCCAAACTATCTCCCTATGGAGGTATGCA
AAATTGTAGAAGGCCAAAGGTATTCCAAGAGGCTAAACGAGCGACAAATCACCGCCCTTCTGAAGGTCACATGTCAACGC
CCTCAAGAAAGAGAGAAGGATATCTTGAAGACTGTTAGTCACAATGCTTATGGTCAGGATCCTTATGCTAAGGAATTTGG
TATCAAAATTAGCCAGAATTTAGCCTCTGTTGAAGCCCGAATCTTGCCTCCTCCAAGGCTTAAGTACCATGATACAGGCC
GTGAAAGGGATTGTTTGCCACAAGTTGGGCAATGGAATATGATGAACAAGAAAATGGTTAATGGTGGAACGGTTGCCAGC
TGGATCTGTATAAACTTTGCACGAAATGTTCAAGATAATATTGCTAAAGCTTTCTGTCAAGAGCTTGCACAGATGTGCAA
TACATCTGGCATGGCATTTAATCTTGAGCCTGTGCTTCCTGCATTCAGTGGTCGTCCGGATCAAGTTGAGAGAGTTCTGA
AAGCTCGTTTCCATGATGCAATGACTAAACTTCAGCCCCACAAAAAGGAGCTTGATTTGCTAGTTGTCATTCTTCCAGAC
AACAATGGCTCACTTTATGGTGACTTGAAAAGAATCTGTGAGACTGATCTGGGCATAGTCTCACAATGCTGTCTGACAAA
ACACGTATTCCGAATGAGCAAGCAATACCTCGCAAACGTAGCCCTCAAAATCAACGTCAAAGTAGGCGGACGAAACACAG
TTCTTGCCGACGCACTCTCAAGGCGTATCCCTAACGTCAGTGATGTCCCAACAATCATCTTCGGTGCTGATGTCACCCAT
CCCCACCCCGGAGAGGACTCCAGCCCCTCAATCGCTGCTGTTGTTGCTTCTCAAGATTGGCCTGAGATTACAAAGTATGC
GGGGTTGGTATGTGCACAAGCGCATAGACAAGAACTTATTCAAGATTTGTTCAAGGAATGGCAGGATCCTAATAGAGGCA
AAGTCTCTGGTGGCATGATCAAGGAGCTTCTGATATCATTCAGAAGAGCAACTGGCCAAAAACCACAACGTATCATCTTT
TACAGGGATGGTGTGAGTGAAGGGCAGTTTTATCAAGTTCTACTGTACGAGCTTGATGCAATCCGTAAGGCTTGTGCATC
ATTGGAGCCAAATTATCAGCCTCCAGTCACTTTTGTTGTGGTTCAAAAACGTCATCACACCAGATTGTTTGCTAACAATC
ATCATGACCGTAATTCTGTTGACAGAAGTGGAAATATACTGCCAGGAACTGTTGTTGATTCAAAGATCTGTCATCCTACG
GAGTTTGACTTTTATCTTTGCAGCCATGCTGGTATTCAGGGTACAAGCCGTCCGGCTCATTACCATGTGCTGTGGGATGA
GAACAAGTTTTCAGCTGATGACCTCCAATCACTCACAAACAATCTCTGTTACACATATGCGAGGTGCACCCGCTCTGTAT
CCATTGTGCCACCTGCATACTATGCTCATCTGGCTGCATTCAGAGCACGTTTCTACATGGAGCCAGATACATCAGACAGC
GGGTCAATGATTAGTGGTGCTGCAGGTCGTGGAATGGGTGGTGGAAGAAGCACTCGTGTGCCAGGTGCAAATGCAGCTGT
TCGACCTCTCCCTGCCCTCAAGGAGAATGTCAAACGCGTTATGTTTTATTGCTAA
>H._praealtum_AGO1b_clone_10
ACGGTTTCGCATCTCACTCTCTGTTTCTACGCCGATCCGTGCCGTTTTCCTAGGTTGTCATAATGGTGAGGAAGAAGAGG
ACTGAAACTTCCGGTGGTGAAGGCTCTCAGCCTCAGGAGTTTGTTCCTGTACAAGGTGGTGGTGCCGCCCAAAGGCCGCT
ACAACAACAGCAACAACAACAACAACAGCAACAAGGTGGTTATCAAGGAAGAGGACAGGGCGGCTATCAAGGAAGGGGAC
AAGGGGGTGCTTACCAAGGCGGTGGAGGTGGCGGTTACCAAGGGGGACAGGGACATCCACAAGGAGGAAGAGGATGGGTT
CAGAGAGGCGGCCCACCACCACAACGCGGCGGCCCACCACAACAGTACTACGGTGGACCACCTGAACAACAACCACCTCA
ACAACCGAGGCCTCCACGAGGCACCGCGCCACCTCAGCGTGGGCGTGGGTCCGGACCTCCGTACGCTGGCGGCCCTTCAC
GCCCACCAGTTCCCGAGCTGTACCAAGCTACACAGGCTCCTCAACAGCCTGTGGCCACATTGCAGCCTACACCACATGGT
AAACCAACCGAATTGCATCACGGAGAATCATCTTCCACTTCACCCACTGCACAAGCAGTGGACGAGTCAGCAACTCAGTT
TCAACAACTCACTGTGCAACAAGAAACACCCCTCCAGATTGCACCTGCTTCCTCCAAATCCATGAGGTTTCCTTTACGTC
CAGGAAAGGGCAGTACAGGTGTCAGATGCATTGTCAAAGCAAACCACTTTTTTGCTGAATTACCTGATAAGGATCTACAC
CAATATGATGTGACAATAACACCTGAGGTGACATCACGGGGTGTGAACCGAGCTGTGTTGGGGGAACTTGTGAAGCTGTA
CAGGGATTCTCATCTTGGAAAGAGGCTTCCTGCATATGATGGAAGAAAGAGTCTGTATACAGCTGGACCACTTCCTTTTG
TTTCAAAAGAGTTCAAGATTACCCTTGTTGATGAAGATGATGGAAGTGGGAGTGCTAGGAGAGAGAGGGACTTTAAAGTT
GTGATTAAGTTGGCTTCACGTGCAGATTTACATCATTTGGAAATGTTTTTACAAGGGAGACAAGCTGATGCGCCTCAAGA
AGCTCTTCAAGTTCTTGATATTGTTTTAAGGGAACTGCCTACTAATCGGTATTCTCCTGTGGGAAGGTCTTTCTATTCTC
CTGATCTTGGGCGTAGGCAACCGTTGGGTGAGGGTTTGGAAAGCTGGCGTGGATTTTATCAGAGCATTCGACCTACCCAA
ATGGGGCTTTCCTTGAATATTGATATGTCTTCAACTGCATTCATTGAGCCACTGCCTGTGATTGAATTTGTCACACAGCT
TCTGAATAGGGATGTTTCTGCAAGACCTTTATCTGATGCAGACCGTGTGAAGATCAAAAAGGCACTTAGAGGAGTGAAGG
TTGAAGTTACTCACCGTGGAAATATGCGCCGAAAGTACCGCATTTCTGGTTTAACATCTCAAGCAACACGAGAACTCAAT
TTTCCAGTAGATGACAGAGGTACAATGAAATCAGTGGTTGAATACTTCAGAGAAACTTACGGGTTTTCAATCCAACATGT
TCAATGGCCATGTCTCCAAGTTGGAAATACTCAAAGGCCAAACTATCTCCCTATGGAGGTATGCAAAATTGTAGAAGGCC
AAAGGTATTCCAAGAGGCTAAACGAGCGACAAATCACCGCCCTTCTGAAGGTCACATGTCAACGCCCTCAAGAAAGAGAG
AAGGATATCTTGAAGACTGTTAGTCACAATGCTTATGGTCAGGATCCTTATGCTAAGGAATTTGGTATCAAAATTAGCCA
GAATTTAGCCTCTGTTGAAGCCCGAATCTTGCCTCCTCCAAGGCTTAAGTACCATGATACAGGCCGTGAAAGGGATTGTT
TGCCACAAGTTGGGCAATGGAATATGATGAACAAGAAAATGGTTAATGGTGGAACGGTTGCCAGCTGGATCTGTATAAAC
TTTGCACGAAATGTTCAAGATAATATTGCTAAAGCTTTCTGTCAAGAGCTTGCACAGATGTGCAATACATCTGGCATGGC
ATTTAATCTTGAGCCTGTGCTTCCTGCATTCAGTGGTCGTCCGGATCAAGTTGAGAGGGTTCTGAAAGCTCGTTTCCATG
ATGCAATGACTAAACTTCAGCCCCACAAAAAGGAGCTTGATTTGCTAGTTGTCATTCTTCCAGACAACAATGGCTCACTT
TATGGTGACTTGAAAAGAATCTGTGAGACTGATCTGGGCATAGTCTCACAATGCTGTCTGACAAAACACGTATTCCGAAT
GAGCAAGCAATACCTCGCAAACGTAGCCCTCAAAATCAACGTCAAAGTAGGCGGACGAAACACAGTTCTTGCCGACGCAC
TCTCAAGGCGTATCCCTAACGTCAGTGATGTCCCAACAATCATCTTCGGTGCTGATGTCACCCATCCCCACCCCGGAGAG
GACTCCAGCCCCTCAATCGCTGCTGTTGTTGCTTCTCAAGATTGGCCTGAGATTACAAAGTATGCGGGGTTGGTATGTGC
ACAAGCGCATAGACAAGAACTTATTCAAGATTTGTTCAAGGAATGGCAGGATCCTAATAGAGGCAAAGTCTCTGGTGGCA
TGATCAAGGAGCTTCTGATATCATTCAGAAGAGCAACTGGCCAAAAACCACAACGTATCATCTTTTACAGGGATGGTGTG
AGTGAAGGGCAGTTTTATCAAGTTCTGCTGTACGAGCTTGATGCAATCCGTAAGGCTTGTGCATCATTGGAGCCAAATTA
TCAGCCTCCAGTCACTTTTGTTGTGGTTCAAAAACGTCATCACACCAGATTGTTTGCTAACAATCATCATGACCGTAATT
CTGTTGACAGAAGTGGAAATATACTGCCAGGAACTGTTGTTGATTCAAAGATCTGTCATCCTACGGAGTTTGACTTTTAT
CTTTGCAGCCATGCTGGTATTCAGGGTACAAGCCGTCCGGCTCATTACCATGTGCTGTGGGATGAGAACAAGTTTTCAGC
TGATGACCTCCAATCACTCACAAACAATCTCTGTTACACATATGCGAGGTGCACCCGCTCTGTATCCATTGTGCCACCTG
CATACTATGCTCATCTGGCTGCATTCAGAGCACGTTTCTACATGGAGCCAGATACATCAGACAGCGGGTCAATGATTAGT
GGTGCTGCAGGTCGTGGAATGGTGGTGGAAGAAGCACTCGTGTGCCAGGTGCAAATGCAGCTGTTCGACCTCTCCCTGCC
CTCAAGGAGAATGTCAAACGCGTTATGTTTTATTGCTAAAATTTCCATGTCACCATGAATGAATATTTTATGCTCTTGG
>H._praealtum_AGO1b_clone_9
ACGGTTTCGCATCTCACTCTCTGTTTCTACGCCGATCTGTGCCGTTTTCCTAGGTTGTCATAATGGTGAGGAAGAAGAGG
ACTGAAACTTCCGGTGGTGAAGGCTCTCGGCCTCAGGAGTTTGTTCCTGTACAAGGTGGTGGTGCCGCCCAAAGGCCGCC
ACAACAACAACAACAACAACAGCAACAAGGTGGTTATCAAGGAAGAGGACAGGGCGGCTATCAAGGAAGGGGACAAGGGG
GTGCTTACCAAGGCGGTGGAGGCGGCGGTTACCAAGGGGGACAGGGACAGCCACAAGGAGGAAGAGGATGGGTTCAGAGA
GGCGGCCCACCACCACAACGCGGCGGCCCACCACAACAGTACTACGGTGGACCACCTGAACAACAACAACCTCATCAACC
GAGGCCTCCAAGAGGTACCGCGCCACCTCAGCGTGGCCGAGGGTCCGGACCTCCGTATGCTGGCGGCCCTTCACGGCCAC
CAGTTCCCGAGCTGTACCAAGCTACACAGGCTCCCCAACAGCCTGTGGCCACATTGCAGCCTACACCACATGGTAAACCG
ACCGAACCGCATCACGGAGAATCATCATCCACTTCACCCACTGCACAAGCAGTGGACGAGTCAGCAACTCAGTTTCAACA
ACTCACTGTGCAACAAGAAACACCCCTTCAGATTGCACCTGCTTCCTCTAAATCCATGAGGTTTCCTTTGCGTCCAGGAA
AGGGCAGTACAGGTGTCAGATGCATTGTCAAAGCAAACCACTTTTTTGCTGAATTACCCGATAAGGATCTACACCAATAT
GATGTGACAATTACGCCTGAAGTGACATCACGGGGTGTGAACAGAGCTGTTTTGGGGGAACTTGTGAAGCTGTACAGGGA
TTCTCATCTTGGAAAGAGGCTTCCTGCATATGATGGAAGAAAGAGTCTGTATACAGCTGGACCACTTCCTTTTGTTTCAA
AGGAGTTCAAGATTACCCTTGTTGATGAAGATGATGGAAGTGGGAGTGCAAGGAGAGAGAGGGACTTTAAAGTTGTGATT
AAGTTGGCTTCACGTGCAGATTTACATCACTTGGAAATGTTTTTACAAGGGAGGCAAGCGGATGCCCCACAAGAAGCTCT
TCAAGTTCTTGATATTGTTTTGAGGGAGCTGCCCACTAATCGGTATTCTCCTGTGGGAAGGTCTTTCTATTCCCCTGATC
TTGGGCGTAGGCAACCATTGGGTGAGGGTTTGGAAAGCTGGAGAGGTTTTTATCAGAGCATTCGACCTACCCAAATGGGG
CTTTCCTTAAATATTGATATGTCTTCAACTGCTTTCATTGAGCCACTGCCTGTGATTGAGTTTGTTACTCAGCTTCCGAA
TAGGGATGTTTCTGCAAGACCATTATCTGATGCAGACCGTGTGAAGATCAAAAAGGCACTAAGAGGAGTGAAGGTTGAAG
TTACTCACCGTGGAAATATGCGCCGAAAGTACCGCATTTCTGGTTTAACATCTCAAGCAACACGAGAACTCAATTTCCCA
GTAGATGACAGAGGTACAATGAAATCAGTGGTTGAATACTTCAGAGAAACTTACGGGTTTTCAATCCAACATGTTCAATG
GCCATGTCTCCAAGTTGGAAATACTCAAAGGCCAAACTATCTCCCTATGGAGGTATGCAAAATTGTAGAAGGCCAAAGGT
ATTCCAAGAGGCTAAACGAGCGACAAATCACCGCCCTTCTGAAGGTCACATGTCAACGCCCTCAAGAAAGAGAGAAGGAT
ATCTTGAAGACTGTTAGTCACAATGCTTATGGTCAGGATCCTTATGCTAAGGAATTTGGTATCAAAATTAGCCAGAATTT
AGCCTCTGTTGAAGCCCGAATCTTGCCTCCTCCAAGGCTCAAGTACCATGATACAGGCCGTGAAAGGGATTGTTTGCCAC
AAGTTGGGCAATGGAATATGATGAACAAGAAAATGGTTAATGGTGGAACGGTTGCCAGCTGGATCTGTATAAACTTTGCA
CGGAATGTTCAAGATAATATTGCTAAAGCTTTCTGTCAAGAGCTTGCACAGATGTGCAATACATCTGGCATGGCATTTAA
TCTTGAGCCTGTGCTTCCTGCATTCAGTGGTCGTCCGGATCAAGTTGAGAGAGTTCTGAAAGCTCGTTTCCATGATGCAA
TGACTAAACTTCAGCCCCACAAAAAGGAGCTTGATGTGCTAGTTGTCATTCTTCCAGACAACAATGGCTCACTTTATGGT
GACTTGAAAAGAATCTGTGAGACTGATCTGGGCATAGTCTCACAATGCTGTCTGACAAAACACGTATTCCGAATGAGCAA
GCAATACCTCGCAAACGTAGCCCTCAAAATCAACGTCAAAGTAGGCGGACGAAACACAGTTCTTGCCGACGCACTCTCAA
GGCGTATCCCTAACGTCAGTGATGTCCCAACAATCATCTTCGGTGCTGATGTCACCCATCCCCACCCCGGAGAGGACTCC
AGCCCCTCAATCGCTGCTGTTGTTGCTTCTCAAGATTGGCCTGAGATTACAAAGTATGCGGGGTTGGTATGTGCTCAAGC
GCATAGACAAGAACTTATTCAAGATTTGTTCAAGGAATGGCAGGATCCTAATAGAGGCAAAGTCTCTGGTGGCATGATCA
AGGAGCTTCTGATATCATTCAGAAGAGCAACTGGCCAAAAACCACAACGTATCATCTTTTACAGGGATGGTGTGAGTGAA
GGGCAGTTTTATCAAGTTCTACTGTACGAGCTTGATGCAATCCGTAAGGCTTGTGCATCATTGGAGCCAAATTATCAGCC
TCCAGTCACTTTTGTTGTGATTCAAAAACGTCATCACACCAGATTGTTTGCTAACAATCATCATGACCGTAATTCTGTTG
ACAGAAGTGGAAATATACTGCCAGGAACTGTTGTTGATTCAAAGATCTGTCATCCTACGGAGTTTGACTTTTATCTTTGC
AGCCATGCTGGTATTCAGGGTACAAGCCGTCCGGCTCATTACCATGTGCTGTGGGATGAGAACAAGTTTTCAGCTGATGA
CCTCCAATCACTCACAAACAATCTCTGTTACACATATGCGAGGTGCACCCGCTCTGTATCCATTGTGCCACCTGCATACT
ACGCTCATCTGGCTGCATTCAGAGCACGTTTCTACATGGAGCCAGATACATCAGACAGCGGGTCAATGATTAGCGGTGCT
GCGGGTCGTGGAATGGGTGGTGGAAGAAGCACTCGTGTGCCAGGTGCAAATGCAGCTGTTCGACCTCTCCCTGCCCTCAA
GGAGAATGTCAAACGCGTTATGTTTTATTGCTAAAATTTCCATGTCACCATGAATGAATATTTTATGCTCTTGG
>H._praealtum_AGO1b_clone_8
ACGGTTTCGCATCTCACTCTCTGTTTCTACGCCGATCTGTGCCGTTTTCCTAGGTTGTCATAATGGTGAGGAAGAAGAGG
ACTGAAACTTCCGGTGGTGAAGGCTCTCAGCCTCAGGAGTTTGTTCCTGTACAAGGTGGTGGTGCCGCCCAAAGGCCGCC
ACAACAACAGCAACAACAACAACAGCAACAAGGTGGTTATCAAGGAAGAGGACAGGGCGGCTATCAAGGAAGGGGACAAG
GGGGTGCTTACCAAGGCGGTGGAGGCGGCGGTTACCAAGGGGGACAGGGACAGCCACAAGGAGGAAGAGGATGGGTTCAG
AGAGGCGGCCCACCACCACAACGCGGCGGCCCACCACAACAGTACTACGGTGGACCACCTGAACAACAACAACCTCATCA
ACCGAGGCCTCCAAGAGGTACCGCGCCACCTCAGCGTGGCCGAGGGTCCGGACCTCCGTATGCTGGCGGCCCTTCACGGC
CACCAGTTCCCGAGCTGTACCAAGCTACACAGGCTCCCCAACAGCCTGTGGCCACATTGCAGCCTACACCACATGGTAAA
CCGACCGAACCGCATCACGGAGAATCATCATCCACTTCACCCACTGCACAAGCAGTAGACGAGTCAGCAACTCAGTTTCA
ACAACTCACTGTGCAACAAGAAACACCCCTTCAGATTGCACCTGCTTCCTCTAAATCCATGAGGTTTCCTTTGCGTCCAG
GAAAGGGCAGTACAGGTGTCAGATGCATTGTCAAAGCAAACCACTTTTTTGCTGAATTACCCGATAAGGATCTACACCAA
TATGATGTGACAATTACGCCTGAAGTGACATCACGGGGTGTGAACAGAGCTGTTTTGGGGGAACTTGTGAAGCTGTACAG
GGATTCTCATCTTGGAAAGAGGCTTCCTGCATATGATGGAAGAAAGAGTCTGTATACAGCTGGACCACTTCCTTTTGTTT
CAAAGGAGTTCAAGATTACCCTTGTCGATGAAGATGATGGAAGTGGGAGTGCAAGGAGAGAGAGGGACTTTAAAGTTGTG
ATTAAGTTGGCTTCACGTGCAGATTTACATCACTTGGAAATGTTTTTACAAGGGAGGCAAGCGGATGCCCCACAAGAAGC
TCTTCAAGTTCTTGATATTGTTTTGAGGGAGCTGCCCACTAATCGGTATTCTCCTGTGGGAAGGTCTTTCTATTCCCCTG
ATCTTGGGCGTAGGCAACCATTGGGTGAGGGTTTGGAAAGCTGGAGAGGTTTTTATCAGAGCATTCGACCTACCCAAATG
GGGCTTTCCTTAAATATTGATATGTCTTCAACTGCTTTCATTGAGCCACTGCCTGTGATTGAGTTTGTTACTCAGCTTCT
GAATAGGGATGTTTCTGCAAGACCATTATCTGATGCAGACCGTGTGAAGATCAAAAAGGCACTAAGAGGAGTGAAGGTTG
AAGTTACTCACCGTGGAAATATGCGCCGAAAGTACCGCATTTCTGGTTTAACATCTCAAGCAACACGAGAACTCAATTTC
CCAGTTGATGACAGAGGAACAATGAAATCGGTGGTTGAATACTTCAGAGAAACTTACGGGTTCTCAATTCAACACGTTCA
ATGGCCATGTCTCCAAGTTGGGAACACTCAAAGGCCAAACTATCTCCCTATGGAGGTATGCAAAATTGTTGAAGGGCAAA
GGTACTCCAAGAGGCTAAACGAGCGACAAATTACCGCCCTTCTAAAGGTCACATGTCAGCGCCCTCAAGAAAGGGAGAAG
GATATTTTGAAGACTGTTAGTCACAATGCTTATGGTCAGGATCCTTATGCTAAGGAATTTGGTATCAAAATTAGCCAGAA
TTTAGCGTCTGTTGAAGCCCGAATCTTGCCTCCTCCAAGGCTTAAGTACCATGATACAGGCCGTGAAAGGGATTGTTTGC
CACAAGTTGGGCAATGGAATATGATGAACAAGAAAATGGTGAATGGTGGAACGGTTGCCGGCTGGATCTGCATAAACTTT
GCACGAAATGTTCAGGATAATATTGCTAAAGCTTTCTGTCAAGAGCTTGCACAGATGTGCAATACATCTGGCATGGCCTT
TAATCTTGAGCCTGTGCTTCCTGCATTCAGTGGTCGTCCTGATCAAGTTGAGAGGGTTCTGAAAGCTCGTTTCCATGATG
CAATGACTAAACTTCAGCCCCACAAAAAGGAGCTTGATTTGCTAGTTGTCATTTTGCCTGACAACAATGGCTCACTTTAT
GGTGACTTGAAAAGAATCTGTGAAACTGATCTGGGCATCGTCTCACAATGCTGTCTAACAAAACACGTCTTCCGAATGAG
CAAACAATACCTCGCAAACGTAGCCCTCAAAATCAACGTCAAAGTAGGCGGAAGAAACACAGTTCTCGCTGACGCACTCT
CACGACGTATCCCCAACGTCAGTGATGTCCCCACAATCATCTTCGGTGCTGACGTCACCCACCCTCACCCCGGAGAAGAC
TCAAGCCCCTCAATTGCTGCTGTTGTTGCTTCTCAGGATTGGCCTGAGATTACAAAGTATGCGGGGTTGGTTTGTGCACA
GGCGCATAGACAGGAACTTATTCAGGATTTGTTTAAGGAGTGGCAGGATCCTAACAGAGGCAAAGTCTCTGGTGGCATGA
TCAAGGAGCTTCTGATATCATTCAGAAGAGCAACTGGCCAAAAACCACAACGTATCATCTTTTACAGGGATGGTGTGAGT
GAAGGGCAGTTTTATCAAGTTCTACTGTACGAGCTTGATGCAATCCGTAAGGCTTGTGCATCATTGGAGCCAAATTATCA
GCCTCCAGTCACTTTTGTTGTGGTTCAAAAGCGTCATCACACCAGATTGTTTGCTAACAATCACCATGACCGTAATTCTG
TTGACAGAAGTGGAAACATACTGCCAGGCACTGTTGTTGATTCAAAGATCTGTCATCCTACCGAGTTTGACTTTTATCTG
TGCAGCCATGCTGGTATTCAGGGTACAAGCCGTCCGGCTCATTACCATGTGCTGTGGGATGAGAACAAGTTTTCAGCTGA
TGACCTCCAATCTCTCACAAACAATCTCTGTTACACGTATGCGAGGTGCACCCGCTCTGTATCCATTGTGCCACCTGCAT
ACTATGCTCATCTGGCTGCATTCAGAGCACGTTTCTACATGGAGCCAGATACATCAGACAGCGGGTCAATGATTAGTGGT
GCTGCAGGTCGTGGAATGGGTGGTGGAAGAAGCACTCGTGTGCCAGGTGCAAATGCAGCTGTTCGACCTCTCCCTGCCCT
CAAGGAGAATGTCAAACGCGTTATGTTTTATTGCTAAAATTTCCATGTCACCATGAATGAATATTTTATGCTCTTGG
>H._praealtum_AGO1b_clone_7
ACGGTTTCGCATCTCACTCTCTGTTTCTACGCCGATCCGTGCCGTTTTCCTAGGTTGTCATAATGGTGAGGAAGAAGAGG
ACTGAAACTTCCGGTGGTGAAGGCTCTCAGCCTCAGGAGTTTGTTCCTGTACAAGGTGGTGGTGCCGCCCAAAGGCCGCT
ACAACAACAGCAACAACAACAACAACAGCAACAAGGTGGTTATCAAGGAAGAGGACAGGGCGGCTATCAAGGAAGGGGAC
AAGGGGGTGCTTACCAAGGCGGTGGAGGTGGCGGTTACCAAGGGGGACAGGGACATCCACAAGGAGGAAGAGGATGGGTT
CAGAGAGGCGGCCCACCACCACAACGCGGCGGCCCACCACAACAGTACTACGGTGGACCACCTGAACAACAACCACCTCA
ACAACCGAGGCCTCCACGAGGCACCGCGCCACCTCAGCGTGGGCGTGGGTCCGGACCTCCGTACGCTGGCGGCCCTTCAC
GCCCACCAGTTCCCGAGCTGTACCAAGCTACACAGGCTCCTCAACAGCCTGTGGCCACATTGCAGCCTACACCACATGGT
AAACCAACCGAATTGCATCACGGAGAATCATCTTCCACTTCACCCACTGCACAAGCAGTGGACGAGTCAGCAACTCAGTT
TCAACAACTCACTGTGCAACAAGAAACACCCCTCCAGATTGCACCTGCTTCCTCCAAATCCATGAGGTTTCCTTTACGTC
CAGGAAAGGGCAGTACAGGTGTCAGATGCATTGTCAAAGCAAACCACTTTTTTGCTGAATTACCTGATAAGGATCTACAC
CAATATGATGTGACAATAACACCTGAGGTGACATCACGGGGTGTGAACCGAGCTGTGTTGGGGGAACTTGTGAAGCTGTA
CAGGGATTCTCATCTTGGAAAGAGGCTTCCTGCATATGATGGAAGAAAGAGTCTGTATACAGCTGGACCACTTCCTTTTG
TTTCAAAAGAGTTCAAGATTACCCTTGTTGATGAAGATGATGGAAGTGGGAGTGCTAGGAGAGAGAGGGACTTTAAAGTT
GTGATTAAGTTGGCTTCACGTGCAGATTTACATCATTTGGAAATGTTTTTACAAGGGAGACAAGCTGATGCGCCTCAAGA
AGCTCTTCAAGTTCTTGATATTGTTTTAAGGGAACTGCCTACTAATCGGTATTCTCCTGTGGGAAGGTCTTTCTATTCTC
CTGATCTTGGGCGTAGGCAACCGTTGGGTGAGGGTTTGGAAAGCTGGCGTGGATTTTATCAGAGCATTCGACCTACCCAA
ATGGGGCTTTCCTTGAATATTGATATGTCTTCAACTGCATTCATTGAGCCACTGCCTGTGATTGAATTTGTCACACAGCT
TCTGAATAGGGATGTTTCTGCAGGACCTTTATCTGATGCAGACCGTGTGAAGATCAAAAAGGCACTTAGAGGAGTGAAGG
TTGAAGTTACTCACCGTGGAAATATGCGCCGAAAGTACCGCATTTCTGGTTTAACATCTCAAGCAACACGAGAACTCAAT
TTTCCAGTAGATGACAGAGGTACAATGAAATCAGTGGTTGAATACTTCAGAGAAACTTACGGGTTTTCAATCCAACATGT
TCAATGGCCATGTCTCCAAGTTGGAAATACTCAAAGGCCAAACTATCTCCCTATGGAGGTATGCAAAATTGTAGAAGGCC
AAAGGTATTCCAAGAGGCTAAACGAGCGACAAATCACCGCCCTTCTGAAGGTCACATGTCAACGCCCTCAAGAAAGAGAG
AAGGATATCTTGAAGACTGTTAGTCACAATGCTTATGGTCAGGATCCTTATGCTAAGGAATTTGGTATCAAAATTAGCCA
GAATTTAGCCTCTGTTGAAGCCCGAATCTTGCCTCCTCCAAGGCTTAAGTACCATGATACAGGCCGTGAAAGGGATTGTT
TGCCACAAGTTGGGCAATGGAATATGATGAACAAGAAAATGGTTAATGGTGGAACGGTTGCCAGCTGGATCTGTATAAAC
TTTGCACGAAATGTTCAAGATAATATTCCTAAAGCTTTCTGTCAAGAGCTTGCACAGATGTGCAATACATCTGGCATGGC
ATTTAATCTTGAGCCTGTGCTTCCTGCATTCAGTGGTCGTCCGGATCAAGTTGAGAGAGTTCTGAAAGCTCGTTTCCATG
ATGCAATGACTAAACTTCAGCCCCACAAAAAGGAGCTTGATTTGCTAGTTGTCATTCTTCCAGACAACAATGGCTCACCT
TATGGTGACTTGAAAAGAATCTGTGAGACTGATCTGGGCATAGTCTCACAATGCTGTCTGACAAAACACGTATTCCGAAT
GAGCAAGCAATACCTCGCAAACGTAGCCCTCAAAATCAACGTCAAAGTAGGCGGACGAAACACAGTTCTTGCCGACGCAC
TCTCAAGGCGTATCCCTAACGTCAGTGATGTCCCAACAATCATCTTCGGTGCTGATGTCACCCATCCCCACCCCGGAGAG
GACTCCAGCCCCTCAATCGCTGCTGTTGTTGCTTCTCAAGATTGGCCTGAGATTACAAAGTATGCGGGGTTGGTATGTGC
ACAAGCGCATAGACAAGAACTTATTCAAGATTTGTTCAAGGAATGGCAGGATCCTAATAGAGGCAAAGTCTCTGGTGGCA
TGATCAAGGAGCTTCTGATATCATTCAGAAGAGCAACTGGCCAAAAACCACAACGTATCATCTTTTACAGGGATGGTGTG
AGTGAAGGGCAGTTTTATCAAGTTCTACTGTACGAGCTTGATGCAATCCGTAAGGCTTGTGCATCATTGGAGCCAAATTA
TCAGCCTCCAGTCACTTTTGTTGTGGTTCAAAAACGTCATCACACCAGATTGTTTGCTAACAATCATCATGACCGTAATT
CTGTTGACAGAAGTGGAAATATACTGCCAGGAACTGTTGTTGATTCAAAGATCTGTCATCCTACGGAGTTTGACTTTTAT
CTTTGCAGCCATGCTGGTATTCAGGGTACAAGCCGTCCGGCTCATTACCATGTGCTGTGGGATGAGAACAAGTTTTCAGC
TGATGACCTCCAATCACTCACAAACAATCTCTGTTACACATATGCGAGGTGCACCCGCTCTGTATCCATTGTGCCACCTG
CATACTATGCTCATCTGGCTGCATTCAGAGCACGTTTCTACATGGAGCCAGATACATCAGACAGCGGGTCAATGATTAGT
GGTGCTGCAGGTCGTGGAATGGGTGGTGGAAGAAGCACTCGTGTGCCAGGTGCAAATGCAGCTGTTCGACCTCTCCCTGC
CCTCAAGGAGAATGTCAAACGCGTTATGTTTTATTGCTAAAATTTCCATGTCACCATGAATGAATATTTTATGCTCTTGG
>H._praealtum_AGO1b_clone_6
ACGGTTTCGCATCTCACTCTCTGTTTCTACGCCGATCTGTGCCGTTTTCCTAGGTTGTCATAATGGTGAGGAAGAAGAGG
ACTGAAACTTCCGGTGGTGAAGGCTCTCGGCCTCAGGAGTTTGTTCCTGTACAAGGTGGTGGTGCCGCCCAAAGGCCGCC
ACAACAACAACAACAACAACAGCAACAAGGTGGTTATCAAGGAAGAGGACAGGGCGGCTATCAAGGAAGGGGACAAGGGG
GTGCTTACCAAGGCGGTGGAGGCGGCGGTTACCAAGGGGGACAGGGACAGCCACAAGGAGGAAGAGGATGGGTTCAGAGA
GGCGGCCCACCACCACAACGCGGCGGCCCACCACAACAGTACTACGGTGGACCACCTGAACAACAACAACCTCATCAACC
GAGGCCTCCAAGAGGTACCGCGCCACCTCAGCGTGGCCGAGGGTCCGGACCTCCGTATGCTGGCGGCCCTTCACGGCCAC
CAGTTCCCGAGCTGTACCAAGCTACACAGGCTCCCCAACAGCCTGTGGCCACATTGCAGCCTACACCACATGGTAAACCG
ACCGAACCGCATCACGGAGAATCATCATCCACTTCACCCACTGCACAAGCAGTAGACGAGTCAGCAACTCAGTTTCAACA
ACTCACTGTGCAACAAGAAACACCCCTTCAGATTGCACCTGCTTCCTCTAAATCCATGAGGTTTCCTTTGCGTCCAGGAA
AGGGCAGTACAGGTGTCAGATGCATTGTCAAAGCAAACCACTTTTTTGCTGAATTACCCGATAAGGATCTACACCAATAT
GATGTGACAATTACGCCTGAAGTGACATCACGGGGTGTGAACAGAGCTGTTTTGGGGGAACTTGTGAAGCTGTACAGGGA
TTCTCATCTTGGAAAGAGGCTTCCTGCATATGATGGAAGAAAGAGTCTGTATACAGCTGGACCACTTCCTTTTGTTTCAA
AGGAGTTCAAGATTACCCTTGTTGATGAAGATGATGGAAGTGGGAGTGCAAGGAGAGAGAGGGACTTTAAAGTTGTGATT
AAGTTGGCTTCACGTGCAGATTTACATCACTTGGAAATGTTTTTACAAGGGAGGCAAGCGGATGCCCCACAAGAAGCTCT
TCAAGTTCTTGATATTGTTTTGAGGGAGCTGCCCACTAATCGGTATTCTCCTGTGGGAAGGTCTTTCTATTCCCCTGATC
TTGGGCGTAGGCAACCATTGGGTGAGGGTTTGGAAAGCTGGAGAGGTTTTTATCAGAGCATTCGACCTACCCAAATGGGG
CTTTCCTTAAATATTGATATGTCTTCAACTGCTTTCATTGAGCCACTGCCTGTGATTGAGTTTGTTACTCAGCTTCTGAA
TAGGGATGTTTCTGCAAGACCATTATCTGATGCAGACCGTGTGAAGATCAAAAAGGCACTAAGAGGAGTGAAGGTTGAAG
TTACTCACCGTGGAAATATGCGCCGAAAGTACCGCATTTCTGGTTTAACATCTCAAGCAACACGAGAACTCAATTTCCCA
GTTGATGACAGAGGAACAATGAAATCGGTGGTTGAATACTTCAGAGAAACTTACGGGTTCTCAATTCAACACGTTCAATG
GCCATGTCTCCAAGTTGGGAACACTCAAAGGCCAAACTATCTCCCTATGGAGGTATGCAAAATTGTTGAAGGGCAAAGGT
ACTCCAAGAGGCTAAACGAGCGACAAATTACCGCCCTTCTAAAGGTCACATGTCAGCGCCCTCAAGAAAGGGAGAAGGAT
ATTTTGAAGACTGTTAGTCACAATGCTTATGGTCAGGATCCTTATGCTAAGGAATTTGGTATCAAAATTAGCCAGAATTT
AGCGTCTGTTGAAGCCCGAATCTTGCCTCCTCCAAGGCTTAAGTACCATGATACAGGCCGTGAAAGGGATTGTTTGCCAC
AAGTTGGGCAATGGAATATGATGAACAAGAAAATGGTGAATGGTGGAACGGTTGCCAGCTGGATCTGCATAAACTTTGCA
CGAAATGTTCAGGATAATATTGCTAAAGCTTTCTGTCAAGAGCTTGCACAGATGTGCAATACATCTGGCATGGCCTTTAA
TCTTGAGCCTGTGCTTCCTGCATTCAGTGGTCGTCCTGATCAAGTTGAGAGAGTTCTGAAAGCTCGTTTCCATGATGCAA
TGACTAAACTTCAGCCCCACAAAAAGGAGCTTGATTTGCTAGTTGTCATTTTGCCTGACAACAATGGCTCACTTTATGGT
GACTTGAAAAGAATCTGTGAAACTGATCTGGGCATCGTCTCACAATGCTGTCTAACAAAACACGTCTTCCGAATGAGCAA
ACAATACCTCGCAAACGTAGCCCTCAAAATCAACGTCAAAGTAGGCGGAAGAAACACAGTTCTCGCTGACGCACTCTCAC
GACGTATCCCCAACGTCAGTGATGTCCCCACAATCATCTTCGGTGCTGACGTCACCCACCCTCACCCCGGAGAAGACTCA
AGCCCCTCAATTGCTGCTGTTGTTGCTTCTCAGGATTGGCCTGAGATTACAAAGTATGCGGGGTTGGTTTGTGCACAGGC
GCATAGACAGGAACTTATTCAGGATTTGTTTAAGGAGTGGCAGGATCCTAACAGAGGCAAAGTCTCTGGTGGCATGATCA
AGGAGCTTCTGATATCATTCAGAAGAGCAACTGGCCAAAAACCACAACGTATCATCTTTTACAGGGATGGTGTGAGTGAA
GGGCAGTTTTATCGAGTTCTACTGTACGAGCTTGATGCAATCCGTAAGGCTTGTGCATCATTGGAGCCAAATTATCAGCC
TCCGGTCACTTTTGTTGTGGTTCAAAAGCGTCATCACACCAGATTGTTTGCTAACAATCACCATGACCGTAATTCTGTTG
ACAGAAGTGGAAACATACTGCCAGGCACTGTTGTTGATTCAAAGATCTGTCATCCTACCGAGTTTGACTTTTATCTGTGC
AGCCATGCTGGTATTCAGGGTACAAGCCGTCCGGCTCATTACCATGTGCTGTGGGATGAGAACAAGTTTTCAGCTGATGA
CCTCCAATCTCTCACAAACAATCTCTGTTACACGTATGCGAGGTGCACCCGCTCTGTATCCATTGTGCCACCAGCATACT
ATGCTCATCTGGCTGCATTCAGAGCACGTTTCTACATGGAGCCAGATACATCAGACAGCGGGTCAATGATTAGTGGTGCT
GCAGGTCGTGGAATGGGTGGTGGAAGAAGCACTCGTGTGCCAGGTGCAAATGCAGCTGTTCGACCTCTCCCTGCCCTCAA
GGAGAATGTCAAACGCGTTATGTTTTATTGCTAAAATTTCCATGTCACCATGAATGAATATTTTATGCTCTTGG
>H._praealtum_AGO1b_clone_5
ACGGTTTCGCATCTCACTCTCTGTTTCTACGCCGATCTGTGCCGTTTTCCTAGGTTGTCATAATGGTGAGGAAGAAGAGG
ACTGAAACTTCCGGTGGTGAAGGCTCTCGGCCTCAGGAGTTTGTTCCTGTACAAGGTGGTGGTGCCGCCCAAAGGCCGCC
ACAACAACAACAACAACAACAGCAACAAGGTGGTTATCAAGGAAGAGGACAGGGCGGCTATCAAGGAAGGGGACAAGGGG
GTGCTTACCAAGGCGGTGGAGGCGGCGGTTACCAAGGGGGACAGGGACAGCCACAAGGAGGAAGAGGATGGGTTCAGAGA
GGCGGCTCACCACCACAACGCGGCGGCCCACCACAACAGTACTACGGTGGACCACCTGAACAACAACAACCTCATCAACC
GAGGCCTCCAAGAGGTACCGCGCCACCTCAGCGTGGCCGAGGGTCCGGACCTCCGTATGCTGGCGGCCCTTCACGGCCAC
CAGTTCCCGAGCTGTACCAAGCTACACAGGCTCCCCAACAGCCTGTGGCCACATTGCAGCCTACACCACATGGTAAACCG
ACCGAACCGCATCACGGAGAATCATCATCCACTTCACCCACTGCACAAGCAGTAGACGAGTCAGCAACTCAGTTTCAACA
ACTCACTGTGCAACAAGAAACACCCCTTCAGATTGCACCTGCTTCCTCTAAATCCATGAGGTTTCCTTTGCGTCCAGGAA
AGGGCAGTACAGGTGTCAGATGCATTGTCAAAGCAAACCACTTTTTTGCTGAATTACCCGATAAGGATCTACACCAATAT
GATGTGACAATTACGCCTGAAGTGACATCACGGGGTGTGAACAGAGCTGTTTTGGGGGAACTTGTGAAGCTGTACAGGGA
TTCTCATCTTGGAAAGAGGCTTCCTGCATATGATGGAAGAAAGAGTCTGTATACAGCTGGACCACTTCCTTTTGTTTCAA
AGGAGTTCAAGATTACCCTTGTTGATGAAGATGATGGAAGTGGGAGTGCAAGGAGAGAGAGGGACTTTAAAGTTGTGATT
AAGTTGGCTTCACGTGCAGATTTACATCACTTGGAAATGTTTTTACAAGGGAGGCAAGCGGATGCCCCACAAGAAGCTCT
TCAAGTTCTTGATATTGTTTTGAGGGAGCTGCCCACTAATCGGTATTCTCCTGTGGGAAGGTCTTTCTATTCCCCTGATC
TTGGGCGTAGGCAACCATTGGGTGAGGGTTTGGAAAGCTGGAGAGGTTTTTATCAGAGCATTCGACCTACCCAAATGGGG
CTTTCCTTAAATATTGATATGTCTTCAACTGCTTTCATTGAGCCACTGCCTGTGATTGAGTTTGTTACTCAGCTTCTGAA
TAGGGATGTTTCTGCAAGACCATTATCTGATGCAGACCGTGTGAAGATCAAAAAGGCACTTAGAGGAGTGAAGGTTGAAG
TTACTCACCGTGGAAATATGCGCCGAAAGTACCGCATTTCTGGTTTAACATCTCAAGCAACACGAGAACTCAATTTTCCA
GTAGATGACAGAGGTACAATGAAATCAGTGGTTGAATACTTCAGAGAAACTTACGGGTTTTCAATCCAACATGTTCAATG
GCCATGTCTCCAAGTTGGAAATACTCAAAGGCCAAACTATCTCCCTATGGAGATATGCAAAATTGTAGAAGGCCAAAGGT
ATTCCAAGAGGCTAAACGAGCGACAAATCACCGCCCTTCTGAAGGTCACATGTCAACGCCCTCAAGAAAGAGAGAAGGAT
ATCTTGAAGACTGTTAGTCACAATGCTTATGGTCAGGATCCTTATGCTAAGGAATTTGGTATCAAAATTAGCCAGAATTT
AGCCTCTGTTGAAGCCCGAATCTTGCCTCCTCCAAGGCTTAAGTACCATGATACAGGCCGTGAAAGGGATTGTTTGCCAC
AAGTTGGGCAATGGAATATGATGAACAAGAAAATGGTTAATGGTGGAACGGTTGCCAGCTGGATCTGTATAAACTTTGCA
CGAAATGTTCAAGATAATATTGCTAAAGCTTTCTGTCAAGAGCTTGCACAGATGTGCAATACATCTGGCATGGCATTTAA
TCTTGAGCCTGTGCTTCCTGCATTCAGTGGTCGTCCGGATCAAGTTGAGAGAGTTCTGAAAGCTCGTTTCCATGATGCAA
TGACTAAACTTCAGCCCCACAAAAAGGAGCTTGATTTGCTAGTTGTCATTTTGCCTGACAACAATGGCTCACTTTATGGT
GACTTGAAAAGAATCTGTGAAACTGATCTGGGCATCGTCTCACAATGCTGTCTAACAAAACACGTCTTCCGAATGAGCAA
ACAATACCTCGCAAACGTAGCCCTCAAAATCAACGTCAAAGTAGGCGGAAGAAACACAGTTCTCGCTGACGCACTCTCAC
GACGTATCCCCAACGTCAGTGATGTCCCCACAATCATCTTCGGTGCTGACGTCACCCACCCTCACCCCGGAGAAGACTCA
AGCCCCTCAATTGCTGCTGTTGTTGCTTCTCAGGATTGGCCTGAGATTACAAAGTATGCGGGGTTGGTTTGTGCACAGGC
GCATAGACAGGAACTTATTCAGGATTTGTTTAAGGAGTGGCAGGATCCTAACAGAGGCAAAGTCTCTGGTGGCATGATCA
AGGAGCTTCTGATATCATTCAGAAGAGCAACTGGCCAAAAACCACAACGTATCATCTTTTACAGGGATGGTGTGAGTGAA
GGGCAGTTTTATCAAGTTCTACTGTACGAGCTTGATGCAATCCGTAAGGCTTGTGCATCATTGGAGCCAAATTATCAGCC
TCCAGTCACTTTTGTTGTGGTTCAAAAGCGTCATCACACCAGATTGTTTGCTAACAATCACCATGACCGTAATTCTGTTG
ACAGAAGTGGAAACATACTGCCAGGCACTGTTGTTGATTCAAAGATCTGTCATCCTACCGAGTTTGACTTTTATCTGTGC
AGCCATGCTGGTATTCAGGGTACAAGCCGTCCGGCTCATTACCATGTGCTGTGGGATGAGAACAAGTTTTCAGCTGATGA
CCTCCAATCTCTCACAAACAATCTCTGTTACACGTATGCGAGGTGCACCCGCTCTGTATCCATTGTGCCACCTGCATACT
ATGCTCATCTGGCTGCATTCAGAGCACGTTTCTACATGGAGCCAGATACATCAGACAGCGGGTCAATGATTAGTGGTGCT
GCAGGTCGTGGAATGGGTGGTGGAAGAAGCACTCGTGTGCCAGGTGCAAATGCAGCTGTTCGACCTCTCCCTGCCCTCAA
GGAGAATGTCAAACGCGTTATGTTTTATTGCTAAAATTTCCATGTCACCATGAATGAATATTTTATGCTCTTGG
>H._praealtum_AGO1b_clone_4
ACGGTTTCGCATCTCACTCTCTGTTTCTACGCCGATCCGTGCCGTTTTCCTAGGTTGTCATAATGGTGAGGAAGAAGAGG
ACTGAAACTTCCGGTGGTGAAGGCTCTCAGCCTCAGGAGTTTGTTCCTGTACAAGGTGGTGGTGCCGCCCAAAGGCCGCT
ACAACAACAGCAACAACAACAACAACAGCAACAAGGTGGTTATCAAGGAAGAGGACAGGGCGGCTATCAAGGAAGGGGAC
AAGGGGGTGCTTACCAAGGCGGTGGAGGTGGCGGTTACCAAGGGGGACAGGGACATCCACAAGGAGGAAGAGGATGGGTT
CAGAGAGGCGGCCCACCACCACAACGCGGCGGCCCACCACAACAGTACTACGGTGGACCACCTGAACAACAACCACCTCA
ACAACCGAGGCCTCCACGAGGCACCGCGCCACCTCAGCGTGGGCGTGGGTCCGGACCTCCGTACGCTGGCGGCCCTTCAC
GCCCACCAGTTCCCGAGCTGTACCAAGCTACACAGGCTCCTCAACAGCCTGTGGCCACATTGCAGCCTACACCACATGGT
AAACCAACCGAATTGCATCACGGAGAATCATCTTCCACTTCACCCACTGCACAAGCAGTGGACGAGTCAGCAACTCAGTT
TCAACAACTCACTGTGCAACAAGAAACACCCCTCCAGATTGCACCTGCTTCCTCCAAATCCATGAGGTTTCCTTTACGTC
CAGGAAAGGGCAGTACAGGTGTCAGATGCATTGTCAAAGCAAACCACTTTTTTGCTGAATTACCTGATAAGGATCTACAC
CAATATGATGTGACAATAACACCTGAGGTGACATCACGGGGTGTGAACCGAGCTGTGTTGGGGGAACTTGTGAAGCTGTA
CAGGGATTCTCATCTTGGAAAGAGGCTTCCTGCATATGATGGAAGAAAGAGTCTGTATACAGCTGGACCACTTCCTTTTG
TTTCAAAAGAGTTCAAGATTACCCTTGTTGATGAAGATGATGGAAGTGGGAGTGCTAGGAGAGAGAGGGACTTTAAAGTT
GTGATTAAGTTGGCTTCACGTGCAGATTTACATCATTTGGAAATGTTTTTACAAGGGAGACAAGCTGATGCGCCTCAAGA
AGCTCTTCAAGTTCTTGATATTGTTTTAAGGGAACTGCCTACTAATCGGTATTCTCCTGTGGGAAGGTCTTTCTATTCTC
CTGATCTTGGGCGTAGGCAACCGTTGGGTGAGGGTTTGGAAAGCTGGCGTGGATTTTATCAGAGCATTCGACCTACCCAA
ATGGGGCTTTCCTTGAATATTGATATGTCTTCAACTGCATTCATTGAGCCACTGCCTGTGATTGAATTTGTCACACAGCT
TCTGAATAGGGATGTTTCTGCAAGACCTTTATCTGATGCAGACCGTGTGAAGATCAAAAAGGCACTTAGAGGAGTGAAGG
TTGAAGTTACTCACCGTGGAAATATGCGCCGAAAGTACCGCATTTCTGGTTTAACATCTCAAGCAACACGAGAACTCAAT
TTTCCAGTAGATGACAGAGGTACAATGAAATCAGTGGTTGAATACTTCAGAGAAACTTACGGGTTTTCAATCCAACATGT
TCAATGGCCATGTCTCCAAGTTGGAAATACTCAAAGGCCAAACTATCTCCCTATGGAGGTATGCAAAATTGTAGAAGGCC
AAAGGTATTCCAAGAGGCTAAACGAGCGACAAATCACCGCCCTTCTGAAGGTCACATGTCAACGCCCTCAAGAAAGAGAG
AAGGATATCTTGAAGACTGTTAGTCACAATGCTTATGGTCAGGATCCTTATGCTAAGGAATTTGGTATCAAAATTAGCCA
GAATTTAGCCTCTGTTGAAGCCCGAATCTTGCCTCCTCCAAGGCTTAAGTACCATGATACAGGCCGTGAAAGGGATTGTT
TGCCACAAGTTGGGCAATGGAATATGATGAACAAGAAAATGGTTAATGGTGGAACGGTTGCCAGCTGGATCTGTATAAAC
TTTGCACGAAATGTTCAAGATAATATTGCTAAAGCTTTCTGTCAAGAGCTTGCACAGATGTGCAATACATCTGGCATGGC
ATTTAATCTTGAGCCTGTGCTTCCTGCATTCAGTGGTCGTCCGGATCAAGTTGAGAGAGTTCTGAAAGCTCGTTTCCATG
ATGCAATGACTAAACTTCAGCCCCACAAAAAGGAGCTTGATTTGCTAGTTGTCATTCTTCCAGACAACAATGGCTCACTT
TATGGTGACTTGAAAAGAATCTGTGAGACTGATCTGGGCATAGTCTCACAATGCTGTCTGACAAAACACGTATTCCGAAT
GAGCAAGCAATACCTCGCAAACGTAGCCCTCAAAATCAACGTCAAAGTAGGCGGACGAAACACAGTTCTTGCCGACGCAC
TCTCAAGGCGTATCCCTAACGTCAGTGATGTCCCAACAATCATCTTCGGTGCTGATGTCACCCATCCCCACCCCGGAGAG
GACTCCAGCCCCTCAATCGCTGCTGTTGTTGCTTCTCAAGATTGGCCTGAGATTACAAAGTATGCGGGGTTGGTATGTGC
ACAAGCGCATAGACAAGAACTTATTCAAGATTTGTTCAAGGAATGGCAGGATCCTAATAGAGGCAAAGTCTCTGGTGGCA
TGATCAAGGAGCTTCTGATATCATTCAGAAGAGCAACTGGCCAAAAACCACAACGTATCATCTTTTACAGGGATGGTGTG
AGTGAAGGGCAGTTTTATCAAGTTCTACTGTACGAGCTTGATGCAATCCGTAAGGCTTGTGCATCATTGGAGCCAAATTA
TCAGCCTCCGGTCACTTTTGTTGTGGTTCAAAAACGTCATCACACCAGATTGTTTGCTAACAATCATCATGACCGTAATT
CTGTTGACAGAAGTGGAAATATACTGCCAGGAACTGTTGTTGATTCAAAGATCTGTCATCCTACGGAGTTTGACTTTTAT
CTTTGCAGCCATGCTGGTATTCAGGGTACAAGCCGTCCGGCTCATTACCATGTGCTGTGGGATGAGAACAAGTTTTCAGC
TGATGACCTCCAATCACTCACAAACAATCTCTGTTACACATATGCGAGGTGCACCCGCTCTGTATCCATTGTGCCACCTG
CATACTATGCTCATCTGGCTGCATTCAGAGCACGTTTCTACATGGAGCCAGATACATCAGACAGCGGGTCAATGATTAGT
GGTGCTGCAGGTCGTGGAATGGGTGGTGGAAGAAGCACTCGTGTGCCAGGTGCAAATGCAGCTGTTCGACCTCTCCCTGC
CCTCAAGGAGAATGTCAAACGCGTTATGTTTTATTGCTAAAATTTCCATGTCACCATGAATGAATATTTTATGCTCTTGG
>H._praealtum_AGO1b_clone_3
ACGGTTTCGCATCTCACTCTCTGTTTCTACGCCGATCTGTGCCGTTTTCCTAGGTTGTCATAATGGTGAGGAAGAAGAGG
ACTGAAACTTCCGGTGGTGAAGGCTCTCAGCCTCAGGAGTTTGTTCCTGTACAAGGTGGTGGTGCCGCCCAAAGGCCGCC
ACAACAACAGCAACAACAACAACAGCAACAAGGTGGTTATCAAGGAAGAGGACAGGGCGGCTATCAAGGAAGGGGACAAG
GGGGTGCTTACCAAGGCGGTGGAGGCGGCGGTTACCAAGGGGGACAGGGACATCCACAAGGAGGAAGAGGATGGGTTCAG
AGAGGCGGCCCACCACCACAACGCGGCGGCCCACCACAACAGTACTACGGTGGACCACCTGAACAACAACCACCTCAACA
ACCGAGGCCTCCACGAGGCACCGTGCCACCTCAGCGTGGGCGTGGGTCCGGACCTCCGTACGCTGGCGGCCCTTCACGTC
CACCAGTTCCCGAGCTGTACCAAGCTACACAGGCTCCTCAACAGCCTGTGGCCACATTGCAGCCTACACCACATGGTAAA
CCAACCGAAGTGCATCACGGAGAATCATCTTCCACTTCACCCACTGCACAAGCAGTGGACGAGTCAGCAACTCAGTTTCA
ACAACTCACTGTGCAACAAGAAACACCCCTCCAGATTGCACCTGCTTCCTCCAAATCCATGAGGTTTCCTTTACGTCCAG
GAAAGGGCAGTACAGGTGTCAGATGCATTGTCAAAGCAAACCACTTTTTTGCTGAATTACCTGATAAGGATCTACACCAA
TATGATGTGACAATAACACCTGAGGTGACATCACGGGGTGTGAACCGAGCTGTGTTGGGGGAACTTGTGAAGCTGTACAG
GGATTCTCATCTTGGAAAGAGGCTTCCTGCATATGATGGAAGAAAGAGTCTGTATACAGCTGGACCACTTCCTTTTGTTT
CAAAAGAGTTCAAGATTACCCTTGTTGATGAAGATGATGGAAGTGGGAGTGCTAGGAGAGAGAGGGACTTTAAAGTTGTG
GTTAAGTTGGCTTCACGTGCAGATTTACATCATTTGGAAATGTTTTTACAAGGGAGACAAGCTGATGCGCCTCAAGAAGC
TCTTCAAGTTCTTGATATTGTTTTAAGGGAACTGCCTACTAATCGGTATTCTCCTGTGGGAAGGTCTTTCTATTCTCCTG
ATCTTGGGCGTAGGCAACCGTTGGGTGAGGGTTTGGAAAGCTGGCGTGGATTTTATCAGAGCATTCGACCTACCCAAATG
GGGCTTTCCTTGAATATTGATATGTCTTCAACTGCATTCATTGAGCCACTGCCTGTGATTGAATTTGTCACACAGCTTCT
GAATAGGGATGTTTCTGCAAGACCTTTATCTGATGCAGACCGTGTGAAGATCAAAAAGGCACTTAGAGGAGTGAAGGTTG
AAGTTACTCACCGTGGAAATATGCGCCGAAAGTACCGCATTTCTGGTTTAACATCTCAAGCAACACGAGAACTCAATTTT
CCAGTAGATGACAGAGGTACAATGAAATCAGTGGTTGAATACTTCAGAGAAACTTACGGGTTTTCAATCCAACATGTTCA
ATGGCCATGTCTCCAAGTTGGAAATACTCAAAGGCCAAACTATCTCCCTATGGAGGTATGCAAAATTGTAGAAGGCCAAA
GGTATTCCAAGAGGCTAAACGAGCGACAAATCACCGCCCTTCTGAAGGTCACATGTCAACGCCCTCAAGAAAGAGAGAAG
GATATCTTGAAGACTGTTAGTCACAATGCTTATGGTCAGGATCCTTATGCTAAGGAATTTGGTATCAAAATTAGCCAGAA
TTTAGCCTCTGTTGAAGCCCGAATCTTGCCTCCTCCAAGGCTCAAGTACCATGATACAGGCCGTGAAAGGGATTGTTTGC
CACAAGTTGGGCAATGGAATATGATGAACAAGAAAATGGTTAATGGTGGAACGGTTGCCAGCTGGATCTGTATAAACTTT
GCACGGAATGTTCAAGATAATATTGCTAAAGCTTTCTGTCAAGAGCTTGCACAGATGTGCAATACATCTGGCATGGCATT
TAATCTTGAGCCTGTGCTTCCTGCATTCAGTGGTCGTCCGGATCAAGTTGAGAGAGTTCTGAAAGCTCGTTTCCATGATG
CAATGACTAAACTTCAGCCCCACAAAAAGGAGCCTGATTTGCTAGTTGTCATTCTTCCAGACAACAATGGCTCACTTTAT
GGTGACTTGAAAAGAATCTGTGAGACTGATCTGGGCATAGTCTCACAATGCTGTCTGACAAAACACGTATTCCGAATGAG
CAAGCAATACCTCGCAAACGTAGCCCTCAAAATCAACGTCAAAGTAGGCGGACGAAACACAGTTCTTGCCGACGCACTCT
CAAGGCGTATCCCTAACGTCAGTGATGTCCCAACAATCATCTTCGGTGCTGATGTCACCCATCCCCACCCCGGAGAGGAC
TCCAGCCCCTCAATCGCTGCTGTTGTTGCTTCTCAAGATTGGCCTGAGATTACAAAGTATGCGGGGTTGGTATGTGCTCA
AGCGCATAGACAAGAACTTATTCAAGATTTGTTCAAGGAATGGCAGGATCCTAATAGAGGCAAAGTCTCTGGTGGCATGA
TCAAGGAGCTTCTGATATCATTCAGAAGAGCAACTGGCCAAAAACCACAACGTATCATCTTTTACAGGGATGGTGTGAGT
GAAGGGCAGTTTTATCAAGTTCTACTGTACGAGCTTGATGCAATCCGTAAGGCTTGTGCATCATTGGAGCCAAATTATCA
GCCTCCAGTCACTTTTGTTGTGGTTCAAAAACGTCATCACACCAGATTGTTTGCTAACAATCATCATGACCGTAATTCTG
TTGACAGAAGTGGAAATATACTGCCAGGAACTGTTGTTGATTCAAAGATCTGTCATCCTACGGAGTTTGACTTTTATCTT
TGCAGCCATGCTGGTATTCAGGGTACAAGCCGTCCGGCTCATTACCATGTGCTGTGGGATGAGAACAAGTTTTCAGCTGA
TGACCTCCAATCACTCACAAACAATCTCTGTTACACATATGCGAGGTGCACCCGCTCTGTATCCATTGTGCCACCTGCAT
ACTACGCTCATCTGGCTGCATTCAGAGCACGTTTCTACATGGAGCCAGATACATCAGACAGCGGGTCAATGATTAGCGGT
GCTGCGGGTCGTGGAATGGGTGGTGGAAGAAGCACTCGTGTGCCAGGTGCAAATGCAGCTGTTCGACCTCTCCCTGCCCT
CAAGGAGAATGTCAAACGCGTTATGTTTTATTGCTAAAATTTCCATGTCACCATGAATGAATATTTTATGCTCTTGG
>H._praealtum_AGO1b_clone_2
ACGGTTTCGCATCTCACTCTCTGTTTCTACGCCGATCTGTGCCGTTTTCCTAGGTTGTCATAATGGTGAGGAAGAAGAGG
ACTGAAACTTCCGGTGGTGAAGGCTCTCAGCCTCAGGAGTTTGTTCCTGTACAAGGTGGTGGTGCCGCCCAAAGGCCGCC
ACAACAACAGCAACAACAACAACGGCAACAAGGTGGTTATCAAGGAAGAGGACAGGGCGGCTATCAAGGAAGGGGACAAG
GGGGTGCTTACCAAGGCGGTGGAGGCGGCGGTTACCAAGGGGGACAGGGACATCCACAAGGAGGAAGAGGATGGGTTCAG
AGAGGCGGCCCACCACCACAACGCGGCGGCCCACCACAACAGTACTACGGTGGACCACCTGAACAACAACCACCTCAACA
ACCGAGGCCTCCACGAGGCACCGTGCCACCTCAGCGTGGGCGTGGGTCCGGACCTCCGTACGCTGGCGGCCCTTCACGTC
CACCAGTTCCCGAGCTGTACCAAGCTACACAGGCTCCTCAACAGCCTGTGGCCACATTGCAGCCTACACCACATGGTAAA
CCAACCGAAGTGCATCACGGAGAATCATCTTCCACTTCACCCACTGCACAAGCAGTGGACGAGTCAGCAACTCAGTTTCA
ACAACTCACTGTGCAACAAGAAACACCCCTCCAGATTGCACCTGCTTCCTCCAAATCCATGAGGTTTCCTTTACGTCCAG
GAAAGGGCAGTACAGGTGTCAGATGCATTGTCAAAGCAAACCACTTTTTTGCTGAATTACCTGATAAGGATCTACACCAA
TATGATGTGACAATAACACCTGAGGTGACATCACGGGGTGTGAACCGAGCTGTGTTGGGGGAACTTGTGAAGCTGTACAG
GGATTCTCATCTTGGAAAGAGGCTTCCTGCATATGATGGAAGAAAGAGTCTGTATACAGCTGGACCACTTCCTTTTGTTT
CAAAAGAGTTCAAGATTACCCTTGTTGATGAAGATGATGGAAGTGGGAGTGCTAGGAGAGAGAGGGACTTTAAAGTTGTG
ATTAAGTTGGCTTCACGTGCAGATTTACATCATTTGGAAATGTTTTTACAAGGGAGACAAGCTGATGCGCCTCAAGAAGC
TCTTCAAGTTCTTGATATTGTTTTAAGGGAACTGCCTACTAATCGGTATTCTCCTGTGGGAAGGTCTTTCTATTCTCCTG
ATCTTGGGCGTAGGCAACCGTTGGGTGAGGGTTTGGAAAGCTGGCGTGGATTTTATCAGAGCATTCGACCTACCCAAATG
GGGCTTTCCTTGAATATTGATATGTCTTCAACTGCATTCATTGAGCCACTGCCTGTGATTGAATTTGTCACACAGCTTCT
GAATAGGGATGTTTCTGCAAGACCTTTATCTGATGCAGACCGTGTGAAGATCAAAAAGGCACTTAGAGGAGTGAAGGTTG
AAGTTACTCACCGTGGAAATATGCGCCGAAAGTACCGCATTTCTGGTTTAACATCTCAAGCAACACGAGAACTCAATTTT
CCAGTAGATGACAGAGGTACAATGAAATCAGTGGTTGAATACTTCAGAGAAACTTACGGGTTTTCAATCCAACATGTTCA
ATGGCCATGTCTCCAAGTTGGAAATACTCAAAGGCCAAACTATCTCCCTATGGAGGTATGCAAAATTGTAGAAGGCCAAA
GGTATTCCAAGAGGCTAAACGAGCGACAAATCACCGCCCTTCTGAAGGTCACATGTCAACGCCCTCAAGAAAGAGAGAAG
GATATCTTGAAGACTGTTAGTCACAATGCTTATGGTCAGGATCCTTATGCTAAGGAATTTGGTATCAAAATTAGCCAGAA
TTTAGCCTCTGTTGAAGCCCGAATCTTGCCTCCTCCAAGGCTCAAGTACCATGATACAGGCCGTGAAAGGGATTGTTTGC
CACAAGTTGGGCAATGGAATATGATGAACAAGAAAATGGTTAATGGTGGAACGGTTGCCAGCTGGATCTGTATAAACTTT
GCACGGAATGTTCAAGATAATATTGCTAAAGCTTTCTGTCAAGAGCTTGCACAGATGTGCAATACATCTGGCATGGCATT
TAATCTTGAGCCTGTGCTTCCTGCATTCAGTGGTCGTCCGGATCAAGTTGAGAGAGTTCTGAAAGCTCGTTTCCATGATG
CAATGACTAAACTTCAGCCCCACAAAAAGGAGCTTGATTTGCTAGTTGTCATTCTTCCAGACAACAATGGCTCACTTTAT
GGTGACTTGAAAAGAATCTGTGAGACTGATCTGGGCATAGTCTCACAATGCTGTCTGACAAAACACGTATTCCGAATGAG
CAAGCAATACCTCGCAAACGTAGCCCTCAAAATCAACGTCAAAGTAGGCGGACGAAACACAGTTCTTGCCGACGCACTCT
CAAGGCGTATCCCTAACGTCAGTGATGTCCCAACAATCATCTTCGGTGCTGATGTCACCCATCCCCACCCCGGAGAGGAC
TCCAGCCCCTCAATCGCTGCTGTTGTTGCTTCTCAAGATTGGCCTGAGATTACAAAGTATGCGGGGTTGGTATGTGCTCA
AGCGCATAGACAAGAACTTATTCAAGATTTGTTCAAGGAATGGCAGGATCCTAATAGAGGCAAAGTCTCTGGTGGCATGA
TCAAGGAGCTTCTGATATCATTCAGAAGAGCAACTGGCCAAAAACCACAACGTATCATCTTTTACAGGGATGGTGTGAGT
GAAGGGCAGTTTTATCAAGTTCTACTGTACGAGCTTGATGCAATCCGTAAGGCTTGTGCATCATTGGAGCCAAATTATCA
GCCTCCAGTCACTTTTGTTGTGGTTCAAAAACGTCATCACACCAGATTGTTTGCTAACAATCATCATGACCGTAATTCTG
TTGACAGAAGTGGAAATATACTGCCAGGAACTGTTGTTGATTCAAAGATCTGTCATCCTACGGAGTTTGACTTTTATCTT
TGCAGCCATGCTGGTATTCAGGGTACAAGCCGTCCGGCTCATTACCATGTGCTGTGGGATGAGAACAAGTTTTCAGCTGA
TGACCTCCAATCACTCACAAACAATCTCTGTTACACATATGCGAGGTGCACCCGCTCTGTATCCATTGTGCCACCTGCAT
ACTACGCTCATCTGGCTGCATTCAGAGCACGTTTCTACATGGAGCCAGATACATCAGACAGCGGGTCAATGATTAGCGGT
GCTGCGGGTCGTGGAATGGGTGGTGGAAGAAGCACTCGTGTGCCAGGTGCAAATGCAGCTGTTCGACCTCTCCCTGCCCT
CAAGGAGAATGTCAAACGCGTTATGTTTTATTGCTAAAATTTCCATGTCACCATGAATGAATATTTTATGCTCTTGG
>H._praealtum_AGO1b_clone_1
ACGGTTTCGCATCTCACTCTCTGTTTCTACGCCGATCTGTGCCGTTTTCCTAGGTTGTCATAATGGTGAGGAAGAAGAGG
ACTGAAACTTCCGGTGGTGAAGGCTCTCGGCCTCAGGAGTTTGTTCCTGTACAAGGTGGTGGTGCCGCCCAAAGGCCGCC
ACAACAACAACAACAACAACAGCAACAAGGTGGTTATCAAGGAAGAGGACAGGGCGGCTATCAAGGAAGGGGACAAGGGG
GTGCTTACCAAGGCGGTGGAGGCGGCGGTTACCAAGGGGGACAGGGACATCCACAAGGAGGAAGAGGATGGGTTCAGAGT
GGCGGCCCACCACCACAACGCGGCGGCCCACCACAACAGTACTACGGTGGACCACCTGAACAACAACCACCTCAACAACC
GAGGCCTCCACGAGGCACCGTGCCACCTCAGCGTGGGCGTGGGTCCGGACCTCCGCACGCTGGCGGCCCTTCACGTCCAC
CAGTTCCCGAGCTGTACCAAGCTACACAGGCTCCTCAACAGCCTGTGGCCACATTGCAGCCTACACCACATGGTAAACCA
ACCGAAGTGCATCACGGAGAATCATCTTCCACTTCACCCACTGCACAAGCAGTGGACGAGTCAGCAACTCAGTTTCAACA
ACTCACTGTGCAACAAGAAACACCCCTCCAGATTGCACCTGCTTCCTCCAAATCCATGAGGTTTCCTTTACGTCCAGGAA
AGGGCAGTACAGGTGTCAGATGCATTGTCAAAGCAAACCACTTTTTTGCTGAATTACCTGATAAGGATCTACACCAATAT
GATGTGACAATAACACCTGAGGTGACATCACGGGGTGTGAACCGAGCTGTGTTGGGGGAACTTGTGAAGCTGTACAGGGA
TTCTCATCTTGGAAAGAGGCTTCCTGCATATGATGGAAGAAAGAGTCTGTATACAGCTGGACCACTTCCTTTTGTTTCAA
AAGAGTTCAAGATTACCCTTGTTGATGAAGATGATGGAAGTGGGAGTGCTAGGAGAGAGAGGGACTTTAAAGTTGTGATT
AAGTTGGCTTCACGTGCAGATTTACATCATTTGGAAATGTTTTTACAAGGGAGACAAGCTGATGCGCCTCAAGAAGCTCT
TCAAGTTCTTGATATTGTTTTAAGGGAACTGCCTACTAATCGGTATTCTCCTGTGGGAAGGTCTTTCTATTCTCCTGATC
TTGGGCGTAGGCAACCGTTGGGTGAGGGTTTGGAAAGCTGGCGTGGATTTTATCAGAGCATTCGACCTACCCAAATGGGG
CTTTCCTTGAATATTGATATGTCTTCAACTGCATTCATTGAGCCACTGCCTGTGATTGAATTTGTCACACAGCTTCTGAA
TAGGGATGTTTCTGCAAGACCTTTATCTGATGCAGACCGTGTGAAGATCAAAAAGGCACTTAGAGGAGTGAAGGTTGAAG
TTACTCACCGTGGAAATATGCGCCGAAAGTACCGCATTTCTGGTTTAACATCTCAAGCAACACGAGAACTCAATTTTCCA
GTAGATGACAGAGGTACAATGAAATCAGTGGTTGAATACTTCAGAGAAACTTACGGGTTTTCAATCCAACATGTTCAATG
GCCATGTCTCCAAGTTGGAAATACTCAAAGGCCAAACTATCTCCCTATGGAGGTATGCAAAATTGTAGAAGGCCAAAGGT
ATTCCAAGAGGCTAAACGAGCGACAAATCACCGCCCTTCTGAAGGTCACATGTCAACGCCCTCAAGAAAGAGAGAAGGAT
ATCTTGAAGACTGTTAGTCACAATGCTTATGGTCAGGATCCTTATGCTAAGGAATTTGGTATCAAAATTAGCCAGAATTT
AGCCTCTGTTGAAGCCCGAATCTTGCCTCCTCCAAGGCTTAAGTACCATGATACAGGCCGTGAAAGGGATTGTTTGCCAC
AAGTTGGGCAATGGAATATGATGAACAAGAAAATGGTTAATGGCGGAACGGTTGCCAGCTGGATCTGTATAAACTTTGCA
CGAAATGTTCAAGATAATATTGCTAAAGCTTTCTGTCAAGAGCTTGCACAGATGTGCAATACATCTGGCATGGCATTTAA
TCTTGAGCCTGTGCTTCCTGCATTCAGTGGTCGTCCGGATCAAGTTGAGAGAGTTCTGAAAGCTCGTTTCCATGATGCAA
TGACTAAACTTCAGCCCCACAAAAAGGAGCTTGATTTGCTAGTTGTCATTCTTCCAGACAACAATGGCTCACTTTATGGT
GACTTGAAAAGAATCTGTGAGACTGATCTGGGCATAGTCTCACAATGCTGTCTGACAAAACACGTATTCCGAATGAGCAA
GCAATACCTCGCAAACGTAGCCCTCAAAATCAACGTCAAAGTAGGCGGACGAAACACAGTTCTTGCCGACGCACTCTCAA
GGCGTATCCCTAACGTCAGTGATGTCCCAACAATCATCTTCGGTGCTGATGTCACCCATCCCCACCCCGGAGAGGACTCC
AGCCCCTCAATCGCTGCTGTTGTTGCTTCTCAAGATTGGCCTGAGATTACAAAGTATGCGGGGTTGGTATGTGCACAAGC
GCATAGACAAGAACTTATTCAAGATTTGTTCAAGGAATGGCAGGATCCTAATAGAGGCAAAGTCTCTGGTGGCATGATCA
AGGAGCTTCTGATATCATTCAGAAGAGCAACTGGCCAAAAACCACAACGTATCATCTTTTACAGGGATGGTGTGAGTGAA
GGGCAGTTTTATCAAGTTCTACTGTACGAGCTTGATGCAATCCGTAAGGCTTGTGCATCATTGGAGCCAAATTATCAGCC
TCCAGTCACTCTTGTTGTGGTTCAAAAACGTCATCACACCAGATTGTTTGCTAACAATCATCATGACCGTAATTCTGTTG
ACAGAAGTGGAAATATACTGCCAGGAGCTGTCGTTGATTCAAAGATCTGTCATCCTACGGAGTTTGACTTTTATCTTTGC
AGCCATGCTGGTATTCAGGGTACAAGCCGTCCGGCTCATTACCATGTGCTGTGGGATGAGAACAAGTTTTCAGCTGATGA
CCTCCAATCACTCACAAACAATCTCTGTTACACATATGCGAGGTGCACCCGCTCTGTATCCATTGTGCCACCTGCATACT
ATGCTCATCTGGCTGCATTCAGAGCACGTTTCTACATGGAGCCAGATACATCAGACAGCGGGTCAATGATTAGTGGTGCT
GCAGGTCGTGGAATGGGTGGTGGAAGAAGCACTCGTGTGCCAGGTGCAAATGCAGCTGTTCGACCTCTCCCTGCCCTCAA
GGAGAATGTCAAACGCGTTATGTTTTATTGCTAAAATTTCCATGTCACCATGAATGAATATTTTATGCTCTTGG
>H._praealtum_AGO1a_Consensus_CDS
ATGGTGAGGAAGAGGAGAACTGAACAACCGAGTGCAGGAGAGAGTTCTAGACCCCAAGAAGCCAGTGCTGGAAGAGGAAC
AGTTGCCCAAAGGCCACCACCACAACAGCCGCAACAACAACCACCACCACAGCCACAACAGCCACAACAACAGCCACCAC
CACAAGGTGGGAGAGGTCGAGGTGGACAAGGTCCTTACCAAGGACAGGGTGGACCACCACAAGGAGGAAGAGGGTGGGGT
CCAAGGCCCACTGCTGGTGGACCTCCACGTGGTGGCATGACTCCCAGTGGACCGGTTCAGCAGACTCCAAGAGGACCTGC
ACCTGTGTATGCTGGTGGACCTTCCAAGACACCAACCCCCGAGCTGCACCAAGCAACACAGGCACCCCTGCAACCAGAGT
CTGCTGTGGGCTCATCTTCTAATCAGCCTGTGGTCCCAGAGGCTGTAACTGCTCAGCTTAAAGAGCTCTCTGTACAGCAA
GAGGTGGCTGTTCAAGCCGCACCTGCTTCCAGCAAGTCTTTGAGGTTTCCTTTACGTCCTGGAAAAGGTAGCTCAGGGAC
AAGGTGCATTGTCAAGGCCAACCACTTCTTTGCTGAACTTCCAGACAAGGATTTACACCAATATGATGTTACTATCACAC
CTGAAGTGACCTCACGTGGTGTGAACCGGGCTGTGATGGCACAGCTGGTGAAACTGTACAAAGATTCTCATCTTGGAAAG
CGGCTACCTGCTTATGATGGAAGAAAGAGTCTCTATACTGCGGGCCCTCTTCCTTTCATCTCTAAAGATTTTAAGATCAC
TCTCCTTGATGAAGATGATGGATCAGGGAGTGCCAAGAGAGAGAGGGACTTCAAGGTTGCAATCAAGCTGGCTTCACGTG
CTGACTTGCACCACTTGGACATGTTTTTACAGGGAAGGCAGGCTGATGCCCCACAAGAAGCTCTTCAAGTGCTGGATATT
GTTCTTCGTGAGTTGCCTACTAACCGGTACACGCCAGTGAGTCGTTCTTTCTATTCCCCTGATTTGGGACGAAGGCAACC
ATTGGGTGAAGGGCTTGAAAGCTGGCGTGGTTTCTACCAGAGCATACGTCCTACTCAAATGGGGCTGTCACTCAATATTG
ACATGTCCTCAACTGCCTTCATTGAGCCACTTCCTGTGATTGACTTTGTCACTCAGCTCCTGAACAGGGATGTTTCAGCA
AGACCATTATCTGATTCTGATAGAGTGAAGATAAAGAAAGCACTTAGAGGAGTGAAGGTGGAAGTAACACACCGTGGAAA
TATGCGCCGAAAGTATCGCATATCTGGATTAACATCTCAGGCAACACGAGAACTCAATTTTCCTGTAGATGAAAGAGGTA
CCATGAAATCTGTGGTGGAATACTTCCGTGAGACGTATGGATTTGTGATCCAACACATTCAGTGGCCATGCCTGCAAGTT
GGAAATACTCAGAGGCCCAACTATTTGCCTATGGAGGTCTGCAAGATTGTGGAAGGTCAGAGGTATTCGAAGAGGCTAAA
TGAGAGACAAATTACAGCCCTACTCAAAGTCACCTGTCAGCGTCCTCAGGAGAGAGAAGGGGACATCCTTAAGACGGTTA
CTCACAATGCTTATGATAAGGATCCTTATGCCAAGGAATTTGGGATTAAAATTAGTCGGAATCTTGCGTCTGTTGAAGCT
AGGATTTTACCTCCTCCTTGGCTTAAGTACCATGACACAGGCCGTGAAAAGGATTGTCTGCCCCAAGTCGGTCAATGGAA
TATGATGAATAAGAAAATGGTAAATGGGGGAAGAGTTGCGAGCTGGATCTGCATAAATTTTGCGCGCAATGTGCAAGACA
ATACTGCCCGTGGCTTCTGCCATGAGCTTGCTCAAATGTGCAACATTTCTGGCATGGCATTCAATCCTGAACCTGTGCTT
CCGGCATTTAGTGGGCGCCCTGATCAGGTAGAGAGGGTGTTGAAAGCGCGTTTCCATGATGCGATGACTAAGCTCCAACC
TCAGAAAAGGGAGCTTGATCTGCTCATTGTCATTCTGCCAGACAACAATGGATCCCTTTATGGTGACCTGAAACGAATCT
GTGAGACTGATCTTGGGATTGTTTCTCAGTGCTGTCTGACAAAACATGTGTTCAAGATGAGCAAACAGTACCTTGCGAAT
GTGGCTTTGAAGATTAATGTGAAGGTTGGAGGGAGGAACACGGTCCTTCTAGATGCAATTTCAAGGCGCATACCGAATGT
CAGCGATGTTCCAACTATCATATTTGGTGCTGATGTCACTCATCCACACCCTGGGGAAGATTCAAGCCCCTCTATTGCAG
CTGTTGTTGCCTCACAAGACTGGCCTGAGATAACAAAGTATGCTGGATTGGTTTGTGCACAAGCCCACCGCCAGGAACTC
ATCCAAGATCTCTACAAGGAGTGGCAGGACCCACAAAGAGGCAAAATGTCTGGCGGCATGATCAAGGAACTGCTGATATC
ATTCCGCAGAGCAACTGGACAAAAGCCACAAAGGATTATTTTCTATAGGGACGGAGTGAGTGAGGGTCAGTTTTATCAAG
TCTTACTCTATGAGCTTGATGCAATTCGTAAGGCATGTGCATCATTGGAGCCAAATTATCAGCCTCCGGTGACATTTGTG
GTGGTTCAAAAACGTCATCACACCCGACTCTTTGCAAACAACCATCATGATCGTAATGCCACCGACAGGAGTGGAAATAT
ACTGCCAGGCACGGTGGTGGACTCTAAGATTTGTCACCCCACTGAGTTTGATTTCTACTTGTGCAGCCATGCTGGTATTC
AAGGTACGAGCCGTCCGGCCCATTACCATGTGTTGTGGGATGAGAACAAGTTTGCAGCTGATGCTCTGCAATCACTCACA
AACAATCTCTGTTACACGTATGCAAGGTGCACTCGTTCTGTGTCCATTGTACCACCAGCATACTATGCACATCTGGCTGC
CTTCCGTGCACGGTTCTACATGGAGCCGGACACATCAGACAGTGGGTCCATGACTAGCGGCCGTGGTGCAGGGGGGATGG
GTGTGAGGAGCACGCGTGTCCCAGGTGCGAATGCTGCGGTTAGACCCCTGCCTGCTCTCAAGGAGAATGTCAAGCGTGTT
ATGTTCTACTGCTAG
>H._praealtum_AGO1a_clone_24
ATGGTGAGGAAGAGGAGAACTGAACAACCCAGTGCAGGAGAGAGTTCTGGACCTCAAGAAGCCAGTGCTGGAAGAGGCAC
AGTTGCCCAAAGGCCACCACCTCAACAGCCGCAACAACCACCACCACCACAGCCACAACAGCCACAACAACAGCCACCAC
CACAAGGTGGGAGAGGTCGAGGTGGACAAGGTCCTTACCAAGGACAGGGTGGACCACCACAAGGAGGAAGAGGGTGGGGT
CCAGGGCCCACTGCTGGTGGACCTCCACGTGGTCCCAGTGGACCAGTTCAGCAGACTCCAAGAGGACCTGCACCTGTGTA
TGCTGGTGGACCTTCCAAGACACCAACCCCCGAGCTGCACCAAGCAACACAGGCACCCCTGCAACCAGAGTCTGCTGTGG
GCTCATCTTCTAATCAGCCTGTGGTCCCAGAGGCTGTAACTGCTCAGCTTAAAGAGCTCTCTGTACAGCAAGAGGTGGCT
GTTCAAGCCGCACCTGCTTCCAGCAAGTCTTTGAGGTTTCCTTTACGTCCTGGAAAAGGTAGCTCAGGGACAAGGTGCAT
TGTCAAGGCCAACCACTTCTTTGCTGAACTTCCAGACAAGGATTTACACCAATATGATGTTACTATCACACCTGAAGTGA
CCTCACGTGGTGTGAACCGGGCTGTGATGGCACAGCTGGTGAAACTGTACAAAGATTCTCACCTTGGAAAGCGGCTTCCT
GCTTATGATGGAAGAAAGAGTCTCTATACTGCGGGCCCTCTTCCTTTCATCTCTAAAGATTTTAAGATCACTCTCCTTGA
TGAAGACGATGGATCTGGGAGTGCCAAGAGAGAGAGGGACTTCAAGGTTGCAATCAAGCTGGCTTCACGTGCTGACTTGC
ACCACTTGGACATGTTTTTACAGGGAAGGCAGGCTGATGCCCCACAAGAAGCTCTTCAAGTGCTGGATATTGTTCTTCGT
GAGTTGCCTACTAACCGGTACACGCCAGTGAGTCGTTCTTTCTATCCCCCTGATTTGGGACGAAGGCAACCATTGGGTGA
AGGGCTTGAAAGCTGGCGTGGTTTCTACCAGAGCATACGTCCTACTCAAATGGGGCTGTCACTCAATATTGACATGTCCT
CAACTGCCTTCATTGAGCCACTTCCTGTGATTGACTTTGTCACTCAGCTCCTGAACAGGGATGTTTCAGCAAGACCATTA
TCTGATTCTGATAGAGTGAAGATAAAGAAAGCACTTAGAGGAGTGAAGGTGGAAGTAACACACCGTGGAAATATGCGCCG
AAAGTATCGCATATCTGGATTAACATCTCAGGCAACACGAGAACTCAATTTTCCTGTAGATGAAAGAGGTACCATGAAAT
CTGTGGTGGAATACTTCCGTGAGACGTATGGATTTGTGATCCAACACATTCAGTGGCCATGCCTGCAAGTTGGAAATACT
CAGAGGCCCAACTATTTGCCTATGGAGGTCTGCAAGATTGTGGAAGGTCAGAGGTATTCGAAGAGGCTAAATGAGAGACA
AATTACAGCCCTACTCAAAGTCACCTGTCAGCGTCCTCAGGAGAGAGAAGGGGACATCCTTAAGACGGTTACTCACAATG
CTTATGATAAGGATCCTTATGCCAAGGAATTTGGGATTAAAATTAGTCGGAATCTTGCGTCTGTTGAAGCTAGGATTTTA
CCTCCTCCTTGGCTTAAGTACCATGACACAGGCCGTGAAAAGGATTGTCTGCCCCAAGTCGGTCAATGGAATATGATGAA
TAAGAAAATGGTAAATGGGGGAAGAGTTGCGAGCTGGATCTGCATAAATTTTGCGCGCAATGTGCAAGACAATACTGCCC
GTGGCTTCTGCCATGAGCTTGCTCAAATGTGCAACATTTCTGGCATGGCATTCAATCCTGAACCTGTGCTTCCGGCATTT
AGTGGGCGCCCTGATCAGGTAGAGAGGGTGTTGAAAGCGCGTTTCCATGATGCGATGACTAAGCTCCAACCTCAGAAAAG
GGAGCTTGATCTGCTCATTGTCATTCTGCCAGACAACAATGGATCCCTTTATGGTGACCTGAAACGAATCTGTGAGACTG
ATCTTGGGATTGTTTCTCAGTGCTGTCTGACAAAACATGTGTTCAAGATGAGCAAACAGTACCTTGCGAATGTGGCTTTG
AAGATTAATGTGAAGGTTGGAGGGAGGAACACGGTCCTTCTAGATGCAATTTCAAGGCGCATACCGAATGTCAGTGATGT
TCCAACTATCATATTTGGTGCTGATGTCACTCATCCACACCCTGGGGAAGATTCAAGCCCCTCTATTGCAGCTGTTGTTG
CCTCACAAGACTGGCCTGAGATAACAAAGTATGCTGGATTGGTTTGTGCACAAGCCCACCGCCAGGAACTCATCCAAGAT
CTCTACAAGGAGTGGCAGGACCCACAAAGAGGCAAAATGTCTGGCGGCATGATCAAGGAACTGCTGATATCATTCCGCAG
AGCAACTGGACAAAAAGCCACAAAGGATTATTTTCTATAGGGACGGAGTGAGTGAGGGTCAGTTTTATCAAGTCTTACTG
TATGAGCTTGATGCAATTCGTAAGGCATGTGCATCATTGGAGCCAAATTATCAGCCTCCGGTGACATTTGTGGTGGTTCA
AAAACGTCATCACACCCGACTCTTTGCAAACAACCATCATGATCGTAATGCCACCGACAGGAGTGGAAATATACTGCCAG
GCACGGTGGTGGACTCTAAGATTTGTCACCCCACTGAGTTTGATTTCTACTTGTGCAGCCATGCTGGTATTCAAGGTACG
AGCCGTCCGGCCCATTACCATGTGTTGTGGGATGAGAACAAGTTTGCAGCTGATGCTCTGCAATCACTCACAAACAATCT
CTGTTGCACGTATGCAAGGTGCACTCGTTCTGTGTCCATTGTACCACCAGCATACTATGCACATCTGGCTGCCTTCCGTG
CACGGTTCTACATGGAGCCGGACACATCAGACAGTGGATCCATGACTAGCGGCCGTGGTGCAGGGGGGATGGGTGTGAGG
AGCACGCGTGTCCCAGGTGCGAATGCTGCGGTTAGACCCCTGCCTGCTCTCAAGGAGAATGTCAAGCGTGTTATGTTCTA
CTGCTAG
>H._praealtum_AGO1a_clone_23
ATGGTGAGGAAGAGGAGAACTGAACAACCCAGTGCAGGAGAGAGTTCTGGACCTCAAGAAGCCAGTGCTGGAAGAGGCAC
AGTTGCCCAAAGGCCACCACCTCAACAGCCGCAACAACCACCACCACCACAGCCACAACAGCCACAACAACAGCCACCAC
CACAAGGTGGGAGAGGTCGAGGTGGACAAGGTCCTTACCAAGGACAGGGTGGACCACCACAAGGAGGAAGAGGGTGGGGT
CCAAGGCCCACTGCTGGTGGACCTCCACGTGGTCCCAGTGGACCAGTTCAGCAGACTCCAAGAGGACCTGCACCTGTGTA
TGCTGGTGGACCTTCCAAGACACCAACCCCCGAGCTGCACCAAGCAACACAGGCACCCCTGCAACCAGAGTCTGCTGTGG
GCTCATCTTCTAATCAGCCTGTGGTCCCAGAGGCTGTAACTGCTCAGCTTAAAGAGCTCTCTGTACAGCAAGAGGTGGCT
GTTCAAGCCGCACCTGCTTCCAGCAAGTCTTTGAGGTTTCCTTTACGTCCTGGAAAAGGTAGCTCAGGGACAAGGTGCAT
TGTCAAGGCCAACCACTTCTTTGCTGAACTTCCAGACAAGGATTTACACCAATATGATGTTACTATCACACCTGAAGTGA
CCTCACGTGGTGTGAACCGGGCTGTGATGGCACAGCTGGTGAAACTGTACAAAGATTCTCATCTTGGAAAGCGGCTTCCC
GCTTATGATGGAAGAAAGAGTCTCTATACTGCGGGCCCTCTTCCTTTCATCTCTAAAGATTTTAAGATCACTCTCCTTGA
TGAAGACGATGGATCTGGGAGTGCCAAGAGAGAGAGGGACTTCAAGGTTGCAATCAAGCTGGCTTCACGTGCTGACTTGC
ACCACTTGGACATGTTTTTACAGGGAAGGCAGGCTGATGCCCCACAAGAAGCTCTTCAAGTGCTGGATATTGTTCTTCGT
GAGTTGCCTACTAACCGGTACACGCCAGTGAGTCGTTCTTTCTATTCCCCTGATTTGGGACGAAGGCAACCATTGAGTGA
AGGGCTTGAAAGCTGGCGTGGTTTCTACCAGAGCATACGTCCTACTCAAATGGGGCTGTCACTCAATATTGACATGTCCT
CAACTGCCTTCATTGAGCCACCTCCTGTGATTGACTTTGTCACTCAGCTCCTGAACAGGGATGTTTCAGCAAGACCATTA
TCTGATTCTGATAGAGTGAAGATAAAGAAAGCACTTAGAGGAGTGAAGGTGGAAGTAACACACCGTGGAAATATGCGCCG
AAAGTATCGCATATCTGGATTAACATCTCAGGCAACACGAGAACTCAATTTTCCTGTAGATGAAAGAGGTACCATGAAAT
CTGTGGTGGAATACTTCCGTGAGACGTATAGATTTGTGATCCAACACATTCAGTGGCCACGCCTGCAAGTTGGAAATACT
CAGAGGCCCAACTATTTGCCTATGGAGGTCTGCAAGATTGTGGAAGGTCAGAGGTATTCGAAGAGGCTAAATGAGAGACA
AATTACAGCCCTACTCAAAGTCACCTGTCAGCGTCCTCAGGAGAGAGAAGGGGACATCCTTAAGACGGTTACTCACAATG
CTTATGATAAGGATCCTTATGCCAAGGAATTTGGGATTAAAATTAGTCGGAATCTTGCGTCTGTTGAAGCTAGGATTTTA
CCTCCTCCTTGGCTTAAGTACCATGACACAGGCCGTGAAAAGGATTGTCTGCCCCAAGTCGGTCAATGGAATATGATGAA
TAAGAAAATGGTAAATGGGGGAAGAGTTGCGAGCTGGATCTGCATAAATTTTGCGCGCAACGTGCAAGACAATACTGCCC
GTGGCTTCTGCCATGAGCTTGCTCAAATGTGCAACATTTCTGGCATGGCATTCAATCCTGAACCTGTGCTTCCGGCATTT
AGTGGGCGCCCTGATCAGGTAGAGAGGGTGTTGAAAGCGCGTTTCCATGATGCGATGACTAAGCTCCAACCTCAGAAAAG
GGAGCTTGATCTGCTCATTGTCATTCTGCCAGACAACAATGGATCCCTTTATGGTGACCTGAAACGAATCTGTGAGACTG
ATCTTGGGATTGTTTCTCAGTGCTGTCTGACAAAACATGTGTTCAAGATGAGCAAACAGTACCTTGCGAATGTGGCTTTG
AAGATTAATGTGAAGGTTGGAGGGAGGAACACGGTTCTTCTAGATGCAATTTCAAGGCGCATACCGAATGTCAGCGATGT
TCCAACTATCATATTTGGTGCTGATGTCACTCATCCACACCCTGGGGAAGATTCAAGCCCCTCTATTGCAGCTGTTGTTG
CCTCACAAGACTGGCCTGAGATAACAAAGTATGCTGGATTGGTTTGCGCACAAGCCCACCGCCAGGAACTCATCCAAGAT
CTCTACAAGGAGTGGCAGGACCCACAAAGAGGCAAAATGTCTGGCGGCATGATCAAGGAACTGCTGATATCATTCCGCAG
AGCAACTGGACAAAGGCCACAAAGGATTATTTTCTATAGGGACGGAGTGAGTGAGGGTCAGTTTTATCAAGTCTTACTCT
ATGAGCTTGATGCAATTCGTAAGGCATGTGCATCATTGGAGCCAAATTATCAGCCTCCGGTGACATTTGTGGTGGTTCAA
AAACGTCATCACACCCGACTCTTTGCAAACAACCATCATGATCGTAATGCCACCGACAGGAGTGGAAATATACTGCCAGG
CACGGTGGTGGACTCTAAGATTTGTCACCCCACTGAGTTTGATTTCTACTTGTGCAGCCATGCTGGTATTCAAGGTACGA
GCCGTCCGGCCCATTACCATGTGTTGTGGGATGAGAACAAGTTTGCAGCTGATGCTCTGCAATCACTCACAAACAATCTC
TGTTACACGTATGCAAGGTGCACTCGTTCTGTGTCCATTGTACCACCAGCATACTATGCACATCTGGCTGCCTTCCGTGC
ACGGTTCTACATGGAGCCGGACACATCAGACAGTGGGTCCATGACTAGCGGCCGTGGTGCAGGGGGGATGGGTGTGAGGA
GCACGCGTGTCCCAGGTGCGAATGATGCGGTTAGACCCCTGCCTGCTCTCAAGGAGAATGTCAAGCGTGTTATGTTCTAC
TGCTAG
>H._praealtum_AGO1a_clone_21
ATGGTGAGGAAGAGGAGAACTGAACAACCGAGTGCAGGAGAGAGTTCTGGACCTCAAGAAGCCAGTGCTGGAAGAGGAAC
AGTTGCCCAAAGGCCACCACCTCAACAGCCGCAACAACCACCACCACCACAGCCACAACAGCCACAACAACAGCCACCAC
CACAAGGTGGGAGAGGTCGAGGTGGACAAGGTCCTTACCAAGGACAGGGTGGACCACCACAAGGAGGAAGAGGGTGGGGT
CCAAGGCCCACTGCTGGTGGACCTCCACGTGGTCCCAGTGGACCAGTTCAGCAGACTCCAAGAGGACCTGCACCTGTGTA
TGCTGGTGGACCTTCCAAGACACCAACCCCCGAGCTGCACCAAGCAACACAGGCACCCCTGCAACCAGAGTCTGCTGTGG
GCTCATCTTCTAATCAGCCTGTGGTCCCAGAGGCTGTAACTGCTCAGCTTAAAGAGCTCTCTGTACAGCAAGAGGTGGCT
GTTCAAGCCGCACCTGCTTCCAGCAAGTCTTTGAGGTTTCCTTTACGTCCTGGAAAAGGTAGCTCAGGGACAAGGTGCAT
TGTCAAGGCCAACCACTTCTTTGCTGAACTTCCAGACAAGGATTTACACCAATATGATGTTACTATCACACCTGAAGTGA
CCTCACGTGGTGTGAACCGGGCTGTGATGGCACAGCTGGTGAAACTGTACAAAGATTCTCATCTTGGAAAGCGGCTTCCT
GCTTATGATGGAAGAAAGAGTCTCTATACTGCGGGCCCTCTTCCTTCCATCTCTAAAGATTTTAAGATCACTCTCCTTGA
TGAAGACGATGGATCTGGGAGTGCCAAGAGAGAGAGGGACTTCAAGGTTGCAATCAAGCTGGCTTCACGTGCTGACTTGC
ACCACTTGGACATGTTTTTACAGGGAAGGCAGGCTGATGCCCCACAAGAAGCTCTTCAAGTGCTGGATATTGTTCTTCGT
GAGTTGCCTACTAACCGGTACACGCCAGTGAGTCGTTCTTTCTATTCCCCCGATTTGGGACGAAGGCAACCATTGGGTGA
AGGGCTTGAAAGCTGGCGTGGTTTCTACCAGAGCATACGTCCTACTCAAATGGGGCTGTCACTCAATATTGACATGTCCT
CAACTGCCTTCATTGAGCCACTTCCTGTGATTGACTTTGTCACTCAGCTCCTGAACAGGGATGTTTCAGCAAGACCATTA
TCTGATTCTGATAGAGTGAAGATAAAGAAAGCACTTAGAGGAGTGAAGGTGGAAGTAACACACCGTGGAAATATGCGCCG
AAAGTATCGCATATCTGGATTAACATCTCAGGCAACACGAGAACTCAATTTTCCTGTAGATGAAAGAGGTACCATGAAAT
CTGTGGTGGAATACTTCCGTGAGACGTATGGATTTGTGATCCAACACATTCAGTGGCCATGCCTGCAAGTTGGAAATACT
CAGAGGCCCAACTATTTGCCTATGGAGGTCTGCAAGATTGTGGAAGGTCAGAGGTATTCGAAGAGGCTAAATGAGAGACA
AATTACAGCCCTACTCAAAGTCACCTGTCAGCGTCCTCAGGAGAGAGAAGGGGACATCCTTAAGACGGTTACTCACAATG
CTTATGATAAGGATCCTTATGCCAAGGAATTTGGGATTAAAATTAGTCGGAATCTTGCGTCTGTTGAAGCTAGGATTTTA
CCTCCTCCTTGGCTTAAGTACCATGACACAGGCCGTGAAAAGGATTGTCTGCCCCAAGTCGGTCAATGGAATATGATGAA
TAAGAAAATGGTAAATGGGGGAAGAGTTGCGAGCTGGATCTGCATAAATTTTGCGCGCAATGTGCAAGACAATACTGCCC
GTGGCTTCTGCCATGAGCTTGCTCAAATGTGCAACATTTCTGGCATGGCATTCAATCCTGAACCTGTGCTTCCGGCATTT
AGTGGGCGCCCTGATCAGGTAGAGAGGGTGTTGAAAGCGCGTTTCCATGATGCGATGACTAAGCTCCAACCTCAGAAAAG
GGAGCTTGATCTGCTCATTGTCATTCTGCCGGACAACAATGGATCCCTTTATGGTGACCTGAAACGAATCTGTGAGACTG
ATCTTGGGATTGTTTCTCAGTGCTGTCTGACAAAACATGTGTTCAAGATGAGCAAACAGTACCTTGCGAATGTGGCTTTG
AAGATTAATGTGAAGGTTGGAGGGAGGAACACGGTTCTTCTAGATGCAATTTCAAGGCGCATACCGAATGTCAGCGATGT
TCCAACTATCATATTTGGTGCTGATGTCACTCATCCACACCCTGGGGAAGATTCAAGCCCCTCTATTGCAGCTGTTGTTG
CCTCACAAGACTGGCCTGAGATAACAAAGTATGCTGGATGGTTTGCGCACAAGCCCACCGCCAGGAACTCATCCAAGATC
TCTACAAGGAGTGGCAGGACCCACAAAGAGGCAAAATGTCTGGCGGCATGATCAAGGAACTGCTGATATCATTCCGCAGA
GCAACTGGACAAAAGCCACAAAGGATTATTTTCTATAGGGACGGAGTGAGTGAGGGTCAGTTTTATCAAGTCTTACTCTA
TGAGCTTGATGCAATTCGTAAGGCATGTGCATCATTGGAGCCAAATTATCAGCCTCCGGTGACATTTGTGGTGGTTCAAA
AACGTCATCACACCCGACTCTTTGCAAACAACCATCATGATCGTAATGCCACCGACAGGAGTGGAAATATACTGCCAGGC
ACGGTGGTGGACTCTAAGATTTGTCACCCCACTGAGTTTGATTTCTACTTGTGCAGCCATGCTGGTATTCAAGGTACGAG
CCGTCCGGCCCATTACCATGTGTTGTGGGATGAGAACAAGTTTGCAGCTGATGCTCTGCAATCACTCACAAACAATCTCT
GTTACACGTATGCAAGGTGCACTCGTTCTGTGTCCATTGTACCACCAGCATACTATGCACATCTGGCTGCCTTCCGTGCA
CGGTTCTACATGGAGCCAGACACATCAGACAGTGGGTCCATGACTAGCGGCCGTGGTGCAGGAGGGATGGGTGTGAGGAG
CACGCGTGTCCCAGGTGCGAATGCTGCGGTTAGACCCCTGCCTGCTCTCAAGGAGAATGTCAAGCGTGTTATGTTCTACT
GCTAG
>H._praealtum_AGO1a_clone_20
ATGGTGAGGAAGAGGAGAACTGAACAACCGAGTGCAGGAGAGAGTTCTAGACCCCAAGAAGCCAGTGCTGGAAGAGGAAC
AGTTGCCCAAAGGCCACCACCACAACAGCCGCAACAACAACCACCACCACAACAGCCACCACAACAGCCACAACAACAGC
CACCACCACAAGGTGGGAGAGGTCGAGGTGGACAAGGTCCTTACCAAGGACAGGGTGGACCACCACAAGGAGGAAGAGGG
TGGGGTCCAAGGCCCACTGCTGGTGGACCTCCACGTGGCGGCATGACTCACAGTGGACCGGTTCAGCAGACTCCAAGAGG
ACCTGCACCTGTGTATGCTGGTGGACCTTCCAAGACACCAACCCCCGAGCTGCACCAAGCAACACAGGCACCCCTGCAAC
CAGAGTCTGCTGTGGGCTCATCTTCTAATCAGCCTGTGGTCCCAGAGGCTGTAACTGCTCAGCTTAAAGAGCTCTCGGTA
CAGCAAGAGGTGGCTGTTCAAGCTGCACCTGCTTCCAGCAAGTCCTTGAGGTTTCCTTTACGTCCTGGAAAAGGTAGCTC
AGGGACAAGGTGCATTGTCAAGGCCAACCACTTCTTTGCTGAACTTCCAGACAAGGATTTACACCAATATGATGTTACTA
TCACACCTGAAGTGACCTCACGTGGTGTGAACCGGGCTGTGATGGCACAGTTGGTGAAGCTGTACAAAGATTCTCATCTT
GGAAAGCGGCTACCTGCTTATGATGGAAGAAAGAGTCTTTATACTGCGGGCCCTCTTCCTTTCATCTCTAAAGATTTTAA
GATCACTCTCCTTGATGAAGATGATGGATCAGGGAGTGCCAAGAGAGAGAGGGACTTCAAGGTTGCAATCAAGCTGGCTT
CACGTGCTGACTTGCACCACTTGGACATGTTTTTACAGGGAAGGCAGGCTGATGCCCCACAAGAAGCTCTTCAAGTGCTG
GATATTGTTCTTCGTGAGTTGCCTACTAACCGGTACACGCCAGTGAGTCGTTCTTTCTATTCCCCTGATTTGGGACGAAG
GCAACCATTGGGTGAAGGGCTTGAAAGCTGGCGTGGTTTCTACCAGAGCATACGTCCTACTCAAATGGGGCTGTCACTCA
ATATTGACATGTCCTCAACTGCCTTCATTGAGCCACTTCCTGTGATTGACTTTGTCACTCAGCTCCTGAACAGGGATGTT
TCAGCAAGACCATTATCTGATTCTGATAGAGTGAAGATAAAGAAAGCACTTAGAGGAGTGAAGGTGGAAGTAACACACCG
TGGAAATATGCGCCGAAAGTATCGCATATCTGGATTAACATCTCAGGCAACACGAGAACTCAATTTTCCTGTAGATGAAA
GAGGTACTATGAAATCTGTGGTGGAATACTTCCGTGAGACGTATGGATTTGTGATCCAACACATTCAGTGGCCATGCCTG
CAAGTTGGAAATACTCAGAGGCCCAACTATTTGCCTATGGAGGTCTGCAAGATTGTGGAAGGTCAGAGGTATTCGAAGAG
GCTAAATGAGAGACAAATTACAACCCTACTCAAAGTCACCTGTCAGCGTCCTCAGGAGAGAGAAGGGGACATCCTTAAGA
CGGTTACTCACAATGCTTATGATAAGGATCCTTATGCCAAGGAATTTGGGATTAAAATTAGTCGGAATCTTGTGTCTGTT
GAAGCTAGGATTTTACCTCCTCCTTGGCTTAAGTACCATGACACAGGCCGTGAAAAGGATTGTCTGCCCCAAGTCGGTCA
ATGGAATATGATGAATAAGAAAATGGTAAATGGGGGAAGAGTTGCGAGCTGGATCTGCATAAATTTTGCGCGCAATGTGC
AAGACAATACTGCCCGTGGTTTCTGCCATGAGCTTGCTCAAATGTGCAACATTTCTGGCATGGCATTCAATCCTGAACCT
GTGCTTCCGGCATTTAGTGGGCGCCCTGATCAGGTAGAGAGGGTGTTGAAAGCGCGTTTCCATGATGCGATGACTAAGCT
CCAACCTCAGAAAAGGGAGCTTGATCTGCTCATTGTCATTCTGCCAGACAACAATGGATCCCTTTATGGTGACCTGAAAC
GAATCTGTGAGACTGATCTTGGGATTGTTTCTCAGTGCTGTCTGACAAAACATGTGTTCAAGATGAGCAAACAGTACCTT
GCGAATGTGGCTTTGAAGATTAATGTGAAGGTTGGAGGGAGGAACACGGTCCTTCTAGATGCAATTTCAAGGCGCATACC
GAATGTCAGCGATGTTCCAACTATCATATTTGGTGCTGATGTCACTCATCCACACCCTGGGGAAGATTCAAGCCCCTCTA
TTGCAGCTGTTGTTGCCTCACAAGACTGGCCTGAGATAACAAAGTATGCTGGATTGGTTTGTGCACAAGCCCACCGCCAG
GAACTCATCCAAGATCTCTACAAGGAGTGGCAGGACCCACAAAGAGGCAAAATGTCTGGCGGCATGATCAAGGAACTGCT
GATATCATTCCGCAGAGCAACTGGACAAAAGCCACAAAGGATTATTTTCTATAGGGACGGAGTGAGTGAGGGTCAGTTTT
ATCAAGTCTTACTCTATGAGCTTGATGCAATTCGTAAGGCATGTGCATCATTGGAGCCAAATTATCAGCCTCCGGTGACA
TTTGTGGTGGTTCAAAAACGTCATCACACCCGACTCTTTGCAAACAACCATCATGGTCGTAATGCCACCGACAGGAGTGG
AAATATACTGCCAGGCACGGTGGTGGACTCTAAGATTTGTCACCCCACTGAGTTTGATTTCTACTTGTGCAGCCATGCTG
GTATTCAAGGTACGAGCCGTCCGGCCCATTACCATGTGTTGTGGGATGAGAACAAGTTTGCAGCTGATGCTCTGCAATCA
CTCACAAACAATCTCTGTTACACGTATGCAAGGTGCACTCGTTCTGTGTCCATTGTACCACCAGCATACTATGCACATCT
GGCTGCCTTCCGTGCACGGTTCCACATGGAGCCGGACACATCAGACAGTGGGTCCATGACTAGCGGCCGTGGTGCAGGGG
GGATGGGTGTGAGGAGCACGCGTGTCCCAGGTGCGAATGATGCGGTTAGACCCCTGCCTGCTCTCAAGGAGAATGTCAAG
CGTGTTATGTTCTACTGCTAG
>H._praealtum_AGO1a_clone_19
ATGGTGAGGAAGAGGAGAACTGAACAACCGAGTGCAGGAGAGAGTTCTAGACCCCAAGAAGCCAGTGCTGGAAGAGGAAC
AGTTGCCCAAAGGCCACCACCACAACAGCCGCAACAACAACCACCACCACAACAGCCACCACAACAGCCACAACAACAGC
CACCACCACAAGGTGGGAGAGGTCGAGGTGGACAAGGTCCTTACCAAGGACAGGGTGGACCACCACAAGGAGGAAGAGGG
TGGGGTCCAAGGCTCACTGCTGGTGGACCTCCACGTGGCGGCATGACTCACAGTGGACCGGTTCAGCAGACTCCAAGAGG
ACCTGCACCTGTGTATGCTGGTGGACCTTCCAAGACACCAACCCCCGAGCTGCACCAAGCAACACAGGCACCCCTGCAAC
CAGAGTCTGCTGTGGGCTCATCTTCTAATCAGCCTGTGGTCCCAGAGGCTGTAACTGCTCAGCTTAAAGAACTCTCGGTA
CAGCAAGAGGTGGCTGTTCAAGCTGCACCTGCTTCCAGCAAGTCCTTGAGGTCTCCTTTACGTCCTGGAAAAGGTAGCTC
AGGGACAAGGTGCATTGTCAAGGCCAACCACTTCTTTGCTGAACTTCCAGACAAGGATTTACACCAATATGATGTTACTA
TCACACCTGAAGTGACCTCACGTGGTGTGAACCGGGCTGTGATGGCACAGTTGGTGAAGCTGTACAAAGATTCTCATCTT
GGAAAGCGGCTACCTGCTTATGATGGAAGAAAGAGTCTTTATACTGCGGGCCCTCTTCCTTTCATCTCTAAAGATTTTAA
GATCACTCTCCTTGATGAAGATGATGGATCAGGGAGTGCCAAGAGAGAGAGGGACTTCAAGGTTGCAATCAAGCTGGCTT
CACGTGCTGACTTGCACCACTTGGACATGTTTTTACAGGGAAGGCAGGCTGATGCCCCACAAGAAGCTCTTCAAGTGCTG
GATATTGTTCTTCGTGAGTTGCCTACTAACCGGTACACGCCAGTGGGCCGCTCTTTCTATTCCCCTGATTTGGGACGAAG
GCAACCGTTGGGTGACGGGCTTGAAAGCTGGCGTGGTTTCTACCAGAGCATACGTCCTACTCAAATGGGGCTGTCACTCA
ATATTGACATGTCCTCAACTGCCTTCATTGAGCCACTTCCTGTGATTGACTTTGTCACTCAGCTCCTGAACAGGGATGTT
TCAGCAAGACCATTATCTGATTCTGATAGAGTGAAGATAAAGAAAGCACTAAGAGGAGTGAAGGTGGAAGTAACACACCG
TGGAAATATGCGCCGCAGGTATCGCATATCTGGATTGACATCTCAGGCAACAAGAGAACTCAATTTCCCTGTAGATGAAA
GAGGTACTATGAAATCTGTTGTGGAATACTTCCGTGAGACGCATGGATTTGTGATCCAGCACCTTCAGTGGCCATGCCTG
CAAGTTGGAAATACTCAAAGGCCCAACTATTTGCCTATGGAGGTTTGCAAGATTGTGGAAGGGCAGAGGTATTCAAAGAG
GCTAAATGAGAGGCAGATTACAGCCCTACTCAAAGTGACCTGTCAGCGTCCTCAGGAGAGAGAAGGGGGCATCCTAAAGA
CGGTTACTCACAATGCTTATGATAAGGATCCTTATGCAAAGGAATTCGGGATAAAAATCAGTCGGAATCTTGCCTCTGTT
GAAGCTAGGATTTTACCTCCTCCTTGGCTCAAGTACCATGACACAGGCCGTGAAAAGGACTGTCTTCCCCAAGTTGGTCA
ATGGAATATGATGAACAAGAAAATGGTGAATGGGGGAAGAGTTGCGAGCTGGATCTGCATAAATTTTGCACGCAATGTGC
AAGACAATACTGCCCGTGGTTTCTGCCATGAGCTTGCTCAAATGTGTAACCTTTCTGGCATGGCATTTAATCCTGAACCT
GTGCTTCCGGCATTTAGCGGGCGTCCTGATCAGGTGGAGAGAGTGTTGAAAGCCCGTTTCCATGATGCGATGACTAAGCT
CCAACCTCAGAAAAGGGAGCTTGATCTGCTCATTGTCATTCTGCCAGACAACAATGGATCCCTTTATGGTGACCTGAAAC
GAATCTGTGAGACTGATCTTGGCATTGTTTCTCAGTGCTGTCTGACAAAACATGTTTTTAAGATGAGCAAACAGTATCTT
GCAAATGTGGCTTTGAAGATTAACGTCAAGGTTGGAGGGAGGAACACGGCCCTTCTTGATGCAATTTCAAGGCGCATACC
GAATGTCAGCGATGTTCCAACTATCATATTTGGTGCTGATGTCACCCATCCACACCCTGGGGAAGATTCAAGCCCCTCTA
TTGCAGCTGTTGTTGCCTCACAAGACTGGCCTGAGATGACAAAGTATGCTGGGTTGGTTTGTGCTCAAGCCCACCGCCAA
GAAATCATCCAAGATCTGTATAAAGAGTGGCAGGACCCACAACGAGGCAAAATGTCTGGTGGCATGATCAAAGAATTGCT
GATATCATTCCGCAGAGCAACTGGACAAAAGCCACAAAGGATTATTTTCTATAGGGACGGAGTGAGCGAGGGTCAGTTTT
ATCAAGTCTTACTCTATGAGCTTGATGCAATTCGTAAGGCATGTGCATCGTTGGAGCCAGATTATCAGCCTCCGGTGACA
TTTGTGGTGGTTCAAAAACGTCATCACACCCGACTCTTTGCCAACAACCATCATGACCGTAATGCCACTGACAGGAGTGG
AAATATACTGCCAGGCACGGTGGTCGACTCTAAGATTTGTCACCCCACAGAGTTCGACTTCTACTTGTGCAGCCACGCCG
GTATTCAAGGTACGAGCCGTCCGACCCATTACCATGTGTTGTGGGATGATAACAAGTTTGCAGCTGATGCTCTGCAATCG
CTCACAAACAATCTCTGTTACACGTATGCAAGGTGCACTCGTTCTGTCTCCATTGCACCACCGGCATACTATGCACATCT
GGCTGCGTTCCGTGCACGGTTCTACATGGAGCCGGACACATCTGACAGCGGGTCCATGAGTGGTGCAGGAACGGGGGTGA
GGAGCCCGGGGGCAAATGCTGCAGTTAGACCCCTGTCAAATGATTGCCCATGCCATTTTGTGTGCTGGATAAAAATTACA
ATTTACATTCTATCCCCCCTACCCTATTGTATCGTTTGTGTGGTTGTCAAACCTAAAACTTAAGGGCGAATTCGTTTAAA
CCTGCAGGACTAGTCCCTTTAGTGAGGCTATCTAGCAGCCCC
>H._praealtum_AGO1a_clone_18
ATGGTGAGGAAGAGGAGAACTGAACAACCGAGTGCAGGAGAGAGTTCTAGACCCCAAGAAGCCAGTGCTGGAAGAGGAAC
AGTTGCCCAAAGGCCACCACCACAACAGCCGCAACAACAACCACCACCACAACAGCCACCACAACAGCCACAACAACAGC
CACCACCACAAGGTGGGAGAGGTCGAGGTGGACAAGGTCCTTACCAAGGACAGGGTGGACCACCACAAGGAGGAAGAGGG
TGGGGTCCAAGGCCCACTGCTGGTGGACCTCCACGTGGCGGCATGACTCACAGTGGACCGGTTCAGCAGACTCCAAGAGG
ACCTGCACCTGTGTATGCTGGTGGACCTTCCAAGACACCAACCCCCGAGCTGCACCAAGCAACACAGGCACCCCTGCAAC
CAGAGTCTGCTGTGGGCTCATCTTCTAATCAGCCTGTGGTCCCAGAGGCTGTAACTGCTCAGCTTAAAGAGCTCTCGGTA
CAGCAAGAGGTGGCTGTTCAAGCTGCACCTGCTTCCAGCAAGTCCTTGAGGTTTCCTTTACGTCCTGGAAAAGGTAGCTC
AGGGACAAGGTGCATTGTCAAGGCCAACCACTTCTTTGCTGAACTTCCAGACAAGGATTTACACCAATATGATGTTACTA
TCACACCTGAAGTGACCTCACGTGGTGTGAACCGGGCTGTGATGGCACAGTTGGTGAAGCTGTACAAAGATTCTCATCTT
GGAAAGCGGCTACCTGCTTATGATGGAAGAAAGAGTCTTTATACTGCGGGCCCTCTTCCTTTCATCTCTAAAGATTTTAA
GATCACTCTCCTTGATGAAGATGATGGATCAGGGAGTGCCAAGAGAGAGAGGGACTTCAAGGTTGCAATCAAGCTGGCTT
CACGTGCTGACTTGCACCACTTGGACATGTTTTTACAGGGAAGGCAGGCTGATGCCCCACAAGAAGCTCTTCAAGTGCTG
GATATTGTTCTTCGTGAGTTGCCTACTAACCGGTACACGCCAGTGAGTCGTTCTTTCTATTCCCCTGATTTGGGACGAAG
GCAACCATTGGGTGAAGGGCTTGAAAGCTGGCGTGGTTTCTACCAGAGCATACGTCCTACTCAAATGGGGCTGTCACTCA
ATATTGACATGTCCTCAACTGCCTTCATTGAGCCACTTCCTGTGATTGACTTTGTCACTCAGCTCCTGAACAGGGATGTT
TCAGCAAGACCATTATCTGATTCTGATAGAGTGAAGATAAAGAAAGCACTTAGAGGAGTGAAGGTGGAAGTAACACACCG
TGGAAATATGCGCCGAAAGTATCGCATATCTGGATTAACATCTCAGGCAACACGAGAACTCAATTTTCCTGTAGATGAAA
GAGGTACTATGAAATCTGTGGTGGAATACTTCCGTGAGACGTATGGATTTGTGATCCAACACATTCAGTGGCCATGCCTG
CAAGTTGGAAATACTCAGAGGCCCAACTATTTGCCTATGGAGGTCTGCAAGATTGTGGAAGGTCAGAGGTATTCGAAGAG
GCTAAATGAGAGACAAATTACAACCCTACTCAAAGTCACCTGTCAGCGTCCTCAGGAGAGAGAAGGGGACATCCTTAAGA
CGGTTACTCACAATGCTTATGATAAGGATCCTTATGCCAAGGAATTTGGGATTAAAATTAGTCGGAATCTTGCGTCTGTT
GAAGCTAGGATTTTACCTCCTCCTTGGCTCAAGTACCATGACACAGGCCGTGAAAAGGACTGTCTTCCCCAAGTTGGCCA
ATGGAATATGATGAACAAGAAAATGGTGAATGGGGGAAGAGTTGCGAGCTGGATCTGCATAAATTTTGCGCGCAATGTGC
AAGACAATACTGCCCGCGGTTTCTGCCATGAGCTTGCTCAAATGTGTAACCTTTCTGGCATGGCATTTAATCCTGAACCT
GTGCTTCCGGCATTTAGCGGGCGTCCTGATCAGGTGGAGAGAGTGTTGAAAGCCCGTTTCCATGATGCGATGACTAAGCT
CCAACCTCAGAAAAGGGAGCTTGATCTGCTCATTGTCATTCTGCCAGACAACAATGGATCCCTTTATGGTGACCTGAAAC
GAATCTGTGAGACTGATCTTGGCATTGTTTCTCAGTGCTGTCTGACAAAACATGTTTTTAAGATGAGCAAACAGTATCTT
GCAAATGTGGCTTTGAAGATTAACGTCAAGGTTGGAGGGAGGAACACGGTCCTTCTTGATGCAATTTCAAGGCGCATACC
GAATGTCAGCGATGTTCCAACTATCATATTTGGTGCTGATGTCACCCATCCACACCCTGGGGAAGATTCAAGCCCCTCTA
TTGCAGCTGTTGTTGCCTCACAAGACTGGCCTGAGATAACAAAGTATACTGGGTTGGTTTGTGCTCAAGCCCACCGCCAA
GAAATCATCCAAGATCTGTATAAAGAGTGGCAGGACCCACAACGAGGCAAAATGTCTGGTGGCATGATCAAAGAATTGCT
GATATCATTCCGCAGAGCAACTGGACAAAAGCCACAAAGGATTATTTTTTATAGGGACGGAGTGAGCGAGGGTCAGTTTT
ATCAAGTCTTACTCTATGCGCTTGATGCAATTCGTAAGGCATGTGCATCGTTGGAGCCAGATTATCAGCCTCCGGTGACA
TTTGTGGTGGTTCAAAAACGTCATCACACCCGACTCTTTGCCAACAACCATCATGACCGTAATGCCACTGACAGGAGTGG
AAATATACTGCCAGGCACGGTGGTCGACTCTAAGATTTGTCACCCCACAGAGTTCGACTTCTACTTGTGCAGCCACGCCG
GTATTCAAGGTACGAGCCGTCCGGCCTATTACCATGTGTTGTGGGATGATAACAAGTTTGCAGCTGATGCTCTGCAATCG
CTCTCAAACAATCTCTGTTACACGTATGCAAGGTGCACTCGTTCTGTCTCCATTGTACCACCGGCATACTATATGCACAT
CTGGCTGCCTTCCGTGCACGGTTCTACATGGAGCCGGACACATCAGACAGTGGGTCCATGACTAGCGGCCGTGGTGCAGG
GGGGATGGGTGTGAGGAGCACGCGTGTCCCAGGTGCGAATGATGCGGTTAGACCCCTGCCTGCTCTCAAGGAGAATGTCA
AGCGTGTTATGTTCTACTGCTAG
>H._praealtum_AGO1a_clone_17
ATGGTGAGGAAGAGGAGAACTGAACAACCCAGTGCAGGAGAGAGTTCTGGACCTCAAGAAGCCAGTGCTGGAAGAGGCAC
AGTTGCCCAAAGGCCACCACCTCAACAGCCGCAACAACCACCACCACCACAGCCACAACAGCCACAACAACAGCCACCAC
CACAAGGTGGGAGAGGTCGAGGTGGACAAGGTCCTTACCAAGGACAGGGTGGACCACCACAAGGAGGAAGAGGGTGGGGT
CCAAGGCCCACTGCTGGTGGACCTCCACGTGGTCCCAGTGGACCAGTTCAGCAGACTCCAAGAGGACCTGCACCTGTGTA
TGCTGGTGGACCTTCCAAGACACCAACCCCCGAGCTGCACCAAGCAACACAGGCACCCCTGCAACCAGAGTCTGCTGTGG
GCTCATCTTCTAATCAGCCTGTGGTCCCAGAGGCTGTAACTGCTCAGCTTAAAGAGCTCTCTGTACAGCAAGAGGTGGCT
GTTCAAGCCGCACCTGCTTCCAGCAAGTCTTTGAGGTTTCCTTTACGTCCTGGAAAAGGTAGCTCAGGGACAAGGTGCAT
TGTCAAGGCCAACCACTTCTTTGCTGAACTTCCAGACAAGGATTTACACCAATATGATGTTACTATCACACCTGAAGTGA
CCTCACGTGGTGTGAACCGGGCTGTGATGGCACAGCTGGTGAAACTGTACAAAGATTCTCATCTTGGAAAGCGGCTTCCT
GCTTATGATGGAAGAAAGAGTCTCTATACTGCGGGCCCTCTTCCTTTCATCTCTAAAGATTTTAAGATCACTCTCCTTGA
TGAAGACGATGGATCTGGGAGTGCCAAGAGAGAGAGGGACTTCAAGGTTGCAATCAAGCTGGCTTCACGTGCTGACTTGC
ACCACTTGGACATGTTTTTACAGGGAAGGCAGGCTGATGCCCCACAAGAAGCTCTTCAAGTGCTGGATATTGTTCTTCGT
GAGTTGCCTACTAACCGGTACACGCCAGTGAGTCGTTCTTTCTATTCCCCTGATTTGGGACGAAGGCAACCATTGGGTGA
AGGGCTTGAAAGCCGGCGTGGTTTCTACCAGAGCATACGTCCTACTCAAATGGGGCTGTCACTCAATATTGACATGTCCT
CAACTGCCTTCATTGAGCCACTTCCTGTGATTGACTTTGTCACTCAGCTCCTGAACAGGGATGTTTCAGCAAGACCATTA
TCTGATTCTGATAGAGTGAAGATAAAGAAAGCACTTAGAGGAGTGAAGGTGGAAGTAACACACCGTGGAAATATGCGCCG
AAAGTATCGCATATCTGGATTAACATCTCAGGCAACACGAGAACTCAATTTTCCTGTAGATGAAAGAGGTACCATGAAAT
CTGTGGTGGAATACTTCCGTGAGACGTATGGATTTGTGATCCAACACATTCAGTGGCCATGCCTGCAAGTTGGAAATACT
CAGAGGCCCAACTATTTGCCTATGGAGGTCTGCAAGATTGTGGAAGGTCAGAGGTATTCGAAGAGGCTAAATGAGAGACA
AATTACAGCCCTACTCAAAGTCACCTGTCAGCGTCCTCAGGAGAGAGAAGGGGACATCCTTAAGACGGTTACTCACAATG
CTTATGATAAGGATCCTTATGCCAAGGAATTTGGGATTAAAATTAGTCGGAATCTTGCGTCTGTTGAAGCTAGGATTTTA
CCTCCTCCTTGGCTTAAGTACCATGACACAGGCCGTGAAAAGGATTGTCTGCCCCAAGTCGGTCAATGGAATATGATGAA
TAAGAAAATGGTAAATGGGGGAAGAGTTGCGAGCTGGATCTGCATAAATTTTGCGCGCAATGTGCAAGACAATACTGCCC
GTGGCTTCTGCCATGAGCTTGCTCAAATGTGCAACATTTCTGGCATGGCATTCAATCCTGAACCTGTGCTTCCGGCATTT
AGTGGGCGCCCTGATCAGGTAGAGAGGGTGTTGAAAGCGCGTTTCCATGATGCGATGACTAAGCTCCAACCTCAGAAAAG
GGAGCTTGATCTGCTCATTGTCATTCTGCCAGACAACAATGGATCCCTTTATGGTGACCTGAAACGAATCTGTGAGACTG
ATCTTGGGATTGTTTCTCAGTGCTGTCTGACAAAACATGTGTTCAAGATGAGCAAACAGTACCTTGCGAATGTGGCTTTG
AAGATTAATGTGAAGGTTGGAGGGAGGAACACGGTTCTTCTAGATGCAATTTCAAGGCGCATACCGAATGTCAGCGATGT
TCCAACTATCATATTTGGTGCTGATGTCACTCATCCACACCCTGGGGAAGATTCAAGCCCCTCTATTGCAGCTGTTGTTG
CCTCACAAGACTGGCCTGAGATAACAAAGTATGCTGGATTGGTTTGCGCACAAGCCCACCGCCAGGAACTCATCCAAGAT
CTCTACAAGGAGTGGCAGGACCCACAAAGAGGCAAAATGTCTGGCGGCATGATCAAGGAACTGCTGATATCATTCCGCAG
AGCAACTGGACAAAAGCCACAAAGGATTATTTTCTATAGGGACGGAGTGAGTGAGGGTCAGTTTTATCAAGTCTTACTCT
ATGAGCTTGATGCAATTCGTAAGGCATGTGCATCATTGGAGCCAAATTATCAGCCTCCGGTGACATTTGTGGTGGTTCAA
AAACGTCATCACACCCGACTCTTTGCAAACAACCATCATGATCGTAATGCCACCGACAGGAGTGGAAATATACTGCCAGG
CACGGTGGTGGACTCTAAGATTTGTCACCCCACTGAGTTTGATTTCTACTTGTGCAGCCATGCTGGTATTCAAGGTACGA
GCCGTCCGGCCCATTACCATGTGTTGTGGGATGAGAACAAGTTTGCAGCTGATGCTCTGCAATCACTCACAAACAATCTC
TGTTACACGTATGCAAGGTGCACTCGTTCTGTGTCCATTGTACCACCAGCATACTATGCACATCTGGCTGCCTTCCGTGC
ACGGTTCTACATGGAGCCAGACACATCAGACAGTGGGTCCATGACTAGCGGCCGTGGTGCAGGAGGGATGGGTGTGAGGA
GCACGCGTGTCCCAGGTGCGAATGCTGCGGTTAGACCCCTGCCTGCTCTCAAGGAGAATGTCAAGCGTGTTATGTTCTAC
TGCTAG
>H._praealtum_AGO1a_clone_15
ATGGTGAGGAAGAGGAGAACTGAACAACCGAGTGCAGGAGAGAGTTCCGGACGCCAAGAAGCCAGTGCTGGAAGAGGAAC
AGTTGCCCAAAGGCCACCACCACAACAGCCGCAACAACAACCACCACCACAACAGACACCACAACAGCCACCACCACAAG
GTGGGAGAGGTCGAGGTGGACAAGGTCCTAACCAAGGACAGGGTGGACCACCACAAGGAGGAAGAGGGTGGGGTCCAAGG
CCCACTGCTGGTGGACCTCCACGTGGTGGCATGACTCCCAGTGGACCGGTTCAGCAGACTCCAAGAGGACCTGCACCTGT
GTATGCTGGTGGACCTTTTAAGACACCAACCCCCGAGCTGCACCAAGCAACACAGGCACCCCTGCAACCAGAGTCTGCTG
TGGGCTCATCTTCTAATCAGCCTGTGGTCCCAGAGGCTGTAACTGCTCAGCTTAAAGAGCTCTCTGTACAGCAAGAGGTG
GCTGTTACACCTGCTTCCAGCAAGGCTTTGAGGTTTCCTTTACGTCCTGGAAAAGGTAGCTCAGGGACAAGGTGCATTGT
GAAAGCCAACCACTTTTTTGCTGAACTTCCTGACAAGGATTTACATCAATATGATGTTACTATCACACCTGAAGTGACCT
CACGTGGTGTGAACCGGGCTGTGATGGCACAGTTGGTGAAACTGTACAAAGATTCTCATCTTGGAAAGCGGCTACCTGTT
TATGATGGAAGAAAGAGTCTTTACACTGCAGGCCCTCTGCCTTTCATCTCTAAAGATTTTAAGATCACTCTCCTTGATGA
AGATGATGGATCAGGGAGTGCCAAGAGAGAGAGGGACTTCAAGGTTGCAGTTAAGCTGGCTTCACGTGTTGATTTGCACC
ACTTGGACATGTTCTTACAGGGAAGGCAGGCGGATGCCCCACAAGAAGCTCTTCAAGTGCTGGATATTGTTCTTCGTGAG
TTGCCTACTAACCGGTACACGCCAGTGAGCCGTTCTTTCTATTCCCCTGATTTGGGACGAAGGCAACCGTTGGGTGAAGG
GCTTGAAAGCTGGCGTGGTTTCTACCAGAGCATACGCCCTACTCAAATGGGGTTGTCCCTCAACATTGACATGTCATCTG
CTGCCTTCATTGAGCCACTTCCTGTGATTGACTTTGTCACTCAGCTCCTGAACAGGGATGTTTCAGCAAGACCATTATCT
GACTCTGATAGAGTGAAGATAAAGAAAGCCCTAAGAGGAGTGAAGGTGGAAGTAACACACCGTGGAAATATGCGCTGCAG
GTATCGCATATCTGGATTGACATCTCAGGCAACAAGAGAACTCAATTTCCCTGTAGATGAAAGAGGTACTATGAAATCTG
TTGTGGAATACTTCCGTGAGACGTATGGATTTGTGATCCAGCACCTTCAGTGGCCATGCCTGCAAGTTGGAAATACTCAA
AGGCCCAACTATTTGCCTATGGAGGTCTGCAAGATTGTGGAAGGGCAGAGGTATTCAAAGAGGCTAAATGAGAGGCAGAT
TACAGCCCTACTCAAAGTGACCTGTCAGCGTCCTCAGGAGAGAGAAGGGGACATCCTAAAGACGGTTTCTCACAATGCTT
ATGATAAGGATCCTTATGCAAAGGAATTCGGGATAAAAATCAGTCGGAATCTTGCCTCTGTTGAAGCTAGGATTTTACCT
CCTCCTTGGCTCAAGTACCATGACACAGGCCGTGAAAAGGACTGTCTTCCCCAAGTTGGCCAATGGAATATGGTGAACAA
GAAAATGGTGAATGGGGGAAGAGTTGCGAGCTGGATCTGCATAAATTTTGCGCGCAATGTGCAAGACAATACTGCCCGTG
GTTTCTGCCATGAGCTTGCTCAAATGTGCAACATTTCTGGCATGGCATTCAATCCTGAACCTGTGCTTCCGGCATTTAGT
GGGCGCCCTGATCAGGTAGAGAGGGTGTTGAAAGCGCGTTTCCATGATGCGATGACTAAGCTCCAACCTCAGAAAAGGGA
GCTTGATCTGCTCATTGTCATTCTGCCAGACAACAATGGATCCCTTTATGGTGACCTGAAACGAATCTGTGAGACTGATC
TTGGGATTGTTTCTCAGTGCTGTCTGACAAAACATGTGTTCAAGATGAGCAAACAGTACCTTGCGAATGTGGCTTTGAAG
ATTAATGTGAAGGTTGGAGGGAGGAACACGGTCCTTCTAGATGCAATTTCAAGGCGCATACCGAATGTCAGTGATGTTCC
AACTATCATATTTGGTGCTGATGTCACTCATCCACACCCTGGGGAAGATTCAAGCCCCTCTATTGCAGCTGTTGTTGCCT
CACAAGACTGGCCTGAGATAACAAAGCATGCTGGATTGGTTTGTGCACAAGCCCACCGCCAGGAACTCATCCAAGATCTC
TACAAGGAGTGGCAGGACCCACAAAGGGGCAAAATGTCTGGCGGCATGATCAAGGAACTGCTGATATCATTCCGCAGAGC
AACTGGACAAAAGCCACAAAGGGTTATTTTCTATAGGGACGGAGTGAGTGAGGGTCAGTTTTATCAAGTCTTACTGTATG
AGCTTGATGCAATTCGTAAGGCATGTGCATCATTGGAGCCAAATTATCAGCCTCCGGTGACATTTGTGGTGGTTCAAAAA
CGTCATCACACCCGACTCTTTGCAAACAACCATCATGATCGTAATGCCACCGACAGGAGTGGAAATATACTGCCAGGCAC
GGTGGTGGACTCTAAGATTTGTCACCCCACTGAGTTTGATTTCTACTTGTGCAGCCATGCTGGTATTCAAGGTACGAGCC
GTCCGGCCCATTACCATGTGTTGTGGGATGAGAACAAGTTTGCAGCTGATGCTCTGCAATCACTCACAAACAATCTCTGT
TACACGTATGCAAGGTGCACTCGTTCTGTGTCCATTGTACCACCAGCATACTATGCACATCTGGCTGCCTTCCGTGCACG
GTTCTACATGGAGCCGGACACATCAGACAGTGGATCCATGACTAGCGGCCGTGGTGCAGGGGGGATGGGTGTGAGGAGCA
CGCGTGTCCCAGGTGCGAATGCTGCGGTTAGACCCCTGCCTGCTCTCAAGGAGAATGTCAAGCGTGTTATGTTCTACTGC
TAG
>H._praealtum_AGO1a_clone_14
ATGGTGAGGTAGAGGAGAACTGAACAACCGAGTGCAGGAGAGAGTTCTAGACCCCAAGAAGCCAGTGCTGGAAGAGGAAC
AGTTGCCCAAAGGCCACCACCACAACAGCCACAACAACAACCACCACCACAACAGCCACAACAGCCACCACAACAGCCAC
AACAACAGCCACCGCCACAAGGTGGGAGAGGTCGAGGTGGACAAGGTCCTTACCAAGGACAGGGTGGACCACCACAAGGA
GGAAGAGGGTGGGGTCCAAGGCCCACTGCTGGTGGACCTCCACGTGGTGGCATGACTCCCAGTGGACCGGTTCAGCAGAC
TCCAAGTGGACCTGCACCTGTGTATGCTGGTGGACCTTCCAAGACACCAACCCCCGAGCTGCACCAAGCAACACAGGCAC
CCCTGCAACCAGAGTCTGCTGTGGGCTCATCTTCTAATCAGCCTGTGGTCCCAGAGGCTGTAACTGCTCAGCTTAAAGAG
CTCTCGGTACAGCAAGAGGTGGCTGTTCAAGCTGCACCTGCTTCCAGCAAGTCTTTGAGGTTTCCTTTACGTCCTGGAAA
AGGTAGCTCAGGGACAAGGTGCATTGTCAAGGCCAACCACTTCTTTGCTGAACTTCCAGACAAGGATTTACACCAATATG
ATGTTACTATCACACCTGAAGTGACCTCACGTGGCGTGAACCGGGCTGTGATGGCACAGCTGGTGAAACTGTACAAAGAT
TCTCATCTTGGAAAGCGGCTACCTGCTTATGATGGAAGAAAGAGTCTCTATACTGCGGGCCCTCTTCCTTTCATCTCTAA
AGATTTTAAGATCACTCTCCTTGATGAAGATGATGGATCAGGGAGTGCCAAGAGAGAGAGGGACTTCAAGGTTGCAATCA
AGCTGGCTTCACGCGCTGACTTGCACCACTTGGACATGTTTTTACAGGGAAGGCAGGCTGATGCCCCACAAGAAGCTCTT
CAAGTGTTGGATATTGTTCTTCGTGAGTTGCCTACTAACCGTTACACACCAGTGAGTCGTTCTTTCTATTCCCCTGATCT
GGGACGAAGGCAACCATTGGGTGAAGGGCTTGAAAGCTGGCGTGGTTTCTACCAGAGCATACGTCCTACTCAAATGGGGC
TGTCACTCAATATTGACATGTCCTCAACTGCCTTCATCGAGCCACTTCCTGTGATTGACTTTGTCACTCAGCTCCTGAAC
AGGGATGTTTCAGCAAGACCATTATCTGATTCTGATAGAGTGAAGATAAAGAAAGCACTTAGAGGAGTGAAGGTGGAAGT
AACACACCGTGGAAATATGCGCCGAAAGTATCGCATATCTGGGTTAACATCTCAGGCAACACGCGAACTCAATTTTCCTG
TAGATGAAAGAGGTACTATGAAATCTGTGGTGGAATACTTCCGTGAGACGTATGGATTTGTGATCCAACACATTCAGTGG
CCATGCCTGCAAGTTGGAAATACTCAGAGGCCCAACTATTTGCCTATGGAGGTCTGCAAGATTGTGGAAGGTCAGAGGTA
TTCGAAGAGGCTAAATGAGAGACAAATTACAGCCCTACTCAAAGTCACCTGTCAGCGTCCTCAGGAGAGAGAAGGGGACA
TCCTTAAGACGGTTACTCACAATGCTTATGATAAGGATCCTTATGCCAAGGAATTTGGGATTAAAATTAGTCGGAATCTT
GCGTCTGTTGAAGCTAGGATTTTACCTCCTCCTTGGCTTAAGTACCATGACACAGGCCGTGAAAAGGATTGTCTGCCCCA
AGTCGGTCAATGGAATATGATGAATAAGAAAATGGTAAATGGGGGAAGAGTTGCGAGCTGGATCTGCATAAATTTTGCGC
GCAATGTGCAAGACAATACTGCCCGTGGTTTCTGCCATGAGCTTGCTCAAATGTGCAACATTTCTGGCATGGCATTCAAT
CCTGAACCTGTGCTTCCGGCATTTAGTGGGCGCCCTGATCAGGTAGAGAGGGTGTTGAAAGCGCGTTTCCATGATGCGAT
GACTAAGCTCCAACCTCAGAAAAGGGAGCTTGATCTGCTCATTGTCATTCTGCCAGACAACAATGGATCCCTTTATGGTG
ACCTGAAACGAATCTGTGAGACTGATCTTGGGATTGTTTCTCAGTGCTGTCTGACAAAACATGTGTTCAAGATGAGCAAA
CAGTACCTTGCGAATGTGGCTTTGAAGATTAATGTGAAGGTTGGAGGGAGGAACACGGTCCTTCTAGATGCAATTTCAAG
GCGCATACCGAATGTCAGTGATGTTCCAACTATCATATTTGGTGCTGATGTCACTCATCCACACCCTGGGGAAGATTCAA
GCCCCCCTATTGCAGCTGTTGTTGCCTCACAAGACTGGCCTGAGATAACAAAGTATGCTGGATTGGTTTGTGCACAAGCC
CACCGCCAGGAACTCATCCAAGATCTCTACAAGGAGTGGCAGGACCCACAAAGAGGCAAAATGTCTGGCGGCATGATCAA
GGAACTGCTGATATCATTCCGCAGAGCAACTGGACAAAAGCCACAAAGGATTATTTTCTATAGGGACGGAGTGAGTGAGG
GTCAGTTTTATCAAGTCTTACTGTATGAGCTTGATGCAATTCGTAAGGCATGTGCATCATTGGAGCCAAATTATCAGCCT
CCGGTGACATTTGTGGTGGTTCAAAAACGTCATCACACCCGACTCTTTGCAAACAACCATCATGATCGTAATGCCACCGA
CAGGAGTGGAAATATACTGCCAGGCACGGTGGTGGACTCTAAGATTTGTCACCCCACTGAGTTTGATTTCTACTTGTGCA
GCCATGCTGGTATTCAAGGTACGAGCCGTCCGGCCCATTACCATGTGTTGTGGGATGAGAACAAGTTTGCAGCTGATGCT
CTGCAATCACTCACAAACAATCTCTGTTACACGTATGCAAGGTGCACTCGTTCTGTGTCCATTGTACCACCAGCATACTA
TGCACATCTGGCTGCCTTCCGTGCACGGTTCTACATGGAGCCGGACACATCAGACAGTGGATCCATGACTAGCGGCCGTG
GTGCAGGGGGGATGGGTGTGAGGAGCACGCGTGTCCCAGGTGCGAATGCTGCGGTTAGACCCCTGCCTGCTCTCAAGGAG
AATGTCAAGCGTGTTATGTTCTACTGCTAG
>H._praealtum_AGO1a_clone_13
ATGGTGAGGAAGAGGAGAACTGAACAACCCAGTGCAGGAGAGAGTTCTGGACCCCAAGAAGCCAGTGCTGGAAGAGGCAC
AGTTGCCCAAAGGCCACCACCTCAACAGCCGCAACAACCACCACCACCACAGCCACAACAGCCACAACAACAGCCACCAC
CACAAGGTGGGAGAGGTCGAGGTGGACAAGGTCCTTACCAAGGACAGGGTGGACCACCACAAGGAGGAAGAGGGTGGGGT
CCAAGGCCCACTGCTGGTGGACCTCCACGTGGTCCCAGTGGACCAGTTCAGCAGACTCCAAGAGGACCTGCACCTGTGTA
TGCTGGTGGACCTTCCAAGACACCAACCCCCGAGCTGCACCAAGCAACACAGGCACCCCTGCAACCAGAGTCTGCTGTGG
GCTCATCTTCTAATCAGCCTGTGGTCCCAGAGGCTGTAACTGCTCAGCTTAAAGAGCTCTCTGTACAGCAAGAGGTGGCT
GTTCAAGCCGCACCTGCTTCCAGCAAGTCTTTGAGGTTTCCTTTACGCCCTGGAAAAGGTAGCTCAGGGACAAGGTGCAT
TGTCAAGGCCAACCACTTCTTTGCTGAACTTCCAGACAAGGATTTACACCAATATGATGTTACTATCACACCTGAAGTGA
CCTCACGTGGTGTGAACCGGGCTGTGATGGCACAGCTGGTGAAACTGTACAAAGATTCTCATCTTGGAAAGCGGCTTCCT
GCTTATGATGGAAGAAAGAGTCTCTATACTGCGGGCCCTCTTCCTTTCATCTCTAAAGACTTTAAGATCACTCTCCTTGA
TGAAGACGATGGATCTGGGAGTGCCAAGAGAGAGAGGGACTTCAAGGTTGCAATCAAGCTGGCTTCACGTGCTGACTTGC
ACCACTTGGACATGTTTTTACAGGGAAGGCAGGCTGATGCCCCACAAGAAGCTCTTCAAGTGCTGGATATTGTTCTTCGT
GAGTTGCCTACTAACCGGTACACGCCAGTGAGTCGTTCTTTCTATTCCCCTGATTTGGGACGAAGGCAACCATTGGGTGA
AGGGCTTGAAAGCTGGCGTGGTTTCTACCAGAGCATACGTCCTACTCAAATGGGGCTGTCACTCAATATTGACATGTCCT
CAACTGCCTTCATTGAGCCACTTCCTGTGATTGACTTTGTCACTCAGCTCCTGAACAGGGATGTTTCAGCAAGGCCATTA
TCTGATTCTGATAGAGTGAAGATAAAGAAAGCACTTAGAGGAGTGAAGGTGGAAGTAACACACCGTGGAAATATGCGCCG
AAAGTATCGCATATCTGGATTAACATCTCAGGCAACACGAGAACTCAATTTTCCTGTAGATGAAAGAGGTACCATGAAAT
CTGTGGTGGAATACTTCCGTGAGACGTATGGATTTGTGATCCAACACATTCAGTGGCCATGCCTGCAAGTTGGAAATACT
CAGAGGCCCAACTATTTGCCTATGGAGGTCTGCAAGATTGTGGAAGGTCAGAGGTATTCGAAGAGGCTAAATGAGAGACA
AATTACAGCCCTACTCAAAGTCACCTGTCAGCGTCCTCAGGAGAGAGAAGGGGACATCCTTAAGACGGTTACTCACAATG
CTTATGATAAGGATCCTTATGCCAAGGAATTTGGGATTAAAATTAGTCGGAATCTTGCGTCTGTTGAAGCTAGGATTTTA
CCTCCTCCTTGGCTTAAGTACCATGACACAGGCCGTGAAAAGGATTGTCTGCCCCAAGTCGGTCAATGGAATATGATGAA
TAAGAAAATGGTAAATGGGGGAAGAGTTGCGAGCTGGATCTGCATAAATTTTGCGCGCAACGTGCAAGACAATACTGCCC
GTGGCTTCTGCCATGAGCTTGCTCAAATGTGCAACATTTCTGGCATGGCATTCAATCCTGAACCTGTGCTTCCGGCATTT
AGTGGGCGCCCTGATCAGGTAGAGAGGGTGTTGAAAGCGCGTTTCCATGATGCGATGACTAAGCTCCAACCTCAGAAAAG
GGAGCTTGATCTGCTCATTGTCATTCTGCCAGACAACAATGGATCCCTTTATGGTGACCTGAAACGAATCTGTGAGACTG
ATCTTGGGATTGTTTCTCAGTGCTGTCTGACAAAACATGTGTTCAAGATGAGCAAACAGTACCTTGCGAATGTGGCTTTG
AAGATTAATGTGAAGGTTGGAGGGAGGAACACGGTTCTTCTAGATGCAATTTCAAGGCGCATACCGAATGTCAGCGATGT
TCCAACTATCATATTTGGTGCTGATGTCACTCATCCACACCCTGGGGAAGATTCAAGCCCCTCTATTGCAGCTGTTGTTG
CCTCACAAGACTGGCCTGAGATAACAAAGTATGCTGGATTGGTTTGCGCACAAGCCCACCGCCAGGAACTCATCCAAGAT
CCCTACAAGGAGTGGCAGGACCCACAAAGAGGCAAAATGTCTGGCGGCATGATCAAGGAACTGCTGATATCATTCCGCAG
AGCAACTGGACAAAAGCCACAAAGGATTATTTTCTATAGGGACGGAGTGAGTGAGGGTCAGTTTTATCAAGTCTTACTCT
ATGAGCTTGATGCAATTCGTAAGGCATGTGCATCATTGGAGCCAAATTATCAGCCTCCGGTGACATTTGTGGTGGTTCAA
AAACGTCATCACACCCGACTCTTTGCAAACAACCATCATGATCGTAATGCCACCGACAGGAGTGGAAATATACTGCCAGG
CACGGTGGTGGACTCTAAGATTTGTCACCCCACTGAGTTTGATTTCTACTTGTGCAGCCATGCTGGTATTCAAGGTACGA
GCCGTCCGGCCCATTACCATGTGTTGTGGGATGAGAACAAGTTTGCAGCTGATGCTCTGCAATCACTCACAAACAATCTC
TGTTACACGTATGCAAGGTGCACTCGTTCTGTGTCCATTGTACCACCAGCATACTATGCACATCTGGCTGCCTTCCGTGC
ACGGTTCTACATGGAGCCGGACACATCAGACAGTGGGTCCATGACTAGCGGCCGTGGTGGAGGGGGGATGGGTGTGAGGA
GCACGCGTGTCCCAGGTGCGAATGCTGCGGTTAGACCCCTGCCTGCTCTCAAGGAGAATGTCAAGCGTGTTATGTTCTAC
TGCTAG
>H._praealtum_AGO1a_clone_12
ATGGTGAGGAAGAGGAGAACTGAACAACCGAGTGCAGGAGAGAGTTCTAGACCCCAAGAAGCCAGTGCTGGAAGAGGAAC
AGTTGCCCAAAGGCCACCACCACAACAGCCGCAACAACAACCACCACCACCACAACAGCCACAACAGCCACAACAACAGC
CACCACCACAAGGTGGGAGAGGTCGAGGTGGACAAGGTCCTTACCAAGGACAGGGTGGACCACCACAAGGAGGAAGAGGG
TGGGGTCCAAGGCCCACTGCTGGTGGACCTCCACGTGGTGGCATGACTCCCAGTGGACCGGTTCAGCAGACTCCAAGAGG
ACCTGCACCTGTGTATGCTGGTGGACCTTCCAAGACACCAACCCCCGAGCTGCACCAAGCAACACAGGCACCCCTGCAAC
CAGAGTCTGCTGTGGGCTCATCTTCTAATCAGCCTGTGGTCCCAGAGGCTGTAACTGCTCAGCTTAAAGAGCTCTCGGTA
CAGCAAGAGGTGGCTGTTCAAGCTGCACCTGCTTCCAGCAAGTCTTTGAGGTTTCCTTTACGTCCTGGAAAAGGTAGCTC
AGGGACAAGGTGCATTGTCAAGGCCAACCACTTCTTTGCTGAACTTCCAGACAAGGATTTACACCAATATGATGTTACTA
TCACACCTGAAGTGACTTCACGTGGTGTGAACCGGGCTGTGATGGCACAGTTGGTGAAGCTGTACAAAGATTCTCATCTT
GGAAAGCGGCTACCTGCTTATGATGGAAGAAAGAGTCTTTATACTGCGGGCCCTCTTCCTTTCATCTCTAAAGATTTTAA
GATCACTCTCCTTGATGAAGATGATGGATCAGGGAGTGCCAAGAGAGAGAGGGACTTCAAGGTTGCCATCAAGCTGGCTT
CACGTGCTGATTTGCACCACTTGGACATGTTTTTACAGGGAAGGCAGGCTGATGCCCCACAAGAAGCTCTTCAAGTGCTG
GATATTGTTCTTCGTGAGTTGCCTACTAACCGGTACACGCCAGTGAGTCGTTCTTTCTATTCCCCTGATTTGGGACGAAG
GCAACCATTGGGTGAAGGGCTTGAAAGCTGGCGTGGTTTCTACCAGAGCATACGTCCTACTCAAATGGGGCTGTCACTCA
ATATTGACATGTCCTCAACTGCCTTCATTGAGCCACTTCCTGTGATTGACTTTGTCACTCAGCTCCTGAACAGGGATGTT
TCAGCAAGACCATTATCTGATTCTGATAGAGTGAAGATAAAGAAAGCACTTAGAGGAGTGAAGGTGGAAGTAACACACCG
TGGAAATATGCGCCGAAAGTATCGCATATCTGGATTAACATCTCAGGCAACACGAGAACTCAATTTTCCTGTAGATGAAA
GAGGGACCATGAAATCTGTGGTGGAATACTTCCGTGAGACGTATGGATTTGTGATCCAACACATTCAGTGGCCATGCCTG
CAAGTTGGAAATACTCAAAGGCCCAACTATTTGCCTATGGAGGTCTGCAAGATTGTGGAAGGTCAGAGGTATTCGAAGAG
GCTAAATGAGAGACAAATTACAGCCCTACTCAAAGTGACCTGTCAGCGTCCTCAGGAGAGAGAAGGGGACATCCTTAAGA
CGGTCACTCACAATGCTTATGATAAGGATCCTTATGCCAAGGAATTTGGGATTAAAATTAGTCGGAATCTTGCGTCTGTT
GAAGCTAGGATTTTACCTCCTCCTTGGCTCAAGTACCATGACACAGGCCGTGAAAAGGACTGTCTGCCCCAAGTTGGTCA
ATGGAATATGATGAACAAGAAAATGGTAAATGGGGGAAGAGGTGCGAGCTGGATCTGCATAAATTTTGCGCGCAATGTGC
AAGACAATACTGCCCGTGGTTTCTGCCATGAGCTTGCTCAAATGTGCAACATTTCTGGCATGGCATTCAATCCTGAACCT
GTGCTTCCGGCATTTAGTGGGCGCCCTGATCAGGTAGAGAGGGTGTTGAAAGCGCGTTTCCATGATGCGATGACTAAGCT
CCAACCTCAGAAAAGGGAGCTTGATCTGCTCATTGTCATTCTGCCAGACAACAATGGATCCCTTTATGGTGACCTGAAAC
GAATCTGTGAGACTGATCTTGGGATTGTTTCTCAGTGCTGTCTGACAAAACATGTGTTCGAGATGAGCAAACAGTACCTT
GCGAATGTGGCTTTGAAGATTAATGTGAAGGTTGGAGGGAGGAACACGGTCCTTCTAGATGCAATTTCAAGGCGCATACC
GAATGTCAGCGATGTTCCAACTATCATATTTGGTGCTGATGTCACTCATCCACACCCTGGGGAAGATTCAAGCCCCTCTA
TTGCAGCTGTTGTTGCCTCACAAGACTGGCCTGAGATAACAAAGTATGCTGGATTGGTTTGTGCACAAGCCCACCGCCAG
GAACTCATCCAAGATCTCTACAAGGAGTGGCAGGACCCACAAAGAGGCAAAATGTCTGGCGGCATGATCAAGGAACTGCT
GATATCATTCCGCAGAGCAACTGGACAAAAGCCACAAAGGATTATTTTCTATAGGGACGGAGTGAGTGAGGGTCAGTTTT
ATCAAGTCTTACTCTATGAGCTTGATGCAATTCGTAAGGCATGTGCATCATTGGAGCCAAATTATCAGCCTCCGGTGACA
TTTGTGGTGGTTCAAAAACGTCATCACACCCGACTCTTTGCAAACAACCATCATGATCGTAATGCCACCGACAGGAGTGG
AAATATACTGCCAGGCACGGTGGTGGACTCTAAGATTTGTCACCCCACTGAGTTTGATTTCTACTTGTGCAGCCATGCTG
GTATTCAAGGTACGAGCCGTCCGGCCCATTACCATGTGTTGTGGGATGAGAACAAGTTTGCAGCTGATGCTCTGCAATCA
CTCACAAACAATCTCTGTTACACGTATGCAAGGTGCACTCGTTCTGTGTCCATTGTACCACCAGCATACTATGCACATCT
GGCTGCCTTCCGTGCACGGTTCTACATGGAGCCGGACACATCAGACAGTGGGTCCATGACTAGCGGCCGTGGTGGAGGGG
GGATGGGTGTGAGGAGCACGCGTGTCCCAGGTGCGAATGCTGCGGTTAGACCCCTGCCTGCTCTCAAGGAGAATGTCAAG
CGTGTTATGTTCTACTGCTAG
>H._praealtum_AGO1a_clone_11
ATGGTGAGGAAGAGGAGAACTGAACAACCGAGTGCAGGAGAGAGTTCTAGACCCCAAGAAGCCAGTGCTGGAAGAGGAAC
AGTTGCCCAAAGGCCACCACCACAACAGCCGCAACAACAACCACCACCACAACAGCCACCACAACAGCCACAACAACAGC
CACCACCACAAGGCGGGAGAGGTCGAGGTGGACAAGGTCCTTACCAAGGACAGGGTGGACCACCACAAGGAGGAAGAGGG
TGGGGTCCAAGGCCCACTGCTGGTGGACCTCCACGTGGCGGCATGACTCACAGTGGACCGGTTCAGCAGACTCCAAGAGG
ACCTGCACCTGTGTATGCTGGTGGACCTTCCAAGACACCAACCCCCGAGCTGCACCAAGCAACACAGGCACCCCTGCAAC
CAGAGTCTGCTGTGGGCTCATCTTCTAATCAGCCTGTGGTCCCAGAGGCTGTAACTGCTCAGCTTAAAGAGCTCTCGGTA
CAGCAAGAGGTGGCTGTTCAAGCTGCACCTGCTTCCAGCAAGTCTTTGAGGTTTCCTTTACGTCCTGGAAAAGGTAGCTC
AGGGACAAGGTGCATTGTCAAGGCCAACCACTTCTTTGCTGAACTTCCAGACAAGGATTTACACCAATATGATGTTACTA
TCACACCTGAAGTGACCTCACGTGGCGTGAACCGGGCTGTGATGGCACAGCTGGTGAAACTGTACAAAGATTCTCATCTT
GGAAAGCGGCTACCTGCTTATGATGGAAGAAAGAGTCTCTATACTGCGGGGCCCTCTTCCTTTTCATCTCTAAAGATTTT
AAGATCACTCTCCTTGATGAAGATGATGGATCAGGGAGTGCCAAGAGAGAGAGGGACTTCAAGGTTGCAATCAAGCTGGC
TTCACGCGCTGACTTGCACCACTTGGACATGTTTTTACAGGGAAGGCAGGCTGATGCCCCACAAGAGGCTCTTCAAGTGT
TGGATATTGTTCTTCGTGAGTTGCCTACTAACCGTTACACACCAGTGAGTCGTTCTTTCTATTCCCCTGATCTGGGACGA
AGGCAACCATTGGGTGAAGGGCTTGAAAGCTGGCGTGGTTTCTACCAGAGCATACGTCCTACTCAAATGGGGCTGTCACT
CAATATTGACATGTCCTCAACTGCCTTCATCGAGCCACTTCCTGTGATTGACTTTGTCACTCAGCTCCTGAACAGGGATG
TTTCAGCAAGACCATTATCTGATTCTGATAGAGTGAAGATAAAGAAAGCACTTAGAGGAGTGAAGGTGGAAGTAACACAC
CGTGGAAATATGCGCCGAAAGTATCGCATATCTGGATTAACATCTCAGGCAACACGCGAACTCAATTTTCCTGTAGATGA
AAGAGGTACTATGAAATCTGTGGTGGAATACTTCCGTGAGACGTATGGATTTGTGATCCAACACATTCAGTGGCCATGCC
TGCAAGTTGGAAATACTCAGAGGCCCAACTATTTGCCTATGGAGGTCTGCAAGATTGTGGAAGGTCAGAGGTATTCGAAG
AGGCTAAATGAGAGACAAATTACAACCCTACTCAAAGTCACCTGTCAGCGTCCTCAGGAGAGAGAAGGGGACATTCTTAA
GACGGTTACTCACAATGCTTATGATAAGGATCCTTATGCCAAGGAATTTGGGATTAAAATTAGTCGGAATCTTGCGTCTG
TTGAAGCTAGGATTTTACCTCCTCCTTGGCTTAAGTACCATGACACAGGCCGTGAAAAGGATTGTCTGCCCCAAGTCGGT
CAATGGAATATGATGAATAAGAAAATGGTAAATGGGGGAAGAGTTGCGAGCTGGATCTGCATAAATTTTGCGCGCAATGT
GCAAGACAATACTGCCCGTGGTTTCTGCCATGAGCTTGCTCAAATGTGCAACATTTCTGGCATGGCATTCAATCCTGAAC
CTGTGCTTCCGGCATTTAGTGGGCGCCCTGATCAGGTAGAGAGGGTGTTGAAAGCGCGTTTCCATGATGCGATGACTAAG
CTCCAACCTCAGAAAAGGGAGCTTGATCTGCTCATTGTCATTCTGCCAGACAACAATGGATCCCTTTATGGTGACCTGAA
ACGAATCTGTGAGACTGATCTTGGGATTGTTTCTCAGTGCTGTCTGACAAAACATGTGTTCAAGATGAGCAAACAGTACC
TTGCGAATGTGGCTTTGAAGATTAATGTGAAGGTTGGAGGGAGGAACACGGTCCTTCTAGATGCAATTTCAAGGCGCATA
CCGAATGTCAGCGATGTTCCAACTATCATATTTGGTGCTGATGTCACTCATCCACACCCTGGGGAAGATTCAAGCCCCTC
TATTGCAGCTGTTGTTGCCTCACAAGACTGGCCTGAGATAACAAAGTATGCTGGATTGGTTTGTGCACAAGCCCACCGCC
AGGAACTCATCCAAGATCTCTACAAGGATTGGCAGGACCCACAAAGAGGCAAAATGTCTGGCGGCATGATCAAGGAACTG
CTGATATCATTCCGCAGAGCAACTGGACAAAAGCCACAAAGGATTATTTTCTATAGGGACGGAGTGAGTGAGGGTCAGTT
TTATCAAGTCTTACTCTATGAGCTTGATGCAATTCGTAAGGCATGTGCATCATTGGAGCCAAATTATCAGCCTCCGGTGA
CATTTGTGGTGGTTCAAAAACGTCATCACACCCGACTCTTTGCAAACAACCATCATGATCGTAATGCCACCGACAGGAGT
GGAAATATACTGCCAGGCACGGTGGTGGACTCTAAGATTTGTCACCCCACTGAGTTTGATTTCTACTTGTGCAGCCATGC
TGGTATTCAAGGTACGAGCCGTCCGGCCCATTACCATGTGTTGTGGGATGAGAACAAGTTTGCAGCTGATGCTCTGCAAT
CACTCACAAACAATCTCTGTTACACGTATGCAAGGTGCACTCGTTCTGTGTCCATTGTACCACCAGCATACTATGCACAT
CTGGCTGCCTTCCGTGCACGGTTCTACATGGAGTCGGACACATCAGACAGTGGGTCCATGACTAGCGGCCGTGGTGCAGG
GGGGATGGGTGTGAGGAGCACGCGTGTCCCAGGTGCGAATGATGCGGTTAGACCCCTGCCTGCTCTCAAGGAGAATGTCA
AGCGTGTTATGTTCTACTGCTAG
>H._praealtum_AGO1a_clone_10
ATGGTGAGGAAGAGGAGAACTGAACAACCCAGTGCAGGAGAGAGTTCTGGACCTCAAGAAGCCAGTGCTGGAAGAGGCAC
AGTTGCCCAAAGGCCACCACCTCAACAGCCGCAACAACCACCACCACCACAGCCACAACAGCCACAACAACAGCCACCAC
CACAAGGTGGGAGAGGTCGAGGTGGACAAGGTCCTTACCAAGGACAGGGTGGACCACCACAAGGAGGAAGAGGGTGGGGT
CCAAGGCCCACTGCTGGTGGACCTCCACGTGGTCCCAGTGGACCAGTTCAGCAGACTCCAAGAGGACCTGCACCTGTGTA
TGCTGGTGGACCTTCCAAGACACCAACCCCCGAGCTGTACCAAGCAACACAGGCACCCCTGCAACCAGAGTCTGCTGTGG
GCTCATCTTCTAATCAGCCTGTGGTCCCAGAGGCTGTAACTGCTCAGCTTAAAGAGCTCTCTGTACAGCAAGAGGTGGCT
GTTCAAGCCGCACCTGCTTCCAGCAAGTCTTTGAGGTTTCCTTTACGTCCTGGAAAAGGTAGCTCAGGGACAAGGTGCAT
TGTCAAGGCCAACCACTTCTTTGCTGAACTTCCAGACAAGGATTTACACCAATATGATGTTACTATCACACCTGAAGTGA
CCTCACGTGGTGTGAACCGGGCTGTGATGGCACAGCTGGTGAAACTGTACAAAGATTCTCATCTTGGAAAGCGGCTTCCT
GCTTATGATGGAAGAAAGAGTCTCTATACTGCGGGCCCTCTTCCTTTCATCTCTAAAGATTTTAAGATCACTCTCCTTGA
TGAAGACGATGGATCTGGGAGTGCCAAGAGAGAGAGGGACTTCAAGGTTGCAATCAAGCTGGCTTCACGTGCTGACTTGC
ACCACTTGGACATGTTTTTACAGGGAAGGCAGGCTGATGCCCCACAAGAAGCTCTTCAAGTGCTGGATATTGTTCTTCGT
GAGTTGCCTACTAACCGGTACACGCCAGTGAGTCGTTCTTTCTATTCCCCTGATTTGGGACGAAGGCAACCATTGGGTGA
AGGGCTTGAAAGCTGGCGTGGTTTCTACCAGAGCATACGTCCTACTCAAATGGGGCTGTCACTCAATATTGACATGTCCT
CAACTGCCTTCATTGAGCCACTTCCTGTGATTGACTTTGTCACTCAGCTTCTGAACAGGGATGTTTCAGCAAGACCATTA
TCTGATTCTGATAGAGTGAAGATAAAGAAAGCACTTAGAGGAGTGAAGGTGGAAGTAACACACCGTGGAAATATGCGCCG
AAAGTATCGCATATCTGGATTAACATCTCAGGCAACACGAGAACTCAATTTTCCTGTAGATGAAAGAGGTACCATGAAAT
CTGTGGTGGAATACTTCCGTGAGACGTATGGATTTGTGATCCAACACATTCAGTGGCCATGCCTGCAAGTTGGAAATACT
CAGAGGCCCAACTATTTGCCTATGGAGGTCTGCAAGATTGTGGAAGGTCAGAGGTATTCGAAGAGGCTAAATGAGAGACA
AATTACAGCCCTACTCAAAGTCACCTGTCAGCGTCCTCAGGAGAGAGAAGGGGACATCCTTAAGACGGTTACTCACAATG
CTTATGATAAGGATCCTTATGCCAAGGAATTTGGGATTAAAATTAGTCGGAATCTTGCGTCTGTTGAAGCTAGGATTTTA
CCTCCTCCTTGGCTTAAGTACCATGACACAGGCCGTGAAAAGGGTTGTCTGCCCCAAGTCGGTCAATGGAATATGATGAA
TAAGAAAATGGTAAATGGGGGAAGAGTTGCGAGCTGGATCTGCATAAATTTTGCGCGCAACGTGCAAGACAATACTGCCC
GTGGCTTCTGCCATGAGCTTGCTCAAATGTACAACATTTCTGGCATGGCATTCAATCCTGAACCTGTGCTTCCGGCATTT
AGTGGGCGCCCTGATCAGGTAGAGAGGGTGTTGAAAGCGCGTTTCCATGATGCGATGACTAAGCTCCAACCTCAGAAAAG
GGAGCTTGATCTGCTCATTGTCATTCTGCCAGACAACAATGGATCCCTTTATGGTGACCTGAAACGAATCTGTGAGACTG
ATCTTGGGATTGTTTCTCAGTGCTGTCTGACAAAACATGTGTTCAAGACGAGCAAACAGTACCTTGCGAATGTGGCTTTG
AAGATTAATGTGAAGGTTGGAGGGAGGAACACGGTTCTTCTAGATGCAATTTCAAGGCGCATACCGAATGTCAGCGATGT
TCCAACTATCATATTTGGTGCTGATGTCACTCATCCACACCCTGGGGAAGATTCAAGCCCCTCTATTGCAGCTGTTGTTG
CCTCACAAGACTGGCCTGAGATAACAAAGTATGCTGGATTGGTTCGCGCACAAGCCCACCGCCAGGAACTCATCCAAGAT
CTCTACAAGGAGTGGCAGGACCCACAAAGAGGCAAAATGTCTGGCGGCATGATCAAGGAACTGCTGATATCATTCCGCAG
AGCAACTGGACAAAAGCCACAAAGGATTATTTTCTATAGGGACGGAGTGAGTGAGGGTCAGTTTTATCAAGTCTTACTCT
ATGAGCTTGATGCAATTCGTAAGGCATGTGCATCATTGGAGCCAAATTATCAGCCTCCGGTGACATTTGTGGTGGTTCAA
AAACGTCATCACACCCGACTCTTTGCAAACAACCATCATGATCGTAATGCCACCGACAGGAGTGGAAATATACTGCCAGG
CACGGTGGTGGACTCTAAGATTTGTCACCCCACTGAGTTTGATTTCTACTTGTGCAGCCATGCTGGTATTCAAGGTACGA
GCCGTCCGGCCCATTACCATGTGTTGTGGGATGAGAACAAGTTTGCAGCTGATGCTCTGCAATCACTCACAAACAATCTC
TGTTACACGTATGCAAGGTGCACTCGTTCTGTGTCCATTGTACCACCAGCATACTATGCACATCTGGCTGCCTTCCGTGC
ACGGTTCTACATGGAGCCAGACACATCAGACAGTGGGTCCATGACTAGCGGCCGTGGTGCAGGAGGGATGGGTGTGAGGA
GCACGCGTGTCCCAGGTGCGAATGCTGCGGTTAGACCCCTGCCTGCTCTCAAGGAGAATGTCAAGCGTGTTATGTTCTAC
TGCTAG
>H._praealtum_AGO1a_clone_9
ATGGTGAGGAAGAGGAGAACTGAACAACCGAGTGCAGGAGAGAGTTCTAGACCCCAAGAAGCCAGTGCTGGAAGAGGAAC
AGTTGCCCAAAGGCCACCACCACAACAGCCACAACAACAACCACCACCACAACAGCCACAACAGCCACCACAACAGCCAC
AACAACAGCCACCGCCACAAGGTGGGAGAGGTCGAGGTGGACAAGGTCCTTACCAAGGACAGGGTGGACCACCACAAGGA
GGAAGAGGGTGGGGTCCAAGGCCCACTGCTGGTGGACCTCCACGTGGTGGCATGACTCCCAGTGGACCGGTTCAGCAGAC
TCCAAGAGGACCTGCACCTGTGTATGCTGGTGGACCTTTTAAGACACCAACCCCCGAGCTGCACCAAGCAACACAGGCAC
CCCTGCAACCAGAGTCTGCTGTGGGCTCATCTTCTAATCAGCCTGTGGTCCCAGAGGCTGTAACTGCTCAGCTTAAAGAG
CTCTCTGTACAGCAAGAGGTGGCTGTTACACCTGCTTCCAGCAAGGCTTTGAGGTTTCCTTTACGTCCTGGAAAAGGTAG
CTCAGGGACAAGGTGCATTGTGAAAGCCAACCACTTTTTTGCTGAACTTCCTGACAAGGATTTACATCAATATGATGTTA
CTATCACACCTGAAGTGACCTCACGTGGTGTGAACCGGGCTGTGACGGCACAGTTGGTGAAACTGTACAAAGATTCTCAT
CTTGGAAAGCGGCTACCTGTTTATGATGGAAGAAAGAGTCTTTACACTGCAGGCCCTCTGCCTTTCATCTCTAAAGATTT
TAAGATCACTCTCCTTGATGAAGATGATGGATCAGGGAGTGCCAAGAGAGAGAGGGACTTCAAGGTTGCAGTTAAGCTGG
CTTCACGTGTTGATTTGCACCACTTGGACATGTTCTTACAGGGAAGGCAGGCGGATGCCCCACAAGAAGCTCTTCAAGTG
CTGGATATTGTTCTTCGTGAGTTGCCTACTAACCGGTACACGCCAGTGAGCCGTTCTTTCTATTCCCCTGATTTGGGACG
AGGGCAACCGTTGGGTGAAGGGCTTGAAAGCTGGCGTGGTTTCTACCAGAGCATACGCCCTACTCAAATGGGGTTGTCCC
TCAACATTGACATGTCATCTGCTGCCTTCATTGAGCCACTTCCTGTGATTGACTTTGTCACTCAGCTCCTGAACAGGGAT
GTTTCAGCAAGACCATTATCTGACTCTGATAGAGTGAAGATAAAGAAAGCCCTAAGAGGAGTGAAGGTGGAAGTAACACA
CCGTGGAAATATGCGCTGCAGGTATCGCATATCTGGATTGACATCTCAGGCAACAAGAGAACTCAATTTCCCTGTAGATG
GAAGAGGTACTATGAAATCTGTTGTGGAATACTTCCGTGAGACGTATGGATTTGTGATCCAGCACCTTCAGTGGCCATGC
CTGCAAGTTGGAAATACTCAAAGGCCCAACTATTTGCCTATGGAGGTCTGCAAGATTGTGGAAGGGCAGAGGTATTCAAA
GAGGCTAAATGAGAGGCAGATTACAGCCCTACTCAAAGTGACCTGTCAGCGTCCTCAGGAGAGAGAAGGGGACATCCTAA
AGACGGTTTCTCACAATGCTTATGATAAGGATCCTTATGCAAAGGAATTCGGGATAAAAATTAGTCGGAATCTTGCGTCT
GTTGAAGCTAGGATTTTACCTCCTCCTTGGCTCAAGTACCATGACACAGGCCGTGAAAAGGACTGTCTGCCCCAAGTTGG
TCAATGGAATATGATGAACAAGAAAATGGTAAATGGGGGAAGAGTTGCGAGCTGGATCTGCATAAATTTTGCGCGCAATG
TGCAAGACAATACTGCCCGTGGCTTCTGCCATGAGCTTGCTCAAATGTGCAACATTTCTGGCATGGCATTCAATCCTGAA
CCTGTGCTTCCGGCATTTAGTGGGCGCCCTGATCAGGTAGAGAGGGTGTTGAAAGCGCGTTTCCATGATGCGATGACTAA
GCTCCAACCTCAGAAAAGGGAGCTTGATCTGCTCATTGTCATTCTGCCAGACAACAATGGATCCCTTTATGGTGACCTGA
AACGAATCTGTGAGACTGGTCTTGGGATTGTTTCTCAGTGCTGTCTGACAAAACATGTGTTCAAGATGAGCAAACAGTAC
CTTGCGAATGTGGCTTTGAAGATTAATGTGAAGGTTGGAGGGAGGAACACGGTCCTTCTAGATGCAATTTCAAGGCGCAT
ACCGAATGTCAGCGATGTTCCAACTATCATATTTGGTGCTGATGTCACTCATCCACACCCTGGGGAAGACTCAAGCCCCT
CTATTGCAGCTGTTGTTGCCTCACAAGACTGGCCTGAGATAACAAAGTATGCTGGATTGGTTTGTGCACAAGCCCACCGC
CAGGAACTCATCCAAGATCTCTACAAGGAGTGGCAGGACCCACAAAGAGGCAAAATGTCTGGTGGCATGATCGAGGAACT
GCTGATATCATTCCGCAGAGCAACTGGACAAAAGCCACAAAGGATTATTTTCTATAGGGACGGAGTGAGTGAGGGTCAGT
TTTATCAAGTCTTACTCTATGAGCTTGATGCAATTCGTAAGGCATGTGCATCATTGGAGCCAAATTATCAGCCTCCGGTG
ACATTTGTGGTGGTTCAAAAACGTCATCACACCCGACTCTTTGCAAACAACCATCATGATCGTAATGCCACCGACAGGAG
TGGAAATATACTGCCAGGCACGGTGGTGGACTCTAAGATTTGTCACCCCACTGAGTTTGATTTCTACTTGTGCAGCCATG
CTGGTATTCAAGGTACGAGCCGTCCGGCCCATTACCATGTGTTGTGGGATGAGAACAAGTTTGCAGCTGATGCTCTGCAA
TCACTCACAAACAATCTCTGTTACACGTATGCAAGGTGCACTCGTTCTGTGTCCATTGTACCACCAGCATACTATGCACA
TCTGGCTGCCTTCCGTGCACGGTTCTACATGGAGCCGGACACATCAGACAGTGGGTCCATGACTAGCGGCCGTGGTGGAG
GGGGGATGGGTGTGAGGAGCACGCGTGTCCCAGGTGCGAATGCTGCGGTTAGACCCCTGCCTGCTCTCAAGGAGAATGTC
AAGCGTGTTATGTTCTACTGCTAG
>H._praealtum_AGO1a_clone_8
ATGGTGAGGAAGAGGAGAACTGAACAACCGAGTGCAGGAGAGAGTTCTAGACCCCAAGAAGCCAGTGCTGGAAGAGGAAC
AGTTGCCCAAAGGCCACCACCACAACAGCCGCAACAACAACCACCACCACCACAACAGCCACAACAGCCACAACAACAGC
CACCACCACAAGGTGGGAGAGGTCGAGGTGGACAAGGTCCTTACCAAGGACAGGGTGGACCACCACAAGGAGGAAGAGGG
TGGGGTCCAAGGCCCACTGCTGGTGGACCTCCACGTGGTGGCATGACTCCCAGTGGACCGGTTCAGCAGACTCCAAGAGG
ACCTGCACCTGTGTATGCTGGTGGACCTTCCAAGACACCAACCCCCGAGCTGCACCAAGCAACACAGGCACCCCTGCAAC
CAGAGTCTGCTGTGGGCTCATCTTCTAATCAGCCTGTGGTCCCAGAGGCTGTAACTGCTCAGCTTAAAGAGCTCTCGGTA
CAGCAAGAGGTGGCTGTTCAAGCTGCACCTGCTTCCAGCAAGTCTTTGAGGTTTCCTTTACGTCCTGGAAAAGGTAGCTC
AGGGACAAGGTGCATTGTCAAGGCCAACCACTTCTTTGCTGAACTTCCAGACAAGGATTTACACCAATATGGTGTTACTA
TCACACCTGAAGTGACTTCACGTGGTGTGAACCGGGCTGTGATGGCACAGTTGGTGAAGCTGTACAAAGATTCTCATCTT
GGAAAGCGGCTACCTGCTTATGATGGAAGAAAGAGTCTTTATACTGCGGGCCCTCTTCCTTTCATCTCTAAAGATTTTAA
GATCACTCTCCTTGATGAAGATGATGGATCACGGAGTGCCAAGAGAGAGAGGGACTTCAAGGTTGCCATCAAGCTGGCTT
CACGTGCTGATTTGCACCACTTGGACACGTTTTTACAGGGAAGGCAGGCTGATGCCCCACAAGAAGCTCTTCAAGTGCTG
GATATTGTTCTTCGTGAGTTGCCTACTAACCGGTACACGCCAGTGAGTCGTTCTTTCTATTCCCCTGATTTGGGACGAAG
GCAACCATTGGGTGAAGGGCTTGAAAGCTGGCGTGGTTTCTACCAGAGCATACGTCCTACTCAAATGGGGCTGTCACTCA
ATATTGACATGTCCTCAACTGCCTTCATTGAGCCACTTCCTGTGATTGACTTTGTCACTCAGCTCCTGAACAGGGATGTT
TCAGCAAGACCATTATCTGATTCTGATAGAGTGAAGATAAAGAAAGCACTTAGAGGAGTGAAGGTGGAAGTAACACACCG
TGGAAATATGCGCCGAAAGTATCGCATATCTGGATTAACATCTCAGGCAACACGAGAACTCAATTTTCCTGTAGATGAAA
GAGGGACCATGAAATCTGTGGTGGAATACTTCCGTGAGACGTATGGATTTGTGATCCAACACATTCAGTGGCCATGCCTG
CAAGTTGGAAATACTCAAAGGCCCAACTATTTGCCTATGGAGGTCTGCAAGATTGTGGAAGGTCAGAGGTATTCGAAGAG
GCTAAATGAGAGGCAAATTACAGCCCTACTCAAAGTGACCTGTCAGCGTCCTCAGGAGAGAGAAGGGGACATCCTTAAGA
CGGTCACTCACAATGCTTATGATAAGGATCCTTATGCCAAGGAATTTGGGATTAAAATTAGTCGGAATCTTGCGTCTGTT
GAAGCTAGGATTTTACCTCCTCCTTGGCTCAAGTACCATGACACAGGCCGTGAAAAGGACTGTCTGCCCCAAGTTGGTCA
ATGGAATATGATGAACAAGAAAATGGTAAATGGGGGAAGAGTTGCGAGCTGGATCTGCATAAATTTTGCGCGCAATGTGC
AAGACAATACTGCCCGTGGTTTCTGCCATGAGCTTGCTCAAATGTGCAACATTTCTGGCATGGCATTCAATCCTGAACCT
GTGCTTCCGGCATTTAGTGGGCGCCCTGATCAGGTAGAGAGGGGGTTGAAAGCGCGTTTCCATGATGCGATGACTAAGCT
CCAACCTCAGAAAAGGGAGCTTGATCTGCTCATTGTCATTCTGCCAGACAACAATGGATCCCTTTATGGTGACCTGAAAC
GAATCTGTGAGACTGATCTTGGGATTGTTTCTCAGTGCTGTCTGACAAAACATGTGTTCAAGATGAGCAAACAGTACCTT
GCGAATGTGGCTTTGAAGATTAATGTGAAGGTTGGAGGGAGGAACACGGTCCTTCTAGATGCAATTTCAAGGCGCATACC
GAATGTCAGCGATGTTCCAACTATCATATTTGGTGCTGATGTCACTCATCCACACCCTGGGGAAGATTCAAGCCCCTCTA
TTGCAGCTGTTGTTGCCTCACAAGACTGGCCTGAGATAACAAAGTATGCTGGATTGGTTTGTGCACAAGCCCACCGCCAG
GAACTCATCCAAGATCTCTACAAGGAGTGGCAGGACCCACAAAGAGGCAAAATGTCTGGCGGCATGATCAAGGAACTGCT
GATATCATTCCGCAGAGCAACTGGACAAAAGCCACAAAGGATTATTTTCTATAGGGACGGAGTGAGTGAGGGTCAGTTTT
ATCAAGTCTTACTCTATGAGCTTGATGCAATTCGTAAGGCATGTGCATCATTGGAGCCAAATTATCAGCCTCCGGTGACA
TTTGTGGTGGTTCAAAAACGTCATCACACCCGACTCTTTGCAAACAACCATCATGATCGTAATGCCACCGACAGGAGTGG
AAATATACTGCCAGGCACGGTGGTGGACTCTAAGATTTGTCACCCCACTGAGTTTGATTTCTACTTGTGCAGCCATGCTG
GTATTCAAGGTACGAGCCGTCCGGCCCATTACCATGTGTTGTGGGATGAGAACAAGTTTGCAGCTGATGCTCTGCAATCA
CTCACAAACAATCTCTGTTACACGTATGCAAGGTGCACTCGTTCTGTGTCCATTGTACCACCAGCATACTATGCACATCT
GGCTGCCTTCCGTGCACGGTTCTACATGGAGCCGGACACATCCGACAGTGGGTCCATGACTAGCGGCCGTGGTGGAGGGG
GGATGGGTGTGAGGAGCACGCGTGTCCCAGGTGCGAATGCTGCGGTTAGACCCCTGCCTGCTCTCAAGGAGAATGTCAAG
CGTGTTATGTTCTACTGCTAG
>H._praealtum_AGO1a_clone_7
ATGGTGAGGAAGAGGAGAACTGAACAACCGAGTGCAGGAGAGAGTTCTAGACCCCAAGAAGCCAGTGCTGGAAGAGGAAC
AGTTGCCCAAAGGCCACCACCACAACAGCCACAACAACAACCACCACCACAACAGCCACAACAGCCACCACAACAGCCAC
AACAACAGCCACCGCCACAAGGTGGGAGAGGTCGAGGTGGACAAGGTCCTTACCAAGGACAGGGTGGACCACCACAAGGA
GGAAGAGGGTGGGGTCCAAGGCCCACTGCTGGTGGACCTCCACGTGGTGGCATGACTCTCAGTGGACCGGTTCAGCAGAC
TCCAAGTGGACCTGCACCTGTGTATGCTGGTGGACCTTCCAAGACACCAACCCCCGAGCTGCACCAAGCAACACAGGCAC
CCCTGCAACCAGAGTCTGCTGTGGGCTCATCTTCTAATCAGCCTGTGGTCCCAGAGGCTGTAACTGCTCAGCTTAAAGAG
CTCTCGGTACAGCAAGAGGTGGCTGTTCAAGCTGCACCTGCTTCCAGCAAGTCTTTGAGGTTTCCTTTACGTCCTGGAAA
AGGTAGCTCAGGGACAAGGTGCATTGTCAAGGCCAACCACTTCTTTGCTGAACTTCCAGACAAGGATTTACACCAATATG
ATGTTACTATCACACCTGAAGTGACCTCACGTGGCGTGAACCGGGCTGTGATGGCACAGCTGGTGAAACTGTACAAAGAT
TCTCATCTTGGAAAGCGGCTACCTGCTTATGATGGAAGAAAGAGTCTTTATACTGCGGGCCCTCTTCCTTTCATCTCTAA
AGATTTTAAGATCACTCTCCTTGATGAAGATGATGGATCAGGGAGTGCCAAGAGAGAGAGGGACTTCAAGGTTGCCATCA
AGCTGGCTTCACGTGCTGATTTGCACCACTTGGACATGTTTTTACAGGGAAGGCAGGCTGATGCCCCACAAGAAGCTCTT
CGAGTGCTGGATATTGTTCTTCGTGAGTTGCCTACTAACCGGTACACGCCAGTGAGTCGTTCTTTCTATTCCCCTGATTT
GGGACGAAGGCAACCATTGGGTGAAGGGCTTGAAAGCTGGCGTGGTTTCTACCAGAGCATACGTCCTACTCAAATGGGGC
TGTCACTCAATATTGACATGTCCTCAACTGCCTTCATTGAGCCACTTCCTGTGATTGACTTTGTCACTCAGCTCCTGAAC
AGGGATGTTTCAGCAAGACCATTATCTGATTCTGATAGAGTGAAGATAAAGAAAGCACTTAGAGGAGTGAAGGTGGAAGT
AACACACCGTGGAAATATGCGCCGAAAGTATCGCATATCTGGATTAACATCTCAGGCAACACGAGAACTCAATTTTCCTG
TAGATGAAAGAGGGACCATGAAATCTGTGGTGGAATACTTCCGTGGGACGTATGGATTTGTGATCCAACACATTCAGTGG
CCATGCCTGCAAGTTGGAAATACTCAAAGGCCCAACTATTTGCCTATGGAGGTCTGCAAGATTGTGGAAGGTCAGAGGTA
TTCGAAGAGGCTAAATGAGAGACAAATTACAGCCCTACTCAAAGTGACCTGTCAGCGTCCTCAGGAGAGAGAAGGGGACA
TCCTTAAGACGGTCACTCACAATGCTTATGATAAGGATCCTTATGCCAAGGAATTTGGGATTAAAATTAGTCGGAATCTT
GCGTCTGTTGAAGCTAGGATTTTACCTCCTCCTTGGCTCAAGTACCATGACACAGGCCGTGAAAAGGACTGTCTGCCCCA
AGTTGGTCAATGGAATATGATGAACAAGAAAATGGTAAATGGGGGAAGAGTTGCGAGCTGGATCTGCATAAATTTTGCGC
GCAATGTGCAAGACAATACTGCCCGTGGTTTCTGCCATGAGCTTGCTCAAATGTGCAACATTTCTGGCATGGCATTCAAT
CCTGAACCTGTGCTTCCGGCATTTAGTGGGCGCCCTGATCAGGTAGAGAGGGTGTTGAAAGCGCGTTTCCATGATGCGAT
[truncated: 434,660 more chars]
