# Supplementary material for: Generation of an integrated Hieracium genomic and transcriptomic resource enables exploration of small RNA pathways during apomixis initiation
Source: BMC Biol. 2016 Oct 6;14:86. doi: 10.1186/s12915-016-0311-0 (PMC5054587; doi:10.1186/s12915-016-0311-0)
Supplement: Additional file 5: — Supplemental data regarding small RNA analysis. (XLSX 1496 kb) [file 12915_2016_311_MOESM5_ESM.xlsx]

## Sheet: TOC
Additional File 5: Table of Contents
Sheet 1	Length Distributions of total and unique small RNA reads
Sheet 2	Small RNA counts within predicted gene models
Sheet 3	Gene models with differential small RNA counts between R35 and m115 at MMC stage
Sheet 4	Gene models with differential small RNA counts between R35 and m115 at FM stage
Sheet 5	Gene models with differential small RNA counts between R35 and m134 at MMC stage
Sheet 6	Gene models with differential small RNA counts between R35 and m134 at FM stage
Sheet 7	Differentially expressed gene models with differential small RNA counts between R35 and m115 at MMC stage
Sheet 8	Differentially expressed gene models with differential small RNA counts between R35 and m115 at FM stage
Sheet 9	Differentially expressed gene models with differential small RNA counts between R35 and m134 at MMC stage
Sheet 10	Differentially expressed gene models with differential small RNA counts between R35 and m134 at FM stage
Sheet 11	List of predicted MIRNA genes in the D18 genome assembly
Sheet 12	List of predicted MIRNA genes differentially expressed between R35, D36 and both mutants (m115 and m134)
Sheet 13	List of miRNA annotatable small RNA reads
x

## Sheet: Sheet 1
Additional file 5: Sheet 1
Length Distributions of total and unique small RNA reads
	R35 MMC	R35 MMC %	R35 FM	R35 FM %	R35 Leaf	R35 Leaf %
Total Reads (All)	14380383	1	13918204	1	34191539	1
Unique Reads (All)	501230	1	478346	1	888031	1
Total Reads (10-15nt)	416864	0.0289884	425292	0.0305565	1529847	0.0447434
Unique Reads (10-15nt)	8992	0.0179399	9286	0.0194127	25264	0.0284495
Total Reads (16-20nt)	470497	0.032718	481579	0.0346007	2051234	0.0599924
Unique Reads (16-20nt)	14610	0.0291483	14450	0.0302083	32291	0.0363625
Total Reads (21nt)	3419867	0.237815	3218202	0.231223	10460723	0.305945
Unique Reads (21nt)	43484	0.0867546	42638	0.0891363	84065	0.0946645
Total Reads (22nt)	3914443	0.272207	3950878	0.283864	4748196	0.13887
Unique Reads (22nt)	80408	0.160421	83000	0.173515	71245	0.0802281
Total Reads (23nt)	556609	0.0387061	573915	0.0412348	1260697	0.0368716
Unique Reads (23nt)	32449	0.0647387	31669	0.0662052	69312	0.0780513
Total Reads (24nt)	5363606	0.372981	5030962	0.361466	13227528	0.386866
Unique Reads (24nt)	312891	0.624246	288694	0.603525	586790	0.660776
Total Reads (25-30nt)	238497	0.0165849	237376	0.0170551	913314	0.0267117
Unique Reads (25-30nt)	8396	0.0167508	8609	0.0179974	19064	0.0214677
*Sequences with reads min 5 counts
	m115 MMC	m115 MMC %	m115 FM	m115 FM %	m115 Leaf	m115 Leaf %
Total Reads (All)	18179914	1	36837066	1	59325635	1
Unique Reads (All)	608225	1	1135662	1	1469538	1
Total Reads (10-15nt)	860735	0.0473454	1027974	0.027906	4201621	0.070823
Unique Reads (10-15nt)	9581	0.0157524	13098	0.0115334	50279	0.0342142
Total Reads (16-20nt)	626928	0.0344847	906889	0.0246189	3929818	0.0662415
Unique Reads (16-20nt)	16200	0.0266349	26702	0.0235123	53306	0.036274
Total Reads (21nt)	3858227	0.212225	8024695	0.217843	15545293	0.262033
Unique Reads (21nt)	42502	0.0698787	75552	0.0665268	120585	0.0820564
Total Reads (22nt)	4316777	0.237448	8840814	0.239998	7085114	0.119428
Unique Reads (22nt)	84548	0.139008	140610	0.123813	103778	0.0706195
Total Reads (23nt)	721962	0.0397121	1680934	0.0456316	2073389	0.0349493
Unique Reads (23nt)	37826	0.0621908	85983	0.0757118	100089	0.0681092
Total Reads (24nt)	7268301	0.399798	15754912	0.427692	23682621	0.399197
Unique Reads (24nt)	402441	0.661665	771751	0.67956	1000929	0.681118
Total Reads (25-30nt)	526984	0.0289872	600848	0.016311	2807779	0.0473283
Unique Reads (25-30nt)	15127	0.0248707	21966	0.019342	40572	0.0276087
*Sequences with reads min 5 counts
	m134 MMC	m134 MMC %	m134 FM	m134 FM %	m134 Leaf	m134 Leaf %
Total Reads (All)	31792226	1	32750671	1	57036928	1
Unique Reads (All)	988957	1	997273	1	1028525	1
Total Reads (10-15nt)	896455	0.0281973	735763	0.0224656	7049570	0.123597
Unique Reads (10-15nt)	13028	0.0131735	13161	0.013197	52802	0.0513376
Total Reads (16-20nt)	1034470	0.0325385	865805	0.0264363	4927906	0.0863985
Unique Reads (16-20nt)	25814	0.0261022	25914	0.0259849	49977	0.0485909
Total Reads (21nt)	7139869	0.224579	7798197	0.238108	21160833	0.371002
Unique Reads (21nt)	68677	0.0694439	77253	0.0774642	137683	0.133865
Total Reads (22nt)	7540167	0.23717	8315759	0.253911	6043062	0.10595
Unique Reads (22nt)	119564	0.120899	136163	0.136535	93357	0.0907678
Total Reads (23nt)	1384550	0.04355	1458224	0.044525	1973624	0.0346026
Unique Reads (23nt)	74239	0.075068	76137	0.0763452	73672	0.0716288
Total Reads (24nt)	13355083	0.420074	13244766	0.404412	12788922	0.224222
Unique Reads (24nt)	670669	0.678158	653589	0.655376	583008	0.566839
Total Reads (25-30nt)	441632	0.0138912	332157	0.010142	3093011	0.0542282
Unique Reads (25-30nt)	16966	0.0171554	15056	0.0150972	38026	0.0369714
*Sequences with reads min 5 counts
	D36 MMC	D36 MMC %	D36 FM	D36 FM %	P36 MMC	P36 MMC %	P36 FM	P36 FM %
Total Reads (All)	18345325	1	39381061	1	8242846	1	12055255	1
Unique Reads (All)	595034	1	1131561	1	309734	1	430341	1
Total Reads (10-15nt)	896345	0.0488596	1415515	0.0359441	397811	0.0482614	511471	0.0424272
Unique Reads (10-15nt)	17870	0.0300319	20861	0.0184356	8388	0.0270813	11240	0.0261188
Total Reads (16-20nt)	809834	0.0441439	1590622	0.0403905	351122	0.0425972	445771	0.0369773
Unique Reads (16-20nt)	23632	0.0397154	37624	0.0332496	9911	0.0319984	12211	0.0283752
Total Reads (21nt)	5119859	0.279082	9987722	0.253617	2406475	0.291947	3467448	0.28763
Unique Reads (21nt)	58878	0.098949	93234	0.0823941	29913	0.0965764	39270	0.0912532
Total Reads (22nt)	4087033	0.222783	8280443	0.210265	1249670	0.151607	1758352	0.145858
Unique Reads (22nt)	83982	0.141138	135721	0.119941	30667	0.0990108	40555	0.0942392
Total Reads (23nt)	620871	0.0338436	1690383	0.0429238	315843	0.0383172	514898	0.0427115
Unique Reads (23nt)	32750	0.0550389	76012	0.0671745	19149	0.061824	29889	0.0694542
Total Reads (24nt)	6320525	0.344531	15420092	0.391561	3358829	0.407484	5157811	0.427848
Unique Reads (24nt)	363918	0.611592	742675	0.656328	205285	0.662778	288970	0.671491
Total Reads (25-30nt)	490858	0.0267566	996284	0.0252986	163096	0.0197864	199504	0.0165491
Unique Reads (25-30nt)	14004	0.0235348	25434	0.0224769	6421	0.0207307	8206	0.0190686
*Sequences with reads min 5 counts

## Sheet: Sheet 2
Additional file 5: Sheet 2
Small RNA counts within predicted gene models
	R35 MMC						R35 FM						R35 Leaf
Predicted Gene Feature	smRNAs	smRNAs %	21 nt	21 nt %	24 nt	24 nt %	smRNAs	smRNAs %	21 nt	21 nt %	24 nt	24 nt %	smRNAs	smRNAs %	21 nt	21 nt %	24 nt	24 nt %
CDS	13925161	0.33836	2651361	0.359958	5733914	0.311424	13667997	0.341541	2544827	0.360486	5440607	0.31427	27631998	0.341959	8612047	0.372665	10431909	0.308061
Introns	11259113	0.273579	2038072	0.276696	4692957	0.254887	11060415	0.276382	1950885	0.276351	4467155	0.25804	21181690	0.262133	6373225	0.275786	8390740	0.247784
3p-UTRs	3368752	0.0818555	401110	0.0544561	1688968	0.0917322	3242961	0.0810364	378936	0.0536779	1572178	0.0908151	6325486	0.0782808	1124568	0.0486629	3146248	0.0929107
5p-UTRs	4468874	0.108587	1009771	0.13709	2010761	0.10921	4302385	0.10751	974113	0.137987	1874707	0.10829	9933166	0.122928	3488207	0.150944	3794821	0.112063
Upstream 500bp	4584119	0.111387	880752	0.119574	2321952	0.126111	4368693	0.109167	844784	0.119667	2148069	0.124081	9198872	0.11384	2477079	0.107189	4418549	0.130482
Downstream 500bp	3548835	0.0862313	384685	0.0522262	1963381	0.106636	3376107	0.0843635	365897	0.0518309	1809147	0.104503	6533830	0.0808592	1034227	0.0447536	3680890	0.108699
All Features	41154854	1	7365751	1	18411933	1	40018558	1	7059442	1	17311863	1	80805042	1	23109353	1	33863157	1
	M115 MMC						M115 FM						M115 Leaf
Predicted Gene Feature	smRNAs	smRNAs %	21 nt	21 nt %	24 nt	24 nt %	smRNAs	smRNAs %	21 nt	21 nt %	24 nt	24 nt %	smRNAs	smRNAs %	21 nt	21 nt %	24 nt	24 nt %
CDS	16489674	0.337223	2786387	0.353876	7374109	0.312054	31966613	0.338064	5760732	0.355388	13935418	0.313338	46413059	0.343647	12824796	0.372586	18726792	0.311799
Introns	13282543	0.271635	2099424	0.266631	6006790	0.254193	25892016	0.273822	4359234	0.268928	11445392	0.257349	36479957	0.270101	9735135	0.282826	14987355	0.249538
3p-UTRs	4116090	0.0841763	426086	0.0541137	2204322	0.0932816	7773437	0.0822082	840102	0.0518271	4099440	0.0921758	10862507	0.080427	1906394	0.0553846	5643030	0.0939557
5p-UTRs	5303661	0.108463	1137732	0.144494	2577605	0.109078	10323617	0.109178	2358709	0.145512	4806833	0.108082	15453865	0.114422	4963915	0.144212	6540180	0.108893
Upstream 500bp	5489674	0.112267	1026465	0.130363	2959409	0.125235	10542506	0.111493	2092475	0.129088	5507699	0.123841	14782183	0.109449	3488152	0.101338	7649185	0.127358
Downstream 500bp	4216817	0.0862362	397810	0.0505226	2508605	0.106158	8059792	0.0852365	798439	0.0492569	4679342	0.105215	11068894	0.0819551	1502598	0.0436535	6513969	0.108457
All Features	48898459	1	7873904	1	23630840	1	94557981	1	16209691	1	44474124	1	135060465	1	34420990	1	60060511	1
	M134 MMC						M134 FM						M134 Leaf
Predicted Gene Feature	smRNAs	smRNAs %	21 nt	21 nt %	24 nt	24 nt %	smRNAs	smRNAs %	21 nt	21 nt %	24 nt	24 nt %	smRNAs	smRNAs %	21 nt	21 nt %	24 nt	24 nt %
CDS	27550738	0.336869	5218768	0.358006	11756352	0.310764	28556636	0.338594	5684545	0.357681	11660448	0.312212	40258773	0.354275	15724099	0.370436	10289558	0.310116
Introns	22543032	0.275639	4071879	0.27933	9674966	0.255745	23377738	0.277188	4424647	0.278406	9634873	0.257977	30394733	0.267472	11134558	0.262313	8329893	0.251054
3p-UTRs	6681896	0.0817011	779520	0.0534749	3465851	0.0916154	6751230	0.0800487	836206	0.0526155	3387277	0.0906954	8425800	0.0741466	2140500	0.0504269	3073374	0.0926281
5p-UTRs	8813545	0.107765	2013829	0.138148	4114613	0.108765	9153984	0.108538	2225624	0.14004	4054071	0.108549	13687908	0.120453	6537427	0.154012	3658709	0.110269
Upstream 500bp	9147393	0.111847	1776562	0.121872	4762573	0.125893	9371738	0.11112	1944231	0.122334	4663913	0.124878	12795787	0.112602	5263783	0.124007	4259927	0.128389
Downstream 500bp	7048091	0.0861786	716754	0.0491691	4056105	0.107218	7127666	0.0845121	777509	0.0489222	3947262	0.105689	8074028	0.071051	1647214	0.0388058	3568263	0.107543
All Features	81784695	1	14577312	1	37830460	1	84338992	1	15892762	1	37347844	1	113637029	1	42447581	1	33179724	1
	D36 MMC						D36 FM
Predicted Gene Feature	smRNAs	smRNAs %	21 nt	21 nt %	24 nt	24 nt %	smRNAs	smRNAs %	21 nt	21 nt %	24 nt	24 nt %
CDS	19007234	0.343301	4126867	0.364497	7621423	0.314953	38870636	0.345825	8214769	0.363889	15676693	0.31805
Introns	15743084	0.284345	3280686	0.289759	6319842	0.261166	32124514	0.285806	6456764	0.286015	13085678	0.265484
3p-UTRs	4439621	0.0801866	655948	0.0579352	2247263	0.0928675	8856822	0.0787976	1225956	0.0543061	4515342	0.0916077
5p-UTRs	5598406	0.101116	1401113	0.12375	2480909	0.102523	11457670	0.101937	3000162	0.132898	5007519	0.101593
Upstream 500bp	5909245	0.10673	1279603	0.113018	2900531	0.119864	11836037	0.105303	2580841	0.114323	5781749	0.117301
Downstream 500bp	4668511	0.0843207	577883	0.0510403	2628623	0.108627	9253997	0.0823312	1096444	0.0485691	5222982	0.105964
All Features	55366101	1	11322100	1	24198591	1	112399676	1	22574936	1	49289963	1
	P36 MMC						P36 FM
Predicted Gene Feature	smRNAs	smRNAs %	21 nt	21 nt %	24 nt	24 nt %	smRNAs	smRNAs %	21 nt	21 nt %	24 nt	24 nt %
CDS	8373874	0.338465	1985129	0.365013	3744276	0.312793	11633883	0.339306	2869045	0.365883	5144357	0.313299
Introns	6896975	0.27877	1509086	0.277481	3125988	0.261142	9647481	0.281372	2187498	0.278967	4325538	0.263432
3p-UTRs	2006497	0.081101	326678	0.0600675	1095566	0.0915226	2724131	0.0794501	454110	0.0579117	1492521	0.0908969
5p-UTRs	2615859	0.105731	707943	0.130172	1269722	0.106071	3637507	0.106089	1040125	0.132645	1733941	0.1056
Upstream 500bp	2746323	0.111004	631263	0.116073	1465849	0.122456	3775532	0.110115	904562	0.115357	1995708	0.121542
Downstream 500bp	2101198	0.0849287	278415	0.0511932	1269043	0.106015	2868777	0.0836688	386087	0.0492368	1727874	0.10523
All Features	24740726	1	5438514	1	11970444	1	34287311	1	7841427	1	16419939	1

## Sheet: Sheet 3
Additional file 5: Sheet 3
Gene models with differential small RNA counts between R35 and m115 at MMC stage
D18 Gene Prediction ID	R35 v m115 logFC (MMC)	Arabidopsis Annotation	Maize Annotation	Rice Annotation	Sorghum Annotation	Tomato Annotation
augustus-D18g-s113112.g142653	7.86401	NA	NA	NA	NA	NA
augustus-D18g-s628063.g532005	7.7035	NA	NA	NA	NA	NA
augustus-D18g-s299264.g301365	7.65638	NA	NA	NA	NA	NA
augustus-D18g-s248542.g258227	7.41378	NA	NA	NA	NA	NA
augustus-D18g-s450660.g418940	7.37553	NA	NA	NA	NA	NA
augustus-D18g-s248542.g258226	7.37553	NA	NA	NA	NA	NA
augustus-D18g-s69936.g93020	7.25431	NA	NA	LOC_Os11g03250.1 retrotransposon protein, putative, Ty3-gypsy subclass, expressed | LOC_Os12g28690.1 retrotransposon protein, putative, Ty3-gypsy subc	NA	Solyc08g060910.1.1 Pol polyprotein | Solyc11g020560.1.1 Pol polyprotein | Solyc03g115130.2.1 Pol polyprotein | Solyc08g043150.1.1 Pol polyprotein | So
augustus-D18g-s368813.g362305	7.19733	NA	NA	NA	NA	NA
augustus-D18g-s154484.g180116	7.15567	NA	NA	NA	NA	NA
augustus-D18g-s832798.g580118	6.78352	NA	NA	NA	NA	NA
augustus-D18g-s199286.g208094	6.75574	AT5G18410.1 transcription activators	NA	NA	NA	Solyc11g013280.1.1 Cytoplasmic FMR1 interacting protein 2 IPR008081 Cytoplasmic FMR1-interacting
augustus-D18g-s587474.g512338	6.73862	NA	NA	NA	NA	NA
augustus-D18g-s120271.g146653	6.29163	NA	NA	NA	NA	NA
augustus-D18g-s452076.g420107	6.11537	NA	NA	NA	NA	NA
augustus-D18g-s253742.g263342	5.9302	NA	NA	NA	NA	NA
augustus-D18g-s236359.g245737	5.63953	AT3G54690.1 Sugar isomerase (SIS) family protein	GRMZM2G012143_P01 | GRMZM2G011888_P01	LOC_Os02g06360.1 uncharacterized protein CPn_0526/CP_0226/CPj0526/CpB0547, putative, expressed	Sobic.004G047400.1.p	Solyc03g098140.2.1 Arabinose-5-phosphate isomerase IPR004800 KpsF_GutQ
augustus-D18g-s145311.g172233	5.5754	NA	NA	NA	NA	NA
augustus-D18g-s250990.g260678	5.48491	NA	NA	NA	NA	NA
augustus-D18g-s955237.g609348	5.34779	AT1G60590.1 Pectin lyase-like superfamily protein | AT1G10640.1 Pectin lyase-like superfamily protein | AT5G14650.1 Pectin lyase-like superfamily prot	GRMZM2G179696_P03 | GRMZM2G037431_P01 | GRMZM2G002034_P01 | GRMZM2G435380_P01	LOC_Os01g44970.1 polygalacturonase, putative, expressed | LOC_Os06g28670.1 polygalacturonase, putative, expressed | LOC_Os01g45060.1 polygalacturonase	Sobic.003G232600.1.p | Sobic.009G243500.1.p	Solyc05g005040.2.1 Polygalacturonase IPR012334 Pectin lyase fold
augustus-D18g-s69936.g93019	5.16596	NA	NA	LOC_Os08g04510.1 retrotransposon protein, putative, Ty3-gypsy subclass, expressed	NA	NA
augustus-D18g-s542615.g483006	5.14018	NA	NA	NA	NA	NA
augustus-D18g-s587474.g512337	5.05048	AT5G25880.1 NADP-malic enzyme 3 | AT1G79750.1 NADP-malic enzyme 4 | AT2G19900.1 NADP-malic enzyme 1 | AT5G11670.1 NADP-malic enzyme 2	GRMZM2G159724_P03 | GRMZM5G886257_P01 | GRMZM2G404237_P01 | GRMZM2G085019_P01 | GRMZM2G118770_P01 | GRMZM2G122479_P03	LOC_Os01g52500.5 NADP-dependent malic enzyme, putative, expressed | LOC_Os01g52500.4 NADP-dependent malic enzyme, putative, expressed | LOC_Os01g52500	Sobic.003G280900.1.p | Sobic.009G069600.1.p | Sobic.003G292400.1.p | Sobic.009G108700.1.p | Sobic.003G036000.1.p | Sobic.003G036200.1.p	Solyc12g044600.2.1 NADP-dependent malic enzyme, chloroplastic IPR012302 Malic enzyme, NAD-binding | Solyc08g066360.2.1 Malic enzyme IPR012302 Mali
augustus-D18g-s233548.g242047	5.05048	NA	NA	NA	NA	NA
augustus-D18g-s970209.g613083	5.04474	AT3G62870.1 Ribosomal protein L7Ae/L30e/S12e/Gadd45 family protein | AT2G47610.1 Ribosomal protein L7Ae/L30e/S12e/Gadd45 family protein	GRMZM2G178968_P01 | GRMZM5G870752_P01 | GRMZM2G135654_P01	LOC_Os09g32976.1 ribosomal protein L7Ae, putative, expressed | LOC_Os08g23710.1 ribosomal protein L7Ae, putative, expressed | LOC_Os01g70010.1 ribosom	Sobic.002G259000.1.p | Sobic.002G258800.1.p	Solyc06g064470.2.1 Ribosomal protein L7a IPR001921 Ribosomal protein L7A | Solyc06g064460.2.1 Ribosomal protein L7a IPR001921 Ribosomal protein L7
augustus-D18g-s877434.g590098	4.95139	NA	NA	NA	NA	NA
augustus-D18g-s300832.g302650	4.91334	NA	NA	NA	NA	NA
augustus-D18g-s469174.g433908	4.86057	NA	NA	NA	NA	NA
augustus-D18g-s442802.g414120	4.8548	NA	NA	NA	NA	NA
augustus-D18g-s1066.g1496	4.82104	NA	NA	NA	NA	NA
augustus-D18g-s130964.g157671	4.76665	NA	NA	NA	NA	NA
augustus-D18g-s959707.g610179	4.75196	NA	NA	NA	NA	NA
augustus-D18g-s585331.g511122	4.72127	NA	NA	NA	NA	NA
augustus-D18g-s467001.g432450	4.71675	NA	NA	NA	NA	NA
augustus-D18g-s572182.g498038	4.66062	NA	NA	NA	NA	NA
augustus-D18g-s1046610.g618855	4.66062	NA	NA	NA	NA	NA
augustus-D18g-s587474.g512339	4.6547	NA	NA	NA	NA	NA
augustus-D18g-s878468.g590568	4.6178	NA	NA	NA	NA	NA
augustus-D18g-s253742.g263343	4.59242	NA	NA	NA	NA	NA
augustus-D18g-s560794.g489492	4.5796	NA	NA	NA	NA	NA
augustus-D18g-s886838.g594535	4.54617	NA	NA	NA	NA	NA
augustus-D18g-s442802.g414119	4.52505	NA	NA	NA	NA	NA
augustus-D18g-s36166.g45921	4.49964	NA	NA	NA	NA	NA
augustus-D18g-s777777.g570748	4.49257	NA	NA	NA	NA	NA
augustus-D18g-s498571.g451138	4.45092	NA	NA	NA	NA	NA
augustus-D18g-s766378.g567076	4.4276	NA	NA	NA	NA	NA
augustus-D18g-s397324.g388179	4.35922	NA	NA	NA	NA	NA
augustus-D18g-s689420.g551557	4.34824	NA	NA	NA	NA	NA
augustus-D18g-s99683.g129685	4.31858	NA	NA	NA	NA	NA
augustus-D18g-s300832.g302651	4.296	NA	NA	NA	NA	NA
augustus-D18g-s255689.g265611	4.29524	NA	NA	NA	NA	NA
augustus-D18g-s465689.g431637	4.24507	NA	NA	NA	NA	NA
augustus-D18g-s881878.g592397	4.23776	NA	NA	NA	NA	NA
augustus-D18g-s500484.g452149	4.23301	NA	NA	NA	NA	NA
augustus-D18g-s959707.g610180	4.22238	NA	NA	NA	NA	NA
augustus-D18g-s51840.g70945	4.20978	NA	NA	NA	NA	NA
augustus-D18g-s448032.g416678	4.17906	NA	NA	NA	NA	NA
augustus-D18g-s193218.g203253	4.13043	NA	NA	NA	NA	NA
augustus-D18g-s833819.g580569	4.12291	NA	NA	NA	NA	NA
augustus-D18g-s131501.g158268	4.12291	NA	NA	NA	NA	NA
augustus-D18g-s112397.g142258	4.12291	NA	NA	NA	NA	NA
augustus-D18g-s290986.g292746	4.11667	NA	NA	NA	NA	NA
augustus-D18g-s293469.g295560	4.07425	AT1G76690.1 12-oxophytodienoate reductase 2 | AT1G76680.2 12-oxophytodienoate reductase 1 | AT1G09400.1 FMN-linked oxidoreductases superfamily protein	GRMZM2G087192_P01 | GRMZM2G106303_P01 | GRMZM2G000236_P01 | GRMZM2G068947_P01 | GRMZM2G156712_P01	LOC_Os06g11240.1 12-oxophytodienoate reductase, putative, expressed | LOC_Os02g35310.1 12-oxophytodienoate reductase, putative, expressed | LOC_Os06g1	Sobic.006G091800.1.p | Sobic.006G091700.1.p | Sobic.010G084600.1.p | Sobic.010G084700.1.p | Sobic.006G091600.1.p | Sobic.004G180500.1.p | Sobic.010G08	Solyc10g086220.1.1 Flavin oxidoreductase_NADH oxidase IPR001155 NADH:flavin oxidoreductase_NADH oxidase, N-terminal | Solyc11g032130.1.1 NADPH dehyd
augustus-D18g-s629423.g533239	4.05957	NA	NA	LOC_Os07g39170.1 retrotransposon protein, putative, unclassified, expressed | LOC_Os03g44470.1 retrotransposon protein, putative, unclassified, expres	NA	NA
augustus-D18g-s552328.g486467	4.05414	NA	NA	NA	NA	NA
augustus-D18g-s39876.g52577	4.03724	NA	NA	NA	NA	NA
augustus-D18g-s925418.g601222	4.03047	NA	NA	NA	NA	NA
augustus-D18g-s164329.g187076	4.01615	NA	NA	NA	NA	NA
augustus-D18g-s541598.g482441	3.99327	NA	NA	LOC_Os09g04260.1 retrotransposon protein, putative, unclassified, expressed | LOC_Os03g15140.1 retrotransposon protein, putative, unclassified, expres	NA	NA
augustus-D18g-s59708.g80527	3.9813	NA	NA	NA	NA	NA
augustus-D18g-s943420.g608015	3.9813	NA	NA	NA	NA	NA
augustus-D18g-s32946.g42475	3.9756	NA	NA	NA	NA	NA
augustus-D18g-s385035.g377470	3.95204	NA	NA	NA	NA	NA
augustus-D18g-s36229.g45978	3.92041	NA	NA	NA	NA	NA
augustus-D18g-s205374.g213096	3.88104	NA	NA	NA	NA	NA
augustus-D18g-s572182.g498039	3.87966	NA	NA	NA	NA	NA
augustus-D18g-s453227.g421100	3.87006	NA	NA	NA	NA	NA
augustus-D18g-s283269.g284386	3.85357	NA	NA	LOC_Os10g30510.1 retrotransposon protein, putative, unclassified, expressed | LOC_Os07g16990.1 retrotransposon protein, putative, Ty1-copia subclass,	NA	NA
augustus-D18g-s56970.g77101	3.83025	AT2G30520.1 Phototropic-responsive NPH3 family protein	NA	NA	NA	Solyc07g043130.2.1 Os12g0117400 protein (Fragment) IPR004249 NPH3
augustus-D18g-s238241.g248140	3.8115	NA	NA	NA	NA	NA
augustus-D18g-s56327.g76499	3.80554	NA	NA	NA	NA	NA
augustus-D18g-s112397.g142259	3.80554	NA	NA	NA	NA	NA
augustus-D18g-s513405.g460470	3.78795	NA	NA	LOC_Os09g01100.1 retrotransposon protein, putative, Ty3-gypsy subclass, expressed | LOC_Os11g12130.1 retrotransposon protein, putative, Ty3-gypsy subc	NA	Solyc10g052630.1.1 Pol polyprotein IPR001584 Integrase, catalytic core | Solyc11g017260.1.1 Pol polyprotein IPR001584 Integrase, catalytic core |
augustus-D18g-s258394.g268718	3.76625	NA	NA	NA	NA	NA
augustus-D18g-s359548.g352677	3.76625	NA	NA	NA	NA	NA
augustus-D18g-s129112.g155720	3.76448	NA	NA	NA	NA	NA
augustus-D18g-s346275.g339659	3.76448	NA	NA	NA	NA	NA
augustus-D18g-s719711.g554851	3.75229	NA	NA	NA	NA	NA
augustus-D18g-s569206.g495593	3.74275	NA	NA	NA	NA	NA
augustus-D18g-s353004.g347041	3.74194	NA	NA	NA	NA	NA
augustus-D18g-s546668.g484355	3.72587	NA	NA	NA	NA	NA
augustus-D18g-s582068.g508569	3.71122	NA	NA	NA	NA	NA
augustus-D18g-s517385.g463199	3.71122	NA	NA	NA	NA	NA
augustus-D18g-s544797.g483904	3.71122	NA	NA	NA	NA	NA
augustus-D18g-s812466.g576284	3.71122	NA	NA	NA	NA	NA
augustus-D18g-s170171.g192593	3.6504	NA	NA	NA	NA	NA
augustus-D18g-s617873.g523621	3.6504	NA	NA	LOC_Os09g04410.1 retrotransposon, putative, centromere-specific, expressed | LOC_Os08g22660.1 retrotransposon, putative, centromere-specific, expresse	NA	Solyc11g050910.1.1 Pol polyprotein IPR001584 Integrase, catalytic core | Solyc00g131710.1.1 Pol polyprotein IPR001584 Integrase, catalytic core |
augustus-D18g-s379862.g372864	3.64986	NA	NA	LOC_Os08g31150.1 retrotransposon protein, putative, unclassified, expressed | LOC_Os10g01020.1 retrotransposon protein, putative, unclassified, expres	NA	NA
augustus-D18g-s741880.g560193	3.64893	NA	NA	NA	NA	NA
augustus-D18g-s364414.g358085	3.63385	NA	NA	NA	NA	NA
augustus-D18g-s539346.g480856	3.59745	NA	NA	NA	NA	NA
augustus-D18g-s346946.g340475	3.58682	NA	NA	NA	NA	NA
augustus-D18g-s227961.g234426	3.55015	NA	NA	NA	NA	NA
augustus-D18g-s215617.g221409	3.54819	NA	NA	NA	NA	NA
augustus-D18g-s130246.g156890	3.53754	NA	NA	NA	NA	NA
augustus-D18g-s38523.g50127	3.53754	NA	NA	NA	NA	NA
augustus-D18g-s681004.g548980	3.51688	NA	NA	NA	NA	NA
augustus-D18g-s478815.g439254	3.505	AT2G25170.1 chromatin remodeling factor CHD3 (PICKLE)	NA	NA	NA	Solyc06g065730.2.1 Chromodomain helicase DNA binding protein 3 IPR000330 SNF2-related | Solyc08g029130.2.1 Chromodomain helicase DNA binding protein
augustus-D18g-s179256.g197268	3.505	NA	NA	NA	NA	NA
augustus-D18g-s207713.g215363	3.49895	NA	NA	LOC_Os03g14410.1 retrotransposon protein, putative, unclassified, expressed	NA	NA
augustus-D18g-s461836.g428923	3.48068	NA	NA	NA	NA	NA
augustus-D18g-s323688.g321081	3.47881	NA	NA	NA	NA	NA
augustus-D18g-s134563.g161661	3.47505	NA	NA	NA	NA	NA
augustus-D18g-s602736.g519025	3.45646	NA	NA	NA	NA	NA
augustus-D18g-s105391.g135720	3.45646	NA	NA	NA	NA	NA
augustus-D18g-s255815.g265767	3.44805	NA	NA	NA	NA	NA
augustus-D18g-s148938.g174072	3.44725	NA	NA	NA	NA	NA
augustus-D18g-s513616.g460674	3.44458	NA	NA	NA	NA	NA
augustus-D18g-s125059.g150814	3.43672	NA	NA	NA	NA	NA
augustus-D18g-s491120.g446695	3.4296	NA	NA	NA	NA	NA
augustus-D18g-s50816.g69471	3.4212	NA	NA	NA	NA	NA
augustus-D18g-s123039.g149272	3.41853	NA	NA	NA	NA	NA
augustus-D18g-s85054.g111291	3.40623	NA	NA	NA	NA	NA
augustus-D18g-s356289.g349435	3.39886	NA	NA	NA	NA	NA
augustus-D18g-s591008.g514810	3.39363	NA	NA	NA	NA	NA
augustus-D18g-s11653.g18541	3.38503	NA	NA	NA	NA	NA
augustus-D18g-s537243.g479328	3.38423	NA	NA	NA	NA	NA
augustus-D18g-s164020.g186659	3.38423	NA	NA	LOC_Os03g16530.1 retrotransposon protein, putative, unclassified, expressed | LOC_Os09g04260.1 retrotransposon protein, putative, unclassified, expres	NA	NA
augustus-D18g-s648961.g542300	3.38191	AT1G45130.1 beta-galactosidase 5 | AT4G36360.1 beta-galactosidase 3 | AT3G13750.1 beta galactosidase 1 | AT2G28470.1 beta-galactosidase 8 | AT5G56870.	GRMZM2G417455_P02 | GRMZM2G081583_P02 | GRMZM2G027385_P01 | GRMZM2G130375_P03 | GRMZM2G127123_P03 | GRMZM2G178106_P01 | GRMZM2G038281_P01 | GRMZM2G073	LOC_Os03g06940.1 beta-galactosidase, putative, expressed | LOC_Os03g06940.2 beta-galactosidase, putative, expressed | LOC_Os02g12730.3 beta-galactosid	Sobic.001G493900.1.p | Sobic.004G093400.1.p | Sobic.010G173800.1.p | Sobic.003G197100.1.p | Sobic.001G433200.1.p | Sobic.003G374100.1.p | Sobic.008G05	Solyc01g110000.2.1 Beta-galactosidase IPR001944 Glycoside hydrolase, family 35 | Solyc04g080840.1.1 Beta-galactosidase IPR001944 Glycoside hydrola
augustus-D18g-s52543.g71849	3.37215	NA	NA	LOC_Os09g07410.1 retrotransposon protein, putative, unclassified, expressed | LOC_Os06g22730.1 retrotransposon protein, putative, unclassified, expres	NA	NA
augustus-D18g-s91409.g119084	3.3718	NA	NA	NA	NA	NA
augustus-D18g-s536557.g478917	3.3666	NA	NA	NA	NA	NA
augustus-D18g-s163434.g185796	3.36354	NA	NA	NA	NA	NA
augustus-D18g-s204492.g212178	3.35419	NA	NA	NA	NA	NA
augustus-D18g-s33073.g42609	3.35124	NA	NA	LOC_Os06g32470.1 retrotransposon protein, putative, unclassified, expressed	NA	NA
augustus-D18g-s399396.g389503	3.35068	NA	NA	NA	NA	NA
augustus-D18g-s601601.g518484	3.32583	NA	NA	NA	NA	NA
augustus-D18g-s51187.g70028	3.32124	NA	NA	NA	NA	NA
augustus-D18g-s511794.g459016	3.31901	NA	NA	NA	NA	NA
augustus-D18g-s177783.g196030	3.31303	NA	NA	NA	NA	NA
augustus-D18g-s411810.g398761	3.3002	NA	NA	NA	NA	NA
augustus-D18g-s173507.g194408	3.3002	NA	NA	NA	NA	NA
augustus-D18g-s531967.g474712	3.3002	NA	NA	NA	NA	NA
augustus-D18g-s328642.g325530	3.29997	NA	NA	NA	NA	NA
augustus-D18g-s144461.g171599	3.29962	NA	NA	NA	NA	NA
augustus-D18g-s795378.g572692	3.29954	NA	NA	NA	NA	NA
augustus-D18g-s516198.g462579	3.27468	NA	NA	NA	NA	NA
augustus-D18g-s285171.g286410	3.27072	AT4G24760.1 alpha/beta-Hydrolases superfamily protein | AT5G14390.1 alpha/beta-Hydrolases superfamily protein | AT3G01690.1 alpha/beta-Hydrolases supe	GRMZM2G039214_P01 | GRMZM2G003718_P01 | GRMZM2G112429_P01 | GRMZM2G002286_P01 | GRMZM2G028467_P01 | GRMZM2G144021_P01 | GRMZM2G111521_P01 | GRMZM2G179	LOC_Os12g18860.1 OsPOP23 - Putative Prolyl Oligopeptidase homologue, expressed | LOC_Os06g42730.1 OsPOP14 - Putative Prolyl Oligopeptidase homologue,	Sobic.K001600.1.p | Sobic.004G074200.1.p | Sobic.010G199300.1.p | Sobic.003G262500.1.p | Sobic.007G224000.1.p | Sobic.004G331000.1.p | Sobic.007G05080	Solyc03g111770.2.1 Abhydrolase domain-containing protein FAM108B1 IPR000073 Alpha_beta hydrolase fold-1 | Solyc02g067920.2.1 Abhydrolase domain-cont
augustus-D18g-s42645.g57530	3.2671	NA	NA	NA	NA	NA
augustus-D18g-s560361.g489089	3.26402	NA	NA	NA	NA	NA
augustus-D18g-s592594.g515945	3.25719	NA	NA	NA	NA	NA
augustus-D18g-s772043.g568618	3.25073	NA	NA	LOC_Os05g02280.1 retrotransposon protein, putative, unclassified | LOC_Os03g44470.1 retrotransposon protein, putative, unclassified, expressed | LOC_O	NA	NA
augustus-D18g-s126200.g152280	3.24411	NA	NA	NA	NA	NA
augustus-D18g-s82595.g108194	3.24411	NA	NA	NA	NA	NA
augustus-D18g-s811670.g576154	3.22983	NA	NA	NA	NA	NA
augustus-D18g-s772272.g568721	3.22412	NA	NA	NA	NA	NA
augustus-D18g-s290986.g292747	3.21977	NA	NA	NA	NA	NA
augustus-D18g-s520757.g466269	3.21559	NA	NA	NA	NA	NA
augustus-D18g-s134836.g161960	3.2131	NA	NA	NA	NA	NA
augustus-D18g-s68670.g91187	3.2131	NA	NA	NA	NA	NA
augustus-D18g-s469170.g433905	3.19896	NA	NA	NA	NA	NA
augustus-D18g-s345382.g338679	3.19351	NA	NA	NA	NA	NA
augustus-D18g-s396961.g387904	3.19351	NA	NA	NA	NA	NA
augustus-D18g-s454164.g421930	3.18636	NA	NA	NA	NA	Solyc10g076260.1.1 WD repeat-containing protein mip1 IPR004083 Regulatory associated protein of TOR
augustus-D18g-s232460.g240476	3.18575	NA	NA	NA	NA	NA
augustus-D18g-s1048578.g618872	3.18	NA	NA	NA	NA	NA
augustus-D18g-s155081.g180827	3.17693	AT5G58960.1 Plant protein of unknown function (DUF641)	NA	NA	NA	Solyc02g083110.1.1 UNE1-like protein IPR006943 Protein of unknown function DUF641, plant
augustus-D18g-s60188.g81151	3.15667	NA	NA	NA	NA	NA
augustus-D18g-s549507.g485400	3.14845	AT1G62310.1 transcription factor jumonji (jmjC) domain-containing protein | AT1G11950.1 Transcription factor jumonji (jmjC) domain-containing protein	GRMZM2G417089_P01	LOC_Os09g22540.1 transcription factor jumonji, putative, expressed	Sobic.001G175000.1.p	Solyc03g083240.2.1 Transcription factor jumonji domain-containing protein IPR013129 Transcription factor jumonji | Solyc02g082400.2.1 Lysine-specifi
augustus-D18g-s681004.g548981	3.14667	NA	NA	NA	NA	NA
augustus-D18g-s930233.g602177	3.14277	NA	NA	NA	NA	NA
augustus-D18g-s435297.g408341	3.12066	NA	NA	NA	NA	NA
augustus-D18g-s283177.g284296	3.11388	NA	NA	NA	NA	NA
augustus-D18g-s380761.g373781	3.09493	NA	NA	NA	NA	NA
augustus-D18g-s1024376.g617529	3.0908	NA	NA	NA	NA	NA
augustus-D18g-s164533.g187351	3.0832	NA	NA	NA	NA	NA
augustus-D18g-s170401.g192745	3.07872	NA	NA	NA	NA	NA
augustus-D18g-s61530.g82643	3.07872	NA	NA	NA	NA	NA
augustus-D18g-s171645.g193515	3.07765	NA	NA	NA	NA	NA
augustus-D18g-s548118.g484752	3.07212	NA	NA	NA	NA	NA
augustus-D18g-s49323.g67465	3.0664	NA	NA	NA	NA	NA
augustus-D18g-s406938.g394707	3.05126	NA	NA	NA	NA	NA
augustus-D18g-s77740.g102798	3.05126	NA	NA	LOC_Os09g07410.1 retrotransposon protein, putative, unclassified, expressed | LOC_Os03g44470.1 retrotransposon protein, putative, unclassified, expres	NA	Solyc03g062850.1.1 Transposon Ty1-PL Gag-Pol polyprotein IPR013103 Reverse transcriptase, RNA-dependent DNA polymerase
augustus-D18g-s267718.g276333	3.04943	AT1G50410.1 SNF2 domain-containing protein / helicase domain-containing protein / zinc finger protein-related | AT3G20010.1 SNF2 domain-containing pro	GRMZM2G449355_P02 | GRMZM2G324781_P01 | GRMZM5G829297_P01	LOC_Os08g08220.2 EDA16, putative, expressed | LOC_Os08g08220.1 EDA16, putative, expressed | LOC_Os01g57110.2 SNF2 family N-terminal domain containing	Sobic.007G063000.1.p | Sobic.003G316500.1.p | Sobic.006G225900.1.p | Sobic.006G225700.1.p	Solyc02g050280.2.1 Chromodomain-helicase-DNA-binding protein 3 IPR000330 SNF2-related | Solyc03g006570.2.1 DNA repair protein RAD5 IPR000330 SNF2-
augustus-D18g-s924270.g600385	3.0372	AT2G30520.1 Phototropic-responsive NPH3 family protein	NA	NA	NA	Solyc07g043130.2.1 Os12g0117400 protein (Fragment) IPR004249 NPH3
augustus-D18g-s91363.g119021	3.03246	NA	NA	NA	NA	NA
augustus-D18g-s809836.g575798	3.03115	NA	NA	LOC_Os01g05370.1 retrotransposon protein, putative, unclassified, expressed | LOC_Os04g21100.1 retrotransposon protein, putative, unclassified, expres	Sobic.004G143500.1.p	NA
augustus-D18g-s505276.g454307	3.02781	NA	NA	NA	NA	NA
augustus-D18g-s551624.g486263	3.02189	NA	NA	NA	NA	NA
augustus-D18g-s247357.g256905	3.02189	NA	NA	NA	NA	NA
augustus-D18g-s158294.g182748	3.02189	NA	NA	NA	NA	NA
augustus-D18g-s282743.g283867	3.01303	NA	NA	NA	NA	NA
augustus-D18g-s251608.g261294	2.99868	NA	NA	NA	NA	NA
augustus-D18g-s565389.g492408	2.99758	NA	NA	NA	NA	NA
augustus-D18g-s284081.g285248	2.99758	NA	NA	NA	NA	NA
augustus-D18g-s747211.g561422	2.9919	NA	NA	NA	NA	NA
augustus-D18g-s221581.g225709	2.98848	NA	NA	NA	NA	NA
augustus-D18g-s328040.g324944	2.98469	NA	NA	NA	NA	NA
augustus-D18g-s5896.g10036	2.98434	NA	NA	NA	NA	NA
augustus-D18g-s94580.g122925	2.97883	NA	NA	NA	NA	NA
augustus-D18g-s622079.g526799	2.97852	NA	NA	NA	NA	NA
augustus-D18g-s254200.g263828	2.97508	NA	NA	NA	NA	NA
augustus-D18g-s619061.g524421	2.97387	NA	NA	NA	NA	NA
augustus-D18g-s466757.g432287	2.97139	NA	NA	NA	NA	NA
augustus-D18g-s973614.g614232	2.96985	NA	NA	LOC_Os07g39170.1 retrotransposon protein, putative, unclassified, expressed | LOC_Os02g18900.1 retrotransposon protein, putative, unclassified, expres	NA	NA
augustus-D18g-s450403.g418720	2.96985	NA	NA	NA	NA	NA
augustus-D18g-s282045.g283122	2.96985	NA	NA	NA	NA	NA
augustus-D18g-s454240.g422003	2.9667	AT5G61480.1 Leucine-rich repeat protein kinase family protein	NA	LOC_Os08g05290.1 receptor-like protein kinase 5 precursor, putative, expressed	NA	Solyc03g093330.2.1 Receptor like kinase, RLK | Solyc05g051640.2.1 Receptor like kinase, RLK
augustus-D18g-s584864.g510824	2.96619	NA	NA	NA	NA	NA
augustus-D18g-s265300.g275029	2.96007	NA	NA	NA	NA	NA
augustus-D18g-s357818.g350707	2.95529	NA	NA	NA	NA	NA
augustus-D18g-s896594.g597589	2.954	NA	NA	NA	NA	NA
augustus-D18g-s210583.g218049	2.954	AT3G18800.1 unknown protein; FUNCTIONS IN: molecular_function unknown; INVOLVED IN: biological_process unknown; LOCATED IN: plasma membrane; EXPRESSED	NA	NA	NA	Solyc11g005390.1.1 Expressed protein (Fragment)
augustus-D18g-s315924.g314315	2.95017	NA	NA	NA	NA	NA
augustus-D18g-s388086.g379090	2.94862	AT4G03430.1 pre-mRNA splicing factor-related	GRMZM2G049902_P01 | GRMZM2G401561_P01	LOC_Os10g35550.1 pre-mRNA-processing factor 6, putative, expressed | LOC_Os01g15860.1 pre-mRNA-processing factor 6, putative, expressed	Sobic.008G112800.1.p	Solyc07g054200.2.1 Pre-mrna splicing factor IPR010491 PRP1 splicing factor, N-terminal
augustus-D18g-s142723.g170444	2.94647	NA	NA	NA	NA	NA
augustus-D18g-s70946.g94388	2.93515	NA	NA	LOC_Os07g39170.1 retrotransposon protein, putative, unclassified, expressed | LOC_Os06g11460.1 retrotransposon protein, putative, unclassified, expres	NA	Solyc03g062850.1.1 Transposon Ty1-PL Gag-Pol polyprotein IPR013103 Reverse transcriptase, RNA-dependent DNA polymerase
augustus-D18g-s8501.g14134	2.93515	NA	NA	NA	NA	NA
augustus-D18g-s974105.g614356	2.92046	NA	NA	NA	NA	NA
augustus-D18g-s246424.g255734	2.91586	NA	NA	NA	NA	NA
augustus-D18g-s157957.g182520	2.91586	NA	NA	NA	NA	NA
augustus-D18g-s390107.g380689	2.91461	NA	NA	LOC_Os03g16530.1 retrotransposon protein, putative, unclassified, expressed | LOC_Os06g17350.1 retrotransposon protein, putative, unclassified, expres	NA	NA
augustus-D18g-s388959.g379642	2.90547	NA	NA	NA	NA	NA
augustus-D18g-s772043.g568617	2.89628	NA	NA	NA	NA	NA
augustus-D18g-s41309.g55201	2.87836	NA	NA	NA	NA	NA
augustus-D18g-s42014.g56474	2.87498	NA	NA	NA	NA	NA
augustus-D18g-s100048.g130175	2.87299	NA	NA	NA	NA	NA
augustus-D18g-s174632.g194883	2.87163	NA	NA	NA	NA	NA
augustus-D18g-s845360.g584065	2.86934	NA	NA	LOC_Os05g24120.1 retrotransposon protein, putative, unclassified, expressed | LOC_Os05g20450.1 retrotransposon protein, putative, unclassified, expres	NA	NA
augustus-D18g-s163216.g185508	2.85992	NA	NA	NA	NA	NA
augustus-D18g-s573389.g499706	2.85977	NA	NA	NA	NA	NA
augustus-D18g-s239048.g248989	2.85977	NA	NA	NA	NA	NA
augustus-D18g-s328396.g325281	2.85977	NA	NA	NA	NA	NA
augustus-D18g-s571780.g497592	2.85977	AT1G75210.1 HAD-superfamily hydrolase, subfamily IG, 5'-nucleotidase	GRMZM2G122139_P01	LOC_Os03g56310.2 5-nucleotidase domain-containing protein, putative, expressed | LOC_Os03g56310.3 5-nucleotidase domain-containing protein, putative,	Sobic.001G073500.1.p	Solyc04g080430.2.1 5_apos-Nucleotidase IPR016695 Purine 5-nucleotidase
augustus-D18g-s216516.g222012	2.85977	AT4G39910.1 ubiquitin-specific protease 3 | AT2G22310.2 ubiquitin-specific protease 4	GRMZM2G049568_P02 | GRMZM2G113821_P01 | GRMZM2G072146_P01 | GRMZM2G036186_P02	LOC_Os04g37950.1 ubiquitin carboxyl-terminal hydrolase domain containing protein, expressed | LOC_Os03g09080.1 ubiquitin carboxyl-terminal hydrolase d	Sobic.006G101700.1.p | Sobic.001G475300.1.p | Sobic.004G188600.1.p	Solyc04g056290.2.1 Ubiquitin carboxyl-terminal hydrolase IPR001394 Peptidase C19, ubiquitin carboxyl-terminal hydrolase 2 | Solyc01g105240.2.1 Ubiqu
augustus-D18g-s87567.g114505	2.85805	NA	NA	NA	NA	NA
augustus-D18g-s517385.g463198	2.85646	NA	NA	NA	NA	NA
augustus-D18g-s30681.g40052	2.85336	NA	NA	NA	NA	NA
augustus-D18g-s304593.g305787	2.85032	NA	NA	NA	NA	NA
augustus-D18g-s257392.g267558	2.84996	AT3G23470.1 Cyclopropane-fatty-acyl-phospholipid synthase | AT3G23510.1 Cyclopropane-fatty-acyl-phospholipid synthase | AT3G23530.1 Cyclopropane-fatty	GRMZM2G178917_P01 | GRMZM2G079805_P01 | GRMZM2G033544_P01	LOC_Os07g29220.1 Cyclopropane-fatty-acyl-phospholipid synthase, putative, expressed | LOC_Os12g16650.2 Cyclopropane-fatty-acyl-phospholipid synthase,	Sobic.002G258400.1.p | Sobic.001G327300.1.p | Sobic.005G218000.1.p | Sobic.005G218100.1.p	Solyc04g056450.2.1 Cyclopropane-fatty-acyl-phospholipid synthase IPR003333 Cyclopropane-fatty-acyl-phospholipid synthase | Solyc09g090510.2.1 Cyclop
augustus-D18g-s203792.g211848	2.84202	NA	NA	LOC_Os09g28680.1 retrotransposon protein, putative, unclassified, expressed | LOC_Os01g03830.1 retrotransposon protein, putative, unclassified, expres	NA	NA
augustus-D18g-s253440.g263070	2.83968	NA	NA	NA	NA	NA
augustus-D18g-s525484.g471334	2.83612	NA	NA	NA	NA	NA
augustus-D18g-s326192.g323233	2.83612	NA	NA	NA	NA	NA
augustus-D18g-s42957.g58047	2.82938	NA	NA	NA	NA	NA
augustus-D18g-s227296.g233516	2.82831	NA	NA	NA	NA	NA
augustus-D18g-s829726.g579696	2.82412	NA	NA	NA	NA	NA
augustus-D18g-s454578.g422319	2.82068	NA	NA	NA	NA	Solyc11g020250.1.1 HAT dimerisation domain-containing protein-like IPR007021 Protein of unknown function DUF659 | Solyc06g036530.1.1 HAT family dime
augustus-D18g-s138529.g166103	2.81747	NA	NA	LOC_Os08g26300.1 retrotransposon protein, putative, unclassified, expressed | LOC_Os10g26830.1 retrotransposon protein, putative, unclassified, expres	NA	Solyc03g062850.1.1 Transposon Ty1-PL Gag-Pol polyprotein IPR013103 Reverse transcriptase, RNA-dependent DNA polymerase
augustus-D18g-s1049623.g618918	2.80757	NA	NA	NA	NA	NA
augustus-D18g-s51714.g70755	2.80656	NA	NA	NA	NA	NA
augustus-D18g-s890095.g596024	2.80163	NA	NA	NA	NA	NA
augustus-D18g-s233976.g242639	2.80141	NA	NA	NA	NA	NA
augustus-D18g-s93618.g121790	2.80141	NA	NA	NA	NA	NA
augustus-D18g-s264219.g274242	2.80141	AT5G18410.1 transcription activators	GRMZM2G113174_P01	LOC_Os03g05020.1 PIR, putative, expressed	Sobic.001G507200.1.p	Solyc11g013280.1.1 Cytoplasmic FMR1 interacting protein 2 IPR008081 Cytoplasmic FMR1-interacting
augustus-D18g-s96650.g125745	2.80141	NA	NA	NA	NA	NA
augustus-D18g-s640586.g537624	2.80141	NA	NA	NA	NA	NA
augustus-D18g-s201828.g210239	2.79818	NA	NA	NA	NA	NA
augustus-D18g-s560164.g488904	2.79608	NA	NA	NA	NA	NA
augustus-D18g-s511717.g458928	2.7924	NA	NA	NA	NA	NA
augustus-D18g-s318806.g316580	2.7897	NA	NA	NA	NA	NA
augustus-D18g-s329040.g325924	2.7897	NA	NA	NA	NA	NA
augustus-D18g-s287591.g289021	2.78091	NA	NA	NA	NA	NA
augustus-D18g-s41429.g55445	2.78091	NA	NA	NA	NA	NA
augustus-D18g-s42712.g57640	2.77688	NA	NA	NA	NA	NA
augustus-D18g-s175258.g195101	2.77661	NA	NA	NA	NA	NA
augustus-D18g-s32327.g41808	2.77661	NA	NA	NA	NA	NA
augustus-D18g-s330017.g326746	2.76893	NA	NA	NA	NA	NA
augustus-D18g-s628308.g532242	2.76893	NA	NA	NA	NA	NA
augustus-D18g-s602359.g518862	2.76893	NA	NA	NA	NA	NA
augustus-D18g-s291010.g292782	2.76893	NA	NA	LOC_Os01g52000.1 retrotransposon protein, putative, unclassified, expressed | LOC_Os07g05430.1 retrotransposon protein, putative, unclassified, expres	NA	NA
augustus-D18g-s391134.g381799	2.76714	NA	NA	NA	NA	NA
augustus-D18g-s768408.g568137	2.76611	NA	NA	NA	NA	NA
augustus-D18g-s39840.g52506	2.7631	NA	NA	NA	NA	NA
augustus-D18g-s396838.g387799	2.7524	NA	NA	LOC_Os03g44470.1 retrotransposon protein, putative, unclassified, expressed	NA	NA
augustus-D18g-s1076279.g619549	2.74637	NA	NA	NA	NA	NA
augustus-D18g-s649021.g542343	2.74637	NA	NA	NA	NA	NA
augustus-D18g-s157248.g182100	2.74059	NA	NA	NA	NA	NA
augustus-D18g-s392280.g383074	2.74059	NA	NA	NA	NA	NA
augustus-D18g-s773134.g569278	2.7401	NA	NA	NA	NA	NA
augustus-D18g-s775003.g569802	2.73696	AT1G32400.1 tobamovirus multiplication 2A	GRMZM2G049422_P01	LOC_Os08g18044.2 tetraspanin family protein, putative, expressed	Sobic.001G291100.1.p	Solyc08g077220.2.1 Tetraspanin family protein IPR018499 Tetraspanin
augustus-D18g-s640768.g537760	2.73639	NA	NA	NA	NA	NA
augustus-D18g-s21297.g26865	2.73559	NA	NA	NA	NA	Solyc03g062850.1.1 Transposon Ty1-PL Gag-Pol polyprotein IPR013103 Reverse transcriptase, RNA-dependent DNA polymerase
augustus-D18g-s462206.g429243	2.73368	NA	NA	NA	NA	NA
augustus-D18g-s772594.g568911	2.72755	NA	NA	NA	NA	NA
augustus-D18g-s769943.g568350	2.71709	AT3G48420.1 Haloacid dehalogenase-like hydrolase (HAD) superfamily protein	GRMZM2G094978_P02	LOC_Os03g36750.1 cbbY, putative, expressed	Sobic.005G123200.1.p	Solyc03g111610.2.1 HAD-superfamily hydrolase subfamily IA variant 3 containing protein expressed IPR005834 Haloacid dehalogenase-like hydrolase
augustus-D18g-s392636.g383423	2.71709	AT5G61480.1 Leucine-rich repeat protein kinase family protein	GRMZM2G039934_P01	LOC_Os08g05290.1 receptor-like protein kinase 5 precursor, putative, expressed	Sobic.007G038000.1.p	Solyc05g051640.2.1 Receptor like kinase, RLK | Solyc03g093330.2.1 Receptor like kinase, RLK
augustus-D18g-s573645.g500032	2.71634	NA	NA	LOC_Os10g09060.1 retrotransposon protein, putative, Ty3-gypsy subclass, expressed | LOC_Os12g28690.1 retrotransposon protein, putative, Ty3-gypsy subc	NA	Solyc11g020560.1.1 Pol polyprotein | Solyc08g060910.1.1 Pol polyprotein | Solyc10g052630.1.1 Pol polyprotein IPR001584 Integrase, catalytic core | S
augustus-D18g-s446680.g415776	2.71563	NA	NA	LOC_Os01g72400.1 retrotransposon protein, putative, Ty1-copia subclass, expressed | LOC_Os11g05840.1 retrotransposon protein, putative, Ty1-copia subc	NA	Solyc01g034160.1.1 Pol polyprotein IPR013103 Reverse transcriptase, RNA-dependent DNA polymerase | Solyc11g051150.1.1 Gag-Pol polyprotein IPR013103
augustus-D18g-s924596.g600635	2.70705	NA	NA	NA	NA	NA
augustus-D18g-s178715.g196824	2.7066	AT5G50260.1 Cysteine proteinases superfamily protein | AT3G48340.1 Cysteine proteinases superfamily protein | AT3G48350.1 Cysteine proteinases superfa	GRMZM2G099765_P01 | GRMZM2G456217_P01	LOC_Os11g14900.5 thiol protease SEN102 precursor, putative, expressed | LOC_Os11g14900.1 thiol protease SEN102 precursor, putative, expressed | LOC_Os	Sobic.005G151700.1.p | Sobic.007G172100.1.p	Solyc03g111730.2.1 Cathepsin B-like cysteine proteinase IPR013128 Peptidase C1A, papain | Solyc05g013920.2.1 Cathepsin B-like cysteine proteinase I
augustus-D18g-s269119.g277863	2.7046	NA	NA	NA	NA	Solyc11g010400.1.1 1-aminocyclopropane-1-carboxylate oxidase IPR005123 Oxoglutarate and iron-dependent oxygenase | Solyc11g010410.1.1 1-aminocyclopr
augustus-D18g-s618320.g523806	2.70362	NA	NA	NA	NA	NA
augustus-D18g-s46482.g62952	2.70359	NA	NA	NA	NA	NA
augustus-D18g-s395394.g386390	2.69254	NA	NA	NA	NA	NA
augustus-D18g-s129888.g156541	2.69254	NA	NA	NA	NA	NA
augustus-D18g-s162329.g184719	2.69254	NA	NA	NA	NA	NA
augustus-D18g-s420897.g403507	2.69254	NA	NA	NA	NA	NA
augustus-D18g-s230813.g238244	2.68653	NA	NA	NA	NA	NA
augustus-D18g-s102292.g132855	2.68596	NA	NA	NA	NA	NA
augustus-D18g-s364557.g358214	2.6841	NA	NA	NA	NA	NA
augustus-D18g-s221129.g225031	2.6776	NA	NA	NA	NA	NA
augustus-D18g-s321706.g319277	2.67744	AT3G14205.1 Phosphoinositide phosphatase family protein | AT3G43220.1 Phosphoinositide phosphatase family protein | AT5G20840.1 Phosphoinositide phosp	GRMZM2G097434_P02 | GRMZM5G860976_P02 | GRMZM2G085530_P01 | GRMZM5G885644_P01 | GRMZM5G871143_P02	LOC_Os03g08430.2 SAC domain containing protein, putative, expressed | LOC_Os03g08430.1 SAC domain containing protein, putative, expressed | LOC_Os08g0	Sobic.001G481900.1.p | Sobic.010G072400.1.p | Sobic.004G321100.1.p | Sobic.007G008900.1.p	Solyc03g123520.2.1 Polyphosphoinositide phosphatase IPR002013 Synaptojanin, N-terminal | Solyc07g017430.2.1 Polyphosphoinositide phosphatase IPR002
augustus-D18g-s748552.g561751	2.67393	NA	NA	LOC_Os09g10470.1 retrotransposon protein, putative, Ty3-gypsy subclass, expressed	NA	Solyc00g131710.1.1 Pol polyprotein IPR001584 Integrase, catalytic core | Solyc10g045000.1.1 Pol polyprotein IPR001584 Integrase, catalytic core |
augustus-D18g-s574981.g501597	2.67341	NA	NA	NA	NA	NA
augustus-D18g-s412256.g399136	2.67239	NA	NA	NA	NA	NA
augustus-D18g-s123039.g149271	2.67206	AT5G33406.1 hAT dimerisation domain-containing protein / transposase-related	NA	NA	NA	Solyc08g014160.2.1 HAT family dimerisation domain containing protein IPR007021 Protein of unknown function DUF659 | Solyc06g036530.1.1 HAT family di
augustus-D18g-s404120.g392139	2.66792	NA	NA	NA	NA	NA
augustus-D18g-s195.g385	2.66665	NA	NA	NA	NA	NA
augustus-D18g-s414784.g400967	2.66665	NA	NA	NA	NA	NA
augustus-D18g-s658469.g545895	2.66665	NA	NA	NA	NA	NA
augustus-D18g-s543041.g483216	2.66665	NA	NA	NA	NA	NA
augustus-D18g-s56218.g76401	2.66665	NA	NA	NA	NA	NA
augustus-D18g-s213365.g219781	2.66052	NA	NA	NA	NA	NA
augustus-D18g-s151151.g176024	2.6595	NA	NA	NA	NA	NA
augustus-D18g-s415782.g401621	2.6595	AT1G59740.1 Major facilitator superfamily protein | AT1G33440.1 Major facilitator superfamily protein	GRMZM2G127134_P01 | GRMZM2G026459_P04	LOC_Os04g36040.1 peptide transporter PTR2, putative, expressed | LOC_Os11g12740.1 peptide transporter PTR2, putative, expressed	Sobic.006G089300.1.p | Sobic.007G081300.1.p	Solyc01g103030.2.1 Nitrate transporter IPR000109 TGF-beta receptor, type I_II extracellular region | Solyc11g042820.1.1 Nitrate transporter IPR0001
augustus-D18g-s25324.g33409	2.65755	NA	NA	NA	NA	NA
augustus-D18g-s743823.g560850	2.65429	NA	NA	NA	NA	NA
augustus-D18g-s21297.g26866	2.65095	NA	NA	NA	NA	NA
augustus-D18g-s135758.g162907	2.65016	NA	NA	NA	NA	NA
augustus-D18g-s83087.g108827	2.61823	NA	NA	NA	NA	NA
augustus-D18g-s195414.g204776	2.61779	NA	NA	NA	NA	NA
augustus-D18g-s228812.g235520	2.61681	NA	NA	NA	NA	Solyc03g063940.1.1 Transposon Ty1-PL Gag-Pol polyprotein IPR013103 Reverse transcriptase, RNA-dependent DNA polymerase
augustus-D18g-s331467.g327927	2.61633	NA	NA	NA	NA	NA
augustus-D18g-s326858.g323840	2.61633	NA	NA	NA	NA	NA
augustus-D18g-s229966.g236981	2.615	NA	NA	NA	NA	NA
augustus-D18g-s624321.g528841	2.615	NA	NA	NA	NA	NA
augustus-D18g-s383577.g376330	2.61402	NA	NA	NA	NA	NA
augustus-D18g-s761855.g565959	2.61402	NA	NA	NA	NA	NA
augustus-D18g-s269593.g278161	2.61266	AT4G39110.1 Malectin/receptor-like protein kinase family protein | AT2G21480.1 Malectin/receptor-like protein kinase family protein | AT5G54380.1 prot	NA	LOC_Os06g22810.1 TKL_IRAK_CrRLK1L-1.14 - The CrRLK1L-1 subfamily has homology to the CrRLK1L homolog, expressed | LOC_Os06g03610.1 TKL_IRAK_CrRLK1L-1.	NA	Solyc02g089090.2.1 Pto-like, Serine_threonine kinase protein, resistance protein
augustus-D18g-s39876.g52578	2.61266	NA	NA	NA	NA	NA
augustus-D18g-s323035.g320475	2.60236	NA	NA	NA	NA	NA
augustus-D18g-s408163.g395750	2.59759	NA	NA	LOC_Os12g23580.1 retrotransposon protein, putative, Ty3-gypsy subclass, expressed | LOC_Os08g12300.1 retrotransposon protein, putative, Ty3-gypsy subc	NA	Solyc08g060910.1.1 Pol polyprotein
augustus-D18g-s61739.g82914	2.59376	NA	NA	NA	NA	NA
augustus-D18g-s580694.g507187	2.5913	NA	NA	NA	NA	Solyc08g060910.1.1 Pol polyprotein | Solyc00g010540.1.1 Pol polyprotein | Solyc03g115130.2.1 Pol polyprotein | Solyc08g043150.1.1 Pol polyprotein | So
augustus-D18g-s538509.g480180	2.58989	AT5G20930.1 Protein kinase superfamily protein	GRMZM2G172132_P01 | GRMZM2G016671_P01	LOC_Os03g53880.1 serine/threonine-protein kinase TOUSLED, putative, expressed | LOC_Os03g53880.2 serine/threonine-protein kinase TOUSLED, putative, ex	Sobic.001G088900.1.p	Solyc11g071680.1.1 Serine_threonine protein kinase IPR002290 Serine_threonine protein kinase
augustus-D18g-s47334.g64374	2.58032	NA	NA	NA	NA	NA
augustus-D18g-s479028.g439403	2.57462	NA	NA	NA	NA	NA
augustus-D18g-s562689.g490967	2.57462	NA	NA	NA	NA	NA
augustus-D18g-s453227.g421101	2.57315	NA	NA	NA	NA	NA
augustus-D18g-s259622.g269560	2.56706	NA	NA	NA	NA	NA
augustus-D18g-s51735.g70780	2.56706	NA	NA	NA	NA	NA
augustus-D18g-s323891.g321281	2.56706	NA	NA	NA	NA	Solyc10g005100.2.1 Salt stress root protein RS1 IPR008469 DREPP plasma membrane polypeptide
augustus-D18g-s138593.g166183	2.56706	NA	NA	NA	NA	NA
augustus-D18g-s773260.g569380	2.56706	NA	NA	NA	NA	NA
augustus-D18g-s493601.g448250	2.56706	NA	NA	NA	NA	NA
augustus-D18g-s652451.g543972	2.56706	NA	NA	NA	NA	NA
augustus-D18g-s684292.g550123	2.56494	AT5G01990.1 Auxin efflux carrier family protein	GRMZM2G050089_P02	LOC_Os01g60230.3 auxin efflux carrier component, putative, expressed | LOC_Os01g60230.1 auxin efflux carrier component, putative, expressed | LOC_Os01	Sobic.003G336100.1.p	Solyc10g074790.1.1 Auxin efflux carrier family protein IPR004776 Auxin efflux carrier
augustus-D18g-s438349.g411071	2.56255	NA	NA	NA	NA	NA
augustus-D18g-s450403.g418719	2.55657	NA	NA	NA	NA	NA
augustus-D18g-s217212.g222392	2.55657	NA	NA	NA	NA	NA
augustus-D18g-s200717.g209093	2.55657	NA	NA	NA	NA	NA
augustus-D18g-s10971.g17466	2.55657	NA	NA	LOC_Os06g15870.1 retrotransposon protein, putative, unclassified, expressed	NA	NA
augustus-D18g-s166041.g188802	2.55594	NA	NA	LOC_Os05g07400.1 retrotransposon protein, putative, Ty3-gypsy subclass, expressed | LOC_Os05g07380.1 retrotransposon protein, putative, Ty3-gypsy subc	NA	Solyc10g052630.1.1 Pol polyprotein IPR001584 Integrase, catalytic core | Solyc11g017260.1.1 Pol polyprotein IPR001584 Integrase, catalytic core |
augustus-D18g-s132135.g159024	2.55454	AT1G20270.1 2-oxoglutarate (2OG) and Fe(II)-dependent oxygenase superfamily protein | AT5G66060.1 2-oxoglutarate (2OG) and Fe(II)-dependent oxygenase	GRMZM2G145061_P04 | GRMZM2G025867_P01 | GRMZM5G855891_P01 | GRMZM5G843555_P04 | GRMZM2G459063_P02 | GRMZM2G054224_P01 | GRMZM2G028004_P05	LOC_Os02g58070.1 oxidoreductase, putative, expressed | LOC_Os10g35470.1 oxidoreductase, putative, expressed | LOC_Os03g58890.2 oxidoreductase, putativ	Sobic.004G353500.1.p | Sobic.001G205900.1.p | Sobic.008G115800.1.p | Sobic.009G178400.1.p | Sobic.001G050900.1.p | Sobic.002G068600.1.p | Sobic.006G03	Solyc04g081930.2.1 Prolyl 4-hydroxylase alpha-2 subunit IPR006620 Prolyl 4-hydroxylase, alpha subunit | Solyc03g033320.2.1 Prolyl 4-hydroxylase alph
augustus-D18g-s413439.g399990	2.5536	NA	NA	NA	NA	NA
augustus-D18g-s843603.g583187	2.55252	NA	NA	NA	NA	NA
augustus-D18g-s235784.g245145	2.55252	NA	NA	NA	NA	NA
augustus-D18g-s358928.g351976	2.55091	NA	NA	NA	NA	NA
augustus-D18g-s169179.g191627	2.55004	NA	NA	NA	NA	NA
augustus-D18g-s568588.g495029	2.544	NA	NA	NA	NA	NA
augustus-D18g-s746210.g561216	2.544	NA	NA	NA	NA	NA
augustus-D18g-s590228.g514218	2.54047	NA	NA	NA	NA	NA
augustus-D18g-s3322.g5165	2.53926	NA	NA	NA	NA	Solyc08g060910.1.1 Pol polyprotein | Solyc03g115130.2.1 Pol polyprotein | Solyc08g043150.1.1 Pol polyprotein | Solyc10g036800.1.1 Polyprotein | Solyc1
augustus-D18g-s911175.g599470	2.53709	NA	NA	NA	NA	NA
augustus-D18g-s341666.g335846	2.53307	NA	NA	NA	NA	NA
augustus-D18g-s681510.g549229	2.53307	NA	NA	NA	NA	NA
augustus-D18g-s570593.g496817	2.53307	NA	NA	NA	NA	NA
augustus-D18g-s524584.g470394	2.53304	NA	NA	NA	NA	NA
augustus-D18g-s203424.g211605	2.52974	NA	NA	LOC_Os10g30510.1 retrotransposon protein, putative, unclassified, expressed | LOC_Os07g16990.1 retrotransposon protein, putative, Ty1-copia subclass,	NA	NA
augustus-D18g-s48472.g66106	2.52974	NA	NA	NA	NA	NA
augustus-D18g-s962571.g611498	2.52537	NA	NA	NA	NA	NA
augustus-D18g-s544716.g483874	2.51953	AT4G27300.1 S-locus lectin protein kinase family protein | AT4G27290.1 S-locus lectin protein kinase family protein | AT4G03230.1 S-locus lectin prote	GRMZM2G075247_P01 | GRMZM2G465987_P01 | GRMZM2G106702_P01 | GRMZM2G322723_P02 | GRMZM2G322728_P02	LOC_Os07g36570.1 KI domain interacting kinase 1, putative, expressed | LOC_Os03g35600.1 serine/threonine-protein kinase receptor precursor, putative,	Sobic.001G190100.1.p | Sobic.002G333400.1.p | Sobic.003G319600.1.p | Sobic.003G319500.1.p	Solyc04g077330.2.1 Receptor protein kinase IPR002290 Serine_threonine protein kinase | Solyc12g005290.1.1 Receptor-like kinase IPR002290 Serine_th
augustus-D18g-s491402.g446891	2.51953	NA	NA	NA	NA	NA
augustus-D18g-s416970.g402212	2.51852	NA	NA	NA	NA	NA
augustus-D18g-s12818.g20044	2.51852	NA	NA	NA	NA	NA
augustus-D18g-s337222.g332645	2.51852	NA	NA	NA	NA	NA
augustus-D18g-s349722.g343768	2.51852	NA	NA	NA	NA	NA
augustus-D18g-s150419.g175124	2.51852	NA	NA	NA	NA	NA
augustus-D18g-s55910.g76068	2.51852	NA	NA	NA	NA	NA
augustus-D18g-s161675.g184291	2.51852	NA	NA	NA	NA	Solyc11g062200.1.1 Transposon Ty1-A Gag-Pol polyprotein IPR013103 Reverse transcriptase, RNA-dependent DNA polymerase | Solyc04g011970.1.1 Gag-Pol p
augustus-D18g-s35701.g45531	2.51556	NA	NA	NA	NA	Solyc08g060910.1.1 Pol polyprotein | Solyc12g044210.1.1 Pol polyprotein | Solyc03g115130.2.1 Pol polyprotein | Solyc10g036800.1.1 Polyprotein | Solyc1
augustus-D18g-s129230.g155858	2.514	NA	NA	NA	NA	NA
augustus-D18g-s332860.g329042	2.51302	NA	NA	NA	NA	NA
augustus-D18g-s79369.g104620	2.5077	NA	NA	NA	NA	NA
augustus-D18g-s618342.g523828	2.5061	NA	NA	NA	NA	NA
augustus-D18g-s95242.g123787	2.49951	NA	GRMZM2G114578_P01 | GRMZM2G070837_P01	LOC_Os05g50300.1 AMP-binding enzyme, putative, expressed | LOC_Os01g44950.1 AMP-binding enzyme, putative, expressed	Sobic.003G232200.1.p | Sobic.009G244000.1.p	Solyc04g080480.1.1 AMP-dependent synthetase and ligase IPR000873 AMP-dependent synthetase and ligase
augustus-D18g-s143561.g171113	2.4994	AT5G62050.1 homolog of yeast oxidase assembly 1 (OXA1) | AT2G46470.1 inner membrane protein OXA1-like	NA	NA	NA	Solyc08g008320.2.1 Inner membrane protein oxaA IPR001708 Membrane insertion protein, OxaA_YidC | Solyc08g082290.2.1 Inner membrane protein oxa1-1 mi
augustus-D18g-s179371.g197349	2.49821	NA	NA	NA	NA	NA
augustus-D18g-s142158.g169766	2.49821	NA	NA	NA	NA	NA
augustus-D18g-s369360.g362826	2.49821	NA	NA	NA	NA	NA
augustus-D18g-s892245.g596306	2.49821	AT5G52100.1 Dihydrodipicolinate reductase, bacterial/plant	NA	NA	NA	NA
augustus-D18g-s145108.g172096	2.49821	AT3G22660.1 rRNA processing protein-related	GRMZM2G146761_P01 | GRMZM2G080129_P01	LOC_Os07g29320.1 rRNA-processing protein EBP2, putative, expressed	Sobic.002G300300.1.p | Sobic.010G098400.1.p	Solyc01g006170.2.1 rRNA processing protein ebna1-binding protein-related IPR008610 Eukaryotic rRNA processing | Solyc01g006090.2.1 rRNA processing p
augustus-D18g-s58197.g78539	2.49821	AT1G75170.1 Sec14p-like phosphatidylinositol transfer family protein | AT4G36640.1 Sec14p-like phosphatidylinositol transfer family protein | AT1G2218	NA	LOC_Os03g51430.2 SEC14 cytosolic factor family protein, putative, expressed | LOC_Os03g51430.1 SEC14 cytosolic factor family protein, putative, expres	Sobic.001G108700.1.p | Sobic.001G108500.1.p | Sobic.001G108600.1.p	Solyc04g080290.2.1 CRAL_TRIO domain containing protein expressed IPR001251 Cellular retinaldehyde-binding_triple function, C-terminal | Solyc12g0891
augustus-D18g-s518701.g464140	2.49821	NA	NA	NA	NA	NA
augustus-D18g-s485097.g443630	2.49461	NA	NA	NA	NA	NA
augustus-D18g-s509846.g457003	2.49461	NA	NA	NA	NA	NA
augustus-D18g-s515087.g461900	2.4906	NA	NA	NA	NA	NA
augustus-D18g-s139140.g166915	2.49028	NA	NA	NA	NA	NA
augustus-D18g-s934997.g604283	2.49028	AT3G08530.1 Clathrin, heavy chain | AT3G11130.1 Clathrin, heavy chain	GRMZM2G057576_P01 | GRMZM5G822591_P01 | GRMZM5G804382_P01 | GRMZM2G395549_P01 | GRMZM2G091121_P01 | GRMZM2G115138_P01	LOC_Os11g01380.1 clathrin heavy chain, putative, expressed | LOC_Os12g01390.1 clathrin heavy chain, putative, expressed	Sobic.005G003300.1.p | Sobic.008G003700.1.p	Solyc06g051310.2.1 Clathrin heavy chain IPR016341 Clathrin, heavy chain | Solyc03g096000.2.1 Clathrin heavy chain IPR016341 Clathrin, heavy chain
augustus-D18g-s186511.g200792	2.48839	NA	NA	NA	NA	NA
augustus-D18g-s178545.g196685	2.48576	NA	NA	NA	NA	NA
augustus-D18g-s5896.g10035	2.48576	NA	NA	NA	NA	NA
augustus-D18g-s285593.g286837	2.48576	NA	NA	NA	NA	NA
augustus-D18g-s881730.g592246	2.48283	NA	NA	NA	NA	NA
augustus-D18g-s497590.g450556	2.48283	NA	NA	NA	NA	NA
augustus-D18g-s346598.g340060	2.48011	AT5G33406.1 hAT dimerisation domain-containing protein / transposase-related	NA	NA	NA	Solyc00g147770.1.1 HAT family dimerisation domain containing protein IPR008906 HAT dimerisation | Solyc07g032720.1.1 HAT family dimerisation domain
augustus-D18g-s40965.g54555	2.47926	NA	NA	NA	NA	Solyc03g115130.2.1 Pol polyprotein | Solyc10g045000.1.1 Pol polyprotein IPR001584 Integrase, catalytic core
augustus-D18g-s881500.g592152	2.4781	NA	NA	NA	NA	NA
augustus-D18g-s162229.g184659	2.47436	NA	NA	NA	NA	NA
augustus-D18g-s73459.g97763	2.46871	NA	NA	NA	NA	NA
augustus-D18g-s558472.g487592	2.46829	NA	NA	NA	NA	NA
augustus-D18g-s510849.g458044	2.46829	AT3G58830.1 haloacid dehalogenase (HAD) superfamily protein	GRMZM2G349603_P04	NA	Sobic.003G324100.1.p	Solyc07g055980.2.1 HAD superfamily (Subfamily IIIA) phosphatase TIGR01668 IPR010021 HAD-superfamily phosphatase, subfamily IIIA | Solyc12g011020.1.1
augustus-D18g-s151542.g176485	2.46829	NA	GRMZM2G134563_P01	LOC_Os02g34830.1 tetratricopeptide repeat domain containing protein, expressed	Sobic.004G175600.1.p	Solyc04g058200.2.1 TPR repeat protein IPR011990 Tetratricopeptide-like helical
augustus-D18g-s25925.g34351	2.46829	NA	NA	NA	NA	NA
augustus-D18g-s164502.g187303	2.46445	AT5G33406.1 hAT dimerisation domain-containing protein / transposase-related	NA	NA	NA	Solyc00g147770.1.1 HAT family dimerisation domain containing protein IPR008906 HAT dimerisation | Solyc11g020250.1.1 HAT dimerisation domain-contain
augustus-D18g-s47054.g63904	2.45299	NA	NA	NA	NA	Solyc03g062850.1.1 Transposon Ty1-PL Gag-Pol polyprotein IPR013103 Reverse transcriptase, RNA-dependent DNA polymerase
augustus-D18g-s163203.g185489	2.45118	NA	NA	NA	NA	NA
augustus-D18g-s459000.g426501	2.45118	NA	NA	NA	NA	NA
augustus-D18g-s328461.g325352	2.45039	NA	NA	NA	NA	NA
augustus-D18g-s523496.g469271	2.44619	NA	NA	NA	NA	NA
augustus-D18g-s627680.g531633	2.44619	NA	NA	NA	NA	NA
augustus-D18g-s490244.g446234	2.44614	NA	NA	NA	NA	NA
augustus-D18g-s777544.g570703	2.44614	AT5G05730.2 anthranilate synthase alpha subunit 1 | AT2G29690.1 anthranilate synthase 2 | AT3G55870.1 ADC synthase superfamily protein	GRMZM2G161337_P01 | GRMZM2G003109_P01 | GRMZM2G138382_P01	LOC_Os03g15780.1 anthranilate synthase component I-1, chloroplast precursor, putative, expressed | LOC_Os03g61120.1 anthranilate synthase component I-	Sobic.001G427700.1.p | Sobic.001G029300.1.p	Solyc06g006100.2.1 Anthranilate synthase component I family protein expressed IPR005256 Anthranilate synthase component I | Solyc06g005980.2.1 Anthr
augustus-D18g-s938093.g605537	2.44392	NA	NA	NA	NA	NA
augustus-D18g-s621164.g526114	2.44332	NA	NA	NA	NA	NA
augustus-D18g-s329801.g326559	2.44235	NA	NA	NA	NA	NA
augustus-D18g-s319898.g317586	2.43739	NA	NA	NA	NA	NA
augustus-D18g-s534559.g477146	2.43739	NA	NA	NA	NA	NA
augustus-D18g-s836367.g581934	2.43739	NA	NA	NA	NA	NA
augustus-D18g-s455277.g422969	2.43739	NA	NA	NA	NA	NA
augustus-D18g-s885659.g593763	2.43739	NA	NA	NA	NA	NA
augustus-D18g-s868632.g587686	2.43739	NA	NA	NA	NA	NA
augustus-D18g-s500085.g451941	2.43707	AT5G55190.1 RAN GTPase 3 | AT5G20010.1 RAS-related nuclear protein-1 | AT5G20020.1 RAS-related GTP-binding nuclear protein 2 | AT5G55080.1 ras-related	GRMZM2G157334_P01 | GRMZM2G354604_P01 | GRMZM2G459373_P01	LOC_Os05g49890.1 ras-related protein, putative, expressed | LOC_Os05g49890.2 ras-related protein, putative, expressed | LOC_Os06g39875.1 ras-related p	Sobic.003G238000.1.p | Sobic.009G240900.1.p | Sobic.003G217800.1.p | Sobic.010G182700.1.p | Sobic.010G182500.1.p	Solyc01g104700.2.1 GTP-binding nuclear protein Ran-A1 IPR018210 GTP-binding nuclear protein, Ran, conserved site IPR002041 Ran GTPase | Solyc01g10
augustus-D18g-s14285.g21692	2.4368	NA	NA	NA	NA	NA
augustus-D18g-s164533.g187350	2.43205	NA	NA	NA	NA	Solyc00g147770.1.1 HAT family dimerisation domain containing protein IPR008906 HAT dimerisation
augustus-D18g-s961675.g611209	2.43181	NA	NA	NA	NA	NA
augustus-D18g-s24038.g31370	2.43109	NA	NA	NA	NA	NA
augustus-D18g-s231543.g239200	2.43012	NA	NA	NA	NA	NA
augustus-D18g-s1018797.g616681	2.42921	AT1G54460.1 TPX2 (targeting protein for Xklp2) protein family	NA	NA	NA	Solyc01g097120.2.1 Os02g0200800 protein (Fragment) IPR009675 Targeting for Xklp2 | Solyc06g053780.2.1 Os02g0200800 protein (Fragment) IPR009675 Ta
augustus-D18g-s207925.g215616	2.42234	NA	NA	NA	NA	NA
augustus-D18g-s208053.g215770	2.41892	NA	NA	NA	NA	NA
augustus-D18g-s83569.g109468	2.418	NA	NA	NA	NA	NA
augustus-D18g-s292719.g294685	2.41624	NA	NA	NA	NA	NA
augustus-D18g-s500632.g452221	2.41624	NA	NA	NA	NA	NA
augustus-D18g-s200961.g209335	2.41624	NA	NA	NA	NA	NA
augustus-D18g-s504294.g453830	2.41624	NA	NA	LOC_Os03g35560.1 retrotransposon protein, putative, Ty1-copia subclass, expressed | LOC_Os08g17750.1 retrotransposon protein, putative, Ty1-copia subc	NA	NA
augustus-D18g-s913216.g599806	2.41624	NA	NA	NA	NA	NA
augustus-D18g-s834283.g580739	2.41524	NA	NA	NA	NA	Solyc12g044210.1.1 Pol polyprotein
augustus-D18g-s176609.g195530	2.4149	NA	NA	LOC_Os05g02280.1 retrotransposon protein, putative, unclassified | LOC_Os01g16160.1 retrotransposon protein, putative, unclassified, expressed | LOC_O	NA	NA
augustus-D18g-s516104.g462526	2.40071	NA	NA	NA	NA	NA
augustus-D18g-s624797.g529200	2.40071	NA	NA	NA	NA	NA
augustus-D18g-s409559.g396882	2.40071	NA	NA	NA	NA	NA
augustus-D18g-s25324.g33408	2.39743	NA	NA	NA	NA	NA
augustus-D18g-s261935.g271410	2.39315	NA	NA	NA	NA	NA
augustus-D18g-s685185.g550385	2.39287	NA	NA	NA	NA	NA
augustus-D18g-s250605.g260295	2.38883	NA	NA	NA	NA	NA
augustus-D18g-s13814.g21269	2.38883	NA	NA	NA	NA	NA
augustus-D18g-s40329.g53410	2.38883	NA	NA	NA	NA	NA
augustus-D18g-s600009.g518270	2.38813	NA	NA	NA	NA	NA
augustus-D18g-s773134.g569277	2.376	NA	NA	NA	NA	NA
augustus-D18g-s21903.g27965	2.37338	NA	NA	NA	NA	NA
augustus-D18g-s888233.g595157	2.3711	NA	NA	LOC_Os07g10080.1 retrotransposon protein, putative, Ty3-gypsy subclass, expressed | LOC_Os07g38320.1 retrotransposon protein, putative, Ty3-gypsy subc	NA	Solyc08g060910.1.1 Pol polyprotein | Solyc00g131710.1.1 Pol polyprotein IPR001584 Integrase, catalytic core | Solyc10g045000.1.1 Pol polyprotein IP
augustus-D18g-s647443.g541273	2.36679	NA	NA	NA	NA	NA
augustus-D18g-s526373.g472002	2.36392	NA	NA	NA	NA	NA
augustus-D18g-s481321.g440960	2.36225	NA	NA	NA	NA	NA
augustus-D18g-s91738.g119522	2.36225	NA	NA	NA	NA	NA
augustus-D18g-s751990.g562621	2.36225	NA	NA	NA	NA	NA
augustus-D18g-s968978.g612807	2.36225	NA	NA	NA	NA	NA
augustus-D18g-s153588.g179213	2.35611	NA	NA	NA	NA	NA
augustus-D18g-s193489.g203439	2.35502	NA	NA	NA	NA	NA
augustus-D18g-s112816.g142484	2.35488	AT2G37170.1 plasma membrane intrinsic protein 2 | AT5G60660.1 plasma membrane intrinsic protein 2;4 | AT3G54820.1 plasma membrane intrinsic protein 2;	GRMZM2G154628_P01 | GRMZM2G081192_P01 | GRMZM2G092125_P01 | GRMZM2G178693_P01 | GRMZM2G014914_P02 | GRMZM2G047368_P02 | GRMZM2G018649_P01 | GRMZM2G432	LOC_Os02g41860.2 aquaporin protein, putative, expressed | LOC_Os02g41860.1 aquaporin protein, putative, expressed | LOC_Os07g26690.1 aquaporin protein	Sobic.004G222000.1.p | Sobic.002G124700.1.p | Sobic.006G150100.1.p | Sobic.002G125200.1.p | Sobic.002G125700.1.p | Sobic.002G125000.1.p | Sobic.002G12	Solyc11g069430.1.1 Aquaporin 1 IPR012269 Aquaporin | Solyc06g011350.2.1 Aquaporin 2 IPR012269 Aquaporin | Solyc10g084120.1.1 Aquaporin IPR012269
augustus-D18g-s534585.g477171	2.35375	NA	NA	NA	NA	Solyc07g065730.1.1 Pentatricopeptide repeat-containing protein IPR002885 Pentatricopeptide repeat
augustus-D18g-s239233.g249260	2.35375	NA	NA	NA	NA	NA
augustus-D18g-s629232.g533107	2.35375	NA	NA	NA	NA	NA
augustus-D18g-s458906.g426407	2.35375	AT5G67385.1 Phototropic-responsive NPH3 family protein	NA	NA	NA	Solyc02g092560.2.1 Phototropic-responsive NPH3 family protein IPR004249 NPH3 | Solyc02g064720.2.1 Phototropic-responsive NPH3 family protein IPR004
augustus-D18g-s32614.g42160	2.35185	NA	NA	NA	NA	NA
augustus-D18g-s314527.g313326	2.35185	NA	NA	NA	NA	NA
augustus-D18g-s25360.g33455	2.35119	NA	NA	NA	NA	NA
augustus-D18g-s231543.g239201	2.34913	NA	NA	NA	NA	NA
augustus-D18g-s84659.g110812	2.34846	NA	NA	LOC_Os03g35560.1 retrotransposon protein, putative, Ty1-copia subclass, expressed | LOC_Os07g15890.1 retrotransposon protein, putative, Ty1-copia subc	NA	NA
augustus-D18g-s408215.g395795	2.34728	NA	NA	NA	NA	NA
augustus-D18g-s331321.g327815	2.34728	NA	NA	NA	NA	NA
augustus-D18g-s96456.g125476	2.34728	NA	NA	NA	NA	NA
augustus-D18g-s136347.g163477	2.34728	NA	NA	NA	NA	NA
augustus-D18g-s823022.g577845	2.3431	NA	NA	NA	NA	NA
augustus-D18g-s388520.g379355	2.3405	NA	NA	NA	NA	NA
augustus-D18g-s53462.g73136	2.33805	NA	NA	NA	NA	NA
augustus-D18g-s5349.g9051	2.33805	NA	NA	NA	NA	NA
augustus-D18g-s646834.g540878	2.33805	NA	NA	NA	NA	NA
augustus-D18g-s41418.g55422	2.33755	NA	NA	NA	NA	NA
augustus-D18g-s295304.g297388	2.33465	NA	NA	NA	NA	Solyc10g051410.1.1 Gag-Pol polyprotein IPR001584 Integrase, catalytic core
augustus-D18g-s364511.g358171	2.3318	NA	NA	NA	NA	NA
augustus-D18g-s628313.g532246	2.3318	AT5G13610.1 Protein of unknown function (DUF155) | AT1G69380.1 Protein of unknown function (DUF155)	GRMZM2G076962_P02	LOC_Os07g49410.1 uncharacterized ACR, YagE family COG1723 containing protein, expressed | LOC_Os07g49410.2 uncharacterized ACR, YagE family COG1723 co	Sobic.002G431300.1.p | Sobic.003G305900.1.p	Solyc04g049850.2.1 Uncharacterized conserved protein IPR003734 Protein of unknown function DUF155 | Solyc05g012690.2.1 Sporulation protein RMD1 IPR
augustus-D18g-s364636.g358295	2.3318	NA	NA	NA	NA	NA
augustus-D18g-s21963.g28080	2.32728	NA	NA	NA	NA	NA
augustus-D18g-s75992.g100769	2.32386	NA	NA	NA	NA	NA
augustus-D18g-s239335.g249402	2.32386	AT1G31300.1 TRAM, LAG1 and CLN8 (TLC) lipid-sensing domain containing protein | AT4G19645.1 TRAM, LAG1 and CLN8 (TLC) lipid-sensing domain containing	GRMZM2G016184_P02 | GRMZM5G825226_P03 | GRMZM2G132084_P04	LOC_Os03g46410.1 transmembrane protein 56, putative, expressed | LOC_Os01g56230.3 transmembrane protein 56, putative, expressed | LOC_Os05g43540.1 tra	Sobic.001G143200.1.p | Sobic.003G308800.1.p | Sobic.009G193700.1.p	Solyc02g069350.2.1 Transmembrane protein 56 IPR006634 TRAM, LAG1 and CLN8 homology | Solyc07g044990.2.1 Transmembrane protein 56 IPR006634 TRAM, L
augustus-D18g-s730512.g558187	2.32115	NA	NA	NA	NA	NA
augustus-D18g-s227297.g233518	2.31727	NA	NA	NA	NA	NA
augustus-D18g-s594602.g516992	2.31514	NA	NA	NA	NA	NA
augustus-D18g-s888441.g595353	2.31398	NA	NA	NA	NA	NA
augustus-D18g-s805172.g575121	2.30616	NA	NA	NA	NA	NA
augustus-D18g-s631739.g534671	2.30616	NA	NA	NA	NA	NA
augustus-D18g-s198783.g207689	2.30616	NA	NA	NA	NA	Solyc09g056150.1.1 Transposon Ty1-H Gag-Pol polyprotein IPR001584 Integrase, catalytic core | Solyc11g062200.1.1 Transposon Ty1-A Gag-Pol polyprotei
augustus-D18g-s398882.g389133	2.30616	NA	NA	NA	NA	NA
augustus-D18g-s386790.g378576	2.30521	NA	NA	NA	NA	NA
augustus-D18g-s107628.g137894	2.30521	NA	NA	NA	NA	NA
augustus-D18g-s813653.g576391	2.30521	NA	NA	NA	NA	NA
augustus-D18g-s233594.g242114	2.30521	NA	NA	NA	NA	NA
augustus-D18g-s163583.g186037	2.30521	NA	NA	LOC_Os05g27060.1 retrotransposon protein, putative, unclassified, expressed | LOC_Os03g63124.1 retrotransposon protein, putative, unclassified, expres	NA	NA
augustus-D18g-s207783.g215449	2.30521	NA	NA	NA	NA	NA
augustus-D18g-s484747.g443406	2.30449	NA	NA	NA	NA	NA
augustus-D18g-s960525.g610748	2.30449	NA	NA	NA	NA	NA
augustus-D18g-s57275.g77401	2.30449	NA	NA	NA	NA	NA
augustus-D18g-s524512.g470317	2.30347	NA	NA	LOC_Os11g01970.1 retrotransposon protein, putative, unclassified, expressed	NA	NA
augustus-D18g-s175202.g195087	2.30347	NA	NA	NA	NA	NA
augustus-D18g-s63536.g84572	2.30347	NA	NA	NA	NA	NA
augustus-D18g-s66495.g88183	2.30347	NA	NA	NA	NA	NA
augustus-D18g-s942155.g607592	2.3031	NA	NA	NA	NA	NA
augustus-D18g-s577124.g503672	2.3031	AT2G17265.1 homoserine kinase	GRMZM2G048497_P01	LOC_Os02g58510.1 GHMP kinases ATP-binding protein, putative, expressed	Sobic.004G357900.1.p	Solyc04g008760.1.1 Homoserine kinase IPR000870 Homoserine kinase
augustus-D18g-s363665.g357317	2.30229	NA	NA	NA	NA	NA
augustus-D18g-s309080.g309424	2.30191	NA	NA	LOC_Os09g07410.1 retrotransposon protein, putative, unclassified, expressed | LOC_Os05g27060.1 retrotransposon protein, putative, unclassified, expres	NA	NA
augustus-D18g-s70247.g93465	2.30176	NA	NA	NA	NA	NA
augustus-D18g-s418551.g402792	2.29279	NA	NA	NA	NA	NA
augustus-D18g-s497525.g450508	2.29265	NA	NA	NA	NA	NA
augustus-D18g-s35332.g45174	2.28906	NA	NA	NA	NA	NA
augustus-D18g-s474140.g436821	2.28664	NA	NA	NA	NA	NA
augustus-D18g-s262504.g272121	2.28269	NA	NA	NA	NA	NA
augustus-D18g-s192869.g202933	2.28178	AT2G21440.1 RNA-binding (RRM/RBD/RNP motifs) family protein	GRMZM5G872217_P01	NA	NA	Solyc01g109990.2.1 RNA-binding protein 28 IPR012677 Nucleotide-binding, alpha-beta plait
augustus-D18g-s348198.g341965	2.27916	NA	NA	NA	NA	NA
augustus-D18g-s602826.g519060	2.27833	AT5G49710.3 unknown protein; BEST Arabidopsis thaliana protein match is: unknown protein (TAIR:AT4G24590.1); Has 35333 Blast hits to 34131 proteins in	GRMZM2G124416_P01	LOC_Os02g54080.2 expressed protein | LOC_Os02g54080.1 expressed protein	Sobic.004G320000.1.p	Solyc04g076110.2.1 Genomic DNA chromosome 5 TAC clone K2I5
augustus-D18g-s262925.g272727	2.27317	NA	NA	NA	NA	NA
augustus-D18g-s95648.g124332	2.27317	NA	NA	NA	NA	NA
augustus-D18g-s161403.g184121	2.27229	NA	NA	NA	NA	NA
augustus-D18g-s161403.g184120	2.27175	NA	NA	NA	NA	NA
augustus-D18g-s199837.g208438	2.26804	NA	NA	NA	NA	NA
augustus-D18g-s885123.g593494	2.26517	NA	NA	NA	NA	NA
augustus-D18g-s3031.g4686	2.26464	NA	NA	NA	NA	NA
augustus-D18g-s541026.g482074	2.26118	NA	NA	NA	NA	NA
augustus-D18g-s345605.g338897	2.25946	AT4G20740.1 Pentatricopeptide repeat (PPR-like) superfamily protein	NA	NA	NA	Solyc01g068180.2.1 Pentatricopeptide repeat-containing protein IPR002885 Pentatricopeptide repeat
augustus-D18g-s709795.g553771	2.25916	AT2G34250.1 SecY protein transport family protein | AT1G29310.1 SecY protein transport family protein | AT1G78720.1 SecY protein transport family prot	GRMZM2G073498_P01 | GRMZM2G130987_P01 | GRMZM2G307252_P01	LOC_Os03g11440.1 protein transport protein Sec61 subunit alpha, putative, expressed | LOC_Os09g17840.1 protein transport protein Sec61 subunit alpha,	Sobic.001G458200.1.p | Sobic.004G175900.1.p	Solyc10g007390.2.1 Protein transport protein SEC61 alpha subunit IPR002208 SecY protein | Solyc02g072130.2.1 Protein transport protein SEC61 alpha s
augustus-D18g-s479404.g439663	2.25522	NA	NA	NA	NA	NA
augustus-D18g-s395016.g385985	2.25498	NA	NA	NA	NA	NA
augustus-D18g-s408339.g395908	2.25498	NA	NA	NA	NA	NA
augustus-D18g-s30841.g40206	2.25498	NA	NA	NA	NA	NA
augustus-D18g-s348393.g342181	2.25498	NA	NA	NA	NA	NA
augustus-D18g-s286915.g288309	2.25498	NA	NA	NA	NA	NA
augustus-D18g-s64078.g84952	2.25498	NA	NA	NA	NA	NA
augustus-D18g-s226152.g231940	2.25392	NA	NA	NA	NA	NA
augustus-D18g-s892791.g596553	2.25367	NA	NA	NA	NA	NA
augustus-D18g-s325878.g322981	2.25096	NA	NA	NA	NA	NA
augustus-D18g-s689399.g551550	2.25096	NA	NA	NA	NA	NA
augustus-D18g-s18512.g24994	2.24836	NA	NA	NA	NA	NA
augustus-D18g-s180601.g198040	2.2478	NA	NA	NA	NA	NA
augustus-D18g-s152448.g177599	2.2478	NA	NA	NA	NA	NA
augustus-D18g-s40146.g53086	2.2478	NA	NA	NA	NA	NA
augustus-D18g-s772465.g568821	2.2478	NA	NA	NA	NA	NA
augustus-D18g-s1021928.g617153	2.2478	NA	NA	NA	NA	NA
augustus-D18g-s45825.g61936	2.2478	NA	NA	NA	NA	NA
augustus-D18g-s230658.g238018	2.2478	NA	NA	NA	NA	NA
augustus-D18g-s583755.g510047	2.2478	NA	NA	NA	NA	NA
augustus-D18g-s682321.g549607	2.2478	AT3G06810.1 acyl-CoA dehydrogenase-related	GRMZM2G001297_P01	LOC_Os07g47820.2 acyl-CoA dehydrogenase family member 10, putative, expressed | LOC_Os07g47820.1 acyl-CoA dehydrogenase family member 10, putative, ex	Sobic.002G415900.1.p	Solyc05g054370.2.1 Acyl-CoA dehydrogenase IPR009100 Acyl-CoA dehydrogenase_oxidase, middle and N-terminal | Solyc01g066310.2.1 Acyl-CoA dehydrogenas
augustus-D18g-s730142.g557989	2.2478	NA	NA	NA	NA	NA
augustus-D18g-s268244.g276930	2.2478	AT2G03220.1 fucosyltransferase 1 | AT2G03210.1 fucosyltransferase 2 | AT1G14070.1 fucosyltransferase 7 | AT1G14100.1 fucosyltransferase 8 | AT1G14080.	GRMZM2G404762_P01 | GRMZM2G436950_P01 | GRMZM2G471594_P01 | GRMZM2G103128_P01	LOC_Os02g52640.1 xyloglucan fucosyltransferase, putative, expressed | LOC_Os02g52630.1 xyloglucan fucosyltransferase, putative, expressed | LOC_Os02g5	Sobic.004G308600.1.p | Sobic.010G082300.1.p | Sobic.004G308400.1.p | Sobic.004G308500.1.p	Solyc07g047920.1.1 Fucosyltransferase 7 IPR004938 Xyloglucan fucosyltransferase | Solyc03g115830.1.1 Fucosyltransferase 7 IPR004938 Xyloglucan fuc
augustus-D18g-s7903.g13193	2.2478	NA	NA	NA	NA	NA
augustus-D18g-s133305.g160270	2.2478	NA	NA	NA	NA	NA
augustus-D18g-s542927.g483159	2.24709	NA	NA	NA	NA	NA
augustus-D18g-s468962.g433772	2.24709	NA	NA	NA	NA	NA
augustus-D18g-s925677.g601375	2.24366	NA	NA	NA	NA	NA
augustus-D18g-s93922.g122130	2.23784	NA	NA	NA	NA	NA
augustus-D18g-s84505.g110619	2.23784	NA	NA	NA	NA	NA
augustus-D18g-s664308.g546892	2.23784	AT5G40740.1 unknown protein; Has 30201 Blast hits to 17322 proteins in 780 species: Archae - 12; Bacteria - 1396; Metazoa - 17338; Fungi - 3422; Plant	GRMZM2G041878_P02	LOC_Os02g22370.3 expressed protein | LOC_Os02g22370.1 expressed protein | LOC_Os02g22370.2 expressed protein	Sobic.004G135400.1.p	Solyc02g067990.2.1 Genomic DNA chromosome 5 P1 clone MNF13 | Solyc02g093810.2.1 Genomic DNA chromosome 5 P1 clone MNF13
augustus-D18g-s255504.g265381	2.2341	NA	NA	NA	NA	NA
augustus-D18g-s818065.g577208	2.23193	AT5G62310.1 AGC (cAMP-dependent, cGMP-dependent and protein kinase C) kinase family protein | AT3G17850.1 Protein kinase superfamily protein | AT1G484	GRMZM2G503156_P01 | GRMZM5G865999_P01 | GRMZM2G113771_P01 | GRMZM2G149289_P04	LOC_Os12g42660.1 AGC_AGC_other_GWLd.1 - ACG kinases include homologs to PKA, PKG and PKC, expressed | LOC_Os03g50390.1 AGC_AGC_other_GWLd.2 - ACG kina	Sobic.008G176500.1.p	Solyc03g083590.2.1 Protein serine_threonine kinase IPR002290 Serine_threonine protein kinase | Solyc03g118530.2.1 Protein serine_threonine kinase I
augustus-D18g-s589035.g513218	2.23193	NA	NA	NA	NA	NA
augustus-D18g-s22067.g28274	2.22788	NA	NA	NA	NA	NA
augustus-D18g-s367398.g360940	2.2246	NA	NA	LOC_Os08g23060.1 retrotransposon protein, putative, Ty3-gypsy subclass, expressed | LOC_Os06g33750.1 retrotransposon protein, putative, Ty3-gypsy subc	NA	Solyc11g017260.1.1 Pol polyprotein IPR001584 Integrase, catalytic core
augustus-D18g-s247752.g257396	2.22425	NA	NA	NA	NA	NA
augustus-D18g-s364328.g357992	2.22222	NA	NA	NA	NA	NA
augustus-D18g-s141324.g168860	2.22008	AT4G10610.1 CTC-interacting domain 12 | AT1G32790.2 CTC-interacting domain 11 | AT3G49390.1 CTC-interacting domain 10 | AT3G14450.1 CTC-interacting do	GRMZM2G173428_P01 | GRMZM2G069102_P01 | GRMZM2G051043_P01 | GRMZM2G069816_P01 | GRMZM2G349794_P01 | GRMZM5G814159_P01 | GRMZM2G161649_P01 | GRMZM2G029	LOC_Os08g02330.1 RNA recognition motif containing protein, putative, expressed | LOC_Os01g11120.1 CID11, putative, expressed | LOC_Os06g35030.3 RNA re	Sobic.007G018200.1.p | Sobic.003G023000.1.p | Sobic.004G107100.1.p | Sobic.010G160300.1.p	Solyc06g053300.2.1 Polyadenylate-binding protein 2 IPR000504 RNA recognition motif, RNP-1 | Solyc03g082390.2.1 Polyadenylate-binding protein IPR000
augustus-D18g-s77973.g103091	2.21882	NA	NA	NA	NA	NA
augustus-D18g-s102915.g133465	2.21492	NA	NA	NA	NA	NA
augustus-D18g-s777518.g570696	2.21492	NA	NA	NA	NA	NA
augustus-D18g-s34680.g44437	2.21406	NA	NA	NA	NA	NA
augustus-D18g-s128235.g154754	2.21206	NA	NA	NA	NA	NA
augustus-D18g-s707375.g553549	2.21206	NA	NA	NA	NA	NA
augustus-D18g-s153952.g179587	2.20461	NA	NA	NA	NA	NA
augustus-D18g-s230657.g238015	2.20461	NA	NA	NA	NA	NA
augustus-D18g-s403905.g391951	2.20294	NA	NA	NA	NA	NA
augustus-D18g-s178485.g196637	2.20294	NA	NA	NA	NA	NA
augustus-D18g-s96923.g126093	2.20294	NA	NA	NA	NA	NA
augustus-D18g-s285911.g287183	2.20294	NA	NA	LOC_Os05g01650.1 retrotransposon protein, putative, Ty3-gypsy subclass, expressed | LOC_Os05g18490.1 retrotransposon protein, putative, Ty3-gypsy subc	NA	Solyc00g131710.1.1 Pol polyprotein IPR001584 Integrase, catalytic core | Solyc10g045000.1.1 Pol polyprotein IPR001584 Integrase, catalytic core |
augustus-D18g-s510399.g457608	2.20294	NA	NA	NA	NA	NA
augustus-D18g-s137714.g165109	2.20294	NA	NA	NA	NA	NA
augustus-D18g-s643242.g539412	2.20294	NA	NA	NA	NA	NA
augustus-D18g-s107990.g138128	2.20294	NA	NA	NA	NA	Solyc10g036800.1.1 Polyprotein | Solyc12g044210.1.1 Pol polyprotein
augustus-D18g-s239609.g249730	2.20294	NA	NA	NA	NA	NA
augustus-D18g-s39302.g51511	2.20158	NA	NA	NA	NA	NA
augustus-D18g-s21941.g28036	2.19958	NA	NA	NA	NA	NA
augustus-D18g-s38817.g50664	2.19949	NA	NA	NA	NA	NA
augustus-D18g-s479117.g439461	2.19757	NA	NA	NA	NA	NA
augustus-D18g-s227961.g234425	2.19644	NA	NA	NA	NA	NA
augustus-D18g-s574849.g501459	2.19596	AT4G10710.1 global transcription factor C	GRMZM5G806358_P02	LOC_Os04g25550.1 FACT complex subunit SPT16, putative, expressed | LOC_Os08g31240.1 FACT complex subunit SPT16, putative, expressed	Sobic.007G192600.1.p | Sobic.001G025000.1.p	Solyc01g101030.2.1 FACT complex subunit SPT16 IPR013953 FACT complex subunit Spt16p_Cdc68p | Solyc01g101020.2.1 FACT complex subunit SPT16 IPR01395
augustus-D18g-s576646.g503220	2.19484	NA	NA	NA	NA	NA
augustus-D18g-s766832.g567359	2.19447	AT4G00110.1 UDP-D-glucuronate 4-epimerase 3 | AT1G02000.1 UDP-D-glucuronate 4-epimerase 2 | AT2G45310.1 UDP-D-glucuronate 4-epimerase 4 | AT4G12250.1	GRMZM2G110558_P01 | GRMZM2G042179_P01 | GRMZM2G017678_P01 | GRMZM2G455306_P01 | GRMZM2G429118_P01 | GRMZM2G170336_P01 | GRMZM2G052357_P01 | GRMZM2G163	LOC_Os02g54890.1 UDP-glucuronate 4-epimerase, putative, expressed | LOC_Os06g08810.1 NAD dependent epimerase/dehydratase family protein, putative, exp	Sobic.004G326900.1.p | Sobic.001G436100.1.p | Sobic.002G256100.1.p | Sobic.007G196800.1.p	Solyc01g091200.2.1 NAD dependent epimerase_dehydratase family protein expressed-binding domain | Solyc10g018260.1.1 UDP-D-glucuronate 4-epimerase 2-bi
augustus-D18g-s532128.g474825	2.1936	AT2G41680.1 NADPH-dependent thioredoxin reductase C	GRMZM2G136522_P01 | GRMZM5G841142_P02	LOC_Os07g46410.1 bifunctional thioredoxin reductase/thioredoxin, putative, expressed	Sobic.002G401800.1.p | Sobic.004G262300.1.p | Sobic.010G135000.1.p	Solyc10g080080.1.1 Thioredoxin reductase IPR005982 Thioredoxin reductase | Solyc04g016010.2.1 Thioredoxin reductase IPR000103 Pyridine nucleotide-
augustus-D18g-s633889.g535488	2.19323	NA	NA	NA	NA	NA
augustus-D18g-s85686.g112088	2.19135	NA	NA	NA	NA	NA
augustus-D18g-s680116.g548561	2.1898	NA	NA	NA	NA	NA
augustus-D18g-s61013.g82172	2.18698	NA	NA	NA	NA	NA
augustus-D18g-s39669.g52193	2.18698	NA	NA	NA	NA	NA
augustus-D18g-s41617.g55756	2.18698	NA	NA	NA	NA	NA
augustus-D18g-s101829.g132335	2.18698	NA	NA	NA	NA	NA
augustus-D18g-s568745.g495187	2.18698	NA	NA	NA	NA	NA
augustus-D18g-s405028.g392976	2.18698	NA	NA	NA	NA	NA
augustus-D18g-s514482.g461389	2.18698	NA	NA	NA	NA	NA
augustus-D18g-s4806.g8066	2.18698	NA	NA	NA	NA	NA
augustus-D18g-s734173.g559183	2.18698	NA	NA	NA	NA	NA
augustus-D18g-s300260.g302199	2.18698	NA	NA	NA	NA	NA
augustus-D18g-s492268.g447388	2.18698	NA	NA	NA	NA	NA
augustus-D18g-s35410.g45257	2.18698	NA	NA	NA	NA	NA
augustus-D18g-s452649.g420568	2.18698	NA	NA	NA	NA	NA
augustus-D18g-s460994.g428245	2.18698	NA	NA	NA	NA	NA
augustus-D18g-s377211.g370284	2.18698	NA	NA	NA	NA	NA
augustus-D18g-s360817.g354073	2.18685	NA	NA	NA	NA	NA
augustus-D18g-s409253.g396649	2.1827	NA	NA	NA	NA	NA
augustus-D18g-s110705.g140846	2.1827	NA	NA	NA	NA	NA
augustus-D18g-s361737.g355153	2.1827	NA	NA	LOC_Os12g31920.1 retrotransposon protein, putative, Ty1-copia subclass, expressed | LOC_Os12g34770.1 retrotransposon protein, putative, Ty1-copia subc	NA	Solyc11g062200.1.1 Transposon Ty1-A Gag-Pol polyprotein IPR013103 Reverse transcriptase, RNA-dependent DNA polymerase | Solyc04g011970.1.1 Gag-Pol p
augustus-D18g-s468509.g433435	2.18218	NA	NA	NA	NA	NA
augustus-D18g-s913319.g599814	2.18051	NA	NA	NA	NA	NA
augustus-D18g-s972914.g613979	2.18051	NA	NA	NA	NA	NA
augustus-D18g-s453055.g420947	2.18051	NA	NA	NA	NA	NA
augustus-D18g-s330258.g326967	2.18051	NA	NA	NA	NA	NA
augustus-D18g-s512945.g460111	2.17918	NA	NA	NA	NA	NA
augustus-D18g-s247941.g257607	2.17677	NA	NA	NA	NA	NA
augustus-D18g-s468014.g433101	2.17622	AT5G51220.1 ubiquinol-cytochrome C chaperone family protein	NA	LOC_Os07g30790.1 ubiquinol-cytochrome C chaperone family protein, putative, expressed	Sobic.002G306100.1.p	Solyc06g034100.2.1 Ubiquinol-cytochrome C chaperone family protein IPR007129 Ubiquinol-cytochrome C chaperone
augustus-D18g-s221581.g225710	2.17622	NA	NA	NA	NA	NA
augustus-D18g-s753547.g562875	2.17544	NA	NA	NA	NA	NA
augustus-D18g-s226150.g231937	2.17338	NA	NA	NA	NA	NA
augustus-D18g-s134952.g162084	2.17281	NA	NA	NA	NA	NA
augustus-D18g-s503680.g453540	2.17136	NA	NA	NA	NA	NA
augustus-D18g-s99556.g129512	2.16949	NA	NA	NA	NA	NA
augustus-D18g-s4390.g7207	2.16796	NA	NA	NA	NA	Solyc11g062200.1.1 Transposon Ty1-A Gag-Pol polyprotein IPR013103 Reverse transcriptase, RNA-dependent DNA polymerase | Solyc04g011970.1.1 Gag-Pol p
augustus-D18g-s18898.g25412	2.16796	NA	NA	NA	NA	NA
augustus-D18g-s152107.g177156	2.16796	NA	NA	NA	NA	NA
augustus-D18g-s152265.g177367	2.16796	NA	NA	NA	NA	NA
augustus-D18g-s597041.g517769	2.16619	NA	NA	NA	NA	NA
augustus-D18g-s380935.g373957	2.16269	NA	NA	NA	NA	NA
augustus-D18g-s102627.g133196	2.16019	NA	NA	NA	NA	NA
augustus-D18g-s564477.g491754	2.16019	NA	NA	NA	NA	NA
augustus-D18g-s511053.g458273	2.15622	NA	NA	NA	NA	NA
augustus-D18g-s180605.g198047	2.15622	NA	NA	NA	NA	NA
augustus-D18g-s331880.g328251	2.14895	NA	NA	NA	NA	NA
augustus-D18g-s1216.g1645	2.14895	NA	NA	NA	NA	NA
augustus-D18g-s357376.g350288	2.14895	NA	NA	NA	NA	NA
augustus-D18g-s653802.g544448	2.14895	NA	NA	NA	NA	NA
augustus-D18g-s135121.g162249	2.14895	NA	NA	NA	NA	NA
augustus-D18g-s636778.g536223	2.14895	NA	NA	NA	NA	NA
augustus-D18g-s439384.g412012	2.14895	NA	NA	NA	NA	NA
augustus-D18g-s224798.g230172	2.14895	NA	NA	LOC_Os10g42570.1 retrotransposon protein, putative, unclassified, expressed | LOC_Os03g33100.1 retrotransposon protein, putative, unclassified, expres	NA	NA
augustus-D18g-s619053.g524414	2.14895	AT1G79860.1 RHO guanyl-nucleotide exchange factor 12 | AT3G24620.1 RHO guanyl-nucleotide exchange factor 8 | AT4G13240.1 RHO guanyl-nucleotide exchang	GRMZM5G840538_P01 | GRMZM2G442148_P01 | GRMZM2G059052_P01 | GRMZM2G173729_P01 | GRMZM2G377615_P02 | GRMZM2G359664_P01 | GRMZM2G144504_P01	LOC_Os01g48410.1 ATROPGEF7/ROPGEF7, putative, expressed | LOC_Os05g48640.1 ATROPGEF7/ROPGEF7, putative, expressed | LOC_Os02g17240.1 ATROPGEF7/ROPGEF7	Sobic.009G229900.1.p | Sobic.003G303200.1.p | Sobic.004G123100.1.p | Sobic.003G254200.1.p | Sobic.003G356600.1.p	Solyc12g044270.1.1 Pollen-specific kinase partner protein-like protein (Fragment) IPR005512 Rop nucleotide exchanger, PRONE | Solyc06g066650.2.1 Pol
augustus-D18g-s564150.g491670	2.14825	NA	NA	NA	NA	NA
augustus-D18g-s362842.g356414	2.14796	NA	NA	NA	NA	NA
augustus-D18g-s818065.g577209	2.14779	NA	NA	LOC_Os01g21034.1 pectinesterase, putative, expressed	NA	Solyc06g034360.1.1 Pectinesterase IPR000070 Pectinesterase, catalytic | Solyc01g091050.2.1 Pectinesterase IPR000070 Pectinesterase, catalytic | So
augustus-D18g-s230897.g238398	2.14779	NA	NA	NA	NA	NA
augustus-D18g-s412193.g399076	2.14444	NA	NA	NA	NA	NA
augustus-D18g-s225314.g230830	2.14444	NA	NA	NA	NA	NA
augustus-D18g-s260235.g269866	2.14251	NA	NA	NA	NA	NA
augustus-D18g-s583656.g509975	2.14249	AT5G10530.1 Concanavalin A-like lectin protein kinase family protein | AT5G65600.1 Concanavalin A-like lectin protein kinase family protein | AT3G5338	GRMZM2G060271_P01 | GRMZM2G118428_P01 | GRMZM2G332821_P01 | GRMZM5G869971_P02 | GRMZM2G377199_P01 | GRMZM2G056109_P01 | GRMZM2G015136_P01 | GRMZM2G474	LOC_Os12g41490.1 cysteine-rich receptor-like protein kinase 8 precursor, putative, expressed | LOC_Os12g41530.1 cysteine-rich receptor-like protein ki	Sobic.002G345100.1.p | Sobic.001G484600.1.p | Sobic.001G156600.1.p | Sobic.003G316400.1.p | Sobic.008G161900.1.p | Sobic.010G182800.1.p | Sobic.010G24	Solyc01g106160.1.1 Receptor protein kinase-like protein IPR002290 Serine_threonine protein kinase | Solyc10g047810.1.1 Receptor protein kinase-like
augustus-D18g-s929769.g602087	2.14027	NA	NA	NA	NA	NA
augustus-D18g-s121465.g147940	2.13992	NA	NA	NA	NA	NA
augustus-D18g-s223029.g227811	2.13893	NA	NA	NA	NA	NA
augustus-D18g-s38183.g49558	2.13633	NA	NA	NA	NA	Solyc11g062200.1.1 Transposon Ty1-A Gag-Pol polyprotein IPR013103 Reverse transcriptase, RNA-dependent DNA polymerase | Solyc04g011970.1.1 Gag-Pol p
augustus-D18g-s31872.g41299	2.13628	NA	NA	NA	NA	NA
augustus-D18g-s576778.g503337	2.13406	AT3G13470.1 TCP-1/cpn60 chaperonin family protein | AT1G55490.1 chaperonin 60 beta | AT5G56500.1 TCP-1/cpn60 chaperonin family protein | AT1G26230.1 T	GRMZM2G083716_P01 | GRMZM2G095252_P01 | GRMZM2G015989_P01 | GRMZM2G042253_P01	LOC_Os06g02380.2 T-complex protein, putative, expressed | LOC_Os06g02380.1 T-complex protein, putative, expressed | LOC_Os02g01280.1 T-complex protein	Sobic.010G011200.1.p | Sobic.004G002200.1.p | Sobic.001G437900.1.p | Sobic.009G098100.1.p	Solyc01g028810.2.1 chaperonin IPR001844 Chaperonin Cpn60 | Solyc03g120850.2.1 chaperonin IPR001844 Chaperonin Cpn60 | Solyc05g010240.2.1 chaperoni
augustus-D18g-s325935.g323035	2.13406	NA	NA	NA	NA	NA
augustus-D18g-s572409.g498336	2.12789	NA	NA	NA	NA	NA
augustus-D18g-s840276.g582772	2.12273	NA	NA	NA	NA	Solyc11g010400.1.1 1-aminocyclopropane-1-carboxylate oxidase IPR005123 Oxoglutarate and iron-dependent oxygenase | Solyc11g010410.1.1 1-aminocyclopr
augustus-D18g-s626977.g530966	2.12003	NA	NA	NA	NA	NA
augustus-D18g-s421429.g403778	2.11942	NA	NA	NA	NA	NA
augustus-D18g-s566647.g493481	2.11942	NA	NA	LOC_Os06g11460.1 retrotransposon protein, putative, unclassified, expressed	NA	NA
augustus-D18g-s914035.g599880	2.11942	NA	NA	LOC_Os03g36790.3 tobamovirus multiplication protein, putative, expressed	NA	Solyc02g080370.2.1 Tobamovirus multiplication protein (Fragment) IPR009457 Protein of unknown function DUF1084
augustus-D18g-s2173.g3147	2.11942	NA	NA	NA	NA	NA
augustus-D18g-s320407.g318058	2.11776	NA	NA	NA	NA	NA
augustus-D18g-s443888.g414790	2.11693	NA	NA	NA	NA	NA
augustus-D18g-s573745.g500148	2.11693	AT5G40810.1 Cytochrome C1 family | AT3G27240.1 Cytochrome C1 family	GRMZM2G158479_P03 | GRMZM2G032367_P01	LOC_Os01g70960.2 cytochrome c1-1, heme protein, mitochondrial precursor, putative, expressed | LOC_Os01g70960.1 cytochrome c1-1, heme protein, mitocho	Sobic.007G171500.1.p	Solyc12g042920.1.1 Cytochrome c1 IPR002326 Cytochrome c1 | Solyc06g067920.2.1 Cytochrome c1 IPR002326 Cytochrome c1 | Solyc02g093900.2.1 Cytochrom
augustus-D18g-s615825.g522643	2.11693	NA	NA	NA	NA	NA
augustus-D18g-s340109.g334790	2.11693	NA	NA	NA	NA	NA
augustus-D18g-s242646.g252369	2.11693	AT2G45510.1 cytochrome P450, family 704, subfamily A, polypeptide 2 | AT2G44890.1 cytochrome P450, family 704, subfamily A, polypeptide 1	GRMZM2G124972_P01 | GRMZM2G066441_P01 | GRMZM2G476597_P01 | GRMZM5G816561_P01	LOC_Os06g03930.1 cytochrome P450 86A1, putative, expressed | LOC_Os10g38090.1 cytochrome P450, putative, expressed | LOC_Os10g38110.1 cytochrome P450,	Sobic.010G019600.1.p | Sobic.010G019700.1.p | Sobic.010G019500.1.p | Sobic.001G319900.1.p | Sobic.001G319800.1.p | Sobic.006G185900.1.p | Sobic.006G18	Solyc01g094140.2.1 Cytochrome P450 | Solyc01g094130.2.1 Cytochrome P450 | Solyc01g094080.2.1 Cytochrome P450 | Solyc01g094100.2.1 Cytochrome P450 | So
augustus-D18g-s265941.g275404	2.11525	NA	NA	NA	NA	NA
augustus-D18g-s291498.g293276	2.11404	NA	NA	NA	NA	NA
augustus-D18g-s344109.g337478	2.11313	NA	NA	NA	NA	NA
augustus-D18g-s632829.g535130	2.10377	NA	NA	NA	NA	NA
augustus-D18g-s38523.g50129	2.10377	NA	NA	NA	NA	NA
augustus-D18g-s313277.g312474	2.10319	NA	NA	NA	NA	NA
augustus-D18g-s139079.g166822	2.10231	NA	NA	LOC_Os09g10470.1 retrotransposon protein, putative, Ty3-gypsy subclass, expressed | LOC_Os07g33500.1 retrotransposon protein, putative, Ty3-gypsy subc	NA	Solyc00g131710.1.1 Pol polyprotein IPR001584 Integrase, catalytic core | Solyc10g045000.1.1 Pol polyprotein IPR001584 Integrase, catalytic core
augustus-D18g-s115941.g144677	2.09873	NA	NA	NA	NA	NA
augustus-D18g-s603234.g519265	2.09774	AT4G11980.1 nudix hydrolase homolog 14	GRMZM2G069008_P03	LOC_Os06g03910.1 hydrolase, NUDIX family, domain containing protein, expressed	Sobic.010G019300.1.p	Solyc08g079820.2.1 ADP-ribose pyrophosphatase IPR000086 NUDIX hydrolase domain
augustus-D18g-s401541.g390715	2.09583	AT3G06480.1 DEAD box RNA helicase family protein | AT3G01540.2 DEAD box RNA helicase 1 | AT5G14610.1 DEAD box RNA helicase family protein | AT1G55150.	GRMZM2G703415_P01 | GRMZM2G066440_P01 | GRMZM2G077125_P01 | GRMZM2G078826_P01 | GRMZM2G143246_P01 | GRMZM2G362850_P01	LOC_Os11g46240.1 retrotransposon protein, putative, unclassified, expressed | LOC_Os01g07740.3 DEAD-box ATP-dependent RNA helicase 14, putative, expre	Sobic.005G220000.1.p | Sobic.003G050700.1.p | Sobic.003G187400.1.p | Sobic.003G030500.1.p | Sobic.003G397800.1.p	Solyc01g057760.2.1 ATP dependent RNA helicase IPR011545 DNA_RNA helicase, DEAD_DEAH box type, N-terminal | Solyc12g035130.1.1 ATP dependent RNA heli
augustus-D18g-s349815.g343888	2.09286	NA	NA	NA	NA	NA
augustus-D18g-s250869.g260564	2.09286	NA	NA	LOC_Os07g15470.1 retrotransposon protein, putative, unclassified, expressed | LOC_Os05g24120.1 retrotransposon protein, putative, unclassified, expres	NA	NA
augustus-D18g-s123887.g149723	2.09286	NA	NA	NA	NA	NA
augustus-D18g-s692984.g551952	2.09286	NA	NA	NA	NA	NA
augustus-D18g-s365898.g359545	2.09286	NA	NA	NA	NA	NA
augustus-D18g-s139855.g167702	2.09286	NA	NA	NA	NA	NA
augustus-D18g-s620060.g525173	2.09144	NA	NA	NA	NA	NA
augustus-D18g-s587474.g512340	2.08866	AT1G79750.1 NADP-malic enzyme 4 | AT5G11670.1 NADP-malic enzyme 2 | AT5G25880.1 NADP-malic enzyme 3 | AT2G19900.1 NADP-malic enzyme 1	GRMZM2G404237_P01 | GRMZM5G886257_P01 | GRMZM2G159724_P03 | GRMZM2G122479_P03 | GRMZM2G118770_P01 | GRMZM2G085019_P01 | GRMZM2G461332_P01	LOC_Os01g09320.1 NADP-dependent malic enzyme, chloroplast precursor, putative, expressed | LOC_Os05g09440.1 NADP-dependent malic enzyme, chloroplast p	Sobic.009G069600.1.p | Sobic.003G036000.1.p | Sobic.003G292400.1.p | Sobic.009G108700.1.p | Sobic.003G280900.1.p | Sobic.003G036200.1.p	Solyc08g066360.2.1 Malic enzyme IPR012302 Malic enzyme, NAD-binding | Solyc03g120990.2.1 Malic enzyme IPR012302 Malic enzyme, NAD-binding | Solyc1
augustus-D18g-s130191.g156856	2.08503	NA	NA	NA	NA	NA
augustus-D18g-s164973.g187844	2.08503	NA	NA	NA	NA	NA
augustus-D18g-s573645.g500033	2.0798	NA	NA	NA	NA	NA
augustus-D18g-s201102.g209495	2.07679	NA	NA	NA	NA	NA
augustus-D18g-s559257.g488235	2.07675	AT3G17170.1 Translation elongation factor EF1B/ribosomal protein S6 family protein	GRMZM2G033653_P01	LOC_Os12g37610.1 ribosomal protein S6, putative, expressed	Sobic.008G130900.1.p	Solyc01g058190.2.1 30S ribosomal protein S6 IPR000529 Ribosomal protein S6
augustus-D18g-s251493.g261186	2.07672	NA	NA	NA	NA	NA
augustus-D18g-s772977.g569137	2.07655	NA	NA	NA	NA	NA
augustus-D18g-s19261.g25755	2.07655	NA	NA	NA	NA	NA
augustus-D18g-s43158.g58356	2.0727	NA	NA	NA	NA	NA
augustus-D18g-s518701.g464141	2.0727	NA	NA	NA	NA	NA
augustus-D18g-s34577.g44344	2.07217	NA	NA	NA	NA	NA
augustus-D18g-s971297.g613482	2.07075	NA	NA	NA	NA	NA
augustus-D18g-s548017.g484712	2.06919	NA	NA	NA	NA	NA
augustus-D18g-s565615.g492615	2.06919	NA	NA	NA	NA	NA
augustus-D18g-s410504.g397659	2.06919	NA	NA	NA	NA	NA
augustus-D18g-s100058.g130185	2.06919	NA	NA	LOC_Os05g08694.1 retrotransposon protein, putative, unclassified, expressed	NA	NA
augustus-D18g-s253250.g262894	2.06919	NA	NA	NA	NA	NA
augustus-D18g-s893904.g596768	2.06919	NA	NA	NA	NA	NA
augustus-D18g-s485178.g443695	2.0625	NA	NA	NA	NA	NA
augustus-D18g-s587195.g512160	2.0618	NA	NA	NA	NA	NA
augustus-D18g-s424584.g405466	2.06049	AT5G47690.3 binding	NA	NA	NA	Solyc11g012770.1.1 Sister chromatid cohesion protein PDS5 homolog B IPR016024 Armadillo-type fold
augustus-D18g-s729985.g557924	2.06022	NA	NA	NA	NA	NA
augustus-D18g-s510048.g457230	2.05785	NA	NA	NA	NA	NA
augustus-D18g-s61699.g82843	2.05573	NA	NA	NA	NA	NA
augustus-D18g-s435438.g408469	2.05035	NA	NA	NA	NA	NA
augustus-D18g-s542710.g483041	2.05035	AT4G39080.1 vacuolar proton ATPase A3 | AT2G21410.1 vacuolar proton ATPase A2 | AT2G28520.1 vacuolar proton ATPase A1	GRMZM2G058910_P01 | GRMZM5G879240_P01	LOC_Os10g10500.1 vacuolar ATP synthase 98 kDa subunit, putative, expressed | LOC_Os03g14690.1 vacuolar ATP synthase 98 kDa subunit, putative, expresse	Sobic.001G435400.1.p | Sobic.003G346400.1.p	Solyc01g110120.2.1 V-type proton ATPase subunit a IPR002490 ATPase, V0_A0 complex, 116-kDa subunit | Solyc07g032080.2.1 V-type proton ATPase subunit
augustus-D18g-s607413.g520570	2.05035	NA	NA	NA	NA	NA
augustus-D18g-s56049.g76215	2.05035	NA	NA	LOC_Os04g13620.1 transposon protein, putative, CACTA, En/Spm sub-class, expressed | LOC_Os12g12840.1 transposon protein, putative, CACTA, En/Spm sub-c	NA	NA
augustus-D18g-s368600.g362080	2.05035	NA	NA	NA	NA	NA
augustus-D18g-s1010214.g616515	2.04691	NA	NA	NA	NA	NA
augustus-D18g-s516191.g462573	2.04691	NA	NA	NA	NA	NA
augustus-D18g-s473787.g436618	2.04473	NA	NA	NA	NA	NA
augustus-D18g-s134548.g161647	2.04243	NA	NA	NA	NA	NA
augustus-D18g-s479698.g439846	2.04163	NA	NA	NA	NA	NA
augustus-D18g-s451840.g419888	2.03964	NA	NA	NA	NA	NA
augustus-D18g-s627167.g531147	2.03852	NA	NA	NA	NA	NA
augustus-D18g-s132042.g158926	2.03722	AT5G05310.3 TLC ATP/ADP transporter	NA	LOC_Os11g02159.1 expressed protein | LOC_Os11g02159.2 expressed protein | LOC_Os12g02100.2 expressed protein | LOC_Os12g02100.1 expressed protein	Sobic.008G032500.1.p	Solyc06g050210.2.1 Major facilitator superfamily MFS_1
augustus-D18g-s627492.g531457	2.03584	NA	NA	NA	NA	NA
augustus-D18g-s882036.g592522	2.03527	NA	NA	NA	NA	NA
augustus-D18g-s234579.g243459	2.03527	NA	NA	NA	NA	NA
augustus-D18g-s201198.g209598	2.035	NA	NA	NA	NA	NA
augustus-D18g-s482168.g441596	2.0345	NA	NA	NA	NA	NA
augustus-D18g-s589897.g513962	2.0345	NA	NA	NA	NA	NA
augustus-D18g-s467225.g432589	2.0345	NA	NA	NA	NA	NA
augustus-D18g-s255037.g264896	2.0345	NA	NA	LOC_Os04g38180.1 retrotransposon protein, putative, Ty3-gypsy subclass, expressed | LOC_Os04g51740.1 retrotransposon protein, putative, Ty3-gypsy subc	NA	Solyc10g036800.1.1 Polyprotein | Solyc12g044210.1.1 Pol polyprotein | Solyc03g115130.2.1 Pol polyprotein
augustus-D18g-s87303.g114180	2.0345	NA	NA	NA	NA	NA
augustus-D18g-s66247.g87885	2.0345	NA	NA	NA	NA	NA
augustus-D18g-s61577.g82687	2.03286	NA	NA	NA	NA	Solyc06g011650.1.1 Helitron helicase-like protein IPR010285 Protein of unknown function DUF889, eukaryote
augustus-D18g-s292863.g294851	2.03094	NA	NA	NA	NA	NA
augustus-D18g-s163921.g186505	2.02711	NA	NA	NA	NA	NA
augustus-D18g-s129112.g155719	2.02711	NA	NA	LOC_Os05g13460.1 retrotransposon protein, putative, unclassified, expressed | LOC_Os06g24110.1 retrotransposon protein, putative, unclassified, expres	NA	NA
augustus-D18g-s576607.g503179	2.02576	NA	NA	NA	NA	NA
augustus-D18g-s453036.g420925	2.02519	NA	NA	LOC_Os09g31930.1 retrotransposon protein, putative, unclassified, expressed	NA	Solyc08g043150.1.1 Pol polyprotein | Solyc11g028190.1.1 Pol polyprotein | Solyc11g027680.1.1 Pol polyprotein
augustus-D18g-s259659.g269582	2.02315	NA	NA	NA	NA	NA
augustus-D18g-s259659.g269583	2.02315	NA	NA	NA	NA	NA
augustus-D18g-s561030.g489720	2.02224	NA	NA	NA	NA	NA
augustus-D18g-s361737.g355152	2.02224	NA	NA	NA	NA	Solyc03g063940.1.1 Transposon Ty1-PL Gag-Pol polyprotein IPR013103 Reverse transcriptase, RNA-dependent DNA polymerase
augustus-D18g-s74522.g99068	2.02224	NA	NA	NA	NA	NA
augustus-D18g-s129124.g155743	2.01964	NA	NA	NA	NA	NA
augustus-D18g-s488891.g445548	2.01715	NA	NA	NA	NA	NA
augustus-D18g-s118151.g145765	2.01715	NA	NA	LOC_Os03g35560.1 retrotransposon protein, putative, Ty1-copia subclass, expressed | LOC_Os06g22090.1 retrotransposon protein, putative, Ty1-copia subc	NA	NA
augustus-D18g-s228494.g235097	2.01715	NA	NA	LOC_Os05g09270.1 retrotransposon protein, putative, Ty1-copia subclass | LOC_Os10g42570.1 retrotransposon protein, putative, unclassified, expressed |	NA	NA
augustus-D18g-s880859.g591675	2.01715	NA	NA	NA	NA	NA
augustus-D18g-s207281.g214969	2.01715	NA	NA	NA	NA	NA
augustus-D18g-s167143.g189562	2.01715	NA	NA	NA	NA	NA
augustus-D18g-s122146.g148631	2.01715	NA	NA	NA	NA	NA
augustus-D18g-s831085.g579897	2.01715	NA	NA	NA	NA	NA
augustus-D18g-s7854.g13113	2.01715	NA	NA	NA	NA	NA
augustus-D18g-s304664.g305852	2.01715	NA	NA	NA	NA	NA
augustus-D18g-s22125.g28404	2.01715	NA	NA	NA	NA	NA
augustus-D18g-s575622.g502215	2.01637	AT5G51170.1 unknown protein; CONTAINS InterPro DOMAIN/s: Uncharacterised protein family UPF0406 (InterPro:IPR019146); Has 30201 Blast hits to 17322 pr	GRMZM2G156575_P01	LOC_Os02g43480.1 expressed protein	Sobic.004G299000.1.p	Solyc03g093880.2.1 UPF0406 protein C16orf57 homolog IPR019146 Unidentified protein family UPF0406
augustus-D18g-s328034.g324940	2.01292	NA	NA	NA	NA	NA
augustus-D18g-s128021.g154514	2.01148	NA	NA	NA	NA	NA
augustus-D18g-s523234.g468991	2.00859	NA	NA	NA	NA	NA
augustus-D18g-s196552.g205735	2.00683	NA	NA	LOC_Os11g22370.1 retrotransposon protein, putative, Ty1-copia subclass, expressed | LOC_Os12g26520.1 retrotransposon protein, putative, Ty1-copia subc	NA	NA
augustus-D18g-s956200.g609570	2.00683	NA	NA	NA	NA	NA
augustus-D18g-s295435.g297539	2.00566	NA	NA	NA	NA	NA
augustus-D18g-s28258.g37649	2.00339	AT5G10980.1 Histone superfamily protein | AT4G40040.1 Histone superfamily protein | AT4G40030.2 Histone superfamily protein | AT5G65360.1 Histone supe	GRMZM2G171387_P01 | GRMZM2G176358_P01 | GRMZM2G051879_P05 | GRMZM2G145758_P01 | GRMZM2G118355_P02 | GRMZM2G130079_P01 | GRMZM2G401581_P01 | GRMZM5G864	LOC_Os06g04030.1 histone H3, putative, expressed | LOC_Os03g27310.2 histone H3, putative, expressed | LOC_Os03g27310.1 histone H3, putative, expressed	Sobic.006G100600.1.p | Sobic.001G350500.1.p | Sobic.010G021400.1.p | Sobic.004G188000.1.p | Sobic.006G081800.1.p | Sobic.004G170500.1.p | Sobic.009G15	Solyc11g010230.1.1 Histone H3 IPR000164 Histone H3 | Solyc05g051500.2.1 Histone H3 IPR000164 Histone H3 | Solyc04g081150.2.1 Histone H3 IPR000164
augustus-D18g-s466851.g432358	2.00339	NA	NA	NA	NA	NA
augustus-D18g-s53922.g73780	2.00339	NA	NA	NA	NA	NA
augustus-D18g-s320991.g318608	2.00339	NA	NA	LOC_Os05g29174.1 retrotransposon protein, putative, unclassified, expressed	NA	NA
augustus-D18g-s204847.g212470	2.00339	AT2G34060.1 Peroxidase superfamily protein	AC230013.2_FGP002	NA	Sobic.003G250000.1.p	Solyc02g077300.1.1 Peroxidase 73 IPR002016 Haem peroxidase, plant_fungal_bacterial
augustus-D18g-s163674.g186168	2.00339	NA	NA	NA	NA	NA
augustus-D18g-s869889.g588134	2.00339	NA	NA	NA	NA	NA
augustus-D18g-s576351.g502947	2.00227	NA	NA	NA	NA	NA
augustus-D18g-s519199.g464684	2.00227	NA	NA	NA	NA	NA
augustus-D18g-s80779.g106181	2.00167	NA	NA	NA	NA	NA
augustus-D18g-s58186.g78525	1.99435	NA	NA	NA	NA	NA
augustus-D18g-s623101.g527747	1.99367	AT3G08010.1 RNA binding	NA	LOC_Os02g39740.1 psaB translation factor, putative, expressed	NA	Solyc02g005200.2.1 PsaB translation factor (Fragment) IPR009472 Protein of unknown function DUF1092
augustus-D18g-s6103.g10379	1.99279	NA	NA	NA	NA	NA
augustus-D18g-s593116.g516277	1.99221	NA	NA	NA	NA	NA
augustus-D18g-s362457.g355960	1.99221	NA	NA	LOC_Os10g17440.1 retrotransposon protein, putative, unclassified, expressed | LOC_Os10g32150.1 retrotransposon protein, putative, unclassified, expres	NA	NA
augustus-D18g-s47827.g65111	1.99221	NA	NA	NA	NA	NA
augustus-D18g-s48175.g65621	1.99221	NA	NA	NA	NA	NA
augustus-D18g-s633483.g535366	1.99221	NA	NA	NA	NA	NA
augustus-D18g-s82426.g107985	1.99221	NA	NA	NA	NA	NA
augustus-D18g-s654605.g544763	1.98868	NA	NA	NA	NA	NA
augustus-D18g-s141297.g168821	1.98849	NA	NA	NA	NA	NA
augustus-D18g-s881529.g592169	1.98735	NA	NA	NA	NA	NA
augustus-D18g-s227985.g234456	1.98735	NA	NA	NA	NA	NA
augustus-D18g-s48947.g66888	1.98363	NA	NA	NA	NA	NA
augustus-D18g-s928873.g601618	1.98295	NA	NA	NA	NA	NA
augustus-D18g-s404612.g392560	1.98295	NA	NA	NA	NA	NA
augustus-D18g-s80709.g106107	1.98295	NA	NA	NA	NA	NA
augustus-D18g-s469342.g434012	1.98295	NA	NA	NA	NA	Solyc10g045000.1.1 Pol polyprotein IPR001584 Integrase, catalytic core
augustus-D18g-s35441.g45279	1.98113	NA	NA	NA	NA	NA
augustus-D18g-s511670.g458873	1.9803	NA	NA	NA	NA	NA
augustus-D18g-s47843.g65135	1.97907	NA	NA	NA	NA	Solyc12g096500.1.1 CONSTANS-like protein IPR010402 CCT domain | Solyc08g006530.2.1 CONSTANS-like protein IPR010402 CCT domain
augustus-D18g-s868277.g587458	1.97612	NA	NA	NA	NA	NA
augustus-D18g-s82218.g107741	1.97578	NA	NA	NA	NA	NA
augustus-D18g-s493718.g448325	1.97516	NA	NA	LOC_Os06g31640.1 retrotransposon protein, putative, Ty3-gypsy subclass, expressed | LOC_Os08g24220.1 retrotransposon protein, putative, Ty3-gypsy subc	NA	Solyc11g017260.1.1 Pol polyprotein IPR001584 Integrase, catalytic core | Solyc10g052630.1.1 Pol polyprotein IPR001584 Integrase, catalytic core
augustus-D18g-s462664.g429598	1.97516	NA	NA	NA	NA	NA
augustus-D18g-s38214.g49610	1.97516	NA	NA	NA	NA	NA
augustus-D18g-s195571.g204909	1.97368	NA	NA	NA	NA	NA
augustus-D18g-s524029.g469771	1.97368	NA	NA	NA	NA	NA
augustus-D18g-s139717.g167560	1.97368	NA	NA	NA	NA	NA
augustus-D18g-s204798.g212411	1.97368	NA	NA	NA	NA	NA
augustus-D18g-s382904.g375786	1.97368	NA	NA	NA	NA	NA
augustus-D18g-s36907.g47282	1.97368	NA	NA	NA	NA	NA
augustus-D18g-s18615.g25146	1.97368	NA	NA	NA	NA	NA
augustus-D18g-s383589.g376343	1.97368	NA	NA	NA	NA	NA
augustus-D18g-s809938.g575827	1.97368	NA	NA	NA	NA	NA
augustus-D18g-s476510.g437985	1.97368	AT1G58360.1 amino acid permease 1 | AT5G49630.1 amino acid permease 6 | AT1G10010.1 amino acid permease 8 | AT5G63850.1 amino acid permease 4 | AT1G77	GRMZM2G108023_P01 | GRMZM2G110195_P01 | GRMZM2G433162_P01 | GRMZM2G076593_P02 | GRMZM2G164814_P01 | GRMZM2G332505_P02 | GRMZM2G157168_P01 | GRMZM2G136	LOC_Os07g04180.2 amino acid transporter, putative, expressed | LOC_Os07g04180.1 amino acid transporter, putative, expressed | LOC_Os11g09020.1 amino a	Sobic.002G027500.1.p | Sobic.008G058900.1.p | Sobic.003G378800.1.p | Sobic.009G142800.1.p | Sobic.008G059100.1.p | Sobic.008G059200.1.p | Sobic.008G05	Solyc04g077050.2.1 Amino acid permease 6 IPR013057 Amino acid transporter, transmembrane | Solyc12g088190.1.1 Amino acid permease 6 IPR013057 Amin
augustus-D18g-s558617.g487713	1.97368	NA	NA	NA	NA	NA
augustus-D18g-s601842.g518588	1.97368	NA	NA	NA	NA	NA
augustus-D18g-s631301.g534437	1.97368	NA	NA	LOC_Os12g27120.1 retrotransposon protein, putative, unclassified, expressed | LOC_Os11g06600.1 retrotransposon protein, putative, unclassified, expres	NA	NA
augustus-D18g-s40837.g54326	1.97112	AT3G27110.1 Peptidase family M48 family protein	GRMZM2G111200_P03	LOC_Os01g73910.5 peptidase, putative, expressed | LOC_Os01g73910.6 peptidase, putative, expressed | LOC_Os01g73910.4 peptidase, putative, expressed |	Sobic.003G108900.1.p	Solyc03g005000.2.1 Peptidase M48 Ste24p IPR001915 Peptidase M48, Ste24p
augustus-D18g-s195351.g204712	1.97092	NA	NA	NA	NA	Solyc01g016330.1.1 Gag-pol polyprotein IPR013103 Reverse transcriptase, RNA-dependent DNA polymerase
augustus-D18g-s823677.g577938	1.97074	NA	NA	NA	NA	NA
augustus-D18g-s348733.g342591	1.9685	NA	NA	NA	NA	NA
augustus-D18g-s877002.g589781	1.9685	NA	NA	NA	NA	NA
augustus-D18g-s234845.g243832	1.9685	NA	NA	LOC_Os03g05850.1 retrotransposon protein, putative, unclassified, expressed | LOC_Os01g52000.1 retrotransposon protein, putative, unclassified, expres	NA	NA
augustus-D18g-s255227.g265080	1.96414	AT3G61150.1 homeodomain GLABROUS 1 | AT4G00730.1 Homeobox-leucine zipper family protein / lipid-binding START domain-containing protein	NA	NA	NA	Solyc01g091630.2.1 Homeobox-leucine zipper protein ATHB-9 IPR002913 Lipid-binding START
augustus-D18g-s5544.g9377	1.96316	NA	NA	NA	NA	NA
augustus-D18g-s4085.g6577	1.96316	NA	NA	NA	NA	NA
augustus-D18g-s264548.g274564	1.96316	NA	NA	NA	NA	NA
augustus-D18g-s510250.g457454	1.96316	NA	NA	NA	NA	NA
augustus-D18g-s419850.g403123	1.96316	NA	NA	NA	NA	NA
augustus-D18g-s405147.g393108	1.96316	NA	NA	NA	NA	NA
augustus-D18g-s394108.g385026	1.96316	NA	NA	NA	NA	NA
augustus-D18g-s79336.g104589	1.96316	NA	NA	NA	NA	NA
augustus-D18g-s199624.g208330	1.96316	NA	NA	NA	NA	NA
augustus-D18g-s335591.g331336	1.96316	NA	NA	NA	NA	NA
augustus-D18g-s155168.g180929	1.96276	NA	NA	NA	NA	NA
augustus-D18g-s828399.g579319	1.9625	NA	NA	LOC_Os10g28724.1 retrotransposon protein, putative, Ty3-gypsy subclass, expressed | LOC_Os03g39330.1 retrotransposon protein, putative, Ty3-gypsy subc	NA	Solyc11g050910.1.1 Pol polyprotein IPR001584 Integrase, catalytic core | Solyc00g131710.1.1 Pol polyprotein IPR001584 Integrase, catalytic core |
augustus-D18g-s359144.g352230	1.96087	NA	NA	NA	NA	NA
augustus-D18g-s205682.g213498	1.95971	AT1G76690.1 12-oxophytodienoate reductase 2 | AT1G76680.2 12-oxophytodienoate reductase 1 | AT1G09400.1 FMN-linked oxidoreductases superfamily protein	GRMZM2G087192_P01 | GRMZM2G106303_P01 | GRMZM2G000236_P01 | GRMZM2G156712_P01 | GRMZM2G068947_P01 | GRMZM2G082087_P02 | GRMZM2G148281_P01	LOC_Os06g11240.1 12-oxophytodienoate reductase, putative, expressed | LOC_Os02g35310.1 12-oxophytodienoate reductase, putative, expressed | LOC_Os06g1	Sobic.006G091800.1.p | Sobic.006G091700.1.p | Sobic.010G084600.1.p | Sobic.010G084700.1.p | Sobic.004G180500.1.p | Sobic.010G084300.1.p | Sobic.010G08	Solyc10g086220.1.1 Flavin oxidoreductase_NADH oxidase IPR001155 NADH:flavin oxidoreductase_NADH oxidase, N-terminal | Solyc11g032130.1.1 NADPH dehyd
augustus-D18g-s746210.g561217	1.95774	NA	NA	NA	NA	NA
augustus-D18g-s154927.g180627	1.95774	NA	NA	NA	NA	NA
augustus-D18g-s94421.g122722	1.95774	NA	NA	NA	NA	NA
augustus-D18g-s695546.g552415	1.9571	NA	NA	NA	NA	NA
augustus-D18g-s459351.g426848	1.95485	NA	NA	NA	NA	NA
augustus-D18g-s655170.g544970	1.95485	NA	NA	NA	NA	NA
augustus-D18g-s972861.g613970	1.95485	NA	NA	LOC_Os05g51730.1 retrotransposon protein, putative, Ty1-copia subclass, expressed | LOC_Os11g35740.1 retrotransposon protein, putative, Ty1-copia subc	NA	NA
augustus-D18g-s61793.g83005	1.95485	NA	NA	NA	NA	NA
augustus-D18g-s462479.g429458	1.95485	NA	NA	NA	NA	NA
augustus-D18g-s154062.g179679	1.95485	NA	NA	NA	NA	NA
augustus-D18g-s339478.g334331	1.95485	NA	NA	NA	NA	NA
augustus-D18g-s962056.g611370	1.95485	NA	NA	NA	NA	NA
augustus-D18g-s150408.g175112	1.95485	AT5G62290.1 nucleotide-sensitive chloride conductance regulator (ICln) family protein	NA	NA	NA	Solyc03g083540.2.1 Methylosome subunit pICln IPR003521 Nucleotide-sensitive chloride conductance regulator
augustus-D18g-s136880.g164081	1.95467	NA	NA	NA	NA	NA
augustus-D18g-s228324.g234897	1.94958	NA	NA	NA	NA	NA
augustus-D18g-s576238.g502843	1.94942	NA	NA	NA	NA	NA
augustus-D18g-s51437.g70375	1.94814	AT4G39955.1 alpha/beta-Hydrolases superfamily protein | AT5G09430.1 alpha/beta-Hydrolases superfamily protein	NA	NA	NA	Solyc10g047340.1.1 Hydrolase IPR000639 Epoxide hydrolase-like | Solyc04g074220.2.1 Hydrolase IPR000073 Alpha_beta hydrolase fold-1 | Solyc11g00900
augustus-D18g-s268732.g277536	1.94812	NA	NA	NA	NA	NA
augustus-D18g-s584331.g510469	1.94812	NA	NA	NA	NA	NA
augustus-D18g-s955943.g609510	1.94812	NA	NA	NA	NA	NA
augustus-D18g-s486560.g444458	1.94812	AT5G51990.1 C-repeat-binding factor 4 | AT4G25470.1 C-repeat/DRE binding factor 2 | AT4G25480.1 dehydration response element B1A | AT4G25490.1 C-repea	NA	NA	NA	Solyc03g026270.1.1 Ethylene-responsive transcription factor 4 IPR001471 Pathogenesis-related transcriptional factor and ERF, DNA-binding | Solyc03g1
augustus-D18g-s445262.g415367	1.94812	NA	NA	NA	NA	NA
augustus-D18g-s216751.g222147	1.94592	NA	NA	NA	NA	NA
augustus-D18g-s7107.g11939	1.94279	NA	NA	NA	NA	NA
augustus-D18g-s351507.g345738	1.94257	NA	NA	NA	NA	NA
augustus-D18g-s873090.g588600	1.94257	NA	NA	NA	NA	NA
augustus-D18g-s17272.g24111	1.94257	NA	NA	LOC_Os10g24940.1 expressed protein | LOC_Os04g28820.1 retrotransposon protein, putative, unclassified, expressed | LOC_Os08g02000.1 retrotransposon pr	NA	NA
augustus-D18g-s632349.g534934	1.94257	NA	NA	NA	NA	NA
augustus-D18g-s494108.g448535	1.94061	NA	NA	NA	NA	NA
augustus-D18g-s70136.g93301	1.93995	NA	NA	NA	NA	Solyc07g042990.1.1 LRR receptor-like serine_threonine-protein kinase, RLP
augustus-D18g-s404266.g392265	1.93995	NA	NA	NA	NA	NA
augustus-D18g-s12623.g19810	1.9379	NA	NA	NA	NA	NA
augustus-D18g-s251239.g260937	1.9379	NA	NA	NA	NA	NA
augustus-D18g-s315300.g313869	1.9379	NA	NA	NA	NA	NA
augustus-D18g-s396852.g387805	1.9379	NA	NA	LOC_Os02g16190.1 retrotransposon protein, putative, Ty3-gypsy subclass, expressed | LOC_Os09g01070.1 retrotransposon protein, putative, Ty3-gypsy subc	NA	Solyc10g052630.1.1 Pol polyprotein IPR001584 Integrase, catalytic core | Solyc11g017260.1.1 Pol polyprotein IPR001584 Integrase, catalytic core |
augustus-D18g-s5839.g9914	1.9379	NA	NA	NA	NA	NA
augustus-D18g-s257295.g267453	1.93738	AT1G51340.2 MATE efflux family protein | AT3G08040.1 MATE efflux family protein	GRMZM2G163154_P01 | GRMZM5G870170_P02	LOC_Os01g69010.1 MATE efflux protein, putative, expressed | LOC_Os03g11734.2 MATE efflux protein, putative, expressed | LOC_Os03g11734.1 MATE efflux p	Sobic.001G454900.1.p | Sobic.007G020600.1.p | Sobic.003G403000.1.p	Solyc11g065820.1.1 Mate efflux family protein IPR002528 Multi antimicrobial extrusion protein MatE | Solyc01g087150.2.1 Mate efflux family protein
augustus-D18g-s248313.g257993	1.93454	NA	NA	NA	NA	NA
augustus-D18g-s772815.g569073	1.93426	NA	NA	NA	NA	NA
augustus-D18g-s39722.g52286	1.93392	NA	NA	NA	NA	NA
augustus-D18g-s373795.g366856	1.9305	NA	NA	NA	NA	NA
augustus-D18g-s641442.g538271	1.9305	NA	NA	NA	NA	NA
augustus-D18g-s857930.g586365	1.92648	NA	NA	NA	NA	NA
augustus-D18g-s8279.g13789	1.92489	NA	NA	NA	NA	NA
augustus-D18g-s96413.g125424	1.92489	NA	NA	NA	NA	NA
augustus-D18g-s70885.g94313	1.92489	NA	NA	NA	NA	NA
augustus-D18g-s346598.g340059	1.92256	NA	NA	NA	NA	NA
augustus-D18g-s332972.g329149	1.92256	NA	NA	NA	NA	NA
augustus-D18g-s254468.g264168	1.92256	NA	NA	NA	NA	NA
augustus-D18g-s489930.g446049	1.92059	NA	NA	NA	NA	NA
augustus-D18g-s307890.g308544	1.91972	NA	NA	NA	NA	NA
augustus-D18g-s436391.g409311	1.91827	AT4G38810.2 Calcium-binding EF-hand family protein	GRMZM2G048549_P01 | GRMZM2G102483_P02	LOC_Os10g09850.1 EF hand family protein, putative, expressed | LOC_Os03g14590.1 calcium-binding EF hand family protein, putative, expressed | LOC_Os03	Sobic.001G048900.1.p | Sobic.001G435800.1.p	Solyc01g111040.2.1 EF-Hand containing protein-like IPR018248 EF hand
augustus-D18g-s30182.g39597	1.91695	NA	NA	NA	NA	NA
augustus-D18g-s362069.g355500	1.91404	NA	NA	NA	NA	NA
augustus-D18g-s515155.g461953	1.9116	NA	NA	NA	NA	NA
augustus-D18g-s455389.g423076	1.9116	NA	NA	LOC_Os04g18760.1 retrotransposon protein, putative, Ty3-gypsy subclass, expressed | LOC_Os05g29120.1 retrotransposon protein, putative, Ty3-gypsy subc	NA	Solyc08g060910.1.1 Pol polyprotein | Solyc00g010540.1.1 Pol polyprotein | Solyc03g115130.2.1 Pol polyprotein | Solyc08g043150.1.1 Pol polyprotein
augustus-D18g-s451338.g419507	1.90954	NA	NA	NA	NA	Solyc05g041440.2.1 Genomic DNA chromosome 5 P1 clone MUK11
augustus-D18g-s283836.g285001	1.90776	NA	NA	NA	NA	NA
augustus-D18g-s649488.g542619	1.90707	NA	NA	NA	NA	NA
augustus-D18g-s438516.g411224	1.90707	NA	NA	NA	NA	NA
augustus-D18g-s193853.g203753	1.90707	NA	NA	NA	NA	NA
augustus-D18g-s576914.g503467	1.90707	NA	NA	NA	NA	NA
augustus-D18g-s363789.g357456	1.90707	NA	NA	NA	NA	NA
augustus-D18g-s476386.g437914	1.90707	NA	NA	NA	NA	NA
augustus-D18g-s156951.g181979	1.90707	NA	NA	NA	NA	NA
augustus-D18g-s667069.g547415	1.90707	NA	NA	NA	NA	NA
augustus-D18g-s636035.g535994	1.90621	NA	NA	NA	NA	Solyc11g020250.1.1 HAT dimerisation domain-containing protein-like IPR007021 Protein of unknown function DUF659 | Solyc11g042510.1.1 HAT dimerisatio
augustus-D18g-s19172.g25671	1.90462	NA	NA	NA	NA	NA
augustus-D18g-s14437.g21875	1.90462	NA	NA	NA	NA	NA
augustus-D18g-s775307.g569982	1.90462	NA	NA	NA	NA	NA
augustus-D18g-s210124.g217663	1.90462	NA	NA	LOC_Os09g01570.1 retrotransposon protein, putative, Ty1-copia subclass | LOC_Os02g20570.1 retrotransposon protein, putative, Ty1-copia subclass, expre	NA	NA
augustus-D18g-s4441.g7318	1.90462	NA	NA	NA	NA	NA
augustus-D18g-s292881.g294876	1.90462	NA	NA	NA	NA	NA
augustus-D18g-s566976.g493748	1.90462	NA	NA	NA	NA	NA
augustus-D18g-s561983.g490485	1.90462	NA	NA	NA	NA	NA
augustus-D18g-s391511.g382198	1.90462	NA	NA	NA	NA	NA
augustus-D18g-s416952.g402205	1.90264	NA	NA	NA	NA	Solyc02g092660.2.1 Major facilitator superfamily domain-containing protein IPR008509 Protein of unknown function DUF791
augustus-D18g-s287401.g288824	1.90264	NA	NA	NA	NA	NA
augustus-D18g-s164961.g187830	1.90264	NA	NA	NA	NA	NA
augustus-D18g-s17274.g24113	1.90264	NA	NA	NA	NA	NA
augustus-D18g-s112121.g142083	1.90264	NA	NA	NA	NA	NA
augustus-D18g-s886503.g594276	1.90264	NA	NA	NA	NA	NA
augustus-D18g-s335478.g331262	1.90102	NA	NA	NA	NA	NA
augustus-D18g-s982043.g615393	1.90102	AT1G60710.1 NAD(P)-linked oxidoreductase superfamily protein | AT1G60690.1 NAD(P)-linked oxidoreductase superfamily protein | AT1G60680.1 NAD(P)-linke	GRMZM2G020631_P01 | GRMZM2G052812_P02 | GRMZM5G813143_P01 | GRMZM2G024315_P01 | GRMZM2G176903_P01	LOC_Os04g26910.1 oxidoreductase, aldo/keto reductase family protein, putative, expressed | LOC_Os04g26870.1 oxidoreductase, aldo/keto reductase family	Sobic.010G019900.1.p | Sobic.010G019800.1.p | Sobic.002G301900.1.p | Sobic.010G117900.1.p | Sobic.002G012800.1.p | Sobic.001G242800.1.p | Sobic.003G22	Solyc09g097970.2.1 Aldo_keto reductase family protein IPR001395 Aldo_keto reductase | Solyc09g097960.2.1 Aldo_keto reductase family protein IPR0013
augustus-D18g-s9112.g15147	1.89965	NA	NA	NA	NA	NA
augustus-D18g-s462956.g429843	1.89965	NA	NA	NA	NA	NA
augustus-D18g-s391221.g381887	1.89965	NA	NA	NA	NA	NA
augustus-D18g-s480984.g440712	1.8985	NA	NA	NA	NA	NA
augustus-D18g-s101798.g132301	1.8985	NA	NA	NA	NA	NA
augustus-D18g-s223543.g228543	1.8985	NA	NA	NA	NA	NA
augustus-D18g-s8312.g13846	1.8985	NA	NA	NA	NA	NA
augustus-D18g-s394194.g385110	1.8985	NA	NA	NA	NA	NA
augustus-D18g-s438609.g411322	1.8975	NA	NA	NA	NA	NA
augustus-D18g-s289644.g291242	1.89676	NA	NA	NA	NA	NA
augustus-D18g-s529711.g473824	1.89663	AT1G73590.1 Auxin efflux carrier family protein | AT1G23080.1 Auxin efflux carrier family protein | AT1G70940.1 Auxin efflux carrier family protein |	GRMZM2G098643_P01 | GRMZM2G074267_P01 | GRMZM2G149184_P01 | GRMZM2G126260_P02 | GRMZM2G171702_P01	LOC_Os02g50960.2 auxin efflux carrier component, putative, expressed | LOC_Os02g50960.1 auxin efflux carrier component, putative, expressed | LOC_Os06	Sobic.010G095100.1.p | Sobic.004G240900.1.p | Sobic.010G216700.1.p | Sobic.005G025900.1.p	Solyc03g118740.2.1 Auxin efflux carrier IPR014024 Auxin efflux carrier, subgroup | Solyc10g078370.1.1 Auxin efflux carrier IPR014024 Auxin efflux
augustus-D18g-s961798.g611260	1.89663	NA	NA	NA	NA	NA
augustus-D18g-s642399.g538934	1.89587	NA	NA	NA	NA	NA
augustus-D18g-s41391.g55376	1.89587	NA	NA	NA	NA	NA
augustus-D18g-s521774.g467382	1.8946	NA	NA	NA	NA	NA
augustus-D18g-s943716.g608053	1.8946	NA	NA	NA	NA	NA
augustus-D18g-s54248.g74222	1.8946	NA	NA	NA	NA	NA
augustus-D18g-s420484.g403303	1.89274	AT2G42010.1 phospholipase D beta 1 | AT4G00240.1 phospholipase D beta 2 | AT4G11850.1 phospholipase D gamma 1 | AT4G11840.1 phospholipase D gamma 3 |	GRMZM2G133943_P01 | GRMZM2G413709_P02	LOC_Os10g38060.2 phospholipase D, putative, expressed | LOC_Os10g38060.1 phospholipase D, putative, expressed | LOC_Os03g02740.1 phospholipase D, puta	Sobic.001G320200.1.p | Sobic.001G529800.1.p	Solyc01g091910.2.1 Phospholipase D IPR011402 Phospholipase D, plant | Solyc08g080130.2.1 Phospholipase D IPR011402 Phospholipase D, plant | Solyc1
augustus-D18g-s400554.g390238	1.89173	NA	NA	NA	NA	NA
augustus-D18g-s774182.g569633	1.89118	NA	NA	NA	NA	NA
augustus-D18g-s407923.g395555	1.89093	NA	NA	NA	NA	NA
augustus-D18g-s395430.g386423	1.8896	AT4G03080.1 BRI1 suppressor 1 (BSU1)-like 1 | AT2G27210.1 BRI1 suppressor 1 (BSU1)-like 3 | AT1G08420.1 BRI1 suppressor 1 (BSU1)-like 2 | AT1G03445.1	GRMZM2G009593_P01 | GRMZM2G028700_P01 | GRMZM2G148539_P02	LOC_Os05g05240.2 serine/threonine protein phosphatase, putative, expressed | LOC_Os05g05240.1 serine/threonine protein phosphatase, putative, expresse	Sobic.009G040700.1.p | Sobic.008G173900.1.p | Sobic.001G154900.1.p	Solyc01g009280.2.1 Serine_threonine-protein phosphatase IPR012391 Serine_threonine protein phosphatase, BSU1 | Solyc06g073960.2.1 Serine_threonine-p
augustus-D18g-s186073.g200592	1.88945	NA	NA	NA	NA	NA
augustus-D18g-s508995.g456147	1.88905	NA	NA	NA	NA	NA
augustus-D18g-s327361.g324316	1.88765	NA	NA	NA	NA	NA
augustus-D18g-s223974.g229122	1.87946	NA	NA	NA	NA	Solyc10g052630.1.1 Pol polyprotein IPR001584 Integrase, catalytic core | Solyc03g115130.2.1 Pol polyprotein | Solyc10g036800.1.1 Polyprotein
augustus-D18g-s646159.g540428	1.87518	NA	NA	NA	NA	NA
augustus-D18g-s108188.g138279	1.87267	NA	NA	NA	NA	NA
augustus-D18g-s455825.g423513	1.87168	AT5G62190.1 DEAD box RNA helicase (PRH75)	GRMZM2G164956_P01 | GRMZM2G149520_P02	LOC_Os09g34910.1 DEAD-box ATP-dependent RNA helicase 7, putative, expressed	Sobic.002G268100.1.p	Solyc06g035450.2.1 ATP-dependent RNA helicase IPR011545 DNA_RNA helicase, DEAD_DEAH box type, N-terminal | Solyc03g007010.2.1 ATP-dependent DEAD-box
augustus-D18g-s105896.g136309	1.86982	AT5G57900.1 SKP1 interacting partner 1 | AT4G30640.1 RNI-like superfamily protein	NA	LOC_Os08g16840.1 OsFBL45 - F-box domain and LRR containing protein, expressed	Sobic.007G097900.1.p	Solyc07g005750.2.1 F-box_LRR-repeat protein 17 IPR001810 Cyclin-like F-box
augustus-D18g-s275205.g281131	1.86907	NA	NA	NA	NA	NA
augustus-D18g-s181687.g198671	1.86829	NA	NA	NA	NA	NA
augustus-D18g-s227499.g233809	1.86731	NA	NA	LOC_Os05g24060.1 retrotransposon protein, putative, Ty3-gypsy subclass, expressed | LOC_Os04g04880.1 retrotransposon protein, putative, Ty3-gypsy subc	NA	Solyc11g050910.1.1 Pol polyprotein IPR001584 Integrase, catalytic core | Solyc11g017260.1.1 Pol polyprotein IPR001584 Integrase, catalytic core |
augustus-D18g-s39463.g51790	1.86626	NA	NA	NA	NA	NA
augustus-D18g-s263329.g273301	1.86626	NA	NA	NA	NA	Solyc03g062850.1.1 Transposon Ty1-PL Gag-Pol polyprotein IPR013103 Reverse transcriptase, RNA-dependent DNA polymerase
augustus-D18g-s169195.g191647	1.86508	NA	NA	NA	NA	NA
augustus-D18g-s55576.g75724	1.86493	AT1G61780.1 postsynaptic protein-related	GRMZM2G142565_P01	LOC_Os08g09180.1 postsynaptic protein CRIPT, putative, expressed	Sobic.007G068000.1.p	Solyc02g080140.2.1 Cysteine-rich PDZ-binding protein IPR019367 Microtubule-associated protein CRIPT
augustus-D18g-s597186.g517816	1.86373	NA	NA	NA	NA	NA
augustus-D18g-s519658.g465125	1.86373	NA	NA	NA	NA	NA
augustus-D18g-s41309.g55202	1.86373	NA	NA	NA	NA	NA
augustus-D18g-s346640.g340119	1.86336	NA	NA	NA	NA	NA
augustus-D18g-s407951.g395570	1.86279	NA	NA	NA	NA	NA
augustus-D18g-s704435.g553227	1.86218	NA	NA	LOC_Os01g14200.1 retrotransposon protein, putative, unclassified, expressed	NA	Solyc02g055510.1.1 Helicase-like protein IPR010285 Protein of unknown function DUF889, eukaryote | Solyc09g042270.1.1 Helicase-like protein IPR0102
augustus-D18g-s374971.g367966	1.86153	AT1G51340.2 MATE efflux family protein | AT3G08040.1 MATE efflux family protein	GRMZM2G163154_P01 | GRMZM5G870170_P02	LOC_Os01g69010.1 MATE efflux protein, putative, expressed | LOC_Os03g11734.2 MATE efflux protein, putative, expressed | LOC_Os03g11734.1 MATE efflux p	Sobic.001G454900.1.p | Sobic.007G020600.1.p | Sobic.003G403000.1.p	Solyc11g065820.1.1 Mate efflux family protein IPR002528 Multi antimicrobial extrusion protein MatE | Solyc01g087150.2.1 Mate efflux family protein
augustus-D18g-s647468.g541292	1.86037	NA	NA	NA	NA	NA
augustus-D18g-s341304.g335613	1.86037	NA	NA	NA	NA	NA
augustus-D18g-s296727.g298909	1.8585	AT5G07590.1 Transducin/WD40 repeat-like superfamily protein	GRMZM2G374969_P01	LOC_Os10g41370.1 WD repeat-containing protein 8, putative, expressed	Sobic.001G296800.1.p	Solyc03g093490.2.1 WD-repeat protein IPR011044 Quinoprotein amine dehydrogenase, beta chain-like | Solyc03g093500.2.1 WD-repeat protein IPR011046
augustus-D18g-s528132.g473069	1.85824	NA	NA	NA	NA	NA
augustus-D18g-s345637.g338932	1.85824	NA	NA	NA	NA	NA
augustus-D18g-s796001.g572918	1.85824	NA	NA	NA	NA	NA
augustus-D18g-s491602.g446989	1.85824	NA	NA	LOC_Os10g34290.1 retrotransposon protein, putative, unclassified, expressed	NA	NA
augustus-D18g-s471589.g435438	1.85667	NA	NA	NA	NA	NA
augustus-D18g-s231022.g238550	1.85568	NA	NA	NA	NA	NA
augustus-D18g-s799136.g574083	1.85568	NA	NA	NA	NA	NA
augustus-D18g-s592681.g516006	1.85568	NA	NA	NA	NA	NA
augustus-D18g-s891348.g596201	1.85568	NA	NA	NA	NA	NA
augustus-D18g-s40085.g52980	1.85568	NA	NA	NA	NA	NA
augustus-D18g-s327683.g324628	1.85568	NA	NA	NA	NA	NA
augustus-D18g-s341976.g336054	1.85568	NA	NA	NA	NA	NA
augustus-D18g-s5390.g9115	1.85568	NA	NA	LOC_Os01g34570.1 retrotransposon protein, putative, Ty1-copia subclass | LOC_Os11g23750.1 retrotransposon protein, putative, Ty1-copia subclass, expre	NA	NA
augustus-D18g-s323363.g320777	1.85565	NA	NA	NA	NA	NA
augustus-D18g-s263071.g272939	1.85457	NA	NA	NA	NA	NA
augustus-D18g-s619272.g524570	1.85455	NA	NA	NA	NA	NA
augustus-D18g-s373288.g366375	1.85351	NA	NA	NA	NA	NA
augustus-D18g-s498571.g451139	1.85277	NA	NA	NA	NA	NA
augustus-D18g-s888199.g595123	1.85258	NA	NA	LOC_Os09g07410.1 retrotransposon protein, putative, unclassified, expressed | LOC_Os07g39170.1 retrotransposon protein, putative, unclassified, expres	NA	Solyc03g062850.1.1 Transposon Ty1-PL Gag-Pol polyprotein IPR013103 Reverse transcriptase, RNA-dependent DNA polymerase
augustus-D18g-s539361.g480867	1.85258	AT3G15880.2 WUS-interacting protein 2 | AT1G15750.1 Transducin family protein / WD-40 repeat family protein | AT1G80490.2 TOPLESS-related 1 | AT3G1683	GRMZM2G030422_P02 | GRMZM2G550865_P01 | GRMZM2G042992_P01 | GRMZM2G316967_P01	LOC_Os03g14980.1 lissencephaly type-1-like homology motif, putative, expressed | LOC_Os03g14980.2 lissencephaly type-1-like homology motif, putative,	Sobic.001G433800.1.p | Sobic.007G051700.1.p | Sobic.003G115900.1.p	Solyc07g008040.2.1 WD-40 repeat protein-like (Fragment) IPR017986 WD40 repeat, region | Solyc03g116750.2.1 WD-40 repeat protein-like (Fragment) IPR
augustus-D18g-s494715.g448924	1.85258	NA	NA	NA	NA	NA
augustus-D18g-s572293.g498195	1.85258	NA	NA	NA	NA	NA
augustus-D18g-s9089.g15108	1.85258	NA	NA	NA	NA	NA
augustus-D18g-s1075775.g619517	1.85258	NA	NA	NA	NA	NA
augustus-D18g-s800799.g574421	1.85258	NA	NA	NA	NA	NA
augustus-D18g-s886557.g594339	1.85258	NA	NA	NA	NA	NA
augustus-D18g-s136411.g163531	1.85258	AT3G30390.1 Transmembrane amino acid transporter family protein | AT5G38820.1 Transmembrane amino acid transporter family protein	GRMZM2G332562_P01 | GRMZM2G150406_P01 | GRMZM2G427319_P01	LOC_Os02g09810.1 amino acid transporter, putative, expressed | LOC_Os02g09810.2 amino acid transporter, putative, expressed | LOC_Os02g09810.3 amino a	Sobic.010G116400.1.p | Sobic.004G074500.1.p | Sobic.004G253200.1.p	Solyc04g077460.2.1 Amino acid transporter IPR013057 Amino acid transporter, transmembrane | Solyc02g065680.2.1 Amino acid transporter IPR013057 Am
augustus-D18g-s452368.g420358	1.85258	NA	NA	NA	NA	NA
augustus-D18g-s267641.g276265	1.85258	NA	NA	NA	NA	NA
augustus-D18g-s165087.g187977	1.85258	NA	NA	NA	NA	NA
augustus-D18g-s304108.g305379	1.84888	NA	NA	NA	NA	NA
augustus-D18g-s690118.g551646	1.84871	NA	NA	NA	NA	NA
augustus-D18g-s221961.g226281	1.84871	NA	NA	NA	NA	NA
augustus-D18g-s254816.g264610	1.84871	NA	NA	NA	NA	NA
augustus-D18g-s592383.g515791	1.84871	NA	NA	NA	NA	NA
augustus-D18g-s409743.g397039	1.84871	NA	NA	NA	NA	NA
augustus-D18g-s50771.g69404	1.84871	NA	NA	NA	NA	NA
augustus-D18g-s329229.g326058	1.84871	NA	NA	NA	NA	NA
augustus-D18g-s97155.g126407	1.84871	NA	NA	NA	NA	NA
augustus-D18g-s431394.g407653	1.84871	NA	NA	NA	NA	NA
augustus-D18g-s228856.g235584	1.84871	NA	NA	NA	NA	NA
augustus-D18g-s591878.g515443	1.84871	NA	NA	NA	NA	NA
augustus-D18g-s572070.g497911	1.84871	NA	NA	NA	NA	Solyc10g036800.1.1 Polyprotein | Solyc12g044210.1.1 Pol polyprotein | Solyc03g115130.2.1 Pol polyprotein | Solyc11g028190.1.1 Pol polyprotein | Solyc0
augustus-D18g-s137380.g164703	1.84871	NA	NA	NA	NA	NA
augustus-D18g-s970169.g613066	1.84871	NA	NA	NA	NA	NA
augustus-D18g-s438058.g410817	1.84871	NA	NA	NA	NA	NA
augustus-D18g-s762655.g566295	1.84608	NA	NA	NA	NA	NA
augustus-D18g-s47448.g64520	1.84576	AT5G28780.1 PIF1 helicase	NA	NA	NA	Solyc02g055510.1.1 Helicase-like protein IPR010285 Protein of unknown function DUF889, eukaryote | Solyc09g042270.1.1 Helicase-like protein IPR0102
augustus-D18g-s862338.g586886	1.84566	NA	NA	NA	NA	NA
augustus-D18g-s510740.g457920	1.84363	NA	NA	NA	NA	NA
augustus-D18g-s253206.g262856	1.84357	NA	NA	LOC_Os01g67800.1 retrotransposon protein, putative, unclassified, expressed | LOC_Os02g06140.1 retrotransposon protein, putative, unclassified, expres	NA	NA
augustus-D18g-s500979.g452399	1.84274	NA	NA	NA	NA	NA
augustus-D18g-s850294.g585542	1.84138	NA	NA	NA	NA	NA
augustus-D18g-s127802.g154255	1.84138	NA	NA	NA	NA	NA
augustus-D18g-s268707.g277500	1.84067	NA	NA	NA	NA	NA
augustus-D18g-s356664.g349697	1.83923	NA	NA	NA	NA	NA
augustus-D18g-s106646.g137043	1.83886	AT2G17570.1 Undecaprenyl pyrophosphate synthetase family protein	NA	NA	NA	Solyc03g025560.2.1 Undecaprenyl pyrophosphate synthase IPR001441 Di-trans-poly-cis-decaprenylcistransferase-like
augustus-D18g-s142214.g169844	1.83877	NA	NA	NA	NA	NA
augustus-D18g-s372293.g365497	1.8382	NA	NA	NA	NA	NA
augustus-D18g-s50929.g69636	1.83603	NA	NA	NA	NA	NA
augustus-D18g-s77845.g102929	1.83603	NA	NA	NA	NA	NA
augustus-D18g-s150982.g175845	1.8338	AT1G18390.2 Protein kinase superfamily protein	GRMZM2G002748_P01 | GRMZM2G017157_P01	LOC_Os01g49529.3 OsWAK10d - OsWAK receptor-like cytoplasmic kinase OsWAK-RLCK, expressed | LOC_Os01g49529.2 OsWAK10d - OsWAK receptor-like cytoplasmic	Sobic.003G081700.1.p	Solyc04g007390.2.1 Serine_threonine protein kinase family protein IPR002290 Serine_threonine protein kinase | Solyc02g086270.2.1 Receptor-like kinas
augustus-D18g-s731923.g558714	1.83282	AT5G07950.1 unknown protein; FUNCTIONS IN: molecular_function unknown; INVOLVED IN: biological_process unknown; LOCATED IN: chloroplast; EXPRESSED IN:	NA	NA	NA	Solyc06g069510.2.1 Genomic DNA chromosome 5 P1 clone MXM12
augustus-D18g-s154617.g180263	1.83282	NA	NA	LOC_Os01g52000.1 retrotransposon protein, putative, unclassified, expressed | LOC_Os03g05850.1 retrotransposon protein, putative, unclassified, expres	NA	NA
augustus-D18g-s304593.g305788	1.83168	NA	NA	NA	NA	NA
augustus-D18g-s667769.g547498	1.83168	AT1G78580.1 trehalose-6-phosphate synthase | AT1G16980.1 trehalose-phosphatase/synthase 2 | AT4G27550.1 trehalose-6-phosphatase synthase S4 | AT1G1700	GRMZM2G068943_P02 | GRMZM2G133966_P01	LOC_Os05g44210.1 trehalose-6-phosphate synthase, putative, expressed	Sobic.009G200200.1.p	Solyc02g071590.1.1 Alpha alpha-trehalose-phosphate synthase IPR012766 Alpha,alpha-trehalose-phosphate synthase | Solyc07g062140.2.1 Alpha alpha-treh
augustus-D18g-s462373.g429373	1.82915	NA	NA	NA	NA	NA
augustus-D18g-s131488.g158250	1.82816	NA	NA	NA	NA	NA
augustus-D18g-s141922.g169502	1.8277	NA	NA	NA	NA	NA
augustus-D18g-s335160.g330977	1.82687	NA	NA	NA	NA	NA
augustus-D18g-s447426.g416152	1.82687	NA	NA	NA	NA	NA
augustus-D18g-s40351.g53456	1.8258	NA	NA	NA	NA	NA
augustus-D18g-s60402.g81389	1.82504	NA	NA	NA	NA	NA
augustus-D18g-s652403.g543954	1.82492	NA	NA	NA	NA	NA
augustus-D18g-s199456.g208218	1.82492	NA	NA	NA	NA	NA
augustus-D18g-s136245.g163365	1.82412	NA	NA	NA	NA	NA
augustus-D18g-s585900.g511471	1.82376	NA	NA	NA	NA	NA
augustus-D18g-s274580.g280858	1.82376	NA	NA	NA	NA	NA
augustus-D18g-s250050.g259686	1.82376	AT3G15990.1 sulfate transporter 3;4 | AT1G23090.1 sulfate transporter 91 | AT3G51895.1 sulfate transporter 3;1 | AT4G08620.1 sulphate transporter 1;1	GRMZM2G444801_P01 | GRMZM2G395114_P01 | GRMZM2G154211_P01 | GRMZM2G342907_P01 | GRMZM2G159632_P01 | GRMZM2G080178_P02	LOC_Os06g05160.1 sulfate transporter, putative, expressed | LOC_Os04g55800.1 sulfate transporter, putative, expressed | LOC_Os03g06520.1 sulfate trans	Sobic.006G244000.1.p | Sobic.010G033800.1.p | Sobic.001G496800.1.p | Sobic.001G470600.1.p | Sobic.001G153100.1.p | Sobic.007G123500.1.p | Sobic.003G27	Solyc03g120250.2.1 High affinity sulfate transporter 2 IPR001902 Sulphate anion transporter | Solyc05g007980.2.1 High affinity sulfate transporter 2
augustus-D18g-s291606.g293392	1.82316	NA	NA	NA	NA	NA
augustus-D18g-s41311.g55204	1.82158	NA	NA	NA	NA	NA
augustus-D18g-s450276.g418621	1.82151	NA	NA	NA	NA	NA
augustus-D18g-s379811.g372813	1.82109	AT1G35670.1 calcium-dependent protein kinase 2 | AT4G09570.1 calcium-dependent protein kinase 4 | AT5G23580.1 calmodulin-like domain protein kinase 9	GRMZM2G035843_P01 | GRMZM2G463464_P02 | GRMZM2G047486_P04 | GRMZM2G347226_P03 | GRMZM2G321239_P01 | GRMZM2G314396_P01 | GRMZM2G081310_P01 | GRMZM2G347	LOC_Os11g07040.1 CAMK_CAMK_like.43 - CAMK includes calcium/calmodulin depedent protein kinases, expressed | LOC_Os12g07230.1 CAMK_CAMK_like.45 - CAMK	Sobic.005G056600.1.p | Sobic.008G053300.1.p | Sobic.006G192500.1.p | Sobic.004G279100.1.p | Sobic.002G040800.1.p | Sobic.001G063300.1.p | Sobic.001G06	Solyc04g049160.2.1 Calcium dependent protein kinase IPR002290 Serine_threonine protein kinase | Solyc05g056570.2.1 Calcium dependent protein kinase
augustus-D18g-s144823.g171863	1.82007	NA	NA	NA	NA	NA
augustus-D18g-s37651.g48637	1.81998	NA	NA	NA	NA	NA
augustus-D18g-s799262.g574137	1.81998	NA	NA	NA	NA	NA
augustus-D18g-s201615.g210050	1.81998	NA	NA	LOC_Os03g15140.1 retrotransposon protein, putative, unclassified, expressed	NA	NA
augustus-D18g-s985276.g615687	1.81998	NA	NA	NA	NA	NA
augustus-D18g-s41696.g55887	1.81998	NA	NA	LOC_Os08g31150.1 retrotransposon protein, putative, unclassified, expressed	NA	NA
augustus-D18g-s729833.g557844	1.81998	NA	NA	NA	NA	NA
augustus-D18g-s243865.g253059	1.81998	NA	NA	NA	NA	NA
augustus-D18g-s391838.g382580	1.81812	NA	NA	NA	NA	NA
augustus-D18g-s437703.g410476	1.8167	AT4G22300.1 carboxylesterases | AT4G22305.1 alpha/beta-Hydrolases superfamily protein	GRMZM2G064967_P01 | GRMZM2G064949_P01 | GRMZM2G464157_P01	LOC_Os04g57370.1 acyl-protein thioesterase, putative, expressed | LOC_Os04g57390.1 acyl-protein thioesterase, putative, expressed | LOC_Os04g57380.1 a	Sobic.006G259400.1.p | Sobic.006G259500.1.p	Solyc11g012070.1.1 Acyl-protein thioesterase 1 IPR003140 Phospholipase_carboxylesterase
augustus-D18g-s266205.g275575	1.8167	AT5G35700.1 fimbrin-like protein 2 | AT5G55400.1 Actin binding Calponin homology (CH) domain-containing protein | AT4G26700.1 fimbrin 1 | AT2G04750.1	GRMZM2G081380_P02 | GRMZM2G010937_P01 | GRMZM2G382341_P01 | GRMZM2G556845_P01	LOC_Os01g33080.1 fimbrin-like protein 2, putative, expressed | LOC_Os02g48740.1 fimbrin-like protein 2, putative, expressed | LOC_Os02g37580.1 fimbrin	Sobic.003G174900.1.p | Sobic.004G259000.1.p | Sobic.004G197200.1.p	Solyc07g065080.2.1 Fimbrin-like potential actin filament bundling protein IPR016146 Calponin-homology | Solyc07g049600.2.1 Fimbrin-like potential ac
augustus-D18g-s152821.g178199	1.8145	NA	NA	NA	NA	NA
augustus-D18g-s284894.g286119	1.81415	NA	NA	NA	NA	NA
augustus-D18g-s719089.g554618	1.81415	NA	NA	NA	NA	NA
augustus-D18g-s313428.g312559	1.81415	NA	NA	NA	NA	NA
augustus-D18g-s164821.g187698	1.81415	NA	NA	NA	NA	NA
augustus-D18g-s5769.g9783	1.81402	NA	NA	NA	NA	NA
augustus-D18g-s60037.g80955	1.81402	AT1G15880.1 golgi snare 11	GRMZM5G837058_P01 | GRMZM2G059106_P01	LOC_Os08g34140.1 vesicle transport v-SNARE protein, putative, expressed | LOC_Os09g24980.1 vesicle transport v-SNARE protein, putative, expressed	Sobic.002G202300.1.p	Solyc06g065740.2.1 Golgi SNAP receptor complex member 1 IPR007705 Vesicle transport v-SNARE
augustus-D18g-s472710.g436052	1.81396	NA	NA	NA	NA	NA
augustus-D18g-s274469.g280778	1.81388	NA	NA	NA	NA	NA
augustus-D18g-s545783.g484165	1.8115	NA	NA	NA	NA	NA
augustus-D18g-s311567.g311272	1.80985	NA	NA	NA	NA	NA
augustus-D18g-s836147.g581836	1.80985	NA	NA	NA	NA	NA
augustus-D18g-s525063.g470910	1.80957	NA	NA	NA	NA	NA
augustus-D18g-s995587.g616150	1.80916	NA	NA	NA	NA	NA
augustus-D18g-s61756.g82942	1.80714	NA	NA	NA	NA	NA
augustus-D18g-s70453.g93738	1.80714	NA	NA	NA	NA	NA
augustus-D18g-s30342.g39737	1.80714	NA	NA	NA	NA	NA
augustus-D18g-s214373.g220608	1.80714	AT3G51550.1 Malectin/receptor-like protein kinase family protein | AT5G39000.1 Malectin/receptor-like protein kinase family protein | AT5G38990.1 Male	GRMZM2G006080_P01 | GRMZM2G100288_P01 | GRMZM2G136170_P01 | GRMZM2G180071_P01 | GRMZM2G042055_P01 | GRMZM2G041518_P01 | GRMZM2G155260_P01 | GRMZM2G426	LOC_Os01g56330.1 TKL_IRAK_CrRLK1L-1.5 - The CrRLK1L-1 subfamily has homology to the CrRLK1L homolog, expressed | LOC_Os03g21540.1 TKL_IRAK_CrRLK1L-1.8	Sobic.001G382400.1.p | Sobic.009G091000.1.p | Sobic.006G218900.1.p | Sobic.006G228700.1.p | Sobic.003G114600.1.p | Sobic.009G018600.1.p | Sobic.001G41	Solyc02g089090.2.1 Pto-like, Serine_threonine kinase protein, resistance protein | Solyc09g015830.1.1 Pto-like, Serine_threonine kinase protein, resis
augustus-D18g-s137123.g164406	1.80714	NA	NA	NA	NA	NA
augustus-D18g-s614886.g522088	1.80714	NA	NA	NA	NA	NA
augustus-D18g-s105578.g135931	1.80714	NA	NA	NA	NA	NA
augustus-D18g-s508365.g455658	1.80714	NA	NA	NA	NA	NA
augustus-D18g-s664373.g546904	1.80714	NA	NA	NA	NA	NA
augustus-D18g-s566414.g493243	1.80706	NA	NA	NA	NA	NA
augustus-D18g-s318585.g316389	1.80571	NA	NA	NA	NA	Solyc01g034160.1.1 Pol polyprotein IPR013103 Reverse transcriptase, RNA-dependent DNA polymerase
augustus-D18g-s392465.g383251	1.80515	NA	NA	NA	NA	NA
augustus-D18g-s474230.g436862	1.80036	NA	NA	NA	NA	NA
augustus-D18g-s638553.g536970	1.79982	NA	NA	NA	NA	NA
augustus-D18g-s362709.g356268	1.79969	NA	NA	NA	NA	NA
augustus-D18g-s224402.g229675	1.79858	NA	NA	NA	NA	NA
augustus-D18g-s26254.g34865	1.79858	NA	NA	NA	NA	NA
augustus-D18g-s319961.g317655	1.79858	NA	NA	NA	NA	NA
augustus-D18g-s794774.g572468	1.79858	AT3G09770.1 RING/U-box superfamily protein | AT3G53410.1 RING/U-box superfamily protein	GRMZM2G036697_P01 | GRMZM5G860152_P02	LOC_Os03g15000.1 Zinc finger, C3HC4 type domain containing protein, expressed | LOC_Os03g15000.2 Zinc finger, C3HC4 type domain containing protein, ex	Sobic.001G433400.1.p	Solyc09g007700.2.1 RING finger protein B IPR001841 Zinc finger, RING-type | Solyc10g086080.1.1 RING finger protein B IPR001841 Zinc finger, RING-t
augustus-D18g-s539168.g480710	1.79858	NA	NA	NA	NA	NA
augustus-D18g-s41751.g55994	1.79858	NA	NA	NA	NA	NA
augustus-D18g-s750201.g562244	1.79858	AT5G27470.1 seryl-tRNA synthetase / serine--tRNA ligase	GRMZM2G172101_P03	LOC_Os03g10190.1 seryl-tRNA synthetase, putative, expressed | LOC_Os01g37837.1 seryl-tRNA synthetase, putative, expressed | LOC_Os01g37837.2 seryl-tRN	Sobic.001G468600.1.p	Solyc01g098880.2.1 Seryl-tRNA synthetase IPR002317 Seryl-tRNA synthetase, class IIa | Solyc04g079870.1.1 Seryl-tRNA synthetase IPR002317 Seryl-tRN
augustus-D18g-s174089.g194654	1.79858	NA	NA	NA	NA	NA
augustus-D18g-s270608.g278888	1.79858	AT2G21790.1 ribonucleotide reductase 1	GRMZM2G304362_P01 | GRMZM2G340527_P01	LOC_Os06g07210.1 ribonucleoside-diphosphate reductase large subunit, putative, expressed | LOC_Os02g56100.1 ribonucleoside-diphosphate reductase large	Sobic.010G054600.1.p | Sobic.004G336100.1.p	Solyc04g051350.2.1 Ribonucleoside-diphosphate reductase IPR013346 Ribonucleoside-diphosphate reductase, alpha subunit | Solyc04g012060.2.1 Ribonucle
augustus-D18g-s150460.g175182	1.79858	NA	NA	NA	NA	NA
augustus-D18g-s754810.g563677	1.79858	NA	NA	NA	NA	NA
augustus-D18g-s391092.g381744	1.79858	NA	NA	NA	NA	NA
augustus-D18g-s154944.g180647	1.79858	AT5G50110.1 S-adenosyl-L-methionine-dependent methyltransferases superfamily protein	NA	NA	Sobic.010G099300.1.p	Solyc03g113860.1.1 Ribosomal RNA small subunit methyltransferase G IPR003682 Glucose inhibited division protein
augustus-D18g-s7790.g13021	1.79858	NA	NA	NA	NA	NA
augustus-D18g-s525707.g471542	1.79858	NA	NA	NA	NA	NA
augustus-D18g-s882482.g592726	1.7961	NA	NA	NA	NA	NA
augustus-D18g-s426133.g406169	1.7955	NA	NA	NA	NA	NA
augustus-D18g-s304622.g305814	1.7948	NA	NA	NA	NA	NA
augustus-D18g-s938161.g605603	1.79372	NA	NA	NA	NA	Solyc03g062850.1.1 Transposon Ty1-PL Gag-Pol polyprotein IPR013103 Reverse transcriptase, RNA-dependent DNA polymerase
augustus-D18g-s102040.g132572	1.79372	NA	NA	NA	NA	NA
augustus-D18g-s254876.g264692	1.79372	AT2G41680.1 NADPH-dependent thioredoxin reductase C | AT2G17420.1 NADPH-dependent thioredoxin reductase A | AT4G35460.1 NADPH-dependent thioredoxin re	GRMZM2G136522_P01 | GRMZM5G841142_P02 | GRMZM5G889769_P01 | GRMZM2G164948_P03	LOC_Os07g46410.1 bifunctional thioredoxin reductase/thioredoxin, putative, expressed | LOC_Os02g48290.1 thioredoxin reductase 2, putative, expressed |	Sobic.002G401800.1.p | Sobic.004G262300.1.p | Sobic.010G135000.1.p | Sobic.005G154000.1.p	Solyc10g080080.1.1 Thioredoxin reductase IPR005982 Thioredoxin reductase | Solyc04g016010.2.1 Thioredoxin reductase IPR000103 Pyridine nucleotide-
augustus-D18g-s408729.g396228	1.79372	NA	NA	NA	NA	NA
augustus-D18g-s535622.g478137	1.79372	NA	NA	NA	NA	NA
augustus-D18g-s448743.g417325	1.79138	NA	NA	NA	NA	Solyc02g083470.2.1 Pre-rRNA-processing protein ESF1
augustus-D18g-s372293.g365498	1.79062	NA	NA	LOC_Os03g41790.1 retrotransposon, putative, centromere-specific, expressed	NA	NA
augustus-D18g-s229710.g236656	1.79017	NA	GRMZM2G422932_P01 | GRMZM2G116142_P01 | GRMZM2G382919_P01 | GRMZM2G423518_P01 | GRMZM2G371246_P01	LOC_Os06g40680.1 expressed protein	NA	NA
augustus-D18g-s628310.g532243	1.79	NA	NA	NA	NA	NA
augustus-D18g-s186020.g200568	1.78823	NA	NA	NA	NA	NA
augustus-D18g-s251554.g261242	1.78789	NA	NA	NA	NA	NA
augustus-D18g-s184555.g199865	1.78789	NA	NA	NA	NA	NA
augustus-D18g-s234412.g243219	1.78789	NA	NA	NA	NA	NA
augustus-D18g-s74233.g98723	1.78789	NA	NA	NA	NA	NA
augustus-D18g-s421208.g403652	1.78789	AT1G06230.1 global transcription factor group E4	GRMZM2G167718_P01	LOC_Os01g11580.1 bromodomain containing protein, expressed	Sobic.003G018900.1.p	Solyc07g062660.2.1 Bromodomain containing 2 (Fragment) IPR001487 Bromodomain
augustus-D18g-s619485.g524715	1.78789	NA	NA	NA	NA	NA
augustus-D18g-s169855.g192282	1.78789	NA	NA	NA	NA	NA
augustus-D18g-s309268.g309590	1.78789	NA	NA	NA	NA	NA
augustus-D18g-s204867.g212498	1.78789	NA	NA	NA	NA	NA
augustus-D18g-s267557.g276201	1.78789	NA	NA	NA	NA	NA
augustus-D18g-s213161.g219622	1.78789	NA	NA	LOC_Os03g44280.1 retrotransposon protein, putative, Ty1-copia subclass, expressed | LOC_Os07g03670.1 retrotransposon protein, putative, Ty1-copia subc	NA	NA
augustus-D18g-s971727.g613663	1.78789	NA	NA	NA	NA	NA
augustus-D18g-s48600.g66333	1.78789	NA	NA	NA	NA	NA
augustus-D18g-s580996.g507463	1.78789	NA	NA	NA	NA	NA
augustus-D18g-s614687.g521948	1.78789	NA	NA	NA	NA	Solyc11g050910.1.1 Pol polyprotein IPR001584 Integrase, catalytic core | Solyc00g131710.1.1 Pol polyprotein IPR001584 Integrase, catalytic core |
augustus-D18g-s795257.g572636	1.78789	NA	NA	NA	NA	NA
augustus-D18g-s406326.g394159	1.78789	NA	NA	NA	NA	NA
augustus-D18g-s603066.g519177	1.78705	AT3G27570.1 Sucrase/ferredoxin-like family protein	GRMZM2G000280_P01	NA	NA	Solyc02g067840.2.1 Sucrase_ferredoxin domain protein IPR009737 Sucraseferredoxin-like | Solyc02g093370.2.1 Sucrose cleavage protein-like IPR009737
augustus-D18g-s616046.g522781	1.78668	NA	NA	NA	NA	NA
augustus-D18g-s521774.g467383	1.78667	NA	NA	NA	NA	NA
augustus-D18g-s279858.g282340	1.78667	NA	NA	NA	NA	NA
augustus-D18g-s228531.g235148	1.78667	NA	NA	NA	NA	NA
augustus-D18g-s775902.g570112	1.78667	NA	NA	NA	NA	NA
augustus-D18g-s287600.g289034	1.78667	NA	NA	NA	NA	NA
augustus-D18g-s111162.g141324	1.78667	NA	NA	NA	NA	NA
augustus-D18g-s349083.g343010	1.78547	NA	NA	NA	NA	NA
augustus-D18g-s538249.g479998	1.78536	NA	NA	NA	NA	NA
augustus-D18g-s201126.g209516	1.78245	NA	NA	NA	NA	NA
augustus-D18g-s832680.g580042	1.7823	AT2G34480.1 Ribosomal protein L18ae/LX family protein | AT3G14600.1 Ribosomal protein L18ae/LX family protein | AT1G29965.1 Ribosomal protein L18ae/LX	GRMZM2G113720_P01 | AC230013.2_FGP007 | GRMZM2G022619_P01 | GRMZM2G126928_P01	LOC_Os05g49030.1 60S ribosomal protein L18a, putative, expressed | LOC_Os01g47660.1 60S ribosomal protein L18a, putative, expressed | LOC_Os01g54870.1	Sobic.009G233400.1.p | Sobic.005G091700.1.p | Sobic.003G249700.1.p	Solyc02g070650.2.1 60S ribosomal protein L18a IPR002670 Ribosomal protein L18ae | Solyc02g070640.2.1 60S ribosomal protein L18a IPR002670 Ribosoma
augustus-D18g-s380348.g373350	1.78186	NA	NA	NA	NA	Solyc00g131710.1.1 Pol polyprotein IPR001584 Integrase, catalytic core | Solyc10g045000.1.1 Pol polyprotein IPR001584 Integrase, catalytic core |
augustus-D18g-s320790.g318391	1.78024	AT1G52510.1 alpha/beta-Hydrolases superfamily protein	GRMZM2G117531_P04	LOC_Os04g55180.2 hydrolase, alpha/beta fold family domain containing protein, expressed | LOC_Os04g55180.1 hydrolase, alpha/beta fold family domain co	Sobic.006G238200.1.p	Solyc06g068220.2.1 Hydrolase alpha_beta fold family protein IPR000639 Epoxide hydrolase-like
augustus-D18g-s135173.g162312	1.78024	AT4G15560.1 Deoxyxylulose-5-phosphate synthase | AT3G21500.2 1-deoxy-D-xylulose 5-phosphate synthase 1 | AT5G11380.1 1-deoxy-D-xylulose 5-phosphate sy	GRMZM2G137151_P01 | GRMZM2G493395_P02 | GRMZM2G173641_P01	LOC_Os05g33840.1 transketolase, putative, expressed | LOC_Os07g09190.1 transketolase, putative, expressed | LOC_Os06g05100.3 transketolase, putative,	Sobic.009G135500.1.p | Sobic.002G064500.1.p | Sobic.010G032900.1.p | Sobic.002G064700.1.p	Solyc01g067890.2.1 1-deoxy-D-xylulose 5-phosphate synthase 1 IPR005474 Transketolase, N-terminal IPR005475 Transketolase, central region IPR00547
augustus-D18g-s1015106.g616656	1.78024	NA	NA	NA	NA	NA
augustus-D18g-s228931.g235678	1.78024	NA	NA	NA	NA	NA
augustus-D18g-s520444.g465918	1.77865	NA	NA	LOC_Os06g39190.1 retrotransposon protein, putative, unclassified, expressed | LOC_Os07g39170.1 retrotransposon protein, putative, unclassified, expres	NA	NA
augustus-D18g-s583597.g509924	1.77843	NA	NA	NA	NA	NA
augustus-D18g-s436766.g409633	1.77843	NA	NA	NA	NA	NA
augustus-D18g-s125568.g151467	1.77843	NA	NA	NA	NA	NA
augustus-D18g-s202201.g210629	1.77843	NA	NA	NA	NA	NA
augustus-D18g-s590823.g514661	1.77841	NA	NA	NA	NA	NA
augustus-D18g-s255689.g265612	1.77713	NA	NA	NA	NA	NA
augustus-D18g-s347888.g341614	1.77588	NA	NA	NA	NA	NA
augustus-D18g-s59772.g80611	1.7736	AT1G75420.1 UDP-Glycosyltransferase superfamily protein | AT1G19710.1 UDP-Glycosyltransferase superfamily protein	GRMZM2G119778_P01	LOC_Os01g15780.2 glycosyl transferase, group 1 domain containing protein, expressed | LOC_Os01g15780.1 glycosyl transferase, group 1 domain containing	Sobic.003G120700.1.p	Solyc02g084820.2.1 Glycosyl transferase group 1 IPR001296 Glycosyl transferase, group 1
augustus-D18g-s505603.g454461	1.7736	NA	NA	NA	NA	NA
augustus-D18g-s311574.g311277	1.77067	NA	NA	NA	NA	NA
augustus-D18g-s197982.g206995	1.77067	NA	NA	NA	NA	NA
augustus-D18g-s154617.g180262	1.77067	NA	NA	LOC_Os08g03180.1 retrotransposon protein, putative, unclassified, expressed | LOC_Os03g47410.1 retrotransposon protein, putative, unclassified, expres	NA	NA
augustus-D18g-s753796.g563076	1.76867	NA	NA	NA	NA	NA
augustus-D18g-s26936.g35863	1.76867	NA	NA	NA	NA	NA
augustus-D18g-s932191.g602808	1.76867	NA	NA	NA	NA	NA
augustus-D18g-s39639.g52137	1.76605	AT3G45640.1 mitogen-activated protein kinase 3 | AT2G43790.1 MAP kinase 6 | AT4G01370.1 MAP kinase 4 | AT1G07880.2 Protein kinase superfamily protein	GRMZM2G020216_P01 | GRMZM2G053987_P02 | GRMZM2G002100_P01 | GRMZM2G017792_P01 | GRMZM2G127141_P01 | GRMZM2G123886_P01 | GRMZM2G062914_P01 | GRMZM2G048	LOC_Os06g06090.1 CGMC_MAPKCMGC_2_ERK.12 - CGMC includes CDA, MAPK, GSK3, and CLKC kinases, expressed | LOC_Os03g17700.1 CGMC_MAPKCGMC_2_ERK.2 - CGMC i	Sobic.010G043200.1.p | Sobic.001G410100.1.p | Sobic.001G315700.1.p | Sobic.007G046100.1.p | Sobic.004G040200.1.p | Sobic.010G249500.1.p | Sobic.005G10	Solyc06g005170.2.1 Mitogen-activated protein kinase 3 IPR002290 Serine_threonine protein kinase | Solyc08g014420.2.1 Mitogen-activated protein kinas
augustus-D18g-s532105.g474806	1.76605	NA	NA	NA	NA	NA
augustus-D18g-s647915.g541577	1.76605	AT1G08320.1 bZIP transcription factor family protein | AT5G06839.3 bZIP transcription factor family protein | AT5G06950.1 bZIP transcription factor fa	GRMZM2G030877_P01 | GRMZM2G060216_P01 | GRMZM2G366264_P01 | AC232238.2_FGP004 | GRMZM2G361847_P01 | GRMZM2G000842_P03 | GRMZM2G125243_P01 | GRMZM2G174	LOC_Os11g05480.1 transcription factor, putative, expressed | LOC_Os01g64020.1 transcription factor, putative, expressed | LOC_Os12g05680.1 transcripti	Sobic.005G038700.1.p | Sobic.008G037900.1.p | Sobic.003G363600.1.p | Sobic.003G329500.1.p | Sobic.002G424000.1.p | Sobic.001G390800.1.p | Sobic.003G08	Solyc06g074320.2.1 BZIP transcription factor IPR011616 bZIP transcription factor, bZIP-1 | Solyc11g068370.1.1 BZIP transcription factor IPR011616
augustus-D18g-s261418.g270813	1.76521	NA	NA	NA	NA	NA
augustus-D18g-s221026.g224879	1.76452	NA	NA	NA	NA	NA
augustus-D18g-s105535.g135883	1.76452	NA	NA	NA	NA	NA
augustus-D18g-s163477.g185877	1.76452	NA	NA	NA	NA	NA
augustus-D18g-s282378.g283484	1.76352	NA	NA	NA	NA	NA
augustus-D18g-s902546.g598916	1.76352	NA	NA	NA	NA	NA
augustus-D18g-s453973.g421770	1.76266	NA	NA	NA	NA	NA
augustus-D18g-s743512.g560756	1.76003	NA	NA	NA	NA	NA
augustus-D18g-s133986.g161029	1.75985	NA	NA	NA	NA	NA
augustus-D18g-s4085.g6576	1.75786	NA	NA	NA	NA	NA
augustus-D18g-s51917.g71069	1.75786	NA	NA	NA	NA	NA
augustus-D18g-s1025175.g617736	1.75768	NA	NA	NA	NA	NA
augustus-D18g-s579416.g505924	1.75768	NA	NA	NA	NA	NA
augustus-D18g-s326988.g323962	1.75768	NA	NA	NA	NA	NA
augustus-D18g-s167973.g190212	1.7574	NA	NA	NA	NA	NA
augustus-D18g-s364572.g358225	1.7574	NA	NA	NA	NA	NA
augustus-D18g-s849821.g585311	1.7574	NA	NA	NA	NA	NA
augustus-D18g-s628314.g532248	1.7574	NA	NA	NA	NA	NA
augustus-D18g-s398250.g388791	1.7574	NA	NA	LOC_Os01g66050.1 wound-responsive family protein, putative, expressed	NA	Solyc11g005130.1.1 Wound-responsive family protein
augustus-D18g-s411231.g398285	1.75691	NA	NA	NA	NA	NA
augustus-D18g-s910832.g599355	1.75691	NA	NA	NA	NA	NA
augustus-D18g-s136161.g163272	1.75691	NA	NA	NA	NA	NA
augustus-D18g-s579658.g506202	1.75691	NA	NA	NA	NA	NA
augustus-D18g-s194621.g204162	1.75691	NA	NA	NA	NA	NA
augustus-D18g-s694717.g552333	1.75691	NA	NA	NA	NA	NA
augustus-D18g-s751609.g562574	1.75691	NA	NA	NA	NA	NA
augustus-D18g-s672621.g547928	1.75691	NA	NA	NA	NA	NA
augustus-D18g-s262449.g272049	1.75691	AT1G34060.1 Pyridoxal phosphate (PLP)-dependent transferases superfamily protein	NA	NA	NA	Solyc02g062190.1.1 Alliinase (Fragment) IPR006948 Allinase, C-terminal
augustus-D18g-s165800.g188606	1.75691	NA	NA	NA	NA	NA
augustus-D18g-s227269.g233482	1.75691	NA	NA	NA	NA	NA
augustus-D18g-s936133.g604919	1.75691	NA	NA	NA	NA	NA
augustus-D18g-s40326.g53407	1.75691	NA	NA	NA	NA	NA
augustus-D18g-s331648.g328052	1.75691	NA	NA	NA	NA	NA
augustus-D18g-s959467.g609967	1.75691	NA	NA	LOC_Os01g33460.1 retrotransposon protein, putative, unclassified, expressed | LOC_Os07g22430.1 retrotransposon protein, putative, unclassified, expres	NA	NA
augustus-D18g-s828329.g579243	1.75435	NA	NA	NA	NA	NA
augustus-D18g-s216531.g222018	1.75164	NA	NA	NA	NA	NA
augustus-D18g-s579713.g506255	1.75164	NA	NA	NA	NA	NA
augustus-D18g-s269813.g278279	1.75001	NA	NA	NA	NA	NA
augustus-D18g-s649692.g542743	1.75001	NA	NA	NA	NA	NA
augustus-D18g-s754183.g563327	1.74739	NA	NA	NA	NA	NA
augustus-D18g-s1003558.g616432	1.74739	NA	NA	NA	NA	NA
augustus-D18g-s394468.g385431	1.74739	NA	NA	NA	NA	NA
augustus-D18g-s203174.g211372	1.74739	NA	NA	NA	NA	NA
augustus-D18g-s403899.g391947	1.74739	NA	NA	LOC_Os08g17750.1 retrotransposon protein, putative, Ty1-copia subclass, expressed | LOC_Os01g28550.1 retrotransposon protein, putative, Ty1-copia subc	NA	NA
augustus-D18g-s64861.g86009	1.74739	NA	NA	NA	NA	NA
augustus-D18g-s391221.g381886	1.74739	NA	NA	NA	NA	NA
augustus-D18g-s506896.g455028	1.74596	AT1G61780.1 postsynaptic protein-related	GRMZM2G142565_P01	LOC_Os08g09180.1 postsynaptic protein CRIPT, putative, expressed	Sobic.007G068000.1.p	Solyc02g080140.2.1 Cysteine-rich PDZ-binding protein IPR019367 Microtubule-associated protein CRIPT
augustus-D18g-s623939.g528529	1.74545	NA	NA	NA	NA	NA
augustus-D18g-s375889.g368863	1.74545	NA	NA	NA	NA	NA
augustus-D18g-s886507.g594282	1.74493	NA	NA	NA	NA	NA
augustus-D18g-s959613.g610099	1.74477	NA	NA	NA	NA	NA
augustus-D18g-s265909.g275377	1.74375	NA	NA	NA	NA	NA
augustus-D18g-s934086.g603652	1.74275	NA	NA	NA	NA	NA
augustus-D18g-s848758.g585068	1.74249	NA	NA	LOC_Os07g35100.1 retrotransposon protein, putative, unclassified, expressed | LOC_Os07g39170.1 retrotransposon protein, putative, unclassified, expres	NA	NA
augustus-D18g-s301802.g303508	1.74249	NA	NA	NA	NA	NA
augustus-D18g-s640210.g537337	1.74249	NA	NA	NA	NA	NA
augustus-D18g-s350336.g344488	1.74249	NA	NA	NA	NA	NA
augustus-D18g-s283766.g284924	1.74249	NA	NA	NA	NA	NA
augustus-D18g-s386570.g378464	1.74249	NA	NA	NA	NA	NA
augustus-D18g-s136682.g163818	1.74249	AT5G18580.1 tonneau 2 (TON2)	GRMZM2G083459_P02 | GRMZM2G050800_P01 | GRMZM2G120178_P01 | GRMZM2G098648_P02 | GRMZM2G006371_P02	LOC_Os05g05710.1 serine/threonine-protein phosphatase 2A regulatory subunit B subunitgamma, putative, expressed	Sobic.009G044900.1.p	Solyc01g067500.2.1 Serine_threonine-protein phosphatase 2A regulatory subunit B_apos_apos subunit gamma IPR011992 EF-Hand type
augustus-D18g-s209670.g217326	1.74249	AT5G65360.1 Histone superfamily protein | AT5G10400.1 Histone superfamily protein | AT5G10390.1 Histone superfamily protein | AT3G27360.1 Histone supe	GRMZM2G475899_P01 | GRMZM2G418258_P01 | GRMZM2G130079_P01 | GRMZM2G401581_P01 | GRMZM2G376957_P01 | GRMZM2G355773_P01 | GRMZM5G864735_P01 | GRMZM2G451	LOC_Os11g05730.1 histone H3, putative, expressed | LOC_Os06g06510.1 histone H3, putative, expressed | LOC_Os06g06460.1 histone H3, putative, expressed	Sobic.006G081800.1.p | Sobic.006G076400.1.p | Sobic.004G170500.1.p | Sobic.009G152900.1.p | Sobic.010G047100.1.p | Sobic.010G047200.1.p | Sobic.003G06	Solyc10g008910.1.1 Histone H3 IPR000164 Histone H3 | Solyc02g077480.1.1 Histone H3 IPR000164 Histone H3 | Solyc01g086820.2.1 Histone H3 IPR000164
augustus-D18g-s63041.g84167	1.74249	NA	NA	NA	NA	NA
augustus-D18g-s213865.g220224	1.74249	NA	NA	NA	NA	NA
augustus-D18g-s762531.g566247	1.74249	NA	NA	NA	NA	NA
augustus-D18g-s932011.g602640	1.7419	NA	NA	NA	NA	NA
augustus-D18g-s593185.g516307	1.74134	NA	NA	NA	NA	NA
augustus-D18g-s235008.g244072	1.74134	NA	NA	NA	NA	NA
augustus-D18g-s577124.g503671	1.74134	AT4G35290.2 glutamate receptor 2 | AT2G17260.1 glutamate receptor 2 | AT1G42540.1 glutamate receptor 3.3 | AT3G51480.1 glutamate receptor 3.6 | AT1G05	GRMZM2G020104_P01 | GRMZM2G150337_P01 | GRMZM2G125495_P01 | GRMZM2G098301_P01 | GRMZM2G057459_P01 | GRMZM2G148807_P02 | GRMZM2G066489_P03 | GRMZM2G165	LOC_Os07g01310.1 glutamate receptor, putative, expressed | LOC_Os02g02540.1 glutamate receptor, putative, expressed | LOC_Os04g49570.2 glutamate recep	Sobic.002G002700.1.p | Sobic.004G013300.1.p | Sobic.002G321400.1.p | Sobic.010G231100.1.p | Sobic.006G193200.1.p | Sobic.010G231500.1.p | Sobic.010G23	Solyc04g082610.2.1 Glutamate-gated kainate-type ion channel receptor subunit GluR5 IPR017103 Ionotropic glutamate-like receptor, plant | Solyc02g082
augustus-D18g-s924837.g600759	1.74134	NA	NA	NA	NA	NA
augustus-D18g-s141.g274	1.74088	NA	NA	LOC_Os05g18480.1 retrotransposon protein, putative, Ty3-gypsy subclass, expressed | LOC_Os07g38320.1 retrotransposon protein, putative, Ty3-gypsy subc	NA	Solyc10g045000.1.1 Pol polyprotein IPR001584 Integrase, catalytic core | Solyc00g131710.1.1 Pol polyprotein IPR001584 Integrase, catalytic core |
augustus-D18g-s340120.g334805	1.74088	NA	NA	NA	NA	NA
augustus-D18g-s359577.g352703	1.74088	NA	NA	NA	NA	NA
augustus-D18g-s924906.g600804	1.74012	AT5G62350.1 Plant invertase/pectin methylesterase inhibitor superfamily protein | AT3G47380.1 Plant invertase/pectin methylesterase inhibitor superfam	NA	NA	NA	Solyc06g034370.1.1 Pectinesterase IPR006501 Pectinesterase inhibitor
augustus-D18g-s566195.g493091	1.73988	NA	NA	LOC_Os05g17260.1 retrotransposon protein, putative, Ty3-gypsy subclass, expressed | LOC_Os12g22250.1 retrotransposon protein, putative, Ty3-gypsy subc	NA	Solyc10g052630.1.1 Pol polyprotein IPR001584 Integrase, catalytic core | Solyc11g017260.1.1 Pol polyprotein IPR001584 Integrase, catalytic core |
augustus-D18g-s1026976.g618029	1.73919	NA	NA	NA	NA	NA
augustus-D18g-s523851.g469610	1.73787	NA	NA	NA	NA	NA
augustus-D18g-s485166.g443683	1.737	NA	NA	NA	NA	NA
augustus-D18g-s96942.g126121	1.73565	NA	NA	NA	NA	NA
augustus-D18g-s326474.g323483	1.73565	AT2G44480.1 beta glucosidase 17 | AT3G60130.1 beta glucosidase 16 | AT2G44450.1 beta glucosidase 15	GRMZM2G362362_P01 | GRMZM2G163544_P02	LOC_Os04g39880.2 Os4bglu12 - beta-glucosidase, exo-beta-glucanase, expressed | LOC_Os06g21570.1 Os6bglu24 - beta-glucosidase homologue, similar to G.	Sobic.010G132400.1.p | Sobic.006G117600.1.p | Sobic.006G117400.1.p | Sobic.006G117100.1.p | Sobic.002G247600.1.p | Sobic.010G233900.1.p	Solyc10g045240.1.1 Beta-glucosidase D4 IPR001360 Glycoside hydrolase, family 1 | Solyc08g044510.2.1 Beta-glucosidase D2 IPR001360 Glycoside hydrol
augustus-D18g-s359177.g352263	1.73565	NA	NA	NA	NA	NA
augustus-D18g-s331439.g327900	1.73565	NA	NA	NA	NA	NA
augustus-D18g-s133113.g160061	1.73565	NA	NA	NA	NA	NA
augustus-D18g-s86072.g112608	1.73565	NA	NA	LOC_Os11g05840.1 retrotransposon protein, putative, Ty1-copia subclass, expressed | LOC_Os05g47920.1 retrotransposon protein, putative, Ty1-copia subc	NA	Solyc12g009540.1.1 Transposon Ty1-A Gag-Pol polyprotein IPR013103 Reverse transcriptase, RNA-dependent DNA polymerase | Solyc09g059360.1.1 Transposo
augustus-D18g-s463389.g430130	1.73565	NA	NA	LOC_Os08g26300.1 retrotransposon protein, putative, unclassified, expressed	NA	NA
augustus-D18g-s328275.g325171	1.7341	NA	NA	NA	NA	NA
augustus-D18g-s453054.g420946	1.7341	NA	NA	NA	NA	NA
augustus-D18g-s685696.g550554	1.7321	NA	NA	NA	NA	NA
augustus-D18g-s542728.g483051	1.73148	NA	NA	NA	NA	NA
augustus-D18g-s471090.g435124	1.73148	NA	NA	LOC_Os01g03830.1 retrotransposon protein, putative, unclassified, expressed | LOC_Os09g07410.1 retrotransposon protein, putative, unclassified, expres	NA	NA
augustus-D18g-s271789.g279737	1.73148	NA	NA	NA	NA	Solyc01g094150.2.1 26S protease regulatory subunit 6A IPR003959 ATPase, AAA-type, core
augustus-D18g-s163553.g185986	1.73148	NA	NA	NA	NA	NA
augustus-D18g-s7718.g12913	1.73148	NA	NA	NA	NA	NA
augustus-D18g-s844829.g583785	1.73109	NA	NA	NA	NA	NA
augustus-D18g-s358140.g351055	1.72867	NA	NA	NA	NA	NA
augustus-D18g-s282706.g283818	1.72654	NA	NA	NA	NA	NA
augustus-D18g-s33181.g42761	1.72393	NA	NA	NA	NA	NA
augustus-D18g-s33181.g42760	1.72298	NA	NA	NA	NA	NA
augustus-D18g-s57761.g77993	1.72258	NA	NA	NA	NA	NA
augustus-D18g-s702145.g553100	1.72234	NA	NA	NA	NA	NA
augustus-D18g-s375889.g368862	1.7222	NA	NA	NA	NA	NA
augustus-D18g-s403501.g391598	1.7217	NA	NA	NA	NA	Solyc03g062850.1.1 Transposon Ty1-PL Gag-Pol polyprotein IPR013103 Reverse transcriptase, RNA-dependent DNA polymerase
augustus-D18g-s229486.g236403	1.7217	NA	NA	NA	NA	NA
augustus-D18g-s23549.g30606	1.7217	NA	NA	NA	NA	NA
augustus-D18g-s268732.g277535	1.7217	NA	NA	NA	NA	NA
augustus-D18g-s340550.g335115	1.7217	AT1G59740.1 Major facilitator superfamily protein | AT1G33440.1 Major facilitator superfamily protein	GRMZM2G127134_P01 | GRMZM2G026459_P04	LOC_Os04g36040.1 peptide transporter PTR2, putative, expressed | LOC_Os11g12740.1 peptide transporter PTR2, putative, expressed	Sobic.006G089300.1.p | Sobic.007G081300.1.p	Solyc01g103030.2.1 Nitrate transporter IPR000109 TGF-beta receptor, type I_II extracellular region | Solyc11g042820.1.1 Nitrate transporter IPR0001
augustus-D18g-s61236.g82387	1.7217	NA	NA	NA	NA	NA
augustus-D18g-s615039.g522210	1.7217	NA	NA	NA	NA	NA
augustus-D18g-s322318.g319808	1.7217	NA	NA	LOC_Os07g36710.1 retrotransposon protein, putative, unclassified, expressed | LOC_Os11g44780.1 retrotransposon protein, putative, unclassified, expres	NA	Solyc00g075040.1.1 Transposon Ty1-A Gag-Pol polyprotein IPR013103 Reverse transcriptase, RNA-dependent DNA polymerase
augustus-D18g-s480716.g440513	1.7217	NA	NA	NA	NA	NA
augustus-D18g-s197182.g206240	1.7217	AT2G17580.1 Polynucleotide adenylyltransferase family protein	GRMZM2G040887_P01	LOC_Os03g03930.2 tRNA nucleotidyltransferase/polyA polymerase family protein, putative, expressed | LOC_Os03g03930.1 tRNA nucleotidyltransferase/polyA	Sobic.001G517200.1.p	Solyc03g032180.2.1 CCA-adding enzyme IPR002646 Polynucleotide adenylyltransferase region | Solyc02g082810.2.1 CCA-adding enzyme IPR002646 Polynucl
augustus-D18g-s252491.g262198	1.72099	AT3G61150.1 homeodomain GLABROUS 1	NA	NA	NA	Solyc01g091630.2.1 Homeobox-leucine zipper protein ATHB-9 IPR002913 Lipid-binding START
augustus-D18g-s896107.g597328	1.72015	NA	NA	NA	NA	NA
augustus-D18g-s939422.g606113	1.71914	NA	NA	NA	NA	NA
augustus-D18g-s337608.g332958	1.71913	AT1G76690.1 12-oxophytodienoate reductase 2 | AT1G76680.2 12-oxophytodienoate reductase 1 | AT1G09400.1 FMN-linked oxidoreductases superfamily protein	GRMZM2G087192_P01 | GRMZM2G106303_P01 | GRMZM2G000236_P01 | GRMZM2G068947_P01 | GRMZM2G156712_P01	LOC_Os06g11210.1 12-oxophytodienoate reductase, putative, expressed | LOC_Os06g11240.1 12-oxophytodienoate reductase, putative, expressed | LOC_Os02g3	Sobic.006G091800.1.p | Sobic.006G091700.1.p | Sobic.010G084600.1.p | Sobic.010G084700.1.p | Sobic.004G180500.1.p | Sobic.010G084300.1.p | Sobic.009G00	Solyc11g032130.1.1 NADPH dehydrogenase 3 IPR001155 NADH:flavin oxidoreductase_NADH oxidase, N-terminal | Solyc10g086220.1.1 Flavin oxidoreductase_NA
augustus-D18g-s240857.g251007	1.71913	NA	NA	NA	NA	NA
augustus-D18g-s254510.g264216	1.71905	NA	NA	NA	NA	NA
augustus-D18g-s827982.g579041	1.71808	NA	NA	NA	NA	NA
augustus-D18g-s671859.g547772	1.71807	NA	NA	NA	NA	NA
augustus-D18g-s16902.g23847	1.71788	AT3G07410.1 RAB GTPase homolog A5B | AT1G05810.1 RAB GTPase homolog A5E | AT2G31680.1 RAB GTPase homolog A5D | AT2G43130.1 P-loop containing nucleosid	AC197246.3_FGP001 | GRMZM2G335738_P01 | GRMZM2G061280_P02 | GRMZM2G101938_P01 | GRMZM2G018619_P01 | GRMZM2G127648_P01 | GRMZM2G061912_P01 | GRMZM2G093	LOC_Os08g41340.1 ras-related protein, putative, expressed | LOC_Os07g44040.1 ras-related protein, putative, expressed | LOC_Os10g23100.1 ras-related p	Sobic.007G197600.1.p | Sobic.002G388100.1.p | Sobic.001G475500.1.p | Sobic.K009600.1.p | Sobic.010G163600.1.p | Sobic.001G031900.1.p | Sobic.002G10350	Solyc09g056340.2.1 Ras-related protein Rab-25 IPR015595 Rab11-related | Solyc09g097900.2.1 Ras-related protein Rab-25 IPR015595 Rab11-related | So
augustus-D18g-s767840.g567856	1.71788	NA	NA	NA	NA	NA
augustus-D18g-s955077.g609309	1.71788	NA	NA	NA	NA	NA
augustus-D18g-s542615.g483007	1.71232	NA	NA	NA	NA	NA
augustus-D18g-s844059.g583313	1.71168	NA	NA	NA	NA	NA
augustus-D18g-s228061.g234564	1.71087	NA	NA	NA	NA	NA
augustus-D18g-s512104.g459348	1.71086	AT1G07510.1 FTSH protease 10 | AT2G29080.1 FTSH protease 3	GRMZM2G038401_P01	LOC_Os05g38400.1 OsFtsH8 FtsH protease, homologue of AtFtsH3/10, expressed | LOC_Os05g38400.2 OsFtsH8 FtsH protease, homologue of AtFtsH3/10, expres	Sobic.009G162600.1.p | Sobic.003G352900.1.p	Solyc09g010950.2.1 Cell division protease ftsH homolog IPR005936 Peptidase M41, FtsH | Solyc10g086550.1.1 Cell division protease ftsH homolog 3 IPR
augustus-D18g-s254342.g264003	1.70994	NA	NA	NA	NA	NA
augustus-D18g-s389392.g380007	1.70927	NA	NA	NA	NA	NA
augustus-D18g-s572167.g498023	1.70834	NA	NA	NA	NA	NA
augustus-D18g-s13826.g21279	1.70834	NA	NA	NA	NA	NA
augustus-D18g-s798297.g573793	1.70815	AT1G19300.1 Nucleotide-diphospho-sugar transferases superfamily protein | AT3G50760.1 galacturonosyltransferase-like 2 | AT4G02130.1 galacturonosyltra	GRMZM2G149024_P01 | GRMZM2G300692_P01 | GRMZM2G057930_P01 | GRMZM2G468661_P01 | GRMZM2G108576_P01 | GRMZM2G019583_P01 | GRMZM2G443785_P01 | GRMZM2G000	LOC_Os03g47530.1 glycosyl transferase 8 domain containing protein, putative, expressed | LOC_Os04g44850.1 glycosyl transferase 8 domain containing pro	Sobic.001G138200.1.p | Sobic.006G157800.1.p | Sobic.001G400100.1.p | Sobic.002G398400.1.p | Sobic.001G364700.1.p | Sobic.010G101400.1.p | Sobic.004G24	Solyc04g079860.1.1 Glycosyltransferase family GT8 protein IPR002495 Glycosyl transferase, family 8 | Solyc02g065530.2.1 Glycosyltransferase family G
augustus-D18g-s84151.g110188	1.70771	NA	NA	NA	NA	NA
augustus-D18g-s849576.g585183	1.707	AT5G05820.1 Nucleotide-sugar transporter family protein | AT3G11320.1 Nucleotide-sugar transporter family protein | AT5G04160.1 Nucleotide-sugar trans	GRMZM2G443265_P01 | GRMZM2G447617_P03 | AC219006.2_FGP006	LOC_Os03g17740.1 transporter, putative, expressed | LOC_Os05g03070.1 transporter, putative, expressed | LOC_Os05g03070.2 transporter, putative, expres	Sobic.001G409900.1.p | Sobic.002G431000.1.p | Sobic.009G025100.1.p	Solyc05g052790.2.1 Organic anion transporter IPR004853 Protein of unknown function DUF250 | Solyc10g079910.1.1 Solute carrier family 35 member E1 I
augustus-D18g-s364827.g358503	1.707	NA	NA	NA	NA	NA
augustus-D18g-s1024117.g617470	1.707	AT1G47128.1 Granulin repeat cysteine protease family protein	GRMZM2G073465_P03	NA	NA	Solyc01g107760.2.1 Cathepsin B-like cysteine proteinase IPR013128 Peptidase C1A, papain | Solyc12g088670.1.1 Cathepsin B-like cysteine proteinase I
augustus-D18g-s779074.g570896	1.707	NA	NA	NA	NA	NA
augustus-D18g-s966818.g611799	1.707	NA	NA	NA	NA	NA
augustus-D18g-s582228.g508717	1.707	NA	NA	NA	NA	NA
augustus-D18g-s10332.g16779	1.70663	NA	NA	NA	NA	NA
augustus-D18g-s377309.g370380	1.70594	NA	NA	NA	NA	NA
augustus-D18g-s628260.g532208	1.70487	NA	NA	NA	NA	NA
augustus-D18g-s260785.g270219	1.70487	NA	NA	NA	NA	NA
augustus-D18g-s358994.g352064	1.70487	NA	NA	NA	NA	NA
augustus-D18g-s254744.g264533	1.70487	NA	NA	NA	NA	NA
augustus-D18g-s210045.g217603	1.70487	NA	NA	NA	NA	NA
augustus-D18g-s61583.g82692	1.70487	AT4G40030.2 Histone superfamily protein | AT5G10980.1 Histone superfamily protein | AT4G40040.1 Histone superfamily protein | AT5G65360.1 Histone supe	GRMZM2G176358_P01 | GRMZM2G171387_P01 | GRMZM2G145758_P01 | GRMZM2G051879_P05 | GRMZM2G118355_P02 | GRMZM2G130079_P01 | GRMZM2G401581_P01 | GRMZM5G864	LOC_Os06g04030.1 histone H3, putative, expressed | LOC_Os03g27310.2 histone H3, putative, expressed | LOC_Os03g27310.1 histone H3, putative, expressed	Sobic.006G100600.1.p | Sobic.001G350500.1.p | Sobic.010G021400.1.p | Sobic.004G188000.1.p | Sobic.006G081800.1.p | Sobic.004G170500.1.p | Sobic.009G15	Solyc11g010230.1.1 Histone H3 IPR000164 Histone H3 | Solyc05g051500.2.1 Histone H3 IPR000164 Histone H3 | Solyc04g081150.2.1 Histone H3 IPR000164
augustus-D18g-s380608.g373619	1.70487	NA	NA	NA	NA	NA
augustus-D18g-s750967.g562499	1.70487	NA	NA	NA	NA	NA
augustus-D18g-s582780.g509267	1.70487	NA	NA	NA	NA	NA
augustus-D18g-s399887.g389827	1.70487	NA	NA	NA	NA	NA
augustus-D18g-s880874.g591692	1.70487	NA	NA	NA	NA	NA
augustus-D18g-s308203.g308786	1.70487	NA	NA	NA	NA	NA
augustus-D18g-s130006.g156658	1.70487	AT5G35160.2 Endomembrane protein 70 protein family | AT4G12650.1 Endomembrane protein 70 protein family	GRMZM2G469111_P01 | GRMZM2G126865_P01 | GRMZM2G018126_P01 | GRMZM2G113899_P01 | GRMZM2G070242_P01	LOC_Os02g55440.1 transmembrane 9 superfamily member, putative, expressed | LOC_Os02g55440.2 transmembrane 9 superfamily member, putative, expressed |	Sobic.004G331900.1.p | Sobic.004G257000.1.p | Sobic.004G257100.1.p | Sobic.007G219200.1.p | Sobic.001G526500.1.p	Solyc06g065830.1.1 Transmembrane 9 superfamily protein member 2 | Solyc07g007030.1.1 Transmembrane 9 superfamily protein member 2 | Solyc12g010390.1.1
augustus-D18g-s316710.g314894	1.70487	AT5G59970.1 Histone superfamily protein | AT5G59690.1 Histone superfamily protein | AT3G46320.1 Histone superfamily protein | AT3G53730.1 Histone supe	GRMZM2G332838_P01 | GRMZM2G349651_P01 | GRMZM2G016232_P01 | GRMZM2G181153_P01 | GRMZM2G072855_P01 | AC196961.2_FGP003 | AC233865.1_FGP001 | GRMZM2G143	LOC_Os10g39410.1 Core histone H2A/H2B/H3/H4 domain containing protein, putative, expressed | LOC_Os09g38020.1 Core histone H2A/H2B/H3/H4 domain contai	Sobic.006G191800.1.p | Sobic.001G313200.1.p | Sobic.003G056600.1.p | Sobic.003G057400.1.p | Sobic.003G347900.1.p | Sobic.003G057100.1.p | Sobic.002G21	Solyc11g066160.1.1 Histone H4 IPR001951 Histone H4 | Solyc06g075960.1.1 Histone H4 IPR001951 Histone H4 | Solyc06g075930.1.1 Histone H4 IPR001951
augustus-D18g-s335885.g331574	1.70487	NA	NA	NA	NA	NA
augustus-D18g-s59044.g79578	1.70487	NA	NA	NA	NA	NA
augustus-D18g-s670890.g547678	1.70487	NA	NA	NA	NA	NA
augustus-D18g-s332778.g328972	1.70487	NA	NA	NA	NA	NA
augustus-D18g-s460367.g427739	1.70487	NA	NA	NA	NA	NA
augustus-D18g-s215596.g221391	1.70487	NA	NA	NA	NA	NA
augustus-D18g-s341579.g335775	1.70487	NA	NA	NA	NA	NA
augustus-D18g-s38220.g49619	1.70487	NA	NA	NA	NA	NA
augustus-D18g-s917201.g600040	1.70487	NA	NA	NA	NA	NA
augustus-D18g-s80008.g105310	1.69906	NA	NA	NA	NA	NA
augustus-D18g-s494842.g448990	1.69895	NA	NA	NA	NA	NA
augustus-D18g-s153562.g179186	1.69746	NA	NA	NA	NA	NA
augustus-D18g-s330089.g326811	1.69678	NA	NA	NA	NA	NA
augustus-D18g-s832444.g580024	1.69678	NA	NA	NA	NA	NA
augustus-D18g-s414099.g400446	1.69605	NA	NA	NA	NA	NA
augustus-D18g-s53462.g73135	1.69605	NA	NA	NA	NA	NA
augustus-D18g-s154040.g179657	1.6948	NA	NA	LOC_Os06g09060.1 retrotransposon protein, putative, unclassified, expressed | LOC_Os02g53470.1 retrotransposon protein, putative, unclassified, expres	NA	NA
augustus-D18g-s246240.g255489	1.6945	NA	NA	NA	NA	NA
augustus-D18g-s8007.g13370	1.6945	NA	NA	NA	NA	Solyc08g060910.1.1 Pol polyprotein | Solyc00g010540.1.1 Pol polyprotein | Solyc03g115130.2.1 Pol polyprotein | Solyc08g043150.1.1 Pol polyprotein | So
augustus-D18g-s42144.g56731	1.6945	NA	NA	NA	NA	NA
augustus-D18g-s107873.g138057	1.69156	NA	NA	NA	NA	NA
augustus-D18g-s412027.g398952	1.69156	NA	NA	NA	NA	NA
augustus-D18g-s346097.g339463	1.69156	NA	NA	NA	NA	NA
augustus-D18g-s447426.g416151	1.69156	NA	NA	NA	NA	NA
augustus-D18g-s663057.g546671	1.69156	NA	NA	NA	NA	NA
augustus-D18g-s43015.g58135	1.69156	NA	NA	NA	NA	NA
augustus-D18g-s517424.g463225	1.69156	NA	NA	NA	NA	NA
augustus-D18g-s894302.g597038	1.69156	NA	NA	NA	NA	NA
augustus-D18g-s795349.g572665	1.69156	NA	NA	NA	NA	NA
augustus-D18g-s609956.g520938	1.69156	NA	NA	NA	NA	NA
augustus-D18g-s366443.g360043	1.69156	NA	NA	NA	NA	NA
augustus-D18g-s741936.g560231	1.69016	NA	NA	NA	NA	NA
augustus-D18g-s48267.g65782	1.68934	NA	NA	NA	NA	NA
augustus-D18g-s5793.g9831	1.68884	NA	NA	NA	NA	NA
augustus-D18g-s627639.g531598	1.68884	AT1G55920.1 serine acetyltransferase 2;1 | AT3G13110.1 serine acetyltransferase 2;2 | AT5G56760.1 serine acetyltransferase 1;1 | AT4G35640.1 serine ac	GRMZM2G069203_P01 | GRMZM2G048740_P03 | GRMZM2G013430_P01	LOC_Os01g52260.1 serine acetyltransferase protein, putative, expressed | LOC_Os05g45710.1 serine acetyltransferase protein, putative, expressed | LOC_	Sobic.003G279500.1.p | Sobic.009G209200.1.p | Sobic.001G514800.1.p | Sobic.001G470000.1.p	Solyc07g065340.1.1 Serine acetyltransferase IPR005881 Serine O-acetyltransferase | Solyc10g006040.1.1 Serine acetyltransferase IPR005881 Serine O-
augustus-D18g-s626883.g530878	1.68858	NA	NA	NA	NA	NA
augustus-D18g-s730203.g558037	1.68757	NA	NA	NA	NA	NA
augustus-D18g-s186484.g200778	1.68757	NA	NA	NA	NA	NA
augustus-D18g-s591627.g515253	1.68757	NA	NA	NA	NA	NA
augustus-D18g-s656137.g545281	1.68757	NA	NA	NA	NA	NA
augustus-D18g-s326566.g323564	1.68757	NA	NA	NA	NA	NA
augustus-D18g-s141922.g169503	1.6857	NA	NA	NA	NA	NA
augustus-D18g-s534517.g477095	1.68537	NA	NA	NA	NA	NA
augustus-D18g-s48914.g66839	1.68413	NA	NA	NA	NA	NA
augustus-D18g-s237936.g247829	1.68413	NA	NA	NA	NA	NA
augustus-D18g-s531184.g474328	1.68413	NA	NA	NA	NA	NA
augustus-D18g-s380680.g373698	1.68413	NA	NA	NA	NA	NA
augustus-D18g-s620482.g525498	1.68413	NA	NA	NA	NA	NA
augustus-D18g-s221355.g225361	1.68413	NA	NA	LOC_Os03g47410.1 retrotransposon protein, putative, unclassified, expressed	NA	NA
augustus-D18g-s331630.g328033	1.68413	NA	NA	NA	NA	NA
augustus-D18g-s264964.g274868	1.68413	NA	NA	NA	NA	NA
augustus-D18g-s844792.g583754	1.68413	NA	NA	NA	NA	NA
augustus-D18g-s25483.g33613	1.68413	NA	NA	NA	NA	NA
augustus-D18g-s980208.g615098	1.68413	NA	NA	NA	NA	NA
augustus-D18g-s359713.g352857	1.68413	NA	NA	LOC_Os11g03250.1 retrotransposon protein, putative, Ty3-gypsy subclass, expressed | LOC_Os11g18600.1 retrotransposon protein, putative, Ty3-gypsy subc	NA	NA
augustus-D18g-s455147.g422849	1.68413	NA	NA	NA	NA	NA
augustus-D18g-s110036.g140113	1.68413	NA	NA	NA	NA	NA
augustus-D18g-s292401.g294291	1.68413	NA	NA	NA	NA	NA
augustus-D18g-s472230.g435801	1.68413	NA	NA	NA	NA	NA
augustus-D18g-s210808.g218205	1.68413	AT4G39530.1 Tetratricopeptide repeat (TPR)-like superfamily protein	NA	LOC_Os08g25280.1 pentatricopeptide, putative, expressed	NA	Solyc01g006920.2.1 Pentatricopeptide repeat-containing protein IPR002885 Pentatricopeptide repeat
augustus-D18g-s208471.g216217	1.68413	NA	NA	NA	NA	NA
augustus-D18g-s893929.g596790	1.68413	NA	NA	NA	NA	NA
augustus-D18g-s640586.g537623	1.68413	NA	NA	NA	NA	NA
augustus-D18g-s514939.g461783	1.68413	NA	NA	NA	NA	NA
augustus-D18g-s774671.g569751	1.68413	NA	NA	NA	NA	NA
augustus-D18g-s178732.g196843	1.68413	NA	NA	NA	NA	NA
augustus-D18g-s342718.g336508	1.68276	NA	NA	NA	NA	NA
augustus-D18g-s524166.g469934	1.68231	NA	NA	NA	NA	NA
augustus-D18g-s154350.g179979	1.6819	NA	NA	NA	NA	NA
augustus-D18g-s94258.g122532	1.6819	NA	NA	NA	NA	NA
augustus-D18g-s730522.g558195	1.6819	NA	NA	NA	NA	NA
augustus-D18g-s257859.g268110	1.68082	NA	NA	NA	NA	NA
augustus-D18g-s854029.g586180	1.68039	NA	NA	NA	NA	NA
augustus-D18g-s645250.g540082	1.68019	NA	NA	NA	NA	NA
augustus-D18g-s760806.g565647	1.67757	NA	NA	NA	NA	NA
augustus-D18g-s3322.g5164	1.67705	NA	NA	LOC_Os08g22660.1 retrotransposon, putative, centromere-specific, expressed | LOC_Os01g35690.1 retrotransposon protein, putative, Ty3-gypsy subclass, e	NA	Solyc11g050910.1.1 Pol polyprotein IPR001584 Integrase, catalytic core | Solyc11g017260.1.1 Pol polyprotein IPR001584 Integrase, catalytic core |
augustus-D18g-s834541.g580962	1.6761	NA	NA	NA	NA	NA
augustus-D18g-s578037.g504388	1.6761	NA	NA	LOC_Os09g04740.1 retrotransposon protein, putative, Ty3-gypsy subclass, expressed | LOC_Os12g23580.1 retrotransposon protein, putative, Ty3-gypsy subc	NA	Solyc11g050910.1.1 Pol polyprotein IPR001584 Integrase, catalytic core | Solyc10g052630.1.1 Pol polyprotein IPR001584 Integrase, catalytic core |
augustus-D18g-s569555.g495861	1.6761	NA	NA	NA	NA	NA
augustus-D18g-s420713.g403413	1.67532	NA	NA	NA	NA	NA
augustus-D18g-s79825.g105118	1.67379	NA	NA	NA	NA	NA
augustus-D18g-s537829.g479764	1.67316	NA	NA	NA	NA	NA
augustus-D18g-s195582.g204918	1.67316	NA	NA	NA	NA	NA
augustus-D18g-s81041.g106461	1.67316	NA	NA	NA	NA	NA
augustus-D18g-s481525.g441088	1.67316	NA	NA	NA	NA	NA
augustus-D18g-s17998.g24588	1.67316	NA	NA	LOC_Os06g35000.1 retrotransposon, putative, centromere-specific, expressed | LOC_Os11g32200.1 retrotransposon, putative, centromere-specific, expresse	NA	Solyc07g032120.1.1 Retroelement pol polyprotein-like
augustus-D18g-s465309.g431389	1.67316	NA	NA	ChrUn.fgenesh.mRNA.36 hypothetical protein | LOC_Os09g16930.1 retrotransposon protein, putative, Ty1-copia subclass, expressed | LOC_Os01g01320.1 retr	NA	NA
augustus-D18g-s644824.g539994	1.67316	NA	NA	NA	NA	NA
augustus-D18g-s87066.g113885	1.67316	NA	NA	NA	NA	NA
augustus-D18g-s449172.g417714	1.67316	NA	NA	NA	NA	NA
augustus-D18g-s488473.g445369	1.67199	NA	NA	NA	NA	NA
augustus-D18g-s80779.g106182	1.67075	NA	NA	NA	NA	NA
augustus-D18g-s968217.g612485	1.66997	NA	NA	NA	NA	NA
augustus-D18g-s844950.g583850	1.66959	AT5G33406.1 hAT dimerisation domain-containing protein / transposase-related	NA	NA	NA	Solyc08g014160.2.1 HAT family dimerisation domain containing protein IPR007021 Protein of unknown function DUF659 | Solyc00g147770.1.1 HAT family di
augustus-D18g-s744564.g560992	1.66907	NA	NA	NA	NA	NA
augustus-D18g-s23619.g30729	1.66882	NA	NA	NA	NA	NA
augustus-D18g-s4501.g7451	1.66854	NA	NA	NA	NA	NA
augustus-D18g-s44204.g59946	1.66688	NA	NA	NA	NA	NA
augustus-D18g-s437833.g410604	1.6657	NA	NA	LOC_Os04g14930.1 retrotransposon protein, putative, Ty1-copia subclass | LOC_Os06g29530.1 retrotransposon protein, putative, unclassified | LOC_Os12g1	NA	NA
augustus-D18g-s578254.g504617	1.66545	NA	NA	NA	NA	NA
augustus-D18g-s30169.g39581	1.66545	NA	NA	NA	NA	NA
augustus-D18g-s578680.g505060	1.66545	NA	NA	NA	NA	NA
augustus-D18g-s581857.g508358	1.66545	NA	NA	NA	NA	Solyc03g062850.1.1 Transposon Ty1-PL Gag-Pol polyprotein IPR013103 Reverse transcriptase, RNA-dependent DNA polymerase
augustus-D18g-s292813.g294805	1.66545	NA	NA	NA	NA	NA
augustus-D18g-s131901.g158757	1.66545	NA	NA	NA	NA	NA
augustus-D18g-s880734.g591582	1.66545	NA	NA	LOC_Os04g17630.1 retrotransposon, putative, centromere-specific | LOC_Os07g22750.1 retrotransposon, putative, centromere-specific, expressed | LOC_Os1	NA	NA
augustus-D18g-s478481.g439054	1.66545	NA	NA	NA	NA	NA
augustus-D18g-s402630.g391115	1.66545	NA	NA	NA	NA	NA
augustus-D18g-s169123.g191559	1.66513	NA	NA	NA	NA	NA
augustus-D18g-s534981.g477552	1.66508	NA	NA	NA	NA	NA
augustus-D18g-s392287.g383079	1.66458	NA	NA	NA	NA	NA
augustus-D18g-s377269.g370340	1.66419	NA	NA	NA	NA	NA
augustus-D18g-s522369.g468069	1.66419	NA	NA	NA	NA	NA
augustus-D18g-s346057.g339395	1.66419	NA	NA	NA	NA	NA
augustus-D18g-s566907.g493707	1.66293	NA	NA	NA	NA	NA
augustus-D18g-s379564.g372597	1.66109	NA	NA	NA	NA	NA
augustus-D18g-s9595.g15868	1.66072	NA	NA	NA	NA	NA
augustus-D18g-s346922.g340443	1.66038	NA	NA	NA	NA	NA
augustus-D18g-s518399.g463866	1.66038	NA	NA	NA	NA	Solyc03g115130.2.1 Pol polyprotein | Solyc08g043150.1.1 Pol polyprotein | Solyc10g036800.1.1 Polyprotein
augustus-D18g-s93181.g121309	1.66012	NA	NA	NA	NA	NA
augustus-D18g-s258517.g268831	1.65973	NA	NA	NA	NA	NA
augustus-D18g-s942202.g607622	1.65922	NA	NA	NA	NA	NA
augustus-D18g-s753885.g563138	1.65822	NA	NA	NA	NA	NA
augustus-D18g-s143381.g171000	1.65719	NA	NA	NA	NA	NA
augustus-D18g-s207213.g214899	1.65719	NA	NA	NA	NA	NA
augustus-D18g-s290095.g291771	1.65719	NA	NA	NA	NA	NA
augustus-D18g-s850246.g585519	1.65627	NA	NA	NA	NA	NA
augustus-D18g-s322392.g319877	1.65602	NA	NA	NA	NA	NA
augustus-D18g-s221370.g225381	1.65537	NA	NA	NA	NA	NA
augustus-D18g-s205789.g213616	1.65532	AT3G10920.1 manganese superoxide dismutase 1 | AT3G56350.1 Iron/manganese superoxide dismutase family protein	GRMZM2G124455_P01 | GRMZM2G059991_P01	LOC_Os05g25850.1 superoxide dismutase, mitochondrial precursor, putative, expressed | LOC_Os05g25850.2 superoxide dismutase, mitochondrial precursor,	Sobic.009G093200.1.p	Solyc06g049080.2.1 Superoxide dismutase IPR001189 Manganese_iron superoxide dismutase
augustus-D18g-s250508.g260206	1.65448	NA	NA	NA	NA	NA
augustus-D18g-s949988.g608668	1.65243	NA	NA	NA	NA	NA
augustus-D18g-s92216.g120157	1.65215	NA	NA	NA	NA	Solyc10g036800.1.1 Polyprotein | Solyc00g007230.1.1 Pol polyprotein
augustus-D18g-s246629.g255961	1.65215	AT3G49290.1 ABL interactor-like protein 2 | AT5G24310.1 ABL interactor-like protein 3	NA	NA	NA	Solyc03g083030.2.1 Protein ABIL1
augustus-D18g-s447964.g416610	1.65215	NA	NA	LOC_Os06g43290.1 retrotransposon protein, putative, Ty1-copia subclass, expressed | LOC_Os02g52020.1 retrotransposon protein, putative, Ty1-copia subc	NA	NA
augustus-D18g-s575946.g502566	1.65181	NA	NA	NA	NA	NA
augustus-D18g-s761811.g565935	1.65088	NA	NA	NA	NA	NA
augustus-D18g-s390082.g380634	1.65088	NA	NA	NA	NA	NA
augustus-D18g-s51082.g69850	1.65088	NA	NA	NA	NA	NA
augustus-D18g-s559799.g488669	1.65088	NA	NA	NA	NA	NA
augustus-D18g-s330834.g327429	1.65088	NA	NA	NA	NA	NA
augustus-D18g-s208637.g216402	1.65088	NA	NA	NA	NA	NA
augustus-D18g-s154690.g180349	1.65088	NA	NA	NA	NA	NA
augustus-D18g-s4317.g7059	1.65088	NA	NA	NA	NA	NA
augustus-D18g-s60171.g81125	1.65088	NA	NA	LOC_Os03g35560.1 retrotransposon protein, putative, Ty1-copia subclass, expressed | LOC_Os08g17750.1 retrotransposon protein, putative, Ty1-copia subc	NA	NA
augustus-D18g-s819136.g577442	1.65088	NA	NA	NA	NA	NA
augustus-D18g-s347073.g340609	1.65088	NA	NA	NA	NA	NA
augustus-D18g-s794914.g572537	1.65088	NA	NA	NA	NA	NA
augustus-D18g-s119203.g146220	1.65088	NA	NA	NA	NA	NA
augustus-D18g-s331211.g327734	1.65088	NA	NA	NA	NA	NA
augustus-D18g-s26495.g35190	1.65088	NA	NA	NA	NA	NA
augustus-D18g-s61742.g82919	1.65088	NA	NA	NA	NA	NA
augustus-D18g-s972677.g613918	1.65088	AT5G61520.1 Major facilitator superfamily protein | AT4G02050.1 sugar transporter protein 7 | AT5G26340.1 Major facilitator superfamily protein | AT3G	GRMZM2G374812_P01 | GRMZM2G135739_P01 | GRMZM2G034061_P01 | GRMZM2G404965_P01 | GRMZM2G141034_P01 | GRMZM5G801949_P02 | GRMZM2G022440_P01 | GRMZM2G159	LOC_Os10g41190.1 transporter family protein, putative, expressed | LOC_Os07g01560.1 transporter family protein, putative, expressed | LOC_Os03g01170.1	Sobic.001G543500.1.p | Sobic.001G297600.1.p | Sobic.010G030600.1.p | Sobic.007G061800.1.p | Sobic.002G338500.1.p | Sobic.004G332700.1.p | Sobic.003G19	Solyc03g093410.2.1 High-affinity glucose transporter IPR003663 Sugar_inositol transporter | Solyc03g093400.2.1 Solute carrier family 2, facilitated
augustus-D18g-s131901.g158756	1.65088	NA	NA	NA	NA	NA
augustus-D18g-s754168.g563318	1.65075	AT2G20190.1 CLIP-associated protein	GRMZM2G052078_P02 | GRMZM2G081907_P01	LOC_Os02g40430.1 HEAT repeat family protein, putative, expressed | LOC_Os04g42840.1 HEAT repeat family protein, putative, expressed | LOC_Os02g57120.3	Sobic.006G140600.1.p | Sobic.004G344200.1.p	Solyc09g063030.2.1 CLIP-associating protein 1-like IPR011989 Armadillo-like helical | Solyc06g008040.2.1 CLIP-associating protein 1-like IPR011989
augustus-D18g-s510647.g457846	1.65012	NA	NA	NA	NA	NA
augustus-D18g-s393887.g384787	1.64933	NA	NA	NA	NA	NA
augustus-D18g-s643392.g539504	1.64896	AT5G16210.1 HEAT repeat-containing protein	GRMZM2G427424_P01	LOC_Os01g33060.2 HEAT repeat family protein, putative, expressed | LOC_Os01g33060.1 HEAT repeat family protein, putative, expressed	Sobic.003G171400.1.p	Solyc02g086340.2.1 LisH domain and HEAT repeat-containing protein KIAA1468 IPR011989 Armadillo-like helical
augustus-D18g-s110515.g140636	1.64896	NA	NA	NA	NA	NA
augustus-D18g-s720397.g555148	1.64896	AT4G03080.1 BRI1 suppressor 1 (BSU1)-like 1 | AT2G27210.1 BRI1 suppressor 1 (BSU1)-like 3 | AT1G08420.1 BRI1 suppressor 1 (BSU1)-like 2 | AT1G03445.1	GRMZM2G009593_P01 | GRMZM2G028700_P01 | GRMZM2G148539_P02 | GRMZM2G070323_P01	LOC_Os05g05240.1 serine/threonine protein phosphatase, putative, expressed | LOC_Os05g05240.2 serine/threonine protein phosphatase, putative, expresse	Sobic.009G040700.1.p | Sobic.008G173900.1.p | Sobic.001G154900.1.p	Solyc09g074320.2.1 Serine_threonine-protein phosphatase IPR012391 Serine_threonine protein phosphatase, BSU1 | Solyc06g073960.2.1 Serine_threonine-p
augustus-D18g-s216466.g221974	1.64896	AT1G47128.1 Granulin repeat cysteine protease family protein | AT5G43060.1 Granulin repeat cysteine protease family protein	GRMZM2G073465_P03 | GRMZM2G166281_P01 | GRMZM2G340065_P01	NA	Sobic.006G242000.1.p | Sobic.006G260700.1.p	Solyc01g107760.2.1 Cathepsin B-like cysteine proteinase IPR013128 Peptidase C1A, papain | Solyc12g088670.1.1 Cathepsin B-like cysteine proteinase I
augustus-D18g-s820810.g577657	1.64896	NA	NA	NA	NA	NA
augustus-D18g-s495044.g449120	1.64659	NA	NA	NA	NA	Solyc10g036800.1.1 Polyprotein | Solyc12g044210.1.1 Pol polyprotein | Solyc03g115130.2.1 Pol polyprotein | Solyc01g020250.1.1 Pol polyprotein | Solyc1
augustus-D18g-s271043.g279251	1.64608	NA	NA	NA	NA	NA
augustus-D18g-s137502.g164862	1.64608	NA	NA	NA	NA	NA
augustus-D18g-s150671.g175426	1.64608	NA	NA	NA	NA	NA
augustus-D18g-s131321.g158051	1.64608	AT4G10960.1 UDP-D-glucose/UDP-D-galactose 4-epimerase 5 | AT4G23920.1 UDP-D-glucose/UDP-D-galactose 4-epimerase 2 | AT1G64440.1 NAD(P)-binding Rossman	GRMZM2G038598_P01 | GRMZM2G138410_P01 | GRMZM2G052336_P01	LOC_Os05g51670.2 NAD dependent epimerase/dehydratase family protein, putative, expressed | LOC_Os05g51670.1 NAD dependent epimerase/dehydratase family	Sobic.001G372500.1.p | Sobic.007G114500.1.p | Sobic.002G170100.1.p | Sobic.002G271200.1.p	Solyc08g082440.2.1 UDP-glucose 4-epimerase IPR005886 UDP-glucose 4-epimerase | Solyc12g055930.1.1 UDP-glucose 4-epimerase IPR005886 UDP-glucose 4-
augustus-D18g-s807787.g575442	1.64608	NA	NA	NA	NA	NA
augustus-D18g-s21014.g26576	1.64608	NA	NA	NA	NA	NA
augustus-D18g-s642396.g538932	1.64608	NA	NA	NA	NA	NA
augustus-D18g-s40300.g53360	1.64424	NA	NA	NA	NA	NA
augustus-D18g-s504385.g453866	1.64394	NA	NA	NA	NA	NA
augustus-D18g-s620873.g525886	1.64299	NA	NA	NA	NA	NA
augustus-D18g-s328275.g325172	1.64261	NA	NA	NA	NA	NA
augustus-D18g-s457705.g425318	1.64261	NA	NA	NA	NA	NA
augustus-D18g-s658739.g545954	1.64261	NA	NA	NA	NA	NA
augustus-D18g-s846254.g584466	1.64261	NA	NA	NA	NA	NA
augustus-D18g-s49476.g67686	1.64261	NA	NA	NA	NA	NA
augustus-D18g-s407259.g395007	1.64261	NA	NA	NA	NA	NA
augustus-D18g-s437689.g410466	1.64	NA	NA	NA	NA	NA
augustus-D18g-s392874.g383675	1.64	NA	NA	LOC_Os03g20930.1 retrotransposon protein, putative, unclassified, expressed | LOC_Os10g30990.1 retrotransposon protein, putative, unclassified, expres	NA	NA
augustus-D18g-s388761.g379502	1.64	NA	NA	NA	NA	NA
augustus-D18g-s936924.g605202	1.63795	NA	NA	NA	NA	NA
augustus-D18g-s884489.g593214	1.63795	AT4G39780.1 Integrase-type DNA-binding superfamily protein | AT1G22190.1 Integrase-type DNA-binding superfamily protein	NA	NA	NA	Solyc04g072900.1.1 Ethylene responsive transcription factor 2b IPR001471 Pathogenesis-related transcriptional factor and ERF, DNA-binding | Solyc04g
augustus-D18g-s192947.g203001	1.6363	AT5G41150.1 Restriction endonuclease, type II-like superfamily protein	GRMZM2G061023_P04	LOC_Os03g01100.1 endonuclease, putative, expressed	Sobic.001G544200.1.p	Solyc08g077800.2.1 DNA repair endonuclease XPF IPR006166 DNA repair nuclease, XPF-type_Helicase
augustus-D18g-s392758.g383561	1.6363	NA	NA	NA	NA	NA
augustus-D18g-s237315.g247017	1.6363	NA	NA	NA	NA	NA
augustus-D18g-s46363.g62769	1.6363	NA	NA	NA	NA	NA
augustus-D18g-s893516.g596615	1.63495	NA	NA	NA	NA	NA
augustus-D18g-s328642.g325531	1.63495	NA	NA	NA	NA	NA
augustus-D18g-s459943.g427389	1.63489	NA	NA	LOC_Os08g11620.1 retrotransposon protein, putative, Ty3-gypsy subclass, expressed | LOC_Os04g04590.1 retrotransposon protein, putative, Ty3-gypsy subc	NA	Solyc11g050910.1.1 Pol polyprotein IPR001584 Integrase, catalytic core | Solyc10g052630.1.1 Pol polyprotein IPR001584 Integrase, catalytic core |
augustus-D18g-s389241.g379886	1.63382	NA	NA	NA	NA	NA
augustus-D18g-s42426.g57173	1.63382	NA	NA	NA	NA	NA
augustus-D18g-s679884.g548477	1.63382	NA	NA	NA	NA	NA
augustus-D18g-s201714.g210135	1.63382	NA	NA	NA	NA	NA
augustus-D18g-s785113.g571479	1.63203	NA	NA	NA	NA	NA
augustus-D18g-s132807.g159734	1.63203	NA	NA	NA	NA	NA
augustus-D18g-s177444.g195833	1.63069	AT5G04700.1 Ankyrin repeat family protein	NA	NA	NA	Solyc05g041590.2.1 Genomic DNA chromosome 5 P1 clone MUK11 IPR002110 Ankyrin | Solyc05g041440.2.1 Genomic DNA chromosome 5 P1 clone MUK11 | Solyc02g
augustus-D18g-s544646.g483852	1.62812	AT2G21050.1 like AUXIN RESISTANT 2 | AT2G38120.1 Transmembrane amino acid transporter family protein | AT5G01240.1 like AUXIN RESISTANT 1 | AT1G77690.	GRMZM2G149481_P01 | GRMZM2G129413_P01 | GRMZM2G127949_P01 | GRMZM2G045057_P01 | GRMZM2G067022_P02	LOC_Os03g14080.1 transmembrane amino acid transporter protein, putative, expressed | LOC_Os10g05690.1 transmembrane amino acid transporter protein, pu	Sobic.001G439000.1.p | Sobic.001G267100.1.p | Sobic.003G361300.1.p | Sobic.005G052500.1.p | Sobic.009G156600.1.p	Solyc01g111310.2.1 Transmembrane amino acid transporter protein IPR013057 Amino acid transporter, transmembrane | Solyc10g055260.1.1 Auxin transport
augustus-D18g-s17084.g23980	1.62729	NA	NA	NA	NA	NA
augustus-D18g-s166696.g189205	1.62331	NA	NA	NA	NA	NA
augustus-D18g-s939595.g606269	1.62331	NA	NA	NA	NA	NA
augustus-D18g-s412538.g399333	1.62331	NA	NA	NA	NA	Solyc12g009540.1.1 Transposon Ty1-A Gag-Pol polyprotein IPR013103 Reverse transcriptase, RNA-dependent DNA polymerase | Solyc11g051150.1.1 Gag-Pol p
augustus-D18g-s637625.g536598	1.62331	NA	NA	NA	NA	NA
augustus-D18g-s650269.g543092	1.62331	NA	NA	NA	NA	NA
augustus-D18g-s139363.g167181	1.62331	NA	NA	NA	NA	NA
augustus-D18g-s36705.g46896	1.62331	NA	NA	NA	NA	NA
augustus-D18g-s226724.g232715	1.62331	NA	NA	NA	NA	NA
augustus-D18g-s60550.g81589	1.62331	NA	NA	NA	NA	NA
augustus-D18g-s480035.g440076	1.62331	NA	NA	NA	NA	NA
augustus-D18g-s239464.g249548	1.62331	NA	NA	NA	NA	NA
augustus-D18g-s170277.g192659	1.62331	NA	NA	NA	NA	NA
augustus-D18g-s885994.g593957	1.62331	NA	NA	NA	NA	NA
augustus-D18g-s643490.g539551	1.62331	NA	NA	NA	NA	NA
augustus-D18g-s23531.g30571	1.62331	NA	NA	NA	NA	NA
augustus-D18g-s266504.g275715	1.62331	NA	NA	NA	NA	NA
augustus-D18g-s274404.g280726	1.62331	NA	NA	NA	NA	NA
augustus-D18g-s880645.g591506	1.62331	NA	NA	NA	NA	NA
augustus-D18g-s258149.g268452	1.62331	NA	NA	LOC_Os04g17630.1 retrotransposon, putative, centromere-specific	NA	NA
augustus-D18g-s510462.g457675	1.62331	NA	NA	NA	NA	NA
augustus-D18g-s449368.g417879	1.62331	NA	NA	NA	NA	NA
augustus-D18g-s567027.g493773	1.62331	NA	NA	NA	NA	NA
augustus-D18g-s20863.g26503	1.62331	NA	NA	NA	NA	NA
augustus-D18g-s152104.g177151	1.62331	NA	NA	NA	NA	NA
augustus-D18g-s471552.g435415	1.62331	NA	NA	NA	NA	NA
augustus-D18g-s267472.g276153	1.62331	NA	NA	NA	NA	NA
augustus-D18g-s951079.g608766	1.62331	NA	NA	NA	NA	NA
augustus-D18g-s4072.g6558	1.62331	NA	NA	NA	NA	NA
augustus-D18g-s470857.g434994	1.62293	NA	NA	NA	NA	NA
augustus-D18g-s179241.g197262	1.62293	NA	NA	NA	NA	NA
augustus-D18g-s249219.g258906	1.62293	NA	NA	NA	NA	NA
augustus-D18g-s520480.g465965	1.62293	NA	NA	NA	NA	NA
augustus-D18g-s330834.g327430	1.62293	NA	NA	NA	NA	NA
augustus-D18g-s572731.g498778	1.62293	NA	NA	NA	NA	NA
augustus-D18g-s323558.g320965	1.62293	NA	NA	NA	NA	NA
augustus-D18g-s220602.g224195	1.62293	AT5G03040.1 IQ-domain 2	NA	NA	NA	Solyc10g086060.1.1 IQ-domain 10 (Fragment) IPR000048 IQ calmodulin-binding region | Solyc10g084280.1.1 Calmodulin-binding protein IPR000048 IQ cal
augustus-D18g-s443787.g414738	1.62293	NA	NA	NA	NA	NA
augustus-D18g-s1052890.g619082	1.62293	AT2G38680.1 5'-nucleotidases;magnesium ion binding	GRMZM2G157310_P02	LOC_Os03g44660.1 cytosolic 5-nucleotidase III, putative, expressed	Sobic.001G153300.1.p	Solyc11g006420.1.1 5_apos-nucleotidase cytosolic III IPR006434 HAD-superfamily hydrolase, subfamily IE
augustus-D18g-s227483.g233780	1.62267	NA	NA	NA	NA	NA
augustus-D18g-s718209.g554197	1.62267	NA	NA	NA	NA	NA
augustus-D18g-s116585.g145018	1.62267	AT2G25800.1 Protein of unknown function (DUF810) | AT2G20010.2 Protein of unknown function (DUF810)	GRMZM2G055960_P01 | GRMZM2G001652_P01	LOC_Os09g17760.1 expressed protein	Sobic.002G177400.1.p	Solyc08g066600.2.1 Homology to unknown gene IPR008528 Protein of unknown function DUF810 | Solyc05g018180.2.1 Homology to unknown gene IPR008528 P
augustus-D18g-s282036.g283105	1.62267	AT4G11650.1 osmotin 34	GRMZM2G039639_P01 | GRMZM2G374971_P01	LOC_Os03g45960.1 thaumatin, putative, expressed | LOC_Os03g46070.1 thaumatin, putative, expressed	Sobic.002G351400.1.p | Sobic.001G145700.1.p	Solyc12g056390.1.1 Thaumatin-like protein IPR001938 Thaumatin, pathogenesis-related | Solyc08g080650.1.1 Osmotin-like protein (Fragment) IPR001938
augustus-D18g-s128370.g154892	1.62267	NA	NA	NA	NA	NA
augustus-D18g-s393579.g384443	1.62267	AT2G42610.1 Protein of unknown function (DUF640) | AT4G18610.1 Protein of unknown function (DUF640) | AT1G07090.1 Protein of unknown function (DUF640)	GRMZM2G030116_P01 | GRMZM2G147241_P02 | GRMZM2G168371_P01 | GRMZM2G095382_P01 | GRMZM2G459645_P01 | GRMZM2G034385_P02 | GRMZM2G081515_P01 | GRMZM2G027	LOC_Os01g61310.1 DUF640 domain containing protein, putative, expressed | LOC_Os02g56610.1 DUF640 domain containing protein, putative, expressed | LOC_	Sobic.005G094300.1.p | Sobic.003G342600.1.p | Sobic.009G102600.1.p | Sobic.001G219400.1.p | Sobic.004G219600.1.p | Sobic.006G147500.1.p | Sobic.004G33	Solyc02g076820.2.1 Light-dependent short hypocotyls 1 IPR006936 Protein of unknown function DUF640 | Solyc10g008000.1.1 Light-dependent short hypoco
augustus-D18g-s36794.g47061	1.62267	NA	NA	NA	NA	NA
augustus-D18g-s454307.g422068	1.62247	AT3G55870.1 ADC synthase superfamily protein | AT2G29690.1 anthranilate synthase 2 | AT5G05730.2 anthranilate synthase alpha subunit 1	GRMZM2G161337_P01 | GRMZM2G003109_P01	LOC_Os03g15780.5 anthranilate synthase component I-1, chloroplast precursor, putative, expressed | LOC_Os03g61120.1 anthranilate synthase component I-	Sobic.001G029300.1.p | Sobic.001G427700.1.p	Solyc06g006100.2.1 Anthranilate synthase component I family protein expressed IPR005256 Anthranilate synthase component I | Solyc06g005980.2.1 Anthr
augustus-D18g-s80013.g105316	1.62247	NA	NA	NA	NA	NA
augustus-D18g-s381888.g374900	1.62247	NA	NA	NA	NA	NA
augustus-D18g-s483580.g442573	1.62243	NA	NA	NA	NA	NA
augustus-D18g-s565218.g492246	1.62232	NA	NA	NA	NA	NA
augustus-D18g-s443888.g414789	1.62232	NA	NA	NA	NA	NA
augustus-D18g-s698475.g552900	1.62232	NA	NA	NA	NA	NA
augustus-D18g-s105397.g135728	1.62232	NA	NA	NA	NA	NA
augustus-D18g-s724588.g556210	1.62232	NA	NA	LOC_Os05g47920.1 retrotransposon protein, putative, Ty1-copia subclass, expressed | LOC_Os12g31920.1 retrotransposon protein, putative, Ty1-copia subc	NA	Solyc11g062200.1.1 Transposon Ty1-A Gag-Pol polyprotein IPR013103 Reverse transcriptase, RNA-dependent DNA polymerase | Solyc04g011970.1.1 Gag-Pol p
augustus-D18g-s173017.g194201	1.6222	NA	NA	LOC_Os02g52020.1 retrotransposon protein, putative, Ty1-copia subclass, expressed | LOC_Os09g01570.1 retrotransposon protein, putative, Ty1-copia subc	NA	NA
augustus-D18g-s825927.g578143	1.6222	NA	NA	NA	NA	NA
augustus-D18g-s52158.g71390	1.6221	NA	NA	NA	NA	NA
augustus-D18g-s40715.g54107	1.6221	AT5G51740.1 Peptidase family M48 family protein	GRMZM2G090981_P01	LOC_Os02g50230.1 peptidase, putative, expressed	Sobic.004G247100.1.p	Solyc03g007000.2.1 Peptidase M48 Ste24p IPR001915 Peptidase M48, Ste24p
augustus-D18g-s519199.g464685	1.62202	NA	NA	NA	NA	NA
augustus-D18g-s395560.g386570	1.62185	NA	NA	NA	NA	NA
augustus-D18g-s166904.g189381	1.62185	NA	NA	NA	NA	NA
augustus-D18g-s199584.g208291	1.62185	NA	NA	NA	NA	NA
augustus-D18g-s121475.g147950	1.62131	NA	NA	NA	NA	NA
augustus-D18g-s54806.g74937	1.62125	AT4G39850.3 peroxisomal ABC transporter 1	GRMZM2G375807_P01 | GRMZM2G060045_P01	LOC_Os01g73530.2 ABC transporter, ATP-binding protein, putative, expressed | LOC_Os01g73530.1 ABC transporter, ATP-binding protein, putative, expresse	Sobic.003G440400.1.p | Sobic.009G005400.1.p	Solyc04g055120.2.1 Uncharacterized ABC transporter ATP-binding protein sll0182 IPR010509 ABC transporter, N-terminal
augustus-D18g-s352645.g346776	1.61773	NA	NA	NA	NA	NA
augustus-D18g-s374706.g367719	1.61723	NA	NA	NA	NA	NA
augustus-D18g-s377580.g370654	1.61607	NA	NA	NA	NA	NA
augustus-D18g-s589970.g514023	1.61559	NA	NA	NA	NA	NA
augustus-D18g-s152943.g178376	1.61491	NA	NA	NA	NA	NA
augustus-D18g-s973305.g614117	1.61334	NA	NA	NA	NA	NA
augustus-D18g-s378442.g371592	1.61282	NA	NA	NA	NA	NA
augustus-D18g-s1085491.g619651	1.61282	NA	NA	NA	NA	NA
augustus-D18g-s141562.g169111	1.61233	NA	NA	NA	NA	NA
augustus-D18g-s406370.g394201	1.61223	NA	NA	NA	NA	NA
augustus-D18g-s138475.g166024	1.61091	NA	NA	NA	NA	NA
augustus-D18g-s22755.g29432	1.61024	NA	NA	NA	NA	NA
augustus-D18g-s234046.g242732	1.60906	NA	NA	LOC_Os11g22780.1 retrotransposon, putative, centromere-specific, expressed	NA	Solyc07g032120.1.1 Retroelement pol polyprotein-like
augustus-D18g-s968183.g612465	1.60906	NA	NA	NA	NA	NA
augustus-D18g-s852218.g586025	1.60906	NA	NA	NA	NA	NA
augustus-D18g-s273270.g280282	1.60823	NA	NA	NA	NA	NA
augustus-D18g-s405487.g393424	1.60796	NA	NA	NA	NA	NA
augustus-D18g-s135287.g162430	1.60795	AT5G18480.1 plant glycogenin-like starch initiation protein 6	NA	LOC_Os02g41520.1 glycosyl transferase 8 domain containing protein, putative, expressed	NA	Solyc04g009920.2.1 Glycogenin-like protein IPR002495 Glycosyl transferase, family 8 | Solyc05g055040.2.1 Glycogenin-like protein IPR002495 Glycosy
augustus-D18g-s70121.g93269	1.60786	NA	NA	NA	NA	NA
augustus-D18g-s60006.g80919	1.60719	NA	NA	NA	NA	NA
augustus-D18g-s707393.g553551	1.60639	AT3G12860.1 NOP56-like pre RNA processing ribonucleoprotein | AT1G56110.1 homolog of nucleolar protein NOP56 | AT5G27120.1 NOP56-like pre RNA processi	GRMZM2G110233_P01 | GRMZM2G144995_P01 | GRMZM2G124576_P02 | GRMZM2G125148_P01 | GRMZM2G070831_P01	LOC_Os03g22880.1 nucleolar protein 5A, putative, expressed | LOC_Os07g46720.2 nucleolar protein 5A, putative, expressed | LOC_Os07g46720.1 nucleolar p	Sobic.001G371100.1.p | Sobic.002G406300.1.p | Sobic.003G407800.1.p | Sobic.001G372800.1.p	Solyc01g100570.2.1 Nucleolar protein IPR002687 Pre-mRNA processing ribonucleoprotein, binding region | Solyc05g055880.2.1 Nucleolar protein 5 IPR00
augustus-D18g-s417875.g402590	1.60457	NA	NA	NA	NA	Solyc03g062850.1.1 Transposon Ty1-PL Gag-Pol polyprotein IPR013103 Reverse transcriptase, RNA-dependent DNA polymerase
augustus-D18g-s48564.g66250	1.60457	NA	NA	NA	NA	NA
augustus-D18g-s789972.g571793	1.60457	NA	NA	NA	NA	NA
augustus-D18g-s257149.g267300	1.60457	NA	NA	NA	NA	NA
augustus-D18g-s54374.g74398	1.60457	NA	NA	NA	NA	NA
augustus-D18g-s410012.g397244	1.60457	NA	NA	NA	NA	NA
augustus-D18g-s410632.g397759	1.60313	NA	NA	NA	NA	NA
augustus-D18g-s14391.g21808	1.60294	NA	NA	NA	NA	NA
augustus-D18g-s185290.g200239	1.60242	NA	NA	NA	NA	NA
augustus-D18g-s393656.g384520	1.60223	NA	NA	NA	NA	NA
augustus-D18g-s296918.g299105	1.60223	NA	NA	NA	NA	NA
augustus-D18g-s359577.g352704	1.60223	NA	NA	NA	NA	NA
augustus-D18g-s428575.g407004	1.60223	AT5G50340.1 ATP-dependent peptidases;nucleotide binding;serine-type endopeptidases;DNA helicases;ATP binding;damaged DNA binding;nucleoside-triphospha	NA	NA	NA	Solyc03g121120.2.1 DNA repair protein radA IPR004504 DNA repair protein RadA
augustus-D18g-s12197.g19327	1.60223	NA	NA	NA	NA	NA
augustus-D18g-s12197.g19328	1.60223	NA	NA	NA	NA	NA
augustus-D18g-s22329.g28762	1.60223	AT5G56000.1 HEAT SHOCK PROTEIN 81.4 | AT5G56010.1 heat shock protein 81-3 | AT5G56030.2 heat shock protein 81-2 | AT5G52640.1 heat shock protein 90.1	GRMZM2G012631_P01 | GRMZM2G112165_P01 | GRMZM2G069651_P01 | GRMZM5G833699_P01 | GRMZM2G024668_P01 | GRMZM2G008377_P01	LOC_Os09g30412.1 heat shock protein, putative, expressed | LOC_Os09g30418.1 heat shock protein, putative, expressed | LOC_Os08g39140.1 heat shock prot	Sobic.007G216300.1.p | Sobic.002G243200.1.p | Sobic.002G243500.1.p | Sobic.006G005600.1.p	Solyc07g065840.2.1 Heat shock protein 90 IPR003594 ATP-binding region, ATPase-like IPR001404 Heat shock protein Hsp90 | Solyc12g015880.1.1 Heat sh
augustus-D18g-s347361.g340965	1.6005	NA	NA	NA	NA	NA
augustus-D18g-s228415.g234991	1.59995	NA	NA	NA	NA	NA
augustus-D18g-s149194.g174282	1.5996	NA	NA	NA	NA	NA
augustus-D18g-s572257.g498141	1.59954	NA	NA	LOC_Os10g34220.1 TKL_IRAK_DUF26-lf.1 - DUF26 kinases have homology to DUF26 containing loci, expressed	NA	Solyc11g011880.1.1 RLK, Receptor like protein, putative resistance protein with an antifungal domain
augustus-D18g-s51672.g70697	1.59942	NA	NA	NA	NA	NA
augustus-D18g-s153887.g179515	1.59912	NA	NA	LOC_Os11g03830.1 retrotransposon protein, putative, Ty1-copia subclass, expressed | LOC_Os04g55140.1 retrotransposon protein, putative, Ty1-copia subc	NA	Solyc09g056140.1.1 Pol polyprotein | Solyc11g051150.1.1 Gag-Pol polyprotein IPR013103 Reverse transcriptase, RNA-dependent DNA polymerase | Solyc09g
augustus-D18g-s331855.g328237	1.59912	NA	NA	NA	NA	NA
augustus-D18g-s518296.g463792	1.59912	NA	NA	NA	NA	Solyc02g055510.1.1 Helicase-like protein IPR010285 Protein of unknown function DUF889, eukaryote | Solyc09g042270.1.1 Helicase-like protein IPR0102
augustus-D18g-s568037.g494526	1.59912	NA	NA	NA	NA	NA
augustus-D18g-s984690.g615636	1.59912	NA	NA	NA	NA	NA
augustus-D18g-s69529.g92432	1.59912	NA	NA	LOC_Os07g22750.1 retrotransposon, putative, centromere-specific, expressed | LOC_Os12g19940.1 retrotransposon, putative, centromere-specific, expresse	NA	NA
augustus-D18g-s683410.g549928	1.59912	NA	NA	NA	NA	NA
augustus-D18g-s93212.g121336	1.59912	NA	NA	NA	NA	NA
augustus-D18g-s561818.g490351	1.59912	NA	NA	NA	NA	NA
augustus-D18g-s562835.g491066	1.59912	NA	NA	LOC_Os03g25890.1 retrotransposon protein, putative, unclassified, expressed | LOC_Os11g44530.1 retrotransposon protein, putative, unclassified, expres	NA	NA
augustus-D18g-s84515.g110637	1.59912	NA	NA	NA	NA	NA
augustus-D18g-s374382.g367380	1.59895	NA	NA	NA	NA	NA
augustus-D18g-s227822.g234223	1.5989	NA	NA	NA	NA	NA
augustus-D18g-s457130.g424798	1.59887	NA	NA	NA	NA	NA
augustus-D18g-s251955.g261631	1.59762	AT3G19970.1 alpha/beta-Hydrolases superfamily protein	NA	LOC_Os06g51390.2 expressed protein | LOC_Os06g51390.1 expressed protein	Sobic.010G278000.1.p	Solyc02g020890.2.1 Transmembrane protein 53 IPR008547 Protein of unknown function DUF829, transmembrane 53
augustus-D18g-s547595.g484524	1.59761	NA	GRMZM2G371246_P01 | GRMZM2G382919_P01	NA	NA	NA
augustus-D18g-s961817.g611272	1.5975	NA	NA	NA	NA	NA
augustus-D18g-s234440.g243262	1.59703	NA	NA	NA	NA	NA
augustus-D18g-s167491.g189849	1.59479	NA	NA	NA	NA	NA
augustus-D18g-s639660.g537240	1.59479	NA	NA	NA	NA	NA
augustus-D18g-s497700.g450614	1.59479	NA	NA	NA	NA	NA
augustus-D18g-s295681.g297791	1.59479	NA	NA	NA	NA	NA
augustus-D18g-s295503.g297616	1.59479	NA	NA	NA	NA	NA
augustus-D18g-s622973.g527619	1.59479	NA	NA	NA	NA	NA
augustus-D18g-s41750.g55993	1.59479	NA	NA	NA	NA	NA
augustus-D18g-s54020.g73912	1.59479	NA	NA	NA	NA	Solyc12g044210.1.1 Pol polyprotein | Solyc11g028190.1.1 Pol polyprotein
augustus-D18g-s237138.g246743	1.59479	NA	NA	NA	NA	NA
augustus-D18g-s82206.g107728	1.59479	NA	NA	NA	NA	NA
augustus-D18g-s307041.g307858	1.59479	NA	NA	NA	NA	NA
augustus-D18g-s753106.g562777	1.59479	AT1G26640.1 Amino acid kinase family protein	NA	NA	NA	Solyc04g005520.2.1 Aspartate_glutamate_uridylate kinase family protein IPR001048 Aspartate_glutamate_uridylate kinase
augustus-D18g-s220543.g224089	1.59474	NA	NA	NA	NA	NA
augustus-D18g-s886358.g594122	1.5947	AT5G38890.1 Nucleic acid-binding, OB-fold-like protein	GRMZM5G841900_P03	LOC_Os02g57070.1 3-5 exoribonuclease CSL4, putative, expressed | LOC_Os02g57070.2 3-5 exoribonuclease CSL4, putative, expressed	Sobic.004G343600.1.p	Solyc04g050480.2.1 3-5 exoribonuclease CSL4 IPR019495 Exosome complex, component CSL4
augustus-D18g-s847317.g584621	1.59258	NA	NA	NA	NA	NA
augustus-D18g-s159013.g183191	1.59199	NA	NA	NA	NA	NA
augustus-D18g-s684747.g550241	1.59197	NA	NA	NA	NA	NA
augustus-D18g-s237785.g247651	1.59197	NA	NA	NA	NA	NA
augustus-D18g-s438993.g411638	1.59197	NA	NA	NA	NA	NA
augustus-D18g-s570611.g496833	1.59041	NA	NA	NA	NA	NA
augustus-D18g-s443942.g414823	1.58872	NA	NA	NA	NA	NA
augustus-D18g-s104937.g135175	1.58862	NA	NA	NA	NA	NA
augustus-D18g-s499386.g451576	1.58862	NA	GRMZM2G123884_P01	NA	NA	NA
augustus-D18g-s43012.g58130	1.58862	NA	NA	NA	NA	NA
augustus-D18g-s221775.g226014	1.58855	NA	NA	NA	NA	NA
augustus-D18g-s52902.g72361	1.58855	NA	GRMZM2G107239_P02 | GRMZM2G082725_P01	NA	NA	NA
augustus-D18g-s34866.g44643	1.58855	NA	NA	NA	NA	NA
augustus-D18g-s964405.g611706	1.58855	NA	NA	NA	NA	NA
augustus-D18g-s89260.g116538	1.58855	NA	NA	NA	NA	NA
augustus-D18g-s828329.g579244	1.58658	NA	NA	NA	NA	NA
augustus-D18g-s207526.g215157	1.5859	NA	NA	NA	NA	NA
augustus-D18g-s274898.g281007	1.58422	NA	NA	NA	NA	NA
augustus-D18g-s882112.g592555	1.58339	NA	NA	NA	NA	NA
augustus-D18g-s777292.g570639	1.58286	NA	NA	NA	NA	NA
augustus-D18g-s394261.g385186	1.58117	NA	NA	NA	NA	Solyc03g062850.1.1 Transposon Ty1-PL Gag-Pol polyprotein IPR013103 Reverse transcriptase, RNA-dependent DNA polymerase
augustus-D18g-s482144.g441570	1.58073	NA	NA	NA	NA	NA
augustus-D18g-s231560.g239210	1.5803	NA	NA	NA	NA	NA
augustus-D18g-s210625.g218073	1.5791	NA	NA	NA	NA	NA
augustus-D18g-s495137.g449166	1.5791	NA	NA	NA	NA	NA
augustus-D18g-s843886.g583233	1.57897	NA	NA	NA	NA	NA
augustus-D18g-s28355.g37781	1.57884	NA	NA	NA	NA	NA
augustus-D18g-s148552.g173747	1.57858	NA	NA	LOC_Os05g47920.1 retrotransposon protein, putative, Ty1-copia subclass, expressed | LOC_Os05g47920.1 retrotransposon protein, putative, Ty1-copia subc	NA	Solyc12g009540.1.1 Transposon Ty1-A Gag-Pol polyprotein IPR013103 Reverse transcriptase, RNA-dependent DNA polymerase | Solyc11g051150.1.1 Gag-Pol p
augustus-D18g-s55771.g75926	1.57858	NA	NA	NA	NA	NA
augustus-D18g-s581054.g507519	1.57858	NA	NA	NA	NA	NA
augustus-D18g-s346822.g340331	1.57858	NA	NA	NA	NA	NA
augustus-D18g-s880875.g591694	1.57858	NA	NA	NA	NA	NA
augustus-D18g-s176880.g195616	1.57858	NA	NA	NA	NA	NA
augustus-D18g-s574366.g500887	1.57858	NA	NA	NA	NA	NA
augustus-D18g-s574287.g500808	1.57858	NA	NA	NA	NA	NA
augustus-D18g-s368340.g361856	1.57858	NA	NA	NA	NA	NA
augustus-D18g-s591795.g515384	1.57858	NA	NA	NA	NA	NA
augustus-D18g-s974522.g614432	1.57729	NA	NA	NA	NA	NA
augustus-D18g-s96333.g125300	1.57625	NA	NA	LOC_Os06g32810.1 retrotransposon protein, putative, Ty3-gypsy subclass, expressed	NA	NA
augustus-D18g-s8322.g13862	1.57583	NA	NA	NA	NA	NA
augustus-D18g-s183846.g199586	1.57558	NA	NA	NA	NA	NA
augustus-D18g-s578790.g505199	1.57558	NA	NA	NA	NA	NA
augustus-D18g-s139782.g167630	1.57558	NA	NA	ChrUn.fgenesh.mRNA.36 hypothetical protein | LOC_Os09g16930.1 retrotransposon protein, putative, Ty1-copia subclass, expressed | LOC_Os01g01320.1 retr	NA	NA
augustus-D18g-s520526.g466002	1.57477	NA	NA	NA	NA	NA
augustus-D18g-s45376.g61384	1.57413	NA	NA	NA	NA	NA
augustus-D18g-s520956.g466479	1.57413	NA	NA	NA	NA	NA
augustus-D18g-s512297.g459553	1.57413	NA	NA	NA	NA	NA
augustus-D18g-s158424.g182844	1.57413	NA	NA	NA	NA	NA
augustus-D18g-s350597.g344805	1.57413	NA	NA	NA	NA	NA
augustus-D18g-s582418.g508910	1.57159	AT3G23790.1 AMP-dependent synthetase and ligase family protein | AT4G14070.1 acyl-activating enzyme 15	GRMZM2G016774_P01	LOC_Os03g62850.1 AMP-binding enzyme, putative, expressed | LOC_Os03g62850.2 AMP-binding enzyme, putative, expressed	Sobic.001G014900.1.p	Solyc09g092450.2.1 Long-chain-fatty-acid CoA ligase IPR000873 AMP-dependent synthetase and ligase
augustus-D18g-s37834.g48953	1.57159	NA	NA	NA	NA	Solyc05g016480.1.1 Pro-Pol polyprotein IPR001584 Integrase, catalytic core | Solyc10g045000.1.1 Pol polyprotein IPR001584 Integrase, catalytic cor
augustus-D18g-s86296.g112903	1.57089	NA	NA	NA	NA	NA
augustus-D18g-s39547.g51956	1.57089	NA	NA	NA	NA	NA
augustus-D18g-s251423.g261110	1.57089	AT5G51220.1 ubiquinol-cytochrome C chaperone family protein	NA	LOC_Os07g30790.1 ubiquinol-cytochrome C chaperone family protein, putative, expressed	Sobic.002G306100.1.p	Solyc06g034100.2.1 Ubiquinol-cytochrome C chaperone family protein IPR007129 Ubiquinol-cytochrome C chaperone
augustus-D18g-s483232.g442368	1.57089	AT1G76920.1 F-box family protein	NA	NA	NA	Solyc04g071130.1.1 F-box family protein IPR011498 Kelch repeat type 2
augustus-D18g-s226039.g231760	1.57089	NA	NA	NA	NA	NA
augustus-D18g-s338024.g333241	1.57089	NA	NA	NA	NA	NA
augustus-D18g-s368485.g361984	1.57089	NA	NA	NA	NA	NA
augustus-D18g-s259033.g269173	1.57089	NA	NA	NA	NA	NA
augustus-D18g-s478300.g438925	1.57089	NA	NA	NA	NA	Solyc09g009660.2.1 Solute carrier family 35 member F1 IPR009262 Protein of unknown function DUF914, eukaryotic
augustus-D18g-s14454.g21893	1.57089	NA	NA	LOC_Os07g22750.1 retrotransposon, putative, centromere-specific, expressed | LOC_Os04g17630.1 retrotransposon, putative, centromere-specific | LOC_Os1	NA	NA
augustus-D18g-s43520.g58888	1.57089	NA	NA	NA	NA	NA
augustus-D18g-s232073.g239865	1.57089	NA	NA	LOC_Os02g20570.1 retrotransposon protein, putative, Ty1-copia subclass, expressed | LOC_Os02g52020.1 retrotransposon protein, putative, Ty1-copia subc	NA	NA
augustus-D18g-s258285.g268625	1.57089	NA	NA	NA	NA	NA
augustus-D18g-s284006.g285164	1.57089	NA	NA	NA	NA	NA
augustus-D18g-s951384.g608788	1.57089	NA	NA	NA	NA	NA
augustus-D18g-s362672.g356220	1.57089	NA	NA	NA	NA	NA
augustus-D18g-s226378.g232262	1.56995	NA	NA	NA	NA	NA
augustus-D18g-s250508.g260207	1.56995	NA	NA	LOC_Os11g22780.1 retrotransposon, putative, centromere-specific, expressed	NA	NA
augustus-D18g-s983366.g615476	1.56859	NA	NA	LOC_Os10g42570.1 retrotransposon protein, putative, unclassified, expressed | LOC_Os04g14930.1 retrotransposon protein, putative, Ty1-copia subclass |	NA	NA
augustus-D18g-s40688.g54068	1.56825	NA	NA	NA	NA	NA
augustus-D18g-s618910.g524273	1.56825	ATMG00810.1 DNA/RNA polymerases superfamily protein	NA	LOC_Os01g05370.1 retrotransposon protein, putative, unclassified, expressed | LOC_Os01g53170.1 retrotransposon protein, putative, unclassified, expres	Sobic.004G143500.1.p	NA
augustus-D18g-s289183.g290762	1.56825	NA	NA	NA	NA	NA
augustus-D18g-s33975.g43752	1.56825	NA	NA	NA	NA	Solyc03g083500.2.1 Unknown Protein IPR009902 Protein of unknown function DUF1442 | Solyc06g034410.2.1 Unknown Protein IPR009902 Protein of unknown
augustus-D18g-s52511.g71811	1.56825	NA	NA	NA	NA	NA
augustus-D18g-s947049.g608488	1.56795	NA	NA	NA	NA	NA
augustus-D18g-s238716.g248573	1.56685	AT3G43810.1 calmodulin 7 | AT2G27030.3 calmodulin 5 | AT5G21274.1 calmodulin 6 | AT3G56800.1 calmodulin 3 | AT2G41110.2 calmodulin 2 | AT5G37780.3 cal	GRMZM2G004703_P01 | GRMZM2G117582_P02 | GRMZM2G029107_P01 | GRMZM2G067511_P01 | GRMZM2G044963_P01 | GRMZM2G395244_P01 | GRMZM2G152891_P01 | GRMZM2G430	LOC_Os07g48780.1 OsCam1-2 - Calmodulin, expressed | LOC_Os03g20370.1 OsCam1-1 - Calmodulin, expressed | LOC_Os01g16240.1 OsCam1-3 - Calmodulin, expres	Sobic.001G390300.1.p | Sobic.002G424300.1.p | Sobic.009G180000.1.p | Sobic.003G330300.1.p | Sobic.K015500.1.p | Sobic.001G112300.1.p | Sobic.005G02430	Solyc03g098050.2.1 Calmodulin 3 protein IPR011992 EF-Hand type | Solyc10g081170.1.1 Calmodulin-2 IPR011992 EF-Hand type | Solyc01g008950.2.1 Calmo
augustus-D18g-s13339.g20618	1.56685	NA	NA	NA	NA	NA
augustus-D18g-s450492.g418805	1.56598	NA	NA	NA	NA	NA
augustus-D18g-s78163.g103315	1.56571	NA	NA	NA	NA	NA
augustus-D18g-s128752.g155304	1.56538	NA	NA	NA	NA	NA
augustus-D18g-s5756.g9755	1.56189	NA	NA	NA	NA	NA
augustus-D18g-s168207.g190448	1.56161	NA	NA	NA	NA	NA
augustus-D18g-s828134.g579143	1.56149	NA	NA	NA	NA	NA
augustus-D18g-s508463.g455727	1.56133	NA	NA	LOC_Os09g01570.1 retrotransposon protein, putative, Ty1-copia subclass | LOC_Os02g50530.1 retrotransposon protein, putative, Ty1-copia subclass, expre	NA	NA
augustus-D18g-s131916.g158785	1.56109	NA	NA	LOC_Os08g40660.1 retrotransposon protein, putative, unclassified, expressed | LOC_Os10g09350.1 retrotransposon protein, putative, unclassified, expres	NA	NA
augustus-D18g-s559492.g488424	1.56109	NA	NA	NA	NA	NA
augustus-D18g-s640880.g537840	1.56109	NA	NA	NA	NA	NA
augustus-D18g-s81926.g107401	1.56109	NA	NA	NA	NA	Solyc10g079850.1.1 Genomic DNA chromosome 3 P1 clone MPN9
augustus-D18g-s1058993.g619232	1.56109	NA	NA	NA	NA	NA
augustus-D18g-s22135.g28418	1.56068	NA	NA	NA	NA	NA
augustus-D18g-s1024799.g617674	1.56068	AT5G05340.1 Peroxidase superfamily protein | AT5G58400.1 Peroxidase superfamily protein | AT5G58390.1 Peroxidase superfamily protein | AT5G06720.1 per	AC197758.3_FGP004 | GRMZM2G171078_P02 | GRMZM2G015280_P01 | GRMZM2G471357_P01 | GRMZM2G025441_P01 | GRMZM2G035506_P01 | GRMZM2G020523_P01 | GRMZM2G427	LOC_Os04g55740.1 peroxidase precursor, putative, expressed | LOC_Os11g02130.1 peroxidase precursor, putative, expressed | LOC_Os12g02080.1 peroxidase	Sobic.008G010500.1.p | Sobic.005G011300.1.p | Sobic.008G010400.1.p | Sobic.K026000.1.p | Sobic.005G011500.1.p | Sobic.005G011200.1.p | Sobic.001G37940	Solyc05g052280.2.1 Peroxidase IPR002016 Haem peroxidase, plant_fungal_bacterial | Solyc06g050440.2.1 Peroxidase IPR002016 Haem peroxidase, plant_f
augustus-D18g-s18922.g25434	1.56068	NA	NA	NA	NA	NA
augustus-D18g-s939593.g606267	1.56068	NA	NA	NA	NA	NA
augustus-D18g-s634906.g535745	1.56068	AT4G32910.1 CONTAINS InterPro DOMAIN/s: Nuclear pore complex protein, Nucleoporin Nup85-like (InterPro:IPR011502); Has 30201 Blast hits to 17322 prote	GRMZM2G409430_P02	LOC_Os01g54240.2 nucleoporin, putative, expressed | LOC_Os01g54240.1 nucleoporin, putative, expressed	Sobic.003G293300.1.p	Solyc08g066580.2.1 Nuclear pore complex protein Nup85 IPR011502 Nucleoporin, Nup85-like
augustus-D18g-s513128.g460241	1.56068	NA	NA	NA	NA	NA
augustus-D18g-s47772.g65024	1.55924	NA	NA	NA	NA	NA
augustus-D18g-s223974.g229121	1.55907	NA	NA	NA	NA	NA
augustus-D18g-s558877.g487908	1.55783	NA	NA	NA	NA	Solyc03g062850.1.1 Transposon Ty1-PL Gag-Pol polyprotein IPR013103 Reverse transcriptase, RNA-dependent DNA polymerase
augustus-D18g-s512710.g459927	1.55642	AT3G08510.1 phospholipase C 2 | AT3G55940.1 Phosphoinositide-specific phospholipase C family protein | AT2G40116.1 Phosphoinositide-specific phospholi	GRMZM2G129238_P01 | GRMZM2G137435_P01 | GRMZM5G889467_P01 | GRMZM2G114354_P01 | GRMZM2G157760_P01	LOC_Os07g49330.3 phospholipase C, putative, expressed | LOC_Os07g49330.1 phospholipase C, putative, expressed | LOC_Os12g37560.2 phospholipase C, puta	Sobic.002G430500.1.p | Sobic.008G002000.1.p | Sobic.005G002000.1.p | Sobic.001G407900.1.p	Solyc05g052760.2.1 1-phosphatidylinositol-4 5-bisphosphate phosphodiesterase IPR017946 PLC-like phosphodiesterase, TIM beta_alpha-barrel domain | So
augustus-D18g-s64524.g85563	1.55584	NA	NA	NA	NA	NA
augustus-D18g-s210125.g217666	1.55519	AT3G10520.1 haemoglobin 2	NA	NA	NA	Solyc03g071690.2.1 Non-symbiotic hemoglobin 2 IPR001032 Leghaemoglobin | Solyc07g008240.2.1 Non-symbiotic hemoglobin protein IPR001032 Leghaemoglo
augustus-D18g-s656674.g545445	1.55506	NA	NA	NA	NA	NA
augustus-D18g-s458624.g426164	1.55479	NA	NA	NA	NA	NA
augustus-D18g-s54105.g74018	1.55479	AT1G43670.1 Inositol monophosphatase family protein	GRMZM5G836250_P03 | GRMZM2G322953_P05	LOC_Os01g64660.2 fructose-1,6-bisphosphatase, putative, expressed | LOC_Os05g36270.1 fructose-1,6-bisphosphatase, putative, expressed | LOC_Os01g64660	Sobic.009G152700.1.p | Sobic.003G367500.1.p	Solyc12g056530.1.1 Fructose-1 6-bisphosphatase class 1 IPR000146 Fructose-1,6-bisphosphatase | Solyc04g071340.2.1 Fructose-1 6-bisphosphatase class
augustus-D18g-s938108.g605553	1.55397	NA	NA	NA	NA	NA
augustus-D18g-s483021.g442234	1.55397	NA	NA	NA	NA	NA
augustus-D18g-s86664.g113409	1.55397	NA	NA	NA	NA	NA
augustus-D18g-s915965.g599979	1.55397	NA	NA	NA	NA	NA
augustus-D18g-s763406.g566372	1.55222	NA	NA	NA	NA	NA
augustus-D18g-s689399.g551551	1.55182	NA	NA	NA	NA	NA
augustus-D18g-s384808.g377294	1.55058	NA	NA	NA	NA	NA
augustus-D18g-s362457.g355961	1.55058	NA	NA	NA	NA	NA
augustus-D18g-s604561.g519763	1.55058	NA	NA	NA	NA	NA
augustus-D18g-s253836.g263437	1.55058	NA	NA	LOC_Os07g11090.1 retrotransposon protein, putative, unclassified, expressed | LOC_Os04g36580.1 retrotransposon protein, putative, unclassified, expres	NA	NA
augustus-D18g-s362168.g355619	1.55058	AT4G34580.1 Sec14p-like phosphatidylinositol transfer family protein | AT4G36490.1 SEC14-like 12 | AT1G19650.1 Sec14p-like phosphatidylinositol transf	GRMZM2G171354_P01 | GRMZM2G031837_P01 | GRMZM2G113840_P02 | GRMZM2G332495_P01 | GRMZM2G452580_P01 | GRMZM2G010834_P01 | GRMZM2G014994_P02 | GRMZM2G171	LOC_Os02g04020.1 expressed protein | LOC_Os08g38850.2 phosphatidylinositol transfer, putative, expressed | LOC_Os08g38850.1 phosphatidylinositol trans	Sobic.004G031800.1.p | Sobic.002G241700.1.p | Sobic.007G219100.1.p | Sobic.001G486300.1.p | Sobic.004G257200.1.p | Sobic.003G269800.1.p | Sobic.009G21	Solyc01g109870.2.1 SEC14-like protein IPR001251 Cellular retinaldehyde-binding_triple function, C-terminal | Solyc01g109860.2.1 Phosphatidylinositol
augustus-D18g-s1047941.g618864	1.55058	NA	NA	NA	NA	NA
augustus-D18g-s515753.g462330	1.55058	NA	NA	NA	NA	NA
augustus-D18g-s255552.g265429	1.55058	NA	NA	NA	NA	NA
augustus-D18g-s567080.g493814	1.55058	NA	NA	NA	NA	NA
augustus-D18g-s81769.g107241	1.55058	NA	NA	NA	NA	NA
augustus-D18g-s481308.g440950	1.55058	NA	NA	NA	NA	NA
augustus-D18g-s201341.g209766	1.55058	NA	NA	NA	NA	NA
augustus-D18g-s95682.g124382	1.55058	NA	NA	NA	NA	NA
augustus-D18g-s360625.g353858	1.55058	NA	NA	NA	NA	NA
augustus-D18g-s410360.g397549	1.55002	NA	NA	NA	NA	NA
augustus-D18g-s641855.g538575	1.54992	NA	NA	NA	NA	NA
augustus-D18g-s946593.g608424	1.54923	NA	NA	NA	NA	NA
augustus-D18g-s873514.g588820	1.54897	NA	NA	NA	NA	NA
augustus-D18g-s23542.g30592	1.54896	AT2G41870.1 Remorin family protein | AT3G57540.1 Remorin family protein	GRMZM2G004511_P01	LOC_Os07g38170.1 remorin, putative, expressed | LOC_Os03g59360.1 remorin, putative, expressed	Sobic.002G344700.1.p	Solyc04g015520.2.1 DNA binding protein IPR005516 Remorin, C-terminal region
augustus-D18g-s547422.g484477	1.54865	NA	NA	NA	NA	NA
augustus-D18g-s224654.g229982	1.54814	NA	NA	NA	NA	NA
augustus-D18g-s565848.g492789	1.5463	NA	NA	NA	NA	NA
augustus-D18g-s283127.g284244	1.5457	NA	NA	NA	NA	Solyc01g091030.2.1 Auxin-responsive family protein IPR003676 Auxin responsive SAUR protein
augustus-D18g-s1051472.g618998	1.54553	NA	NA	NA	NA	NA
augustus-D18g-s237024.g246565	1.54528	NA	NA	NA	NA	NA
augustus-D18g-s614873.g522078	1.54524	NA	NA	NA	NA	NA
augustus-D18g-s493560.g448206	1.54494	NA	NA	NA	NA	NA
augustus-D18g-s396988.g387932	1.54494	NA	NA	NA	NA	NA
augustus-D18g-s348707.g342550	1.54494	AT3G06550.2 O-acetyltransferase family protein | AT5G46340.1 O-acetyltransferase family protein | AT2G34410.1 O-acetyltransferase family protein | AT1	GRMZM2G076394_P01 | GRMZM2G020721_P01 | GRMZM2G413162_P01	LOC_Os01g44040.2 CAS1 domain-containing protein 1 precursor, putative, expressed | LOC_Os01g44040.1 CAS1 domain-containing protein 1 precursor, putati	Sobic.009G246700.1.p | Sobic.001G392200.1.p	Solyc01g058270.2.1 CAS1 domain containing 1 IPR012419 Cas1p-like | Solyc02g071120.2.1 CAS1 domain containing 1 IPR012419 Cas1p-like | Solyc03g0058
augustus-D18g-s410504.g397660	1.54494	NA	NA	NA	NA	NA
augustus-D18g-s411912.g398859	1.54494	NA	NA	NA	NA	NA
augustus-D18g-s312145.g311653	1.54494	NA	NA	NA	NA	NA
augustus-D18g-s105961.g136373	1.54395	NA	NA	NA	NA	NA
augustus-D18g-s590825.g514662	1.54309	AT2G17820.1 histidine kinase 1	NA	NA	NA	Solyc02g083680.1.1 Multi-sensor hybrid histidine kinase IPR004358 Signal transduction histidine kinase-related protein, C-terminal
augustus-D18g-s572185.g498042	1.54305	NA	NA	NA	NA	NA
augustus-D18g-s693341.g552050	1.54297	NA	NA	NA	NA	NA
augustus-D18g-s59806.g80662	1.54297	NA	NA	NA	NA	NA
augustus-D18g-s515302.g462043	1.54173	NA	NA	NA	NA	NA
augustus-D18g-s88857.g116109	1.54114	NA	NA	NA	NA	NA
augustus-D18g-s314446.g313260	1.5408	NA	NA	NA	NA	NA
augustus-D18g-s210124.g217662	1.5408	NA	NA	LOC_Os02g52020.1 retrotransposon protein, putative, Ty1-copia subclass, expressed | LOC_Os09g01570.1 retrotransposon protein, putative, Ty1-copia subc	NA	NA
augustus-D18g-s484667.g443344	1.5408	NA	NA	NA	NA	NA
augustus-D18g-s210550.g218029	1.5384	NA	NA	NA	NA	NA
augustus-D18g-s810469.g575949	1.5384	NA	NA	NA	NA	NA
augustus-D18g-s364328.g357993	1.53747	NA	NA	NA	NA	NA
augustus-D18g-s250909.g260602	1.53722	NA	NA	LOC_Os02g12320.1 retrotransposon protein, putative, Ty3-gypsy subclass, expressed	NA	Solyc11g050910.1.1 Pol polyprotein IPR001584 Integrase, catalytic core | Solyc10g052630.1.1 Pol polyprotein IPR001584 Integrase, catalytic core |
augustus-D18g-s249324.g259016	1.53643	NA	NA	NA	NA	NA
augustus-D18g-s287359.g288777	1.53643	NA	NA	NA	NA	NA
augustus-D18g-s620535.g525559	1.53643	NA	NA	NA	NA	NA
augustus-D18g-s636942.g536304	1.53643	NA	NA	NA	NA	NA
augustus-D18g-s448436.g417046	1.53643	NA	NA	NA	NA	NA
augustus-D18g-s589284.g513420	1.53643	NA	NA	NA	NA	NA
augustus-D18g-s343277.g336863	1.53643	NA	NA	NA	NA	NA
augustus-D18g-s183905.g199617	1.53643	NA	NA	NA	NA	NA
augustus-D18g-s367330.g360874	1.53643	NA	NA	NA	NA	NA
augustus-D18g-s630267.g533826	1.53643	AT2G13610.1 ABC-2 type transporter family protein	AC194112.3_FGP001	NA	Sobic.003G387300.1.p	Solyc05g056470.1.1 ABC transporter G family member 5 IPR013525 ABC-2 type transporter
augustus-D18g-s74360.g98854	1.53643	NA	NA	NA	NA	NA
augustus-D18g-s567947.g494435	1.53643	NA	NA	NA	NA	NA
augustus-D18g-s456455.g424167	1.53643	NA	NA	NA	NA	NA
augustus-D18g-s91325.g118981	1.53643	NA	NA	NA	NA	NA
augustus-D18g-s956412.g609624	1.53643	AT5G39190.1 germin-like protein 2 | AT3G05950.1 RmlC-like cupins superfamily protein | AT5G39160.1 RmlC-like cupins superfamily protein | AT5G39130.1	GRMZM2G075925_P01 | GRMZM2G170857_P01 | GRMZM2G149714_P01 | GRMZM2G049930_P01 | GRMZM2G093622_P01 | GRMZM2G074443_P01 | GRMZM2G165839_P01 | GRMZM2G093	LOC_Os02g29000.1 Cupin domain containing protein, expressed | LOC_Os02g29020.1 Cupin domain containing protein, expressed | LOC_Os08g08960.1 Cupin dom	Sobic.004G148000.1.p | Sobic.004G148100.1.p | Sobic.004G147900.1.p | Sobic.004G148200.1.p | Sobic.004G148400.1.p | Sobic.004G148300.1.p | Sobic.007G06	Solyc10g078840.1.1 Germin-like protein 3 IPR014710 RmlC-like jelly roll fold | Solyc10g078850.1.1 Germin-like protein 5 IPR014710 RmlC-like jelly
augustus-D18g-s559994.g488793	1.53643	NA	NA	LOC_Os08g06900.1 retrotransposon protein, putative, unclassified | LOC_Os05g09270.1 retrotransposon protein, putative, Ty1-copia subclass	NA	NA
augustus-D18g-s697959.g552853	1.53643	NA	NA	NA	NA	NA
augustus-D18g-s380462.g373452	1.53643	NA	NA	NA	NA	NA
augustus-D18g-s603564.g519404	1.53643	NA	NA	NA	NA	NA
augustus-D18g-s355350.g348738	1.53643	NA	NA	NA	NA	NA
augustus-D18g-s940044.g606613	1.53643	NA	NA	NA	NA	NA
augustus-D18g-s693004.g551957	1.53643	NA	NA	NA	NA	NA
augustus-D18g-s34456.g44227	1.53643	NA	NA	NA	NA	NA
augustus-D18g-s496407.g449938	1.53643	NA	NA	NA	NA	NA
augustus-D18g-s145763.g172494	1.53643	NA	NA	NA	NA	NA
augustus-D18g-s70180.g93362	1.53434	NA	NA	NA	NA	NA
augustus-D18g-s31520.g40953	1.53433	NA	NA	NA	NA	NA
augustus-D18g-s58347.g78753	1.5331	NA	NA	NA	NA	NA
augustus-D18g-s473422.g436438	1.5331	NA	NA	LOC_Os06g03474.1 retrotransposon protein, putative, Ty3-gypsy subclass, expressed | LOC_Os05g20480.1 retrotransposon protein, putative, Ty3-gypsy subc	NA	Solyc11g050910.1.1 Pol polyprotein IPR001584 Integrase, catalytic core | Solyc10g045000.1.1 Pol polyprotein IPR001584 Integrase, catalytic core |
augustus-D18g-s92064.g119958	1.5331	NA	NA	NA	NA	NA
augustus-D18g-s627581.g531538	1.5331	NA	NA	NA	NA	NA
augustus-D18g-s532383.g475025	1.5331	NA	NA	NA	NA	NA
augustus-D18g-s302582.g304137	1.5331	NA	NA	NA	NA	NA
augustus-D18g-s618610.g524059	1.5331	NA	NA	NA	NA	NA
augustus-D18g-s135388.g162537	1.5331	NA	NA	NA	NA	NA
augustus-D18g-s215328.g221238	1.5331	NA	NA	NA	NA	NA
augustus-D18g-s954262.g608945	1.53304	NA	NA	NA	NA	NA
augustus-D18g-s263299.g273257	1.53288	NA	NA	NA	NA	NA
augustus-D18g-s880506.g591340	1.53238	NA	NA	NA	NA	NA
augustus-D18g-s26653.g35381	1.53211	NA	NA	NA	NA	NA
augustus-D18g-s209652.g217313	1.53171	NA	NA	NA	NA	Solyc10g052630.1.1 Pol polyprotein IPR001584 Integrase, catalytic core | Solyc00g131710.1.1 Pol polyprotein IPR001584 Integrase, catalytic core |
augustus-D18g-s170338.g192710	1.53132	NA	NA	NA	NA	NA
augustus-D18g-s450607.g418897	1.53113	NA	NA	NA	NA	NA
augustus-D18g-s517001.g462983	1.53099	NA	NA	LOC_Os03g08730.1 uroporphyrinogen III synthase, putative, expressed	Sobic.001G478600.1.p	Solyc04g079320.2.1 Uroporphyrinogen III synthase IPR003754 Tetrapyrrole biosynthesis, uroporphyrinogen III synthase
augustus-D18g-s748542.g561748	1.53099	NA	NA	NA	NA	NA
augustus-D18g-s1034675.g618500	1.53099	NA	NA	NA	NA	NA
augustus-D18g-s93283.g121408	1.53099	NA	NA	NA	NA	NA
augustus-D18g-s487860.g445114	1.53099	NA	NA	NA	NA	NA
augustus-D18g-s167507.g189863	1.53099	AT3G15980.5 Coatomer, beta' subunit | AT1G52360.2 Coatomer, beta' subunit | AT1G79990.1 structural molecules	GRMZM2G095348_P01 | GRMZM2G443953_P01 | GRMZM2G000645_P01 | GRMZM2G124886_P03 | GRMZM2G141587_P01	LOC_Os02g11830.2 coatomer subunit beta, putative, expressed	Sobic.010G178600.1.p | Sobic.004G088500.1.p	Solyc03g120260.2.1 Coatomer beta_apos subunit IPR020472 G-protein beta WD-40 repeat, region | Solyc12g043000.1.1 Coatomer beta_apos subunit IPR0164
augustus-D18g-s518296.g463791	1.52954	NA	NA	NA	NA	NA
augustus-D18g-s435000.g408111	1.52954	NA	NA	LOC_Os01g21034.1 pectinesterase, putative, expressed	NA	NA
augustus-D18g-s890268.g596071	1.52954	NA	NA	NA	NA	NA
augustus-D18g-s252320.g262011	1.52922	NA	NA	NA	NA	NA
augustus-D18g-s283356.g284461	1.52847	NA	NA	NA	NA	NA
augustus-D18g-s877993.g590438	1.52766	NA	NA	NA	NA	NA
augustus-D18g-s310498.g310479	1.52766	NA	NA	NA	NA	NA
augustus-D18g-s250751.g260439	1.52766	NA	NA	NA	NA	NA
augustus-D18g-s494837.g448988	1.52766	NA	NA	NA	NA	NA
augustus-D18g-s590862.g514685	1.52757	NA	NA	NA	NA	NA
augustus-D18g-s555792.g487094	1.52702	AT3G13600.1 calmodulin-binding family protein | AT3G58480.1 calmodulin-binding family protein | AT2G26190.1 calmodulin-binding family protein	GRMZM5G880028_P01 | GRMZM2G168222_P01 | GRMZM2G318843_P01 | GRMZM2G031876_P01 | GRMZM2G424020_P01 | GRMZM2G464363_P01 | GRMZM2G439311_P02 | GRMZM2G116	LOC_Os03g25760.1 calmodulin-binding protein, putative, expressed | LOC_Os07g43970.1 calmodulin-binding protein, putative, expressed | LOC_Os10g27170.1	Sobic.001G358200.1.p | Sobic.001G251500.1.p | Sobic.002G387400.1.p | Sobic.001G492900.1.p | Sobic.009G072900.1.p | Sobic.005G036800.1.p | Sobic.009G25	Solyc01g044420.2.1 Calmodulin binding protein IPR000048 IQ calmodulin-binding region | Solyc01g005800.2.1 Calmodulin binding protein | Solyc10g07865
augustus-D18g-s509816.g456968	1.52608	AT1G77330.1 2-oxoglutarate (2OG) and Fe(II)-dependent oxygenase superfamily protein	GRMZM2G166639_P01 | GRMZM2G166616_P01 | GRMZM2G072529_P01 | GRMZM2G332423_P01 | GRMZM2G089856_P01 | GRMZM5G854264_P01	LOC_Os05g05680.1 1-aminocyclopropane-1-carboxylate oxidase, putative, expressed | LOC_Os11g08380.1 1-aminocyclopropane-1-carboxylate oxidase, putative	Sobic.009G044600.1.p | Sobic.009G044400.1.p | Sobic.005G067300.1.p | Sobic.005G067500.1.p	Solyc06g060070.2.1 1-aminocyclopropane-1-carboxylate oxidase IPR005123 Oxoglutarate and iron-dependent oxygenase | Solyc02g081190.2.1 1-aminocyclopr
augustus-D18g-s896824.g597669	1.52588	NA	NA	NA	NA	NA
augustus-D18g-s631168.g534357	1.52425	NA	NA	NA	NA	NA
augustus-D18g-s844630.g583636	1.52034	NA	NA	NA	NA	NA
augustus-D18g-s48360.g65917	1.52012	AT5G46050.1 peptide transporter 3 | AT5G46040.1 Major facilitator superfamily protein | AT2G40460.1 Major facilitator superfamily protein	GRMZM2G001676_P01 | GRMZM2G472167_P01 | GRMZM5G865298_P01 | GRMZM2G001764_P01	LOC_Os10g33210.1 peptide transporter PTR3-A, putative, expressed | LOC_Os03g04570.1 peptide transporter PTR3-A, putative, expressed | LOC_Os10g33170.1	Sobic.001G223100.1.p | Sobic.001G511000.1.p | Sobic.001G223200.1.p	Solyc09g090470.2.1 Peptide transporter IPR000109 TGF-beta receptor, type I_II extracellular region | Solyc09g072780.1.1 Peptide transporter IPR0001
augustus-D18g-s264075.g274101	1.51998	NA	NA	NA	NA	NA
augustus-D18g-s493984.g448462	1.51981	NA	NA	NA	NA	NA
augustus-D18g-s44847.g60763	1.51981	NA	NA	NA	NA	NA
augustus-D18g-s566909.g493710	1.51981	NA	NA	NA	NA	NA
augustus-D18g-s562289.g490710	1.5196	NA	NA	NA	NA	NA
augustus-D18g-s829304.g579633	1.51934	NA	NA	NA	NA	NA
augustus-D18g-s573162.g499393	1.51934	NA	NA	NA	NA	NA
augustus-D18g-s246356.g255653	1.519	NA	NA	NA	NA	NA
augustus-D18g-s944244.g608111	1.51854	NA	NA	NA	NA	NA
augustus-D18g-s217704.g222604	1.51854	NA	NA	NA	NA	NA
augustus-D18g-s339564.g334398	1.51854	NA	NA	NA	NA	NA
augustus-D18g-s724900.g556332	1.51854	NA	NA	NA	NA	NA
augustus-D18g-s811698.g576172	1.51854	NA	NA	NA	NA	NA
augustus-D18g-s617417.g523439	1.51789	NA	NA	NA	NA	NA
augustus-D18g-s6910.g11631	1.51789	NA	NA	LOC_Os08g31150.1 retrotransposon protein, putative, unclassified, expressed | LOC_Os10g01020.1 retrotransposon protein, putative, unclassified, expres	NA	NA
augustus-D18g-s334427.g330338	1.51789	NA	NA	NA	NA	NA
augustus-D18g-s332204.g328499	1.51789	NA	NA	NA	NA	NA
augustus-D18g-s46517.g63015	1.51789	NA	NA	NA	NA	NA
augustus-D18g-s130175.g156836	1.51789	NA	NA	NA	NA	NA
augustus-D18g-s85720.g112129	1.51789	NA	NA	NA	NA	NA
augustus-D18g-s121003.g147412	1.51789	NA	NA	NA	NA	NA
augustus-D18g-s156205.g181657	1.51692	NA	NA	NA	NA	NA
augustus-D18g-s4384.g7196	1.5169	NA	NA	NA	NA	NA
augustus-D18g-s148521.g173724	1.5169	NA	NA	NA	NA	NA
augustus-D18g-s720833.g555237	1.5169	NA	NA	NA	NA	NA
augustus-D18g-s772085.g568637	1.5169	NA	NA	NA	NA	NA
augustus-D18g-s331297.g327790	1.5169	NA	NA	NA	NA	NA
augustus-D18g-s638522.g536962	1.5169	AT1G60800.1 NSP-interacting kinase 3	GRMZM2G067675_P01 | GRMZM2G010693_P01	LOC_Os01g07630.1 BRASSINOSTEROID INSENSITIVE 1-associated receptor kinase 1 precursor, putative, expressed	Sobic.003G051100.1.p	Solyc04g039730.2.1 Receptor like kinase, RLK | Solyc05g005140.2.1 Receptor like kinase, RLK
augustus-D18g-s86623.g113351	1.5169	NA	NA	NA	NA	NA
augustus-D18g-s591457.g515136	1.5169	NA	NA	NA	NA	NA
augustus-D18g-s114154.g143398	1.5169	NA	NA	NA	NA	NA
augustus-D18g-s779367.g570934	1.5169	NA	NA	NA	NA	NA
augustus-D18g-s108217.g138304	1.5169	NA	NA	NA	NA	NA
augustus-D18g-s44735.g60637	1.5169	NA	NA	NA	NA	NA
augustus-D18g-s275508.g281241	1.5169	AT2G31320.1 poly(ADP-ribose) polymerase 2	GRMZM5G831712_P02	LOC_Os07g23110.1 poly synthetase 1, putative, expressed	Sobic.002G116300.1.p	Solyc03g117970.2.1 Novel protein similar to vertebrate ADP-ribosyltransferase (NAD+ poly (ADP-ribose) polymerase) (ADPRT) IPR008288 NAD+ ADP-ribosyl
augustus-D18g-s620238.g525305	1.5169	NA	NA	NA	NA	NA
augustus-D18g-s514284.g461248	1.5169	NA	NA	NA	NA	NA
augustus-D18g-s723914.g556011	1.5169	NA	NA	NA	NA	NA
augustus-D18g-s575523.g502138	1.5169	NA	NA	NA	NA	NA
augustus-D18g-s120875.g147256	1.5169	NA	NA	NA	NA	NA
augustus-D18g-s513166.g460266	1.5169	NA	NA	NA	NA	NA
augustus-D18g-s680870.g548920	1.5169	NA	NA	NA	NA	NA
augustus-D18g-s546525.g484322	1.5169	NA	NA	NA	NA	NA
augustus-D18g-s164247.g186981	1.5169	NA	NA	NA	NA	NA
augustus-D18g-s251936.g261613	1.5169	NA	NA	NA	NA	NA
augustus-D18g-s779478.g570941	1.5169	AT1G79180.1 myb domain protein 63 | AT1G16490.1 myb domain protein 58 | AT5G16770.1 myb domain protein 9 | AT3G23250.1 myb domain protein 15 | AT1G061	GRMZM2G095904_P01 | GRMZM2G147346_P01 | GRMZM5G833253_P01 | GRMZM2G127857_P01	LOC_Os10g33810.1 myb-related protein Myb4, putative, expressed | LOC_Os04g43680.1 MYB family transcription factor, putative, expressed | LOC_Os02g4151	Sobic.001G219200.1.p | Sobic.004G219800.1.p | Sobic.004G231700.1.p	Solyc05g055030.1.1 Myb-related transcription factor IPR015495 Myb transcription factor | Solyc07g053240.2.1 Myb-related transcription factor IPR015
augustus-D18g-s314424.g313243	1.5169	NA	NA	NA	NA	Solyc01g016950.1.1 Transposon Ty1-PL Gag-Pol polyprotein IPR001584 Integrase, catalytic core
augustus-D18g-s377090.g370181	1.5169	NA	NA	NA	NA	NA
augustus-D18g-s623037.g527679	1.5169	NA	NA	NA	NA	NA
augustus-D18g-s397030.g387958	1.5169	NA	NA	NA	NA	NA
augustus-D18g-s628366.g532304	1.5169	NA	NA	NA	NA	NA
augustus-D18g-s452434.g420409	1.5169	NA	NA	NA	NA	NA
augustus-D18g-s252077.g261753	1.5169	NA	NA	NA	NA	NA
augustus-D18g-s125253.g151082	1.51481	NA	NA	NA	NA	NA
augustus-D18g-s6103.g10378	1.51444	NA	NA	NA	NA	NA
augustus-D18g-s13373.g20672	1.51304	AT3G07210.1 unknown protein; Has 97 Blast hits to 85 proteins in 31 species: Archae - 0; Bacteria - 14; Metazoa - 7; Fungi - 19; Plants - 37; Viruses	NA	NA	NA	Solyc09g059470.2.1 Os01g0917200 protein (Fragment) IPR009003 Peptidase, trypsin-like serine and cysteine | Solyc06g083370.2.1 Os01g0917200 protein (
augustus-D18g-s394996.g385970	1.5127	NA	NA	NA	NA	NA
augustus-D18g-s305764.g306785	1.5124	NA	NA	NA	NA	NA
augustus-D18g-s240014.g250213	1.51215	NA	NA	NA	NA	Solyc05g041440.2.1 Genomic DNA chromosome 5 P1 clone MUK11
augustus-D18g-s35288.g45125	1.51209	NA	NA	NA	NA	NA
augustus-D18g-s459358.g426856	1.51091	NA	NA	NA	NA	NA
augustus-D18g-s534835.g477425	1.51091	NA	NA	NA	NA	NA
augustus-D18g-s615672.g522572	1.51091	NA	NA	NA	NA	Solyc00g075040.1.1 Transposon Ty1-A Gag-Pol polyprotein IPR013103 Reverse transcriptase, RNA-dependent DNA polymerase
augustus-D18g-s242526.g252305	1.51091	NA	NA	NA	NA	NA
augustus-D18g-s6451.g10980	1.51083	NA	NA	LOC_Os09g16930.1 retrotransposon protein, putative, Ty1-copia subclass, expressed | ChrUn.fgenesh.mRNA.36 hypothetical protein | LOC_Os04g14930.1 retr	NA	NA
augustus-D18g-s416702.g402093	1.50951	NA	NA	NA	NA	NA
augustus-D18g-s844201.g583368	1.50939	AT3G61220.2 NAD(P)-binding Rossmann-fold superfamily protein | AT1G01800.1 NAD(P)-binding Rossmann-fold superfamily protein | AT2G24190.2 NAD(P)-bindi	GRMZM2G168953_P01	NA	Sobic.006G158300.1.p	Solyc01g094220.2.1 Carbonyl reductase 3 IPR002347 Glucose_ribitol dehydrogenase | Solyc01g094210.2.1 Carbonyl reductase 3 IPR002347 Glucose_ribito
augustus-D18g-s511524.g458688	1.50939	AT5G20150.1 SPX domain gene 1 | AT2G26660.1 SPX domain gene 2	NA	LOC_Os06g40120.1 SPX domain containing protein, putative, expressed | LOC_Os02g10780.1 SPX domain containing protein, putative, expressed	Sobic.010G185200.1.p | Sobic.004G084900.1.p	Solyc12g009480.1.1 Xenotropic and polytropic retrovirus receptor IPR004331 SPX, N-terminal | Solyc08g060920.2.1 Xenotropic and polytropic retrovirus
augustus-D18g-s221601.g225754	1.50821	NA	NA	NA	NA	NA
augustus-D18g-s744769.g561057	1.50799	NA	NA	NA	NA	NA
augustus-D18g-s454809.g422516	1.50799	NA	NA	NA	NA	NA
augustus-D18g-s512037.g459270	1.50737	NA	NA	NA	NA	NA
augustus-D18g-s39165.g51282	1.50737	NA	NA	NA	NA	Solyc11g062200.1.1 Transposon Ty1-A Gag-Pol polyprotein IPR013103 Reverse transcriptase, RNA-dependent DNA polymerase | Solyc04g011970.1.1 Gag-Pol p
augustus-D18g-s898938.g598357	1.50667	NA	NA	NA	NA	NA
augustus-D18g-s394326.g385259	1.50667	NA	NA	NA	NA	NA
augustus-D18g-s350363.g344517	1.50667	NA	NA	NA	NA	NA
augustus-D18g-s618667.g524104	1.5058	NA	NA	NA	NA	NA
augustus-D18g-s616558.g522988	1.50455	AT5G62890.1 Xanthine/uracil permease family protein | AT1G60030.1 nucleobase-ascorbate transporter 7 | AT1G10540.1 nucleobase-ascorbate transporter 8	GRMZM2G115635_P01 | GRMZM2G045781_P02 | GRMZM2G420823_P02 | GRMZM2G414813_P02 | GRMZM5G858417_P01 | GRMZM2G437859_P04 | GRMZM2G100484_P03 | GRMZM2G080	LOC_Os08g32500.1 nucleobase-ascorbate transporter, putative, expressed | LOC_Os03g60880.3 nucleobase-ascorbate transporter, putative, expressed | LOC_	Sobic.007G129000.1.p | Sobic.001G031700.1.p | Sobic.004G242200.1.p | Sobic.002G189700.1.p | Sobic.001G129600.1.p | Sobic.003G303000.1.p | Sobic.002G16	Solyc05g006020.2.1 Nucleobase ascorbate transporter IPR006043 Xanthine_uracil_vitamin C permease | Solyc03g114030.2.1 Nucleobase ascorbate transport
augustus-D18g-s4523.g7506	1.50455	NA	NA	NA	NA	NA
augustus-D18g-s589749.g513839	1.50455	NA	NA	NA	NA	NA
augustus-D18g-s319948.g317640	1.50455	NA	NA	NA	NA	NA
augustus-D18g-s298313.g300502	1.50455	NA	NA	NA	NA	NA
augustus-D18g-s41880.g56235	1.50455	NA	NA	NA	NA	NA
augustus-D18g-s311106.g310933	1.50455	NA	NA	NA	NA	NA
augustus-D18g-s206735.g214496	1.50455	NA	NA	NA	NA	NA
augustus-D18g-s18531.g25030	1.50455	NA	NA	NA	NA	NA
augustus-D18g-s572167.g498024	1.50455	NA	NA	NA	NA	NA
augustus-D18g-s227610.g233938	1.50455	NA	NA	NA	NA	NA
augustus-D18g-s360374.g353563	1.50335	NA	NA	NA	NA	NA
augustus-D18g-s450914.g419148	1.5031	NA	NA	NA	NA	NA
augustus-D18g-s924397.g600497	1.50189	NA	NA	NA	NA	NA
augustus-D18g-s470494.g434783	1.50067	NA	NA	NA	NA	NA
augustus-D18g-s67821.g89956	1.50067	AT3G56310.1 Melibiase family protein | AT5G08370.1 alpha-galactosidase 2 | AT5G08380.1 alpha-galactosidase 1	GRMZM2G053554_P01 | GRMZM2G346455_P05 | GRMZM2G095126_P01 | GRMZM2G146463_P03 | GRMZM2G372502_P01	LOC_Os07g48160.1 alpha-galactosidase precursor, putative, expressed | LOC_Os10g35110.2 alpha-galactosidase precursor, putative, expressed | LOC_Os10g3	Sobic.002G417800.1.p | Sobic.001G208100.1.p | Sobic.002G152100.1.p | Sobic.002G151700.1.p | Sobic.001G208200.1.p | Sobic.002G123100.1.p | Sobic.002G15	Solyc06g050130.2.1 Alpha-galactosidase-like protein IPR013785 Aldolase-type TIM barrel | Solyc03g019790.2.1 Alpha-galactosidase IPR013785 Aldolase
augustus-D18g-s257396.g267568	1.50067	NA	NA	NA	NA	NA
augustus-D18g-s444042.g414868	1.50058	NA	NA	NA	NA	NA
[truncated: 8,360 more rows]

## Sheet: Sheet 4
Additional file 5: Sheet 4
Gene models with differential small RNA counts between R35 and m115 at FM stage
D18 Gene Prediction ID	R35 v m115 logFC (FM)	Arabidopsis Annotation	Maize Annotation	Rice Annotation	Sorghum Annotation	Tomato Annotation
augustus-D18g-s452076.g420107	7.95672	NA	NA	NA	NA	NA
augustus-D18g-s368813.g362305	7.7356	NA	NA	NA	NA	NA
augustus-D18g-s154484.g180116	7.57935	NA	NA	NA	NA	NA
augustus-D18g-s253742.g263342	7.36188	NA	NA	NA	NA	NA
augustus-D18g-s628063.g532005	7.1461	NA	NA	NA	NA	NA
augustus-D18g-s587474.g512338	6.74009	NA	NA	NA	NA	NA
augustus-D18g-s832798.g580118	6.68084	NA	NA	NA	NA	NA
augustus-D18g-s450660.g418940	6.39579	NA	NA	NA	NA	NA
augustus-D18g-s145311.g172233	6.23285	NA	NA	NA	NA	NA
augustus-D18g-s959707.g610179	5.73859	NA	NA	NA	NA	NA
augustus-D18g-s227961.g234426	5.56364	NA	NA	NA	NA	NA
augustus-D18g-s248542.g258227	5.51986	NA	NA	NA	NA	NA
augustus-D18g-s470914.g435032	5.40029	AT5G18410.1 transcription activators	GRMZM2G113174_P01	LOC_Os03g05020.1 PIR, putative, expressed	Sobic.001G507200.1.p	Solyc11g013280.1.1 Cytoplasmic FMR1 interacting protein 2 IPR008081 Cytoplasmic FMR1-interacting
augustus-D18g-s253742.g263343	5.38016	NA	NA	NA	NA	NA
augustus-D18g-s785423.g571507	5.3615	AT1G15690.1 Inorganic H pyrophosphatase family protein	GRMZM2G014240_P01 | GRMZM2G170927_P01 | GRMZM2G104419_P01 | GRMZM2G069095_P01 | GRMZM2G363503_P01 | GRMZM2G148200_P01 | GRMZM2G035542_P01 | GRMZM2G041	LOC_Os06g08080.1 inorganic H+ pyrophosphatase, putative, expressed | LOC_Os02g55890.1 inorganic H+ pyrophosphatase, putative, expressed | LOC_Os06g436	Sobic.010G060600.1.p | Sobic.010G114000.1.p | Sobic.004G333900.1.p | Sobic.004G068300.1.p | Sobic.010G205500.1.p | Sobic.003G155000.1.p | Sobic.009G05	Solyc06g068240.2.1 Pyrophosphate-energized proton pump IPR004131 Inorganic H+ pyrophosphatase | Solyc07g007600.2.1 Pyrophosphate-energized proton pu
augustus-D18g-s442802.g414119	5.31702	NA	NA	NA	NA	NA
augustus-D18g-s236359.g245737	5.19352	AT3G54690.1 Sugar isomerase (SIS) family protein	GRMZM2G012143_P01 | GRMZM2G011888_P01	LOC_Os02g06360.1 uncharacterized protein CPn_0526/CP_0226/CPj0526/CpB0547, putative, expressed	Sobic.004G047400.1.p	Solyc03g098140.2.1 Arabinose-5-phosphate isomerase IPR004800 KpsF_GutQ
augustus-D18g-s955237.g609348	5.11759	AT1G60590.1 Pectin lyase-like superfamily protein | AT1G10640.1 Pectin lyase-like superfamily protein | AT5G14650.1 Pectin lyase-like superfamily prot	GRMZM2G179696_P03 | GRMZM2G037431_P01 | GRMZM2G002034_P01 | GRMZM2G435380_P01	LOC_Os01g44970.1 polygalacturonase, putative, expressed | LOC_Os06g28670.1 polygalacturonase, putative, expressed | LOC_Os01g45060.1 polygalacturonase	Sobic.003G232600.1.p | Sobic.009G243500.1.p	Solyc05g005040.2.1 Polygalacturonase IPR012334 Pectin lyase fold
augustus-D18g-s290986.g292746	5.10151	NA	NA	NA	NA	NA
augustus-D18g-s587474.g512339	5.05263	NA	NA	NA	NA	NA
augustus-D18g-s777777.g570748	5.03867	NA	NA	NA	NA	NA
augustus-D18g-s587474.g512337	5.01265	AT5G25880.1 NADP-malic enzyme 3 | AT1G79750.1 NADP-malic enzyme 4 | AT2G19900.1 NADP-malic enzyme 1 | AT5G11670.1 NADP-malic enzyme 2	GRMZM2G159724_P03 | GRMZM5G886257_P01 | GRMZM2G404237_P01 | GRMZM2G085019_P01 | GRMZM2G118770_P01 | GRMZM2G122479_P03	LOC_Os01g52500.5 NADP-dependent malic enzyme, putative, expressed | LOC_Os01g52500.4 NADP-dependent malic enzyme, putative, expressed | LOC_Os01g52500	Sobic.003G280900.1.p | Sobic.009G069600.1.p | Sobic.003G292400.1.p | Sobic.009G108700.1.p | Sobic.003G036000.1.p | Sobic.003G036200.1.p	Solyc12g044600.2.1 NADP-dependent malic enzyme, chloroplastic IPR012302 Malic enzyme, NAD-binding | Solyc08g066360.2.1 Malic enzyme IPR012302 Mali
augustus-D18g-s207713.g215363	4.98313	NA	NA	LOC_Os03g14410.1 retrotransposon protein, putative, unclassified, expressed	NA	NA
augustus-D18g-s465689.g431637	4.95964	NA	NA	NA	NA	NA
augustus-D18g-s442802.g414120	4.952	NA	NA	NA	NA	NA
augustus-D18g-s299264.g301365	4.86064	NA	NA	NA	NA	NA
augustus-D18g-s469174.g433908	4.81058	NA	NA	NA	NA	NA
augustus-D18g-s372689.g365852	4.77129	NA	NA	NA	NA	NA
augustus-D18g-s248542.g258226	4.72293	NA	NA	NA	NA	NA
augustus-D18g-s541598.g482441	4.68061	NA	NA	LOC_Os09g04260.1 retrotransposon protein, putative, unclassified, expressed | LOC_Os03g15140.1 retrotransposon protein, putative, unclassified, expres	NA	NA
augustus-D18g-s385035.g377470	4.66061	NA	NA	NA	NA	NA
augustus-D18g-s283269.g284386	4.62492	NA	NA	LOC_Os10g30510.1 retrotransposon protein, putative, unclassified, expressed | LOC_Os07g16990.1 retrotransposon protein, putative, Ty1-copia subclass,	NA	NA
augustus-D18g-s255689.g265611	4.58092	NA	NA	NA	NA	NA
augustus-D18g-s585331.g511122	4.47607	NA	NA	NA	NA	NA
augustus-D18g-s300832.g302650	4.41862	NA	NA	NA	NA	NA
augustus-D18g-s164038.g186681	4.37515	NA	NA	LOC_Os05g44850.1 retrotransposon protein, putative, unclassified	NA	NA
augustus-D18g-s397324.g388179	4.36709	NA	NA	NA	NA	NA
augustus-D18g-s290986.g292747	4.33881	NA	NA	NA	NA	NA
augustus-D18g-s300832.g302651	4.32597	NA	NA	NA	NA	NA
augustus-D18g-s99683.g129685	4.32224	NA	NA	NA	NA	NA
augustus-D18g-s113112.g142653	4.31709	NA	NA	NA	NA	NA
augustus-D18g-s5896.g10035	4.31554	NA	NA	NA	NA	NA
augustus-D18g-s498571.g451138	4.22493	NA	NA	NA	NA	NA
augustus-D18g-s542615.g483006	4.2019	NA	NA	NA	NA	NA
augustus-D18g-s453227.g421100	4.17829	NA	NA	NA	NA	NA
augustus-D18g-s513616.g460674	4.13052	NA	NA	NA	NA	NA
augustus-D18g-s134563.g161661	4.11352	NA	NA	NA	NA	NA
augustus-D18g-s602359.g518862	4.10106	NA	NA	NA	NA	NA
augustus-D18g-s77740.g102798	4.08089	NA	NA	LOC_Os09g07410.1 retrotransposon protein, putative, unclassified, expressed | LOC_Os03g44470.1 retrotransposon protein, putative, unclassified, expres	NA	Solyc03g062850.1.1 Transposon Ty1-PL Gag-Pol polyprotein IPR013103 Reverse transcriptase, RNA-dependent DNA polymerase
augustus-D18g-s69936.g93020	4.07013	NA	NA	LOC_Os11g03250.1 retrotransposon protein, putative, Ty3-gypsy subclass, expressed | LOC_Os12g28690.1 retrotransposon protein, putative, Ty3-gypsy subc	NA	Solyc08g060910.1.1 Pol polyprotein | Solyc11g020560.1.1 Pol polyprotein | Solyc03g115130.2.1 Pol polyprotein | Solyc08g043150.1.1 Pol polyprotein | So
augustus-D18g-s238241.g248140	4.0607	NA	NA	NA	NA	NA
augustus-D18g-s772272.g568721	4.01405	NA	NA	NA	NA	NA
augustus-D18g-s560794.g489492	3.97619	NA	NA	NA	NA	NA
augustus-D18g-s233548.g242047	3.94952	NA	NA	NA	NA	NA
augustus-D18g-s53545.g73254	3.94671	NA	NA	NA	NA	NA
augustus-D18g-s843603.g583187	3.92976	NA	NA	NA	NA	NA
augustus-D18g-s36229.g45978	3.91162	NA	NA	NA	NA	NA
augustus-D18g-s164533.g187350	3.90892	NA	NA	NA	NA	Solyc00g147770.1.1 HAT family dimerisation domain containing protein IPR008906 HAT dimerisation
augustus-D18g-s445262.g415367	3.89248	NA	NA	NA	NA	NA
augustus-D18g-s164533.g187351	3.89239	NA	NA	NA	NA	NA
augustus-D18g-s203424.g211605	3.89232	NA	NA	LOC_Os10g30510.1 retrotransposon protein, putative, unclassified, expressed | LOC_Os07g16990.1 retrotransposon protein, putative, Ty1-copia subclass,	NA	NA
augustus-D18g-s42014.g56474	3.89229	NA	NA	NA	NA	NA
augustus-D18g-s569206.g495593	3.88475	NA	NA	NA	NA	NA
augustus-D18g-s193218.g203253	3.84367	NA	NA	NA	NA	NA
augustus-D18g-s584864.g510824	3.81329	NA	NA	NA	NA	NA
augustus-D18g-s629423.g533239	3.80936	NA	NA	LOC_Os07g39170.1 retrotransposon protein, putative, unclassified, expressed | LOC_Os03g44470.1 retrotransposon protein, putative, unclassified, expres	NA	NA
augustus-D18g-s959707.g610180	3.78997	NA	NA	NA	NA	NA
augustus-D18g-s177783.g196030	3.76955	NA	NA	NA	NA	NA
augustus-D18g-s52543.g71849	3.75536	NA	NA	LOC_Os09g07410.1 retrotransposon protein, putative, unclassified, expressed | LOC_Os06g22730.1 retrotransposon protein, putative, unclassified, expres	NA	NA
augustus-D18g-s239335.g249402	3.74399	AT1G31300.1 TRAM, LAG1 and CLN8 (TLC) lipid-sensing domain containing protein | AT4G19645.1 TRAM, LAG1 and CLN8 (TLC) lipid-sensing domain containing	GRMZM2G016184_P02 | GRMZM5G825226_P03 | GRMZM2G132084_P04	LOC_Os03g46410.1 transmembrane protein 56, putative, expressed | LOC_Os01g56230.3 transmembrane protein 56, putative, expressed | LOC_Os05g43540.1 tra	Sobic.001G143200.1.p | Sobic.003G308800.1.p | Sobic.009G193700.1.p	Solyc02g069350.2.1 Transmembrane protein 56 IPR006634 TRAM, LAG1 and CLN8 homology | Solyc07g044990.2.1 Transmembrane protein 56 IPR006634 TRAM, L
augustus-D18g-s505276.g454307	3.72928	NA	NA	NA	NA	NA
augustus-D18g-s223743.g228819	3.71671	NA	NA	NA	NA	NA
augustus-D18g-s123039.g149272	3.70411	NA	NA	NA	NA	NA
augustus-D18g-s525484.g471334	3.70076	NA	NA	NA	NA	NA
augustus-D18g-s363778.g357447	3.65299	NA	NA	NA	NA	NA
augustus-D18g-s1076279.g619549	3.65299	NA	NA	NA	NA	NA
augustus-D18g-s818047.g577200	3.65299	NA	NA	NA	NA	NA
augustus-D18g-s878468.g590568	3.6493	NA	NA	NA	NA	NA
augustus-D18g-s995587.g616150	3.64586	NA	NA	NA	NA	NA
augustus-D18g-s359548.g352677	3.6433	NA	NA	NA	NA	NA
augustus-D18g-s32946.g42475	3.62325	NA	NA	NA	NA	NA
augustus-D18g-s766378.g567076	3.59305	NA	NA	NA	NA	NA
augustus-D18g-s500484.g452149	3.56864	NA	NA	NA	NA	NA
augustus-D18g-s893904.g596769	3.53814	NA	NA	NA	NA	NA
augustus-D18g-s382571.g375546	3.5218	NA	NA	NA	NA	NA
augustus-D18g-s353004.g347041	3.51018	NA	NA	NA	NA	NA
augustus-D18g-s129230.g155858	3.47475	NA	NA	NA	NA	NA
augustus-D18g-s524584.g470394	3.47256	NA	NA	NA	NA	NA
augustus-D18g-s446680.g415776	3.47192	NA	NA	LOC_Os01g72400.1 retrotransposon protein, putative, Ty1-copia subclass, expressed | LOC_Os11g05840.1 retrotransposon protein, putative, Ty1-copia subc	NA	Solyc01g034160.1.1 Pol polyprotein IPR013103 Reverse transcriptase, RNA-dependent DNA polymerase | Solyc11g051150.1.1 Gag-Pol polyprotein IPR013103
augustus-D18g-s681004.g548980	3.47192	NA	NA	NA	NA	NA
augustus-D18g-s328642.g325530	3.45941	NA	NA	NA	NA	NA
augustus-D18g-s61739.g82914	3.4593	NA	NA	NA	NA	NA
augustus-D18g-s4057.g6522	3.4538	NA	NA	NA	NA	NA
augustus-D18g-s36166.g45921	3.45141	NA	NA	NA	NA	NA
augustus-D18g-s326192.g323233	3.42114	NA	NA	NA	NA	NA
augustus-D18g-s258394.g268718	3.38446	NA	NA	NA	NA	NA
augustus-D18g-s120271.g146653	3.38248	NA	NA	NA	NA	NA
augustus-D18g-s881878.g592397	3.36124	NA	NA	NA	NA	NA
augustus-D18g-s42645.g57530	3.35922	NA	NA	NA	NA	NA
augustus-D18g-s247357.g256905	3.35484	NA	NA	NA	NA	NA
augustus-D18g-s459000.g426501	3.33466	NA	NA	NA	NA	NA
augustus-D18g-s552328.g486467	3.32986	NA	NA	NA	NA	NA
augustus-D18g-s877434.g590098	3.32649	NA	NA	NA	NA	NA
augustus-D18g-s409355.g396717	3.31777	NA	NA	NA	NA	NA
augustus-D18g-s69936.g93019	3.29825	NA	NA	LOC_Os08g04510.1 retrotransposon protein, putative, Ty3-gypsy subclass, expressed	NA	NA
augustus-D18g-s364557.g358214	3.29118	NA	NA	NA	NA	NA
augustus-D18g-s845360.g584065	3.2768	NA	NA	LOC_Os05g24120.1 retrotransposon protein, putative, unclassified, expressed | LOC_Os05g20450.1 retrotransposon protein, putative, unclassified, expres	NA	NA
augustus-D18g-s453227.g421101	3.26842	NA	NA	NA	NA	NA
augustus-D18g-s164038.g186682	3.243	NA	NA	NA	NA	NA
augustus-D18g-s5896.g10036	3.24125	NA	NA	NA	NA	NA
augustus-D18g-s943420.g608015	3.24081	NA	NA	NA	NA	NA
augustus-D18g-s250990.g260678	3.22232	NA	NA	NA	NA	NA
augustus-D18g-s59708.g80527	3.19972	NA	NA	NA	NA	NA
augustus-D18g-s128235.g154754	3.19543	NA	NA	NA	NA	NA
augustus-D18g-s203792.g211848	3.17161	NA	NA	LOC_Os09g28680.1 retrotransposon protein, putative, unclassified, expressed | LOC_Os01g03830.1 retrotransposon protein, putative, unclassified, expres	NA	NA
augustus-D18g-s511794.g459016	3.17082	NA	NA	NA	NA	NA
augustus-D18g-s590228.g514218	3.15158	NA	NA	NA	NA	NA
augustus-D18g-s164502.g187303	3.14993	AT5G33406.1 hAT dimerisation domain-containing protein / transposase-related	NA	NA	NA	Solyc00g147770.1.1 HAT family dimerisation domain containing protein IPR008906 HAT dimerisation | Solyc11g020250.1.1 HAT dimerisation domain-contain
augustus-D18g-s565389.g492408	3.13195	NA	NA	NA	NA	NA
augustus-D18g-s283177.g284296	3.12395	NA	NA	NA	NA	NA
augustus-D18g-s39876.g52577	3.11035	NA	NA	NA	NA	NA
augustus-D18g-s743823.g560850	3.08775	NA	NA	NA	NA	NA
augustus-D18g-s269119.g277863	3.07893	NA	NA	NA	NA	Solyc11g010400.1.1 1-aminocyclopropane-1-carboxylate oxidase IPR005123 Oxoglutarate and iron-dependent oxygenase | Solyc11g010410.1.1 1-aminocyclopr
augustus-D18g-s148938.g174072	3.05031	NA	NA	NA	NA	NA
augustus-D18g-s537243.g479328	3.04264	NA	NA	NA	NA	NA
augustus-D18g-s624321.g528841	3.04216	NA	NA	NA	NA	NA
augustus-D18g-s467001.g432450	3.04121	NA	NA	NA	NA	NA
augustus-D18g-s14285.g21692	3.0379	NA	NA	NA	NA	NA
augustus-D18g-s478300.g438925	3.01685	NA	NA	NA	NA	Solyc09g009660.2.1 Solute carrier family 35 member F1 IPR009262 Protein of unknown function DUF914, eukaryotic
augustus-D18g-s255815.g265767	3.00167	NA	NA	NA	NA	NA
augustus-D18g-s41429.g55445	2.99304	NA	NA	NA	NA	NA
augustus-D18g-s205374.g213096	2.99166	NA	NA	NA	NA	NA
augustus-D18g-s346598.g340060	2.99033	AT5G33406.1 hAT dimerisation domain-containing protein / transposase-related	NA	NA	NA	Solyc00g147770.1.1 HAT family dimerisation domain containing protein IPR008906 HAT dimerisation | Solyc07g032720.1.1 HAT family dimerisation domain
augustus-D18g-s96650.g125745	2.98545	NA	NA	NA	NA	NA
augustus-D18g-s377211.g370284	2.98545	NA	NA	NA	NA	NA
augustus-D18g-s215617.g221409	2.97299	NA	NA	NA	NA	NA
augustus-D18g-s531361.g474422	2.96501	NA	NA	NA	NA	NA
augustus-D18g-s1066.g1496	2.96304	NA	NA	NA	NA	NA
augustus-D18g-s217212.g222392	2.96081	NA	NA	NA	NA	NA
augustus-D18g-s539346.g480856	2.96081	NA	NA	NA	NA	NA
augustus-D18g-s526373.g472002	2.95693	NA	NA	NA	NA	NA
augustus-D18g-s390107.g380689	2.95276	NA	NA	LOC_Os03g16530.1 retrotransposon protein, putative, unclassified, expressed | LOC_Os06g17350.1 retrotransposon protein, putative, unclassified, expres	NA	NA
augustus-D18g-s154927.g180627	2.9464	NA	NA	NA	NA	NA
augustus-D18g-s221129.g225031	2.93558	NA	NA	NA	NA	NA
augustus-D18g-s956200.g609570	2.92953	NA	NA	NA	NA	NA
augustus-D18g-s466757.g432287	2.92925	NA	NA	NA	NA	NA
augustus-D18g-s681004.g548981	2.90938	NA	NA	NA	NA	NA
augustus-D18g-s383577.g376330	2.8965	NA	NA	NA	NA	NA
augustus-D18g-s364414.g358085	2.89509	NA	NA	NA	NA	NA
augustus-D18g-s520757.g466269	2.89348	NA	NA	NA	NA	NA
augustus-D18g-s24038.g31370	2.86496	NA	NA	NA	NA	NA
augustus-D18g-s91363.g119021	2.8566	NA	NA	NA	NA	NA
augustus-D18g-s30681.g40052	2.85365	NA	NA	NA	NA	NA
augustus-D18g-s232460.g240476	2.84384	NA	NA	NA	NA	NA
augustus-D18g-s96650.g125746	2.83795	NA	NA	NA	NA	NA
augustus-D18g-s438349.g411071	2.83217	NA	NA	NA	NA	NA
augustus-D18g-s795378.g572692	2.82135	NA	NA	NA	NA	NA
augustus-D18g-s741880.g560193	2.81567	NA	NA	NA	NA	NA
augustus-D18g-s591008.g514810	2.80675	NA	NA	NA	NA	NA
augustus-D18g-s56970.g77101	2.80014	AT2G30520.1 Phototropic-responsive NPH3 family protein	NA	NA	NA	Solyc07g043130.2.1 Os12g0117400 protein (Fragment) IPR004249 NPH3
augustus-D18g-s125059.g150814	2.7896	NA	NA	NA	NA	NA
augustus-D18g-s572182.g498038	2.77692	NA	NA	NA	NA	NA
augustus-D18g-s583755.g510047	2.77359	NA	NA	NA	NA	NA
augustus-D18g-s422894.g404582	2.77359	NA	NA	NA	NA	NA
augustus-D18g-s3322.g5165	2.77244	NA	NA	NA	NA	Solyc08g060910.1.1 Pol polyprotein | Solyc03g115130.2.1 Pol polyprotein | Solyc08g043150.1.1 Pol polyprotein | Solyc10g036800.1.1 Polyprotein | Solyc1
augustus-D18g-s536386.g478751	2.77243	NA	NA	NA	NA	NA
augustus-D18g-s511239.g458439	2.75431	NA	NA	NA	NA	NA
augustus-D18g-s229966.g236981	2.74882	NA	NA	NA	NA	NA
augustus-D18g-s747211.g561422	2.74203	NA	NA	NA	NA	NA
augustus-D18g-s346275.g339659	2.73342	NA	NA	NA	NA	NA
augustus-D18g-s44284.g60047	2.73071	AT3G43810.1 calmodulin 7 | AT2G27030.3 calmodulin 5 | AT5G21274.1 calmodulin 6 | AT3G56800.1 calmodulin 3 | AT2G41110.2 calmodulin 2 | AT5G37780.3 cal	GRMZM2G004703_P01 | GRMZM2G029107_P01 | GRMZM2G067511_P01 | GRMZM2G044963_P01 | GRMZM2G152891_P01 | GRMZM2G117582_P02 | GRMZM2G395244_P01 | GRMZM2G430	LOC_Os05g41210.1 OsCam2 - Calmodulin, expressed | LOC_Os07g48780.1 OsCam1-2 - Calmodulin, expressed | LOC_Os03g20370.1 OsCam1-1 - Calmodulin, expresse	Sobic.001G390300.1.p | Sobic.002G424300.1.p | Sobic.009G180000.1.p | Sobic.003G330300.1.p | Sobic.K015500.1.p | Sobic.001G112300.1.p | Sobic.005G02430	Solyc03g098050.2.1 Calmodulin 3 protein IPR011992 EF-Hand type | Solyc10g081170.1.1 Calmodulin-2 IPR011992 EF-Hand type | Solyc01g008950.2.1 Calmo
augustus-D18g-s549507.g485400	2.73071	AT1G62310.1 transcription factor jumonji (jmjC) domain-containing protein | AT1G11950.1 Transcription factor jumonji (jmjC) domain-containing protein	GRMZM2G417089_P01	LOC_Os09g22540.1 transcription factor jumonji, putative, expressed	Sobic.001G175000.1.p	Solyc03g083240.2.1 Transcription factor jumonji domain-containing protein IPR013129 Transcription factor jumonji | Solyc02g082400.2.1 Lysine-specifi
augustus-D18g-s491120.g446695	2.72794	NA	NA	NA	NA	NA
augustus-D18g-s509846.g457003	2.71698	NA	NA	NA	NA	NA
augustus-D18g-s38523.g50127	2.71698	NA	NA	NA	NA	NA
augustus-D18g-s51603.g70609	2.7132	NA	NA	NA	NA	NA
augustus-D18g-s452649.g420568	2.7132	NA	NA	NA	NA	NA
augustus-D18g-s719711.g554851	2.71121	NA	NA	NA	NA	NA
augustus-D18g-s204492.g212178	2.70296	NA	NA	NA	NA	NA
augustus-D18g-s772043.g568617	2.69828	NA	NA	NA	NA	NA
augustus-D18g-s513405.g460470	2.69356	NA	NA	LOC_Os09g01100.1 retrotransposon protein, putative, Ty3-gypsy subclass, expressed | LOC_Os11g12130.1 retrotransposon protein, putative, Ty3-gypsy subc	NA	Solyc10g052630.1.1 Pol polyprotein IPR001584 Integrase, catalytic core | Solyc11g017260.1.1 Pol polyprotein IPR001584 Integrase, catalytic core |
augustus-D18g-s408163.g395750	2.68257	NA	NA	LOC_Os12g23580.1 retrotransposon protein, putative, Ty3-gypsy subclass, expressed | LOC_Os08g12300.1 retrotransposon protein, putative, Ty3-gypsy subc	NA	Solyc08g060910.1.1 Pol polyprotein
augustus-D18g-s329040.g325924	2.68047	NA	NA	NA	NA	NA
augustus-D18g-s516198.g462579	2.67865	NA	NA	NA	NA	NA
augustus-D18g-s33073.g42609	2.67574	NA	NA	LOC_Os06g32470.1 retrotransposon protein, putative, unclassified, expressed	NA	NA
augustus-D18g-s438516.g411224	2.67268	NA	NA	NA	NA	NA
augustus-D18g-s849576.g585183	2.65141	AT5G05820.1 Nucleotide-sugar transporter family protein | AT3G11320.1 Nucleotide-sugar transporter family protein | AT5G04160.1 Nucleotide-sugar trans	GRMZM2G443265_P01 | GRMZM2G447617_P03 | AC219006.2_FGP006	LOC_Os03g17740.1 transporter, putative, expressed | LOC_Os05g03070.1 transporter, putative, expressed | LOC_Os05g03070.2 transporter, putative, expres	Sobic.001G409900.1.p | Sobic.002G431000.1.p | Sobic.009G025100.1.p	Solyc05g052790.2.1 Organic anion transporter IPR004853 Protein of unknown function DUF250 | Solyc10g079910.1.1 Solute carrier family 35 member E1 I
augustus-D18g-s772043.g568618	2.65141	NA	NA	LOC_Os05g02280.1 retrotransposon protein, putative, unclassified | LOC_Os03g44470.1 retrotransposon protein, putative, unclassified, expressed | LOC_O	NA	NA
augustus-D18g-s892245.g596306	2.64318	AT5G52100.1 Dihydrodipicolinate reductase, bacterial/plant	NA	NA	NA	NA
augustus-D18g-s618320.g523806	2.6379	NA	NA	NA	NA	NA
augustus-D18g-s420897.g403507	2.63707	NA	NA	NA	NA	NA
augustus-D18g-s43158.g58356	2.63707	NA	NA	NA	NA	NA
augustus-D18g-s775003.g569802	2.6366	AT1G32400.1 tobamovirus multiplication 2A	GRMZM2G049422_P01	LOC_Os08g18044.2 tetraspanin family protein, putative, expressed	Sobic.001G291100.1.p	Solyc08g077220.2.1 Tetraspanin family protein IPR018499 Tetraspanin
augustus-D18g-s924270.g600385	2.62567	AT2G30520.1 Phototropic-responsive NPH3 family protein	NA	NA	NA	Solyc07g043130.2.1 Os12g0117400 protein (Fragment) IPR004249 NPH3
augustus-D18g-s163434.g185796	2.62427	NA	NA	NA	NA	NA
augustus-D18g-s46482.g62952	2.6209	NA	NA	NA	NA	NA
augustus-D18g-s35332.g45174	2.61891	NA	NA	NA	NA	NA
augustus-D18g-s164973.g187844	2.61654	NA	NA	NA	NA	NA
augustus-D18g-s346946.g340475	2.61504	NA	NA	NA	NA	NA
augustus-D18g-s582733.g509220	2.61384	NA	NA	NA	NA	NA
augustus-D18g-s536557.g478917	2.6078	NA	NA	NA	NA	NA
augustus-D18g-s685185.g550385	2.60721	NA	NA	NA	NA	NA
augustus-D18g-s123039.g149271	2.59553	AT5G33406.1 hAT dimerisation domain-containing protein / transposase-related	NA	NA	NA	Solyc08g014160.2.1 HAT family dimerisation domain containing protein IPR007021 Protein of unknown function DUF659 | Solyc06g036530.1.1 HAT family di
augustus-D18g-s331467.g327927	2.58707	NA	NA	NA	NA	NA
augustus-D18g-s265300.g275029	2.58309	NA	NA	NA	NA	NA
augustus-D18g-s254200.g263828	2.58093	NA	NA	NA	NA	NA
augustus-D18g-s130964.g157671	2.55012	NA	NA	NA	NA	NA
augustus-D18g-s227961.g234425	2.54581	NA	NA	NA	NA	NA
augustus-D18g-s966818.g611799	2.54516	NA	NA	NA	NA	NA
augustus-D18g-s143561.g171113	2.54022	AT5G62050.1 homolog of yeast oxidase assembly 1 (OXA1) | AT2G46470.1 inner membrane protein OXA1-like	NA	NA	NA	Solyc08g008320.2.1 Inner membrane protein oxaA IPR001708 Membrane insertion protein, OxaA_YidC | Solyc08g082290.2.1 Inner membrane protein oxa1-1 mi
augustus-D18g-s469170.g433905	2.53861	NA	NA	NA	NA	NA
augustus-D18g-s485507.g443879	2.52864	NA	NA	NA	NA	NA
augustus-D18g-s20461.g26323	2.52837	AT1G70130.1 Concanavalin A-like lectin protein kinase family protein | AT4G29050.1 Concanavalin A-like lectin protein kinase family protein	NA	NA	NA	NA
augustus-D18g-s239233.g249260	2.52837	NA	NA	NA	NA	NA
augustus-D18g-s13814.g21269	2.52837	NA	NA	NA	NA	NA
augustus-D18g-s749406.g562011	2.52837	NA	NA	NA	NA	NA
augustus-D18g-s534564.g477155	2.52837	NA	NA	NA	NA	NA
augustus-D18g-s435297.g408341	2.51693	NA	NA	NA	NA	NA
augustus-D18g-s885123.g593494	2.51424	NA	NA	NA	NA	NA
augustus-D18g-s171645.g193515	2.51203	NA	NA	NA	NA	NA
augustus-D18g-s584191.g510365	2.5102	NA	NA	NA	NA	NA
augustus-D18g-s50818.g69475	2.5102	NA	NA	NA	NA	NA
augustus-D18g-s31872.g41299	2.50142	NA	NA	NA	NA	NA
augustus-D18g-s829726.g579696	2.49773	NA	NA	NA	NA	NA
augustus-D18g-s51840.g70945	2.49661	NA	NA	NA	NA	NA
augustus-D18g-s378738.g371867	2.49479	NA	NA	NA	NA	NA
augustus-D18g-s253440.g263070	2.49211	NA	NA	NA	NA	NA
augustus-D18g-s601601.g518484	2.48992	NA	NA	NA	NA	NA
augustus-D18g-s251423.g261110	2.48156	AT5G51220.1 ubiquinol-cytochrome C chaperone family protein	NA	LOC_Os07g30790.1 ubiquinol-cytochrome C chaperone family protein, putative, expressed	Sobic.002G306100.1.p	Solyc06g034100.2.1 Ubiquinol-cytochrome C chaperone family protein IPR007129 Ubiquinol-cytochrome C chaperone
augustus-D18g-s282880.g284018	2.48156	AT4G20980.1 Eukaryotic translation initiation factor 3 subunit 7 (eIF-3) | AT5G44320.1 Eukaryotic translation initiation factor 3 subunit 7 (eIF-3)	GRMZM2G422651_P01 | GRMZM2G102779_P01	LOC_Os05g49150.1 eukaryotic translation initiation factor 3 subunit D, putative, expressed	Sobic.003G247900.1.p | Sobic.009G234400.1.p	Solyc02g078120.1.1 Eukaryotic translation initiation factor 3 subunit 7 IPR007783 Eukaryotic translation initiation factor 3, subunit 7
augustus-D18g-s102292.g132855	2.47291	NA	NA	NA	NA	NA
augustus-D18g-s515087.g461900	2.46761	NA	NA	NA	NA	NA
augustus-D18g-s110962.g141119	2.46734	NA	NA	NA	NA	NA
augustus-D18g-s518926.g464395	2.46217	NA	NA	NA	NA	NA
augustus-D18g-s41309.g55201	2.46129	NA	NA	NA	NA	NA
augustus-D18g-s811670.g576154	2.46	NA	NA	NA	NA	NA
augustus-D18g-s632829.g535130	2.44628	NA	NA	NA	NA	NA
augustus-D18g-s267718.g276333	2.4432	AT1G50410.1 SNF2 domain-containing protein / helicase domain-containing protein / zinc finger protein-related | AT3G20010.1 SNF2 domain-containing pro	GRMZM2G449355_P02 | GRMZM2G324781_P01 | GRMZM5G829297_P01	LOC_Os08g08220.2 EDA16, putative, expressed | LOC_Os08g08220.1 EDA16, putative, expressed | LOC_Os01g57110.2 SNF2 family N-terminal domain containing	Sobic.007G063000.1.p | Sobic.003G316500.1.p | Sobic.006G225900.1.p | Sobic.006G225700.1.p	Solyc02g050280.2.1 Chromodomain-helicase-DNA-binding protein 3 IPR000330 SNF2-related | Solyc03g006570.2.1 DNA repair protein RAD5 IPR000330 SNF2-
augustus-D18g-s511053.g458273	2.44259	NA	NA	NA	NA	NA
augustus-D18g-s461836.g428923	2.43914	NA	NA	NA	NA	NA
augustus-D18g-s629232.g533107	2.43611	NA	NA	NA	NA	NA
augustus-D18g-s572185.g498041	2.43288	NA	NA	NA	NA	NA
augustus-D18g-s3031.g4686	2.42972	NA	NA	NA	NA	NA
augustus-D18g-s216751.g222147	2.41868	NA	NA	NA	NA	NA
augustus-D18g-s358928.g351976	2.41868	NA	NA	NA	NA	NA
augustus-D18g-s221581.g225709	2.41748	NA	NA	NA	NA	NA
augustus-D18g-s535197.g477752	2.40362	NA	NA	NA	NA	NA
augustus-D18g-s454578.g422319	2.40346	NA	NA	NA	NA	Solyc11g020250.1.1 HAT dimerisation domain-containing protein-like IPR007021 Protein of unknown function DUF659 | Solyc06g036530.1.1 HAT family dime
augustus-D18g-s25324.g33409	2.40346	NA	NA	NA	NA	NA
augustus-D18g-s809836.g575798	2.39941	NA	NA	LOC_Os01g05370.1 retrotransposon protein, putative, unclassified, expressed | LOC_Os04g21100.1 retrotransposon protein, putative, unclassified, expres	Sobic.004G143500.1.p	NA
augustus-D18g-s288500.g290014	2.39538	NA	NA	NA	NA	NA
augustus-D18g-s572182.g498039	2.39538	NA	NA	NA	NA	NA
augustus-D18g-s913319.g599814	2.39508	NA	NA	NA	NA	NA
augustus-D18g-s129888.g156541	2.39088	NA	NA	NA	NA	NA
augustus-D18g-s399887.g389827	2.39088	NA	NA	NA	NA	NA
augustus-D18g-s810780.g576035	2.38844	NA	NA	NA	NA	NA
augustus-D18g-s856962.g586332	2.38844	NA	NA	NA	NA	NA
augustus-D18g-s406702.g394488	2.38559	NA	NA	NA	NA	Solyc02g069260.2.1 ARGONAUTE 1 IPR003165 Stem cell self-renewal protein Piwi | Solyc02g069270.2.1 ARGONAUTE 1 IPR003165 Stem cell self-renewal pro
augustus-D18g-s321706.g319277	2.38359	AT3G14205.1 Phosphoinositide phosphatase family protein | AT3G43220.1 Phosphoinositide phosphatase family protein | AT5G20840.1 Phosphoinositide phosp	GRMZM2G097434_P02 | GRMZM5G860976_P02 | GRMZM2G085530_P01 | GRMZM5G885644_P01 | GRMZM5G871143_P02	LOC_Os03g08430.2 SAC domain containing protein, putative, expressed | LOC_Os03g08430.1 SAC domain containing protein, putative, expressed | LOC_Os08g0	Sobic.001G481900.1.p | Sobic.010G072400.1.p | Sobic.004G321100.1.p | Sobic.007G008900.1.p	Solyc03g123520.2.1 Polyphosphoinositide phosphatase IPR002013 Synaptojanin, N-terminal | Solyc07g017430.2.1 Polyphosphoinositide phosphatase IPR002
augustus-D18g-s164020.g186659	2.38251	NA	NA	LOC_Os03g16530.1 retrotransposon protein, putative, unclassified, expressed | LOC_Os09g04260.1 retrotransposon protein, putative, unclassified, expres	NA	NA
augustus-D18g-s325878.g322981	2.37747	NA	NA	NA	NA	NA
augustus-D18g-s75992.g100769	2.37556	NA	NA	NA	NA	NA
augustus-D18g-s768408.g568137	2.37292	NA	NA	NA	NA	NA
augustus-D18g-s28355.g37781	2.3655	NA	NA	NA	NA	NA
augustus-D18g-s628313.g532246	2.35475	AT5G13610.1 Protein of unknown function (DUF155) | AT1G69380.1 Protein of unknown function (DUF155)	GRMZM2G076962_P02	LOC_Os07g49410.1 uncharacterized ACR, YagE family COG1723 containing protein, expressed | LOC_Os07g49410.2 uncharacterized ACR, YagE family COG1723 co	Sobic.002G431300.1.p | Sobic.003G305900.1.p	Solyc04g049850.2.1 Uncharacterized conserved protein IPR003734 Protein of unknown function DUF155 | Solyc05g012690.2.1 Sporulation protein RMD1 IPR
augustus-D18g-s406938.g394707	2.34585	NA	NA	NA	NA	NA
augustus-D18g-s346598.g340059	2.34316	NA	NA	NA	NA	NA
augustus-D18g-s323688.g321081	2.33975	NA	NA	NA	NA	NA
augustus-D18g-s633889.g535488	2.33457	NA	NA	NA	NA	NA
augustus-D18g-s138529.g166103	2.33435	NA	NA	LOC_Os08g26300.1 retrotransposon protein, putative, unclassified, expressed | LOC_Os10g26830.1 retrotransposon protein, putative, unclassified, expres	NA	Solyc03g062850.1.1 Transposon Ty1-PL Gag-Pol polyprotein IPR013103 Reverse transcriptase, RNA-dependent DNA polymerase
augustus-D18g-s91890.g119726	2.33435	NA	NA	NA	NA	NA
augustus-D18g-s341666.g335846	2.33217	NA	NA	NA	NA	NA
augustus-D18g-s408339.g395908	2.33217	NA	NA	NA	NA	NA
augustus-D18g-s46211.g62517	2.33217	NA	NA	NA	NA	NA
augustus-D18g-s11653.g18541	2.33123	NA	NA	NA	NA	NA
augustus-D18g-s154944.g180647	2.33032	AT5G50110.1 S-adenosyl-L-methionine-dependent methyltransferases superfamily protein	NA	NA	Sobic.010G099300.1.p	Solyc03g113860.1.1 Ribosomal RNA small subunit methyltransferase G IPR003682 Glucose inhibited division protein
augustus-D18g-s978979.g614911	2.33032	NA	NA	NA	NA	NA
augustus-D18g-s151351.g176256	2.33032	NA	NA	NA	NA	NA
augustus-D18g-s498571.g451139	2.3234	NA	NA	NA	NA	NA
augustus-D18g-s51187.g70028	2.31992	NA	NA	NA	NA	NA
augustus-D18g-s626883.g530878	2.31883	NA	NA	NA	NA	NA
augustus-D18g-s21903.g27965	2.29555	NA	NA	NA	NA	NA
augustus-D18g-s304593.g305787	2.29405	NA	NA	NA	NA	NA
augustus-D18g-s466834.g432340	2.29093	NA	NA	NA	NA	NA
augustus-D18g-s56327.g76499	2.28786	NA	NA	NA	NA	NA
augustus-D18g-s301463.g303216	2.28337	NA	NA	NA	NA	NA
augustus-D18g-s153464.g179068	2.28024	NA	NA	NA	NA	NA
augustus-D18g-s60413.g81398	2.27835	NA	NA	NA	NA	NA
augustus-D18g-s399396.g389503	2.27707	NA	NA	NA	NA	NA
augustus-D18g-s411055.g398138	2.27616	NA	NA	NA	NA	NA
augustus-D18g-s41696.g55887	2.27616	NA	NA	LOC_Os08g31150.1 retrotransposon protein, putative, unclassified, expressed	NA	NA
augustus-D18g-s618342.g523828	2.27573	NA	NA	NA	NA	NA
augustus-D18g-s65556.g86943	2.27362	NA	NA	NA	NA	NA
augustus-D18g-s399420.g389523	2.27352	NA	NA	NA	NA	NA
augustus-D18g-s42712.g57640	2.27204	NA	NA	NA	NA	NA
augustus-D18g-s2875.g4420	2.27063	NA	NA	NA	NA	NA
augustus-D18g-s398250.g388791	2.25792	NA	NA	LOC_Os01g66050.1 wound-responsive family protein, putative, expressed	NA	Solyc11g005130.1.1 Wound-responsive family protein
augustus-D18g-s388086.g379090	2.25317	AT4G03430.1 pre-mRNA splicing factor-related	GRMZM2G049902_P01 | GRMZM2G401561_P01	LOC_Os10g35550.1 pre-mRNA-processing factor 6, putative, expressed | LOC_Os01g15860.1 pre-mRNA-processing factor 6, putative, expressed	Sobic.008G112800.1.p	Solyc07g054200.2.1 Pre-mrna splicing factor IPR010491 PRP1 splicing factor, N-terminal
augustus-D18g-s270062.g278456	2.24876	NA	NA	NA	NA	NA
augustus-D18g-s925677.g601375	2.24525	NA	NA	NA	NA	NA
augustus-D18g-s269593.g278161	2.2442	AT4G39110.1 Malectin/receptor-like protein kinase family protein | AT2G21480.1 Malectin/receptor-like protein kinase family protein | AT5G54380.1 prot	NA	LOC_Os06g22810.1 TKL_IRAK_CrRLK1L-1.14 - The CrRLK1L-1 subfamily has homology to the CrRLK1L homolog, expressed | LOC_Os06g03610.1 TKL_IRAK_CrRLK1L-1.	NA	Solyc02g089090.2.1 Pto-like, Serine_threonine kinase protein, resistance protein
augustus-D18g-s451759.g419822	2.2442	NA	NA	NA	NA	NA
augustus-D18g-s357818.g350707	2.24019	NA	NA	NA	NA	NA
augustus-D18g-s754183.g563327	2.23157	NA	NA	NA	NA	NA
augustus-D18g-s181687.g198671	2.22722	NA	NA	NA	NA	NA
augustus-D18g-s835260.g581258	2.22208	NA	NA	NA	NA	NA
augustus-D18g-s327683.g324628	2.2199	NA	NA	NA	NA	NA
augustus-D18g-s140345.g168111	2.2199	NA	NA	NA	NA	NA
augustus-D18g-s802173.g574624	2.2199	NA	NA	NA	NA	NA
augustus-D18g-s139855.g167702	2.2199	NA	NA	NA	NA	NA
augustus-D18g-s772594.g568911	2.21977	NA	NA	NA	NA	NA
augustus-D18g-s50816.g69471	2.2126	NA	NA	NA	NA	NA
augustus-D18g-s567988.g494481	2.2126	NA	NA	NA	NA	NA
augustus-D18g-s377211.g370285	2.20256	NA	NA	NA	NA	Solyc03g115130.2.1 Pol polyprotein
augustus-D18g-s193489.g203439	2.19748	NA	NA	NA	NA	NA
augustus-D18g-s584331.g510469	2.19629	NA	NA	NA	NA	NA
augustus-D18g-s261935.g271410	2.19021	NA	NA	NA	NA	NA
augustus-D18g-s632349.g534934	2.1872	NA	NA	NA	NA	NA
augustus-D18g-s74522.g99068	2.1872	NA	NA	NA	NA	NA
augustus-D18g-s50046.g68409	2.1812	NA	NA	NA	NA	NA
augustus-D18g-s941463.g607373	2.17485	AT3G20860.1 NIMA-related kinase 5 | AT3G44200.1 NIMA (never in mitosis, gene A)-related 6 | AT3G63280.1 NIMA-related kinase 4 | AT1G54510.1 NIMA-relat	GRMZM2G172900_P01 | GRMZM2G074262_P01 | GRMZM2G137118_P02 | GRMZM2G052650_P01 | GRMZM5G826465_P01 | GRMZM2G456059_P01 | GRMZM2G390345_P01	LOC_Os02g37830.1 protein kinase domain containing protein, expressed | LOC_Os01g64490.1 protein kinase domain containing protein, expressed | LOC_Os05	Sobic.003G366300.1.p | Sobic.004G198000.1.p | Sobic.009G153800.1.p | Sobic.008G159900.1.p | Sobic.001G160000.1.p | Sobic.002G051000.1.p	Solyc03g059250.2.1 Serine_threonine kinase IPR002290 Serine_threonine protein kinase | Solyc11g071980.1.1 Serine_threonine kinase IPR002290 Serine
augustus-D18g-s301106.g302892	2.17485	NA	NA	NA	NA	NA
augustus-D18g-s204798.g212411	2.172	NA	NA	NA	NA	NA
augustus-D18g-s375889.g368866	2.172	NA	NA	NA	NA	NA
augustus-D18g-s132135.g159024	2.16806	AT1G20270.1 2-oxoglutarate (2OG) and Fe(II)-dependent oxygenase superfamily protein | AT5G66060.1 2-oxoglutarate (2OG) and Fe(II)-dependent oxygenase	GRMZM2G145061_P04 | GRMZM2G025867_P01 | GRMZM5G855891_P01 | GRMZM5G843555_P04 | GRMZM2G459063_P02 | GRMZM2G054224_P01 | GRMZM2G028004_P05	LOC_Os02g58070.1 oxidoreductase, putative, expressed | LOC_Os10g35470.1 oxidoreductase, putative, expressed | LOC_Os03g58890.2 oxidoreductase, putativ	Sobic.004G353500.1.p | Sobic.001G205900.1.p | Sobic.008G115800.1.p | Sobic.009G178400.1.p | Sobic.001G050900.1.p | Sobic.002G068600.1.p | Sobic.006G03	Solyc04g081930.2.1 Prolyl 4-hydroxylase alpha-2 subunit IPR006620 Prolyl 4-hydroxylase, alpha subunit | Solyc03g033320.2.1 Prolyl 4-hydroxylase alph
augustus-D18g-s40965.g54555	2.16514	NA	NA	NA	NA	Solyc03g115130.2.1 Pol polyprotein | Solyc10g045000.1.1 Pol polyprotein IPR001584 Integrase, catalytic core
augustus-D18g-s413439.g399990	2.16451	NA	NA	NA	NA	NA
augustus-D18g-s790613.g571955	2.1633	AT1G31280.1 Argonaute family protein | AT1G31290.1 ARGONAUTE 3 | AT1G69440.1 Argonaute family protein	GRMZM2G007791_P01 | GRMZM2G354867_P01 | GRMZM5G892991_P01	LOC_Os04g52540.1 retrotransposon protein, putative, unclassified, expressed | LOC_Os04g52550.1 PAZ domain-containing protein, putative, expressed | LO	Sobic.006G215000.1.p | Sobic.001G331800.1.p	Solyc02g069260.2.1 ARGONAUTE 1 IPR003165 Stem cell self-renewal protein Piwi | Solyc02g069270.2.1 ARGONAUTE 1 IPR003165 Stem cell self-renewal pro
augustus-D18g-s49323.g67465	2.16317	NA	NA	NA	NA	NA
augustus-D18g-s773134.g569278	2.15733	NA	NA	NA	NA	NA
augustus-D18g-s972914.g613979	2.15234	NA	NA	NA	NA	NA
augustus-D18g-s524512.g470317	2.1507	NA	NA	LOC_Os11g01970.1 retrotransposon protein, putative, unclassified, expressed	NA	NA
augustus-D18g-s404131.g392149	2.14887	AT4G24840.1 FUNCTIONS IN: molecular_function unknown; INVOLVED IN: protein transport, Golgi organization; LOCATED IN: vacuole; EXPRESSED IN: 23 plant	NA	NA	NA	Solyc08g006660.1.1 Conserved oligomeric Golgi complex subunit 2 IPR009316 COG complex component, COG2
augustus-D18g-s402085.g390911	2.14887	NA	NA	NA	NA	NA
augustus-D18g-s127802.g154255	2.142	NA	NA	NA	NA	NA
augustus-D18g-s322570.g320041	2.14055	NA	NA	NA	NA	NA
augustus-D18g-s291606.g293392	2.13988	NA	NA	NA	NA	NA
augustus-D18g-s411810.g398761	2.13548	NA	NA	NA	NA	NA
augustus-D18g-s573745.g500148	2.13206	AT5G40810.1 Cytochrome C1 family | AT3G27240.1 Cytochrome C1 family	GRMZM2G158479_P03 | GRMZM2G032367_P01	LOC_Os01g70960.2 cytochrome c1-1, heme protein, mitochondrial precursor, putative, expressed | LOC_Os01g70960.1 cytochrome c1-1, heme protein, mitocho	Sobic.007G171500.1.p	Solyc12g042920.1.1 Cytochrome c1 IPR002326 Cytochrome c1 | Solyc06g067920.2.1 Cytochrome c1 IPR002326 Cytochrome c1 | Solyc02g093900.2.1 Cytochrom
augustus-D18g-s572167.g498023	2.129	NA	NA	NA	NA	NA
augustus-D18g-s39840.g52506	2.12631	NA	NA	NA	NA	NA
augustus-D18g-s917201.g600040	2.12603	NA	NA	NA	NA	NA
augustus-D18g-s130438.g157078	2.12163	NA	NA	NA	NA	NA
augustus-D18g-s250605.g260295	2.11573	NA	NA	NA	NA	NA
augustus-D18g-s391511.g382198	2.11547	NA	NA	NA	NA	NA
augustus-D18g-s600009.g518270	2.11531	NA	NA	NA	NA	NA
augustus-D18g-s21941.g28036	2.11531	NA	NA	NA	NA	NA
augustus-D18g-s518399.g463866	2.11504	NA	NA	NA	NA	Solyc03g115130.2.1 Pol polyprotein | Solyc08g043150.1.1 Pol polyprotein | Solyc10g036800.1.1 Polyprotein
augustus-D18g-s251608.g261294	2.11495	NA	NA	NA	NA	NA
augustus-D18g-s636035.g535994	2.11482	NA	NA	NA	NA	Solyc11g020250.1.1 HAT dimerisation domain-containing protein-like IPR007021 Protein of unknown function DUF659 | Solyc11g042510.1.1 HAT dimerisatio
augustus-D18g-s379862.g372864	2.10887	NA	NA	LOC_Os08g31150.1 retrotransposon protein, putative, unclassified, expressed | LOC_Os10g01020.1 retrotransposon protein, putative, unclassified, expres	NA	NA
augustus-D18g-s205789.g213616	2.10809	AT3G10920.1 manganese superoxide dismutase 1 | AT3G56350.1 Iron/manganese superoxide dismutase family protein	GRMZM2G124455_P01 | GRMZM2G059991_P01	LOC_Os05g25850.1 superoxide dismutase, mitochondrial precursor, putative, expressed | LOC_Os05g25850.2 superoxide dismutase, mitochondrial precursor,	Sobic.009G093200.1.p	Solyc06g049080.2.1 Superoxide dismutase IPR001189 Manganese_iron superoxide dismutase
augustus-D18g-s175258.g195101	2.10707	NA	NA	NA	NA	NA
augustus-D18g-s587474.g512340	2.10596	AT1G79750.1 NADP-malic enzyme 4 | AT5G11670.1 NADP-malic enzyme 2 | AT5G25880.1 NADP-malic enzyme 3 | AT2G19900.1 NADP-malic enzyme 1	GRMZM2G404237_P01 | GRMZM5G886257_P01 | GRMZM2G159724_P03 | GRMZM2G122479_P03 | GRMZM2G118770_P01 | GRMZM2G085019_P01 | GRMZM2G461332_P01	LOC_Os01g09320.1 NADP-dependent malic enzyme, chloroplast precursor, putative, expressed | LOC_Os05g09440.1 NADP-dependent malic enzyme, chloroplast p	Sobic.009G069600.1.p | Sobic.003G036000.1.p | Sobic.003G292400.1.p | Sobic.009G108700.1.p | Sobic.003G280900.1.p | Sobic.003G036200.1.p	Solyc08g066360.2.1 Malic enzyme IPR012302 Malic enzyme, NAD-binding | Solyc03g120990.2.1 Malic enzyme IPR012302 Malic enzyme, NAD-binding | Solyc1
augustus-D18g-s479028.g439403	2.10032	NA	NA	NA	NA	NA
augustus-D18g-s323891.g321281	2.095	NA	NA	NA	NA	Solyc10g005100.2.1 Salt stress root protein RS1 IPR008469 DREPP plasma membrane polypeptide
augustus-D18g-s574981.g501597	2.08983	NA	NA	NA	NA	NA
augustus-D18g-s773134.g569277	2.08983	NA	NA	NA	NA	NA
augustus-D18g-s186073.g200592	2.08243	NA	NA	NA	NA	NA
augustus-D18g-s233594.g242114	2.07485	NA	NA	NA	NA	NA
augustus-D18g-s849821.g585311	2.06988	NA	NA	NA	NA	NA
augustus-D18g-s388959.g379642	2.06795	NA	NA	NA	NA	NA
augustus-D18g-s859262.g586644	2.06771	NA	NA	NA	NA	NA
augustus-D18g-s534517.g477095	2.06625	NA	NA	NA	NA	NA
augustus-D18g-s96413.g125424	2.05621	NA	NA	NA	NA	NA
augustus-D18g-s10431.g16875	2.05494	AT5G59870.1 histone H2A 6 | AT5G27670.1 histone H2A 7 | AT5G02560.2 histone H2A 12 | AT1G51060.1 histone H2A 10 | AT5G54640.1 Histone superfamily prot	GRMZM2G367842_P01 | GRMZM2G109448_P01 | GRMZM2G047813_P01 | GRMZM2G448458_P01 | GRMZM2G003306_P01 | GRMZM2G130746_P02 | GRMZM2G305046_P02 | GRMZM2G028	LOC_Os05g02300.1 Core histone H2A/H2B/H3/H4 domain containing protein, putative, expressed | LOC_Os03g17100.1 Core histone H2A/H2B/H3/H4 domain contai	Sobic.001G416800.1.p | Sobic.001G416900.1.p | Sobic.002G276000.1.p | Sobic.001G009700.1.p | Sobic.002G059200.1.p | Sobic.009G015900.1.p | Sobic.009G16	Solyc01g099410.2.1 Histone H2A IPR002119 Histone H2A | Solyc11g073250.1.1 Histone H2A IPR002119 Histone H2A | Solyc11g073260.1.1 Histone H2A IPR0
augustus-D18g-s933802.g603568	2.05335	NA	NA	NA	NA	NA
augustus-D18g-s411055.g398139	2.05335	NA	NA	NA	NA	NA
augustus-D18g-s315924.g314315	2.04649	NA	NA	NA	NA	NA
augustus-D18g-s246629.g255961	2.04166	AT3G49290.1 ABL interactor-like protein 2 | AT5G24310.1 ABL interactor-like protein 3	NA	NA	NA	Solyc03g083030.2.1 Protein ABIL1
augustus-D18g-s511717.g458928	2.04166	NA	NA	NA	NA	NA
augustus-D18g-s101798.g132301	2.04122	NA	NA	NA	NA	NA
augustus-D18g-s275508.g281241	2.04018	AT2G31320.1 poly(ADP-ribose) polymerase 2	GRMZM5G831712_P02	LOC_Os07g23110.1 poly synthetase 1, putative, expressed	Sobic.002G116300.1.p	Solyc03g117970.2.1 Novel protein similar to vertebrate ADP-ribosyltransferase (NAD+ poly (ADP-ribose) polymerase) (ADPRT) IPR008288 NAD+ ADP-ribosyl
augustus-D18g-s32614.g42160	2.04018	NA	NA	NA	NA	NA
augustus-D18g-s914035.g599880	2.03965	NA	NA	LOC_Os03g36790.3 tobamovirus multiplication protein, putative, expressed	NA	Solyc02g080370.2.1 Tobamovirus multiplication protein (Fragment) IPR009457 Protein of unknown function DUF1084
augustus-D18g-s575227.g501855	2.03894	NA	NA	NA	NA	Solyc03g115130.2.1 Pol polyprotein | Solyc00g010540.1.1 Pol polyprotein | Solyc08g043150.1.1 Pol polyprotein | Solyc00g007230.1.1 Pol polyprotein | So
augustus-D18g-s938851.g605821	2.03894	NA	NA	NA	NA	NA
augustus-D18g-s566647.g493481	2.03894	NA	NA	LOC_Os06g11460.1 retrotransposon protein, putative, unclassified, expressed	NA	NA
augustus-D18g-s799320.g574148	2.03894	NA	NA	NA	NA	NA
augustus-D18g-s1054507.g619106	2.03799	NA	NA	NA	NA	NA
augustus-D18g-s170401.g192745	2.0366	NA	NA	NA	NA	NA
augustus-D18g-s570467.g496704	2.0366	NA	NA	NA	NA	NA
augustus-D18g-s845732.g584309	2.03555	NA	NA	NA	NA	NA
augustus-D18g-s929769.g602087	2.03423	NA	NA	NA	NA	NA
augustus-D18g-s39302.g51511	2.02558	NA	NA	NA	NA	NA
augustus-D18g-s57275.g77401	2.02279	NA	NA	NA	NA	NA
augustus-D18g-s532128.g474825	2.02001	AT2G41680.1 NADPH-dependent thioredoxin reductase C	GRMZM2G136522_P01 | GRMZM5G841142_P02	LOC_Os07g46410.1 bifunctional thioredoxin reductase/thioredoxin, putative, expressed	Sobic.002G401800.1.p | Sobic.004G262300.1.p | Sobic.010G135000.1.p	Solyc10g080080.1.1 Thioredoxin reductase IPR005982 Thioredoxin reductase | Solyc04g016010.2.1 Thioredoxin reductase IPR000103 Pyridine nucleotide-
augustus-D18g-s44204.g59946	2.01622	NA	NA	NA	NA	NA
augustus-D18g-s576646.g503220	2.01328	NA	NA	NA	NA	NA
augustus-D18g-s936538.g605099	2.01047	NA	NA	NA	NA	NA
augustus-D18g-s151151.g176024	2.01047	NA	NA	NA	NA	NA
augustus-D18g-s271183.g279365	2.00922	NA	NA	NA	NA	NA
augustus-D18g-s576607.g503179	2.00907	NA	NA	NA	NA	NA
augustus-D18g-s1049623.g618918	2.00553	NA	NA	NA	NA	NA
augustus-D18g-s184555.g199865	2.00457	NA	NA	NA	NA	NA
augustus-D18g-s621164.g526114	2.00366	NA	NA	NA	NA	NA
augustus-D18g-s217704.g222604	1.99754	NA	NA	NA	NA	NA
augustus-D18g-s542728.g483050	1.99616	NA	NA	NA	NA	NA
augustus-D18g-s698475.g552900	1.98924	NA	NA	NA	NA	NA
augustus-D18g-s47054.g63904	1.98452	NA	NA	NA	NA	Solyc03g062850.1.1 Transposon Ty1-PL Gag-Pol polyprotein IPR013103 Reverse transcriptase, RNA-dependent DNA polymerase
augustus-D18g-s3031.g4687	1.98438	NA	NA	NA	NA	NA
augustus-D18g-s689420.g551557	1.98417	NA	NA	NA	NA	NA
augustus-D18g-s990.g1376	1.98417	NA	NA	NA	NA	NA
augustus-D18g-s130191.g156856	1.98417	NA	NA	NA	NA	NA
augustus-D18g-s589046.g513226	1.98383	NA	NA	NA	NA	NA
augustus-D18g-s25854.g34208	1.98383	NA	NA	NA	NA	NA
augustus-D18g-s130246.g156890	1.98383	NA	NA	NA	NA	NA
augustus-D18g-s744658.g561032	1.98383	NA	NA	NA	NA	NA
augustus-D18g-s255689.g265612	1.97663	NA	NA	NA	NA	NA
augustus-D18g-s235784.g245145	1.97651	NA	NA	NA	NA	NA
augustus-D18g-s63041.g84167	1.97412	NA	NA	NA	NA	NA
augustus-D18g-s156257.g181691	1.97385	NA	NA	NA	NA	NA
augustus-D18g-s404120.g392139	1.97255	NA	NA	NA	NA	NA
augustus-D18g-s468962.g433772	1.97255	NA	NA	NA	NA	NA
augustus-D18g-s293469.g295560	1.97007	AT1G76690.1 12-oxophytodienoate reductase 2 | AT1G76680.2 12-oxophytodienoate reductase 1 | AT1G09400.1 FMN-linked oxidoreductases superfamily protein	GRMZM2G087192_P01 | GRMZM2G106303_P01 | GRMZM2G000236_P01 | GRMZM2G068947_P01 | GRMZM2G156712_P01	LOC_Os06g11240.1 12-oxophytodienoate reductase, putative, expressed | LOC_Os02g35310.1 12-oxophytodienoate reductase, putative, expressed | LOC_Os06g1	Sobic.006G091800.1.p | Sobic.006G091700.1.p | Sobic.010G084600.1.p | Sobic.010G084700.1.p | Sobic.006G091600.1.p | Sobic.004G180500.1.p | Sobic.010G08	Solyc10g086220.1.1 Flavin oxidoreductase_NADH oxidase IPR001155 NADH:flavin oxidoreductase_NADH oxidase, N-terminal | Solyc11g032130.1.1 NADPH dehyd
augustus-D18g-s1023538.g617363	1.97007	NA	NA	NA	NA	NA
augustus-D18g-s22067.g28274	1.97007	NA	NA	NA	NA	NA
augustus-D18g-s135758.g162907	1.96688	NA	NA	NA	NA	NA
augustus-D18g-s562367.g490769	1.96627	NA	NA	NA	NA	NA
augustus-D18g-s527474.g472736	1.96627	NA	NA	LOC_Os11g07650.1 retrotransposon protein, putative, unclassified, expressed | LOC_Os09g13780.1 retrotransposon protein, putative, unclassified, expres	NA	NA
augustus-D18g-s961798.g611260	1.96342	NA	NA	NA	NA	NA
augustus-D18g-s12536.g19708	1.96004	NA	NA	NA	NA	NA
augustus-D18g-s591878.g515443	1.96004	NA	NA	NA	NA	NA
augustus-D18g-s51309.g70201	1.95979	NA	NA	NA	NA	NA
augustus-D18g-s1048578.g618872	1.95967	NA	NA	NA	NA	NA
augustus-D18g-s8279.g13789	1.95436	NA	NA	NA	NA	NA
augustus-D18g-s775018.g569803	1.95237	NA	NA	NA	NA	NA
augustus-D18g-s40329.g53410	1.95237	NA	NA	NA	NA	NA
augustus-D18g-s799136.g574083	1.94627	NA	NA	NA	NA	NA
augustus-D18g-s425425.g405865	1.94547	NA	NA	NA	NA	NA
augustus-D18g-s517385.g463198	1.94519	NA	NA	NA	NA	NA
augustus-D18g-s255227.g265080	1.94355	AT3G61150.1 homeodomain GLABROUS 1 | AT4G00730.1 Homeobox-leucine zipper family protein / lipid-binding START domain-containing protein	NA	NA	NA	Solyc01g091630.2.1 Homeobox-leucine zipper protein ATHB-9 IPR002913 Lipid-binding START
augustus-D18g-s682321.g549607	1.94128	AT3G06810.1 acyl-CoA dehydrogenase-related	GRMZM2G001297_P01	LOC_Os07g47820.2 acyl-CoA dehydrogenase family member 10, putative, expressed | LOC_Os07g47820.1 acyl-CoA dehydrogenase family member 10, putative, ex	Sobic.002G415900.1.p	Solyc05g054370.2.1 Acyl-CoA dehydrogenase IPR009100 Acyl-CoA dehydrogenase_oxidase, middle and N-terminal | Solyc01g066310.2.1 Acyl-CoA dehydrogenas
augustus-D18g-s213865.g220224	1.94128	NA	NA	NA	NA	NA
augustus-D18g-s282045.g283122	1.93243	NA	NA	NA	NA	NA
augustus-D18g-s333594.g329691	1.93243	NA	NA	NA	NA	NA
augustus-D18g-s566414.g493243	1.92936	NA	NA	NA	NA	NA
augustus-D18g-s700826.g553054	1.92757	AT5G10010.1 unknown protein; FUNCTIONS IN: molecular_function unknown; INVOLVED IN: biological_process unknown; LOCATED IN: nucleolus; EXPRESSED IN: 2	GRMZM2G021219_P01 | GRMZM2G175313_P01	LOC_Os04g56590.1 ATP/GTP binding protein, putative, expressed | LOC_Os02g31960.1 ATP/GTP binding protein, putative, expressed	Sobic.001G205500.1.p | Sobic.006G129000.1.p	Solyc04g054180.2.1 Os02g0519300 protein (Fragment)
augustus-D18g-s443888.g414790	1.92757	NA	NA	NA	NA	NA
augustus-D18g-s213161.g219622	1.92757	NA	NA	LOC_Os03g44280.1 retrotransposon protein, putative, Ty1-copia subclass, expressed | LOC_Os07g03670.1 retrotransposon protein, putative, Ty1-copia subc	NA	NA
augustus-D18g-s769308.g568243	1.92375	AT2G47960.1 unknown protein; CONTAINS InterPro DOMAIN/s: Protein of unknown function DUF974 (InterPro:IPR010378); Has 285 Blast hits to 284 proteins i	GRMZM5G861997_P01	LOC_Os10g35570.1 expressed protein	Sobic.001G205100.1.p	Solyc10g008990.2.1 UPF0533 protein C5orf44 homolog IPR010378 Protein of unknown function DUF974
augustus-D18g-s438402.g411123	1.92375	NA	NA	NA	NA	NA
augustus-D18g-s263534.g273555	1.92375	NA	NA	NA	NA	NA
augustus-D18g-s974199.g614373	1.92375	NA	NA	NA	NA	NA
augustus-D18g-s469991.g434446	1.92203	NA	NA	NA	NA	NA
augustus-D18g-s852264.g586032	1.92068	NA	NA	NA	NA	NA
augustus-D18g-s54173.g74108	1.92068	NA	NA	NA	NA	NA
augustus-D18g-s285593.g286837	1.92068	NA	NA	NA	NA	NA
augustus-D18g-s258402.g268728	1.92044	NA	NA	NA	NA	NA
augustus-D18g-s179256.g197268	1.91603	NA	NA	NA	NA	NA
augustus-D18g-s40999.g54605	1.91603	NA	NA	LOC_Os05g12620.1 retrotransposon, putative, centromere-specific, expressed | LOC_Os01g23330.1 retrotransposon, putative, centromere-specific, expresse	NA	NA
augustus-D18g-s649021.g542343	1.91423	NA	NA	NA	NA	NA
augustus-D18g-s69374.g92222	1.89901	NA	NA	NA	NA	Solyc03g095850.1.1 Peptide-N4-(N-acetyl-beta-glucosaminyl)asparagine amidase A
augustus-D18g-s488854.g445532	1.89901	NA	NA	NA	NA	NA
augustus-D18g-s222075.g226452	1.89901	NA	NA	NA	NA	NA
augustus-D18g-s368497.g361995	1.89822	NA	NA	NA	NA	NA
augustus-D18g-s271043.g279251	1.89709	NA	NA	NA	NA	NA
augustus-D18g-s972861.g613970	1.89709	NA	NA	LOC_Os05g51730.1 retrotransposon protein, putative, Ty1-copia subclass, expressed | LOC_Os11g35740.1 retrotransposon protein, putative, Ty1-copia subc	NA	NA
augustus-D18g-s1034675.g618500	1.89709	NA	NA	NA	NA	NA
augustus-D18g-s410012.g397244	1.89709	NA	NA	NA	NA	NA
augustus-D18g-s388520.g379355	1.89531	NA	NA	NA	NA	NA
augustus-D18g-s455825.g423513	1.8947	AT5G62190.1 DEAD box RNA helicase (PRH75)	GRMZM2G164956_P01 | GRMZM2G149520_P02	LOC_Os09g34910.1 DEAD-box ATP-dependent RNA helicase 7, putative, expressed	Sobic.002G268100.1.p	Solyc06g035450.2.1 ATP-dependent RNA helicase IPR011545 DNA_RNA helicase, DEAD_DEAH box type, N-terminal | Solyc03g007010.2.1 ATP-dependent DEAD-box
augustus-D18g-s209194.g216940	1.89336	NA	NA	NA	NA	NA
augustus-D18g-s667622.g547482	1.8931	AT3G53750.1 actin 3 | AT2G37620.1 actin 1 | AT5G59370.1 actin 4 | AT3G46520.1 actin-12 | AT3G12110.1 actin-11 | AT5G09810.1 actin 7 | AT1G49240.1 acti	GRMZM2G152328_P01 | GRMZM2G110378_P02 | GRMZM2G104017_P02 | GRMZM2G067985_P05 | GRMZM2G006765_P02 | GRMZM2G126190_P01 | GRMZM2G053299_P01 | GRMZM2G030	LOC_Os05g01600.1 actin, putative, expressed | LOC_Os05g01600.2 actin, putative, expressed | LOC_Os03g61970.1 actin, putative, expressed | LOC_Os03g508	Sobic.001G112600.1.p | Sobic.009G006100.1.p | Sobic.005G047100.1.p | Sobic.001G022800.1.p | Sobic.008G047000.1.p | Sobic.001G197400.1.p | Sobic.003G36	Solyc04g011500.2.1 Actin 4 IPR004000 Actin_actin-like | Solyc05g054480.2.1 Actin IPR004000 Actin_actin-like | Solyc11g065990.1.1 Actin IPR004000
augustus-D18g-s134952.g162084	1.89113	NA	NA	NA	NA	NA
augustus-D18g-s525210.g471057	1.87899	NA	NA	NA	NA	NA
augustus-D18g-s543041.g483216	1.87526	NA	NA	NA	NA	NA
augustus-D18g-s729985.g557924	1.87246	NA	NA	NA	NA	NA
augustus-D18g-s610856.g521059	1.87156	AT1G50010.1 tubulin alpha-2 chain | AT1G04820.1 tubulin alpha-4 chain | AT4G14960.2 Tubulin/FtsZ family protein | AT5G19780.1 tubulin alpha-5 | AT5G19	GRMZM2G152466_P01 | GRMZM2G083243_P01 | GRMZM2G099167_P01 | AC195340.3_FGP001 | GRMZM2G153292_P05 | GRMZM2G051782_P01	LOC_Os03g51600.1 tubulin/FtsZ domain containing protein, putative, expressed | LOC_Os11g14220.1 tubulin/FtsZ domain containing protein, putative, expr	Sobic.001G107200.1.p | Sobic.001G107100.1.p | Sobic.002G350400.1.p | Sobic.001G073700.1.p | Sobic.001G453700.1.p	Solyc02g087880.2.1 Tubulin alpha-7 chain IPR002452 Alpha tubulin | Solyc04g077020.2.1 Tubulin alpha-3 chain IPR002452 Alpha tubulin | Solyc08g0068
augustus-D18g-s681510.g549229	1.87156	NA	NA	NA	NA	NA
augustus-D18g-s133840.g160857	1.87122	AT5G24430.1 Calcium-dependent protein kinase (CDPK) family protein | AT3G49370.1 Calcium-dependent protein kinase (CDPK) family protein | AT2G46700.1	GRMZM2G173928_P01 | GRMZM2G115518_P01 | GRMZM2G031893_P01 | GRMZM2G138245_P01 | GRMZM2G056612_P01 | GRMZM2G109843_P01 | GRMZM2G422576_P01 | GRMZM2G015	LOC_Os06g50030.1 CAMK_CAMK_like.30 - CAMK includes calcium/calmodulin depedent protein kinases, expressed | LOC_Os10g36710.1 CAMK_CAMK_like.40 - CAMK	Sobic.010G264400.1.p | Sobic.001G196800.1.p | Sobic.002G377300.1.p | Sobic.002G393200.1.p | Sobic.001G361300.1.p	Solyc03g082500.2.1 Calcium dependent protein kinase-like protein IPR002290 Serine_threonine protein kinase | Solyc01g096350.2.1 Calcium dependent pr
augustus-D18g-s479117.g439461	1.86982	NA	NA	NA	NA	NA
augustus-D18g-s889762.g595932	1.86902	NA	NA	LOC_Os09g20250.1 retrotransposon protein, putative, Ty1-copia subclass, expressed | LOC_Os09g38950.1 retrotransposon protein, putative, unclassified,	NA	NA
augustus-D18g-s602736.g519025	1.86902	NA	NA	NA	NA	NA
augustus-D18g-s139375.g167191	1.86902	NA	NA	NA	NA	NA
augustus-D18g-s258026.g268320	1.86902	NA	NA	NA	NA	NA
augustus-D18g-s226150.g231937	1.86703	NA	NA	NA	NA	NA
augustus-D18g-s797585.g573521	1.86625	NA	NA	NA	NA	NA
augustus-D18g-s589035.g513218	1.86458	NA	NA	NA	NA	NA
augustus-D18g-s844950.g583850	1.86325	AT5G33406.1 hAT dimerisation domain-containing protein / transposase-related	NA	NA	NA	Solyc08g014160.2.1 HAT family dimerisation domain containing protein IPR007021 Protein of unknown function DUF659 | Solyc00g147770.1.1 HAT family di
augustus-D18g-s23808.g30998	1.86051	NA	NA	NA	NA	Solyc03g078770.2.1 UDP-glucuronosyltransferase IPR002213 UDP-glucuronosyl_UDP-glucosyltransferase | Solyc05g052870.2.1 UDP-glucosyltransferase famil
augustus-D18g-s153588.g179213	1.8556	NA	NA	NA	NA	NA
augustus-D18g-s935180.g604430	1.85502	NA	NA	NA	NA	NA
augustus-D18g-s360817.g354073	1.85484	NA	NA	NA	NA	NA
augustus-D18g-s888233.g595157	1.85324	NA	NA	LOC_Os07g10080.1 retrotransposon protein, putative, Ty3-gypsy subclass, expressed | LOC_Os07g38320.1 retrotransposon protein, putative, Ty3-gypsy subc	NA	Solyc08g060910.1.1 Pol polyprotein | Solyc00g131710.1.1 Pol polyprotein IPR001584 Integrase, catalytic core | Solyc10g045000.1.1 Pol polyprotein IP
augustus-D18g-s479698.g439846	1.85306	NA	NA	NA	NA	NA
augustus-D18g-s686187.g550697	1.85149	NA	NA	NA	NA	NA
augustus-D18g-s193225.g203259	1.85149	NA	NA	NA	NA	NA
augustus-D18g-s414099.g400446	1.84742	NA	NA	NA	NA	NA
augustus-D18g-s230813.g238244	1.84742	NA	NA	NA	NA	NA
augustus-D18g-s472282.g435830	1.84722	NA	NA	NA	NA	NA
augustus-D18g-s144461.g171599	1.84381	NA	NA	NA	NA	NA
augustus-D18g-s5544.g9377	1.84195	NA	NA	NA	NA	NA
augustus-D18g-s573144.g499370	1.84195	NA	NA	NA	NA	NA
augustus-D18g-s31574.g41006	1.84195	NA	NA	NA	NA	NA
augustus-D18g-s247886.g257545	1.84195	NA	NA	NA	NA	NA
augustus-D18g-s16659.g23660	1.84195	NA	NA	NA	NA	NA
augustus-D18g-s564150.g491670	1.8405	NA	NA	NA	NA	NA
augustus-D18g-s92184.g120113	1.83979	NA	NA	NA	NA	NA
augustus-D18g-s542615.g483007	1.83728	NA	NA	NA	NA	NA
augustus-D18g-s164329.g187076	1.83618	NA	NA	NA	NA	NA
augustus-D18g-s888146.g595070	1.83529	AT3G50830.1 cold-regulated 413-plasma membrane 2 | AT4G37220.1 Cold acclimation protein WCOR413 family | AT2G15970.1 cold regulated 413 plasma membran	GRMZM2G040030_P01 | GRMZM2G052423_P01 | GRMZM2G329740_P01	LOC_Os03g55850.1 cold acclimation protein WCOR413, putative, expressed	Sobic.001G077000.1.p	Solyc01g109170.2.1 Cold acclimation protein COR413-like IPR008892 Cold acclimation WCOR413 | Solyc02g065380.2.1 Cold acclimation protein COR413-like
augustus-D18g-s362568.g356103	1.83529	NA	NA	NA	NA	NA
augustus-D18g-s242056.g251989	1.83529	NA	NA	NA	NA	NA
augustus-D18g-s205682.g213498	1.8347	AT1G76690.1 12-oxophytodienoate reductase 2 | AT1G76680.2 12-oxophytodienoate reductase 1 | AT1G09400.1 FMN-linked oxidoreductases superfamily protein	GRMZM2G087192_P01 | GRMZM2G106303_P01 | GRMZM2G000236_P01 | GRMZM2G156712_P01 | GRMZM2G068947_P01 | GRMZM2G082087_P02 | GRMZM2G148281_P01	LOC_Os06g11240.1 12-oxophytodienoate reductase, putative, expressed | LOC_Os02g35310.1 12-oxophytodienoate reductase, putative, expressed | LOC_Os06g1	Sobic.006G091800.1.p | Sobic.006G091700.1.p | Sobic.010G084600.1.p | Sobic.010G084700.1.p | Sobic.004G180500.1.p | Sobic.010G084300.1.p | Sobic.010G08	Solyc10g086220.1.1 Flavin oxidoreductase_NADH oxidase IPR001155 NADH:flavin oxidoreductase_NADH oxidase, N-terminal | Solyc11g032130.1.1 NADPH dehyd
augustus-D18g-s328040.g324944	1.834	NA	NA	NA	NA	NA
augustus-D18g-s262925.g272727	1.83106	NA	NA	NA	NA	NA
augustus-D18g-s844770.g583732	1.83106	NA	NA	NA	NA	NA
augustus-D18g-s942155.g607592	1.83106	NA	NA	NA	NA	NA
augustus-D18g-s246356.g255653	1.83106	NA	NA	NA	NA	NA
augustus-D18g-s485178.g443695	1.83085	NA	NA	NA	NA	NA
augustus-D18g-s216531.g222018	1.82749	NA	NA	NA	NA	NA
augustus-D18g-s619272.g524570	1.82656	NA	NA	NA	NA	NA
augustus-D18g-s207925.g215616	1.82634	NA	NA	NA	NA	NA
augustus-D18g-s589912.g513975	1.82492	NA	NA	NA	NA	NA
augustus-D18g-s34680.g44437	1.82411	NA	NA	NA	NA	NA
augustus-D18g-s723914.g556011	1.82411	NA	NA	NA	NA	NA
augustus-D18g-s83749.g109704	1.82411	NA	NA	NA	NA	NA
augustus-D18g-s391134.g381799	1.824	NA	NA	NA	NA	NA
augustus-D18g-s283836.g285001	1.82004	NA	NA	NA	NA	NA
augustus-D18g-s169179.g191627	1.82004	NA	NA	NA	NA	NA
augustus-D18g-s70247.g93465	1.81929	NA	NA	NA	NA	NA
augustus-D18g-s480716.g440513	1.81861	NA	NA	NA	NA	NA
augustus-D18g-s447426.g416151	1.8174	NA	NA	NA	NA	NA
augustus-D18g-s49109.g67166	1.8174	NA	NA	LOC_Os04g25780.1 retrotransposon protein, putative, unclassified, expressed | LOC_Os11g31050.1 retrotransposon protein, putative, unclassified, expres	NA	NA
augustus-D18g-s844059.g583313	1.81703	NA	NA	NA	NA	NA
augustus-D18g-s565848.g492789	1.81593	NA	NA	NA	NA	NA
augustus-D18g-s41418.g55422	1.80941	NA	NA	NA	NA	NA
augustus-D18g-s396838.g387799	1.80871	NA	NA	LOC_Os03g44470.1 retrotransposon protein, putative, unclassified, expressed	NA	NA
augustus-D18g-s82349.g107893	1.80871	NA	NA	NA	NA	NA
augustus-D18g-s783175.g571285	1.80799	NA	NA	NA	NA	NA
augustus-D18g-s706051.g553344	1.80799	NA	NA	NA	NA	NA
augustus-D18g-s925227.g601088	1.80631	NA	NA	NA	NA	NA
augustus-D18g-s451538.g419635	1.80218	NA	NA	NA	NA	NA
augustus-D18g-s823677.g577938	1.80094	NA	NA	NA	NA	NA
augustus-D18g-s42957.g58047	1.79931	NA	NA	NA	NA	NA
augustus-D18g-s936924.g605202	1.79872	NA	NA	NA	NA	NA
augustus-D18g-s162229.g184659	1.79805	NA	NA	NA	NA	NA
augustus-D18g-s237200.g246829	1.79709	NA	NA	NA	NA	NA
augustus-D18g-s10587.g17043	1.79503	NA	NA	NA	NA	NA
augustus-D18g-s989223.g615899	1.79503	NA	NA	NA	NA	NA
augustus-D18g-s1024799.g617674	1.79453	AT5G05340.1 Peroxidase superfamily protein | AT5G58400.1 Peroxidase superfamily protein | AT5G58390.1 Peroxidase superfamily protein | AT5G06720.1 per	AC197758.3_FGP004 | GRMZM2G171078_P02 | GRMZM2G015280_P01 | GRMZM2G471357_P01 | GRMZM2G025441_P01 | GRMZM2G035506_P01 | GRMZM2G020523_P01 | GRMZM2G427	LOC_Os04g55740.1 peroxidase precursor, putative, expressed | LOC_Os11g02130.1 peroxidase precursor, putative, expressed | LOC_Os12g02080.1 peroxidase	Sobic.008G010500.1.p | Sobic.005G011300.1.p | Sobic.008G010400.1.p | Sobic.K026000.1.p | Sobic.005G011500.1.p | Sobic.005G011200.1.p | Sobic.001G37940	Solyc05g052280.2.1 Peroxidase IPR002016 Haem peroxidase, plant_fungal_bacterial | Solyc06g050440.2.1 Peroxidase IPR002016 Haem peroxidase, plant_f
augustus-D18g-s779074.g570896	1.79421	NA	NA	NA	NA	NA
augustus-D18g-s499490.g451649	1.79367	NA	NA	NA	NA	NA
augustus-D18g-s590862.g514685	1.79317	NA	NA	NA	NA	NA
augustus-D18g-s622079.g526799	1.79079	NA	NA	NA	NA	NA
augustus-D18g-s178740.g196845	1.78925	AT2G31970.1 DNA repair-recombination protein (RAD50)	GRMZM2G030128_P01	LOC_Os02g29464.1 RecF/RecN/SMC N terminal domain containing protein, expressed	Sobic.004G151000.1.p	Solyc05g053800.2.1 DNA repair protein Rad50 IPR004584 Recombination_repair protein Rad50
augustus-D18g-s1025863.g617843	1.78834	AT3G20300.1 Protein of unknown function (DUF3537) | AT1G50630.1 Protein of unknown function (DUF3537) | AT4G22270.1 Protein of unknown function (DUF35	NA	NA	NA	Solyc10g006120.1.1 Extracellular ligand-gated ion channel | Solyc12g014450.1.1 Extracellular ligand-gated ion channel | Solyc07g064900.2.1 Extracellul
augustus-D18g-s859764.g586711	1.78741	NA	NA	NA	NA	NA
augustus-D18g-s35441.g45279	1.78741	NA	NA	NA	NA	NA
augustus-D18g-s260235.g269866	1.7858	NA	NA	NA	NA	NA
augustus-D18g-s10971.g17466	1.7834	NA	NA	LOC_Os06g15870.1 retrotransposon protein, putative, unclassified, expressed	NA	NA
augustus-D18g-s447426.g416152	1.77937	NA	NA	NA	NA	NA
augustus-D18g-s141922.g169502	1.77764	NA	NA	NA	NA	NA
augustus-D18g-s3322.g5164	1.77749	NA	NA	LOC_Os08g22660.1 retrotransposon, putative, centromere-specific, expressed | LOC_Os01g35690.1 retrotransposon protein, putative, Ty3-gypsy subclass, e	NA	Solyc11g050910.1.1 Pol polyprotein IPR001584 Integrase, catalytic core | Solyc11g017260.1.1 Pol polyprotein IPR001584 Integrase, catalytic core |
augustus-D18g-s303645.g305003	1.77574	NA	NA	NA	NA	NA
augustus-D18g-s250909.g260602	1.77521	NA	NA	LOC_Os02g12320.1 retrotransposon protein, putative, Ty3-gypsy subclass, expressed	NA	Solyc11g050910.1.1 Pol polyprotein IPR001584 Integrase, catalytic core | Solyc10g052630.1.1 Pol polyprotein IPR001584 Integrase, catalytic core |
augustus-D18g-s96904.g126065	1.77455	NA	NA	LOC_Os10g15040.1 retrotransposon protein, putative, Ty3-gypsy subclass, expressed | LOC_Os08g23060.1 retrotransposon protein, putative, Ty3-gypsy subc	NA	Solyc10g052630.1.1 Pol polyprotein IPR001584 Integrase, catalytic core | Solyc00g131710.1.1 Pol polyprotein IPR001584 Integrase, catalytic core |
augustus-D18g-s326858.g323840	1.77232	NA	NA	NA	NA	NA
augustus-D18g-s930233.g602177	1.77172	NA	NA	NA	NA	NA
augustus-D18g-s136245.g163365	1.77172	NA	NA	NA	NA	NA
augustus-D18g-s61699.g82843	1.77075	NA	NA	NA	NA	NA
augustus-D18g-s240102.g250322	1.76811	NA	NA	NA	NA	NA
augustus-D18g-s396961.g387904	1.76793	NA	NA	NA	NA	NA
augustus-D18g-s56200.g76387	1.7676	AT2G27040.1 Argonaute family protein | AT5G21150.1 Argonaute family protein | AT2G32940.1 Argonaute family protein | AT5G21030.1 PAZ domain-containing	GRMZM2G089743_P01 | GRMZM2G589579_P01 | GRMZM2G141818_P03 | GRMZM2G432075_P01	LOC_Os01g16870.3 argonaute, putative, expressed | LOC_Os01g16870.2 argonaute, putative, expressed | LOC_Os01g16870.4 argonaute, putative, expressed |	Sobic.003G129500.1.p | Sobic.009G259900.1.p | Sobic.008G087200.1.p | Sobic.003G129200.1.p	Solyc01g096750.1.1 Argonaute 4-like protein IPR003165 Stem cell self-renewal protein Piwi | Solyc06g073540.2.1 Argonaute 4-like protein IPR003165
augustus-D18g-s411471.g398476	1.7676	NA	NA	NA	NA	NA
augustus-D18g-s155013.g180744	1.7628	NA	NA	NA	NA	NA
augustus-D18g-s221581.g225710	1.7616	NA	NA	NA	NA	NA
augustus-D18g-s833788.g580554	1.7615	NA	NA	NA	NA	NA
augustus-D18g-s775809.g570055	1.76114	NA	NA	NA	NA	NA
augustus-D18g-s237316.g247023	1.76114	NA	NA	NA	NA	NA
augustus-D18g-s544395.g483764	1.75573	NA	NA	NA	NA	NA
augustus-D18g-s41309.g55202	1.75165	NA	NA	NA	NA	NA
augustus-D18g-s25324.g33408	1.75122	NA	NA	NA	NA	NA
augustus-D18g-s332860.g329042	1.74957	NA	NA	NA	NA	NA
augustus-D18g-s129112.g155720	1.74588	NA	NA	NA	NA	NA
augustus-D18g-s226895.g232950	1.74427	AT2G38560.1 transcript elongation factor IIS	GRMZM2G108716_P01 | GRMZM2G465553_P01	LOC_Os03g60130.2 transcription elongation factor protein, putative, expressed | LOC_Os03g60130.1 transcription elongation factor protein, putative, ex	Sobic.001G039700.1.p	Solyc05g052190.2.1 Transcription elongation factor A protein 2 IPR006289 Transcription elongation factor, TFIIS | Solyc03g095720.2.1 Transcription e
augustus-D18g-s217212.g222391	1.74427	AT5G51170.1 unknown protein; CONTAINS InterPro DOMAIN/s: Uncharacterised protein family UPF0406 (InterPro:IPR019146); Has 30201 Blast hits to 17322 pr	GRMZM2G156575_P01	LOC_Os02g43480.1 expressed protein	Sobic.004G299000.1.p	Solyc03g093880.2.1 UPF0406 protein C16orf57 homolog IPR019146 Unidentified protein family UPF0406
augustus-D18g-s120165.g146594	1.74427	NA	NA	NA	NA	Solyc00g010540.1.1 Pol polyprotein | Solyc03g115130.2.1 Pol polyprotein | Solyc08g043150.1.1 Pol polyprotein | Solyc10g036800.1.1 Polyprotein | Solyc1
augustus-D18g-s204031.g211973	1.74427	NA	NA	NA	NA	NA
augustus-D18g-s796074.g572950	1.74427	NA	NA	NA	NA	NA
augustus-D18g-s531967.g474712	1.74427	NA	NA	NA	NA	NA
augustus-D18g-s99644.g129620	1.74427	NA	NA	NA	NA	NA
augustus-D18g-s46735.g63381	1.74427	NA	NA	NA	NA	NA
augustus-D18g-s412256.g399136	1.74361	NA	NA	NA	NA	NA
augustus-D18g-s186484.g200778	1.742	NA	NA	NA	NA	NA
augustus-D18g-s426133.g406169	1.74125	NA	NA	NA	NA	NA
augustus-D18g-s4085.g6577	1.74087	NA	NA	NA	NA	NA
augustus-D18g-s392465.g383251	1.74051	NA	NA	NA	NA	NA
augustus-D18g-s572167.g498024	1.73839	NA	NA	NA	NA	NA
augustus-D18g-s565622.g492622	1.73648	NA	NA	NA	NA	NA
augustus-D18g-s309080.g309424	1.73648	NA	NA	LOC_Os09g07410.1 retrotransposon protein, putative, unclassified, expressed | LOC_Os05g27060.1 retrotransposon protein, putative, unclassified, expres	NA	NA
augustus-D18g-s489930.g446049	1.73518	NA	NA	NA	NA	NA
augustus-D18g-s149951.g174739	1.73498	NA	NA	NA	NA	NA
augustus-D18g-s495044.g449120	1.73276	NA	NA	NA	NA	Solyc10g036800.1.1 Polyprotein | Solyc12g044210.1.1 Pol polyprotein | Solyc03g115130.2.1 Pol polyprotein | Solyc01g020250.1.1 Pol polyprotein | Solyc1
augustus-D18g-s490244.g446234	1.73058	NA	NA	NA	NA	NA
augustus-D18g-s474140.g436821	1.72717	NA	NA	NA	NA	NA
augustus-D18g-s135734.g162886	1.72238	NA	NA	NA	NA	NA
augustus-D18g-s197675.g206683	1.72238	NA	NA	NA	NA	NA
augustus-D18g-s634094.g535542	1.72238	NA	NA	NA	NA	NA
augustus-D18g-s932200.g602815	1.72238	NA	NA	NA	NA	NA
augustus-D18g-s940044.g606613	1.72238	NA	NA	NA	NA	NA
augustus-D18g-s452728.g420644	1.72236	NA	NA	NA	NA	NA
augustus-D18g-s574453.g500982	1.72234	AT1G20200.1 PAM domain (PCI/PINT associated module) protein | AT1G75990.1 PAM domain (PCI/PINT associated module) protein	GRMZM2G180578_P01 | GRMZM2G119761_P01	LOC_Os08g43640.1 26S proteasome non-ATPase regulatory subunit 3, putative, expressed | LOC_Os09g37000.1 26S proteasome non-ATPase regulatory subunit 3	Sobic.007G176200.1.p	Solyc01g111710.2.1 26S proteasome non-ATPase regulatory subunit 3 IPR013143 PCI_PINT associated module | Solyc01g111700.1.1 26S proteasome non-ATPas
augustus-D18g-s69195.g91988	1.72234	NA	NA	NA	NA	NA
augustus-D18g-s244679.g253920	1.72233	AT4G03210.1 xyloglucan endotransglucosylase/hydrolase 9 | AT5G13870.1 xyloglucan endotransglucosylase/hydrolase 5 | AT4G37800.1 xyloglucan endotransgl	GRMZM2G004699_P01 | GRMZM2G166944_P01	LOC_Os06g48180.1 glycosyl hydrolases family 16, putative, expressed	Sobic.001G179400.1.p | Sobic.006G228100.1.p | Sobic.010G246400.1.p | Sobic.010G246700.1.p | Sobic.010G246600.1.p | Sobic.002G324100.1.p	Solyc07g052980.2.1 Xyloglucan endotransglucosylase_hydrolase 5 IPR016455 Xyloglucan endotransglucosylase_hydrolase | Solyc03g098430.2.1 Xyloglucan e
augustus-D18g-s748338.g561721	1.7223	NA	NA	NA	NA	NA
augustus-D18g-s510048.g457230	1.72229	NA	NA	NA	NA	NA
augustus-D18g-s6103.g10379	1.72226	NA	NA	NA	NA	NA
augustus-D18g-s623101.g527747	1.72225	AT3G08010.1 RNA binding	NA	LOC_Os02g39740.1 psaB translation factor, putative, expressed	NA	Solyc02g005200.2.1 PsaB translation factor (Fragment) IPR009472 Protein of unknown function DUF1092
augustus-D18g-s143381.g171000	1.71747	NA	NA	NA	NA	NA
augustus-D18g-s18512.g24994	1.7146	NA	NA	NA	NA	NA
augustus-D18g-s282743.g283867	1.71453	NA	NA	NA	NA	NA
augustus-D18g-s882482.g592726	1.71431	NA	NA	NA	NA	NA
augustus-D18g-s35701.g45531	1.71272	NA	NA	NA	NA	Solyc08g060910.1.1 Pol polyprotein | Solyc12g044210.1.1 Pol polyprotein | Solyc03g115130.2.1 Pol polyprotein | Solyc10g036800.1.1 Polyprotein | Solyc1
augustus-D18g-s142723.g170444	1.71243	NA	NA	NA	NA	NA
augustus-D18g-s394194.g385110	1.70908	NA	NA	NA	NA	NA
augustus-D18g-s82633.g108240	1.70908	NA	NA	NA	NA	NA
augustus-D18g-s85686.g112088	1.70764	NA	NA	NA	NA	NA
augustus-D18g-s483580.g442573	1.70711	NA	NA	NA	NA	NA
augustus-D18g-s233430.g241894	1.70555	NA	NA	NA	NA	Solyc11g050910.1.1 Pol polyprotein IPR001584 Integrase, catalytic core | Solyc00g131710.1.1 Pol polyprotein IPR001584 Integrase, catalytic core |
augustus-D18g-s108442.g138437	1.70555	NA	NA	NA	NA	NA
augustus-D18g-s893904.g596768	1.70536	NA	NA	NA	NA	NA
augustus-D18g-s55189.g75312	1.70431	NA	NA	LOC_Os10g30510.1 retrotransposon protein, putative, unclassified, expressed | LOC_Os02g01050.1 retrotransposon protein, putative, unclassified, expres	NA	NA
augustus-D18g-s403289.g391479	1.70294	NA	NA	LOC_Os04g22490.1 retrotransposon protein, putative, Ty3-gypsy subclass, expressed	NA	Solyc11g050910.1.1 Pol polyprotein IPR001584 Integrase, catalytic core | Solyc00g131710.1.1 Pol polyprotein IPR001584 Integrase, catalytic core |
augustus-D18g-s766832.g567359	1.70259	AT4G00110.1 UDP-D-glucuronate 4-epimerase 3 | AT1G02000.1 UDP-D-glucuronate 4-epimerase 2 | AT2G45310.1 UDP-D-glucuronate 4-epimerase 4 | AT4G12250.1	GRMZM2G110558_P01 | GRMZM2G042179_P01 | GRMZM2G017678_P01 | GRMZM2G455306_P01 | GRMZM2G429118_P01 | GRMZM2G170336_P01 | GRMZM2G052357_P01 | GRMZM2G163	LOC_Os02g54890.1 UDP-glucuronate 4-epimerase, putative, expressed | LOC_Os06g08810.1 NAD dependent epimerase/dehydratase family protein, putative, exp	Sobic.004G326900.1.p | Sobic.001G436100.1.p | Sobic.002G256100.1.p | Sobic.007G196800.1.p	Solyc01g091200.2.1 NAD dependent epimerase_dehydratase family protein expressed-binding domain | Solyc10g018260.1.1 UDP-D-glucuronate 4-epimerase 2-bi
augustus-D18g-s161678.g184299	1.70259	NA	NA	NA	NA	NA
augustus-D18g-s106893.g137301	1.70259	NA	NA	NA	NA	NA
augustus-D18g-s511302.g458490	1.70259	NA	NA	NA	NA	NA
augustus-D18g-s880287.g591131	1.70259	NA	NA	NA	NA	NA
augustus-D18g-s406326.g394159	1.70259	NA	NA	NA	NA	NA
augustus-D18g-s318806.g316580	1.70115	NA	NA	NA	NA	NA
augustus-D18g-s854029.g586180	1.70097	NA	NA	NA	NA	NA
augustus-D18g-s5255.g8866	1.69768	AT3G42670.1 chromatin remodeling 38 | AT5G20420.1 chromatin remodeling 42	NA	NA	NA	Solyc06g050510.2.1 DNA repair protein IPR001650 DNA_RNA helicase, C-terminal
augustus-D18g-s380761.g373781	1.69634	NA	NA	NA	NA	NA
augustus-D18g-s794014.g572406	1.69589	NA	NA	NA	NA	NA
augustus-D18g-s296727.g298909	1.69397	AT5G07590.1 Transducin/WD40 repeat-like superfamily protein	GRMZM2G374969_P01	LOC_Os10g41370.1 WD repeat-containing protein 8, putative, expressed	Sobic.001G296800.1.p	Solyc03g093490.2.1 WD-repeat protein IPR011044 Quinoprotein amine dehydrogenase, beta chain-like | Solyc03g093500.2.1 WD-repeat protein IPR011046
augustus-D18g-s734044.g559107	1.6936	AT1G01090.1 pyruvate dehydrogenase E1 alpha	GRMZM2G033894_P01	LOC_Os04g02900.1 dehydrogenase E1 component domain containing protein, expressed | LOC_Os04g02900.2 dehydrogenase E1 component domain containing prote	Sobic.006G011200.1.p	Solyc12g009400.1.1 Pyruvate dehydrogenase E1 component alpha subunit E1 component, alpha subunit, subgroup y | Solyc12g009410.1.1 Pyruvate dehydrogena
augustus-D18g-s178778.g196883	1.6936	AT4G10450.1 Ribosomal protein L6 family | AT1G33140.1 Ribosomal protein L6 family | AT1G33120.1 Ribosomal protein L6 family	GRMZM2G385287_P01 | GRMZM2G084739_P01 | GRMZM2G167103_P01	LOC_Os09g31180.1 ribosomal protein L6, putative, expressed | LOC_Os02g01332.1 ribosomal protein L6, putative, expressed | LOC_Os09g31180.2 ribosomal p	Sobic.010G005300.1.p | Sobic.004G003000.1.p	Solyc08g014550.2.1 Ribosomal L9-like protein IPR000702 Ribosomal protein L6 | Solyc12g096700.1.1 Ribosomal L9-like protein IPR002359 Ribosomal pro
augustus-D18g-s368676.g362173	1.69286	NA	NA	NA	NA	NA
augustus-D18g-s99341.g129216	1.69135	NA	NA	NA	NA	NA
augustus-D18g-s823022.g577845	1.69012	NA	NA	NA	NA	NA
augustus-D18g-s525553.g471416	1.68971	NA	NA	LOC_Os07g18890.1 retrotransposon protein, putative, unclassified, expressed | LOC_Os09g07410.1 retrotransposon protein, putative, unclassified, expres	NA	Solyc03g062850.1.1 Transposon Ty1-PL Gag-Pol polyprotein IPR013103 Reverse transcriptase, RNA-dependent DNA polymerase
augustus-D18g-s541624.g482467	1.68939	NA	NA	NA	NA	NA
augustus-D18g-s450276.g418621	1.68858	NA	NA	NA	NA	NA
augustus-D18g-s454307.g422068	1.68847	AT3G55870.1 ADC synthase superfamily protein | AT2G29690.1 anthranilate synthase 2 | AT5G05730.2 anthranilate synthase alpha subunit 1	GRMZM2G161337_P01 | GRMZM2G003109_P01	LOC_Os03g15780.5 anthranilate synthase component I-1, chloroplast precursor, putative, expressed | LOC_Os03g61120.1 anthranilate synthase component I-	Sobic.001G029300.1.p | Sobic.001G427700.1.p	Solyc06g006100.2.1 Anthranilate synthase component I family protein expressed IPR005256 Anthranilate synthase component I | Solyc06g005980.2.1 Anthr
augustus-D18g-s173410.g194371	1.68498	NA	NA	NA	NA	NA
augustus-D18g-s292719.g294685	1.68461	NA	NA	NA	NA	NA
augustus-D18g-s334206.g330183	1.68461	NA	NA	NA	NA	NA
augustus-D18g-s577507.g503912	1.68461	NA	NA	NA	NA	NA
augustus-D18g-s848283.g584847	1.68461	NA	NA	NA	NA	NA
augustus-D18g-s333716.g329792	1.68461	NA	NA	NA	NA	NA
augustus-D18g-s857930.g586365	1.68355	NA	NA	NA	NA	NA
augustus-D18g-s884489.g593214	1.68206	AT4G39780.1 Integrase-type DNA-binding superfamily protein | AT1G22190.1 Integrase-type DNA-binding superfamily protein	NA	NA	NA	Solyc04g072900.1.1 Ethylene responsive transcription factor 2b IPR001471 Pathogenesis-related transcriptional factor and ERF, DNA-binding | Solyc04g
augustus-D18g-s420591.g403343	1.68068	AT5G65360.1 Histone superfamily protein | AT5G10400.1 Histone superfamily protein | AT5G10390.1 Histone superfamily protein | AT3G27360.1 Histone supe	GRMZM2G418258_P01 | GRMZM2G130079_P01 | GRMZM2G401581_P01 | GRMZM2G376957_P01 | GRMZM2G355773_P01 | GRMZM5G864735_P01 | GRMZM2G475899_P01 | GRMZM2G447	LOC_Os11g05730.1 histone H3, putative, expressed | LOC_Os06g06510.1 histone H3, putative, expressed | LOC_Os06g06460.1 histone H3, putative, expressed	Sobic.006G081800.1.p | Sobic.006G076400.1.p | Sobic.004G170500.1.p | Sobic.009G152900.1.p | Sobic.010G047100.1.p | Sobic.010G047200.1.p | Sobic.003G06	Solyc12g056540.1.1 Histone H3 IPR000164 Histone H3 | Solyc10g008910.1.1 Histone H3 IPR000164 Histone H3 | Solyc02g077480.1.1 Histone H3 IPR000164
augustus-D18g-s766080.g566908	1.68068	NA	NA	NA	NA	NA
augustus-D18g-s26787.g35583	1.68068	NA	NA	NA	NA	NA
augustus-D18g-s154062.g179679	1.68068	NA	NA	NA	NA	NA
augustus-D18g-s683929.g550062	1.67865	NA	NA	NA	NA	NA
augustus-D18g-s649780.g542802	1.67839	NA	NA	NA	NA	NA
augustus-D18g-s231543.g239201	1.67604	NA	NA	NA	NA	NA
augustus-D18g-s244061.g253291	1.67554	NA	NA	NA	NA	NA
augustus-D18g-s752726.g562738	1.67525	NA	NA	NA	NA	NA
augustus-D18g-s652403.g543954	1.6732	NA	NA	NA	NA	NA
augustus-D18g-s254010.g263617	1.67172	NA	NA	NA	NA	NA
augustus-D18g-s602826.g519060	1.67153	AT5G49710.3 unknown protein; BEST Arabidopsis thaliana protein match is: unknown protein (TAIR:AT4G24590.1); Has 35333 Blast hits to 34131 proteins in	GRMZM2G124416_P01	LOC_Os02g54080.2 expressed protein | LOC_Os02g54080.1 expressed protein	Sobic.004G320000.1.p	Solyc04g076110.2.1 Genomic DNA chromosome 5 TAC clone K2I5
augustus-D18g-s574849.g501459	1.67153	AT4G10710.1 global transcription factor C	GRMZM5G806358_P02	LOC_Os04g25550.1 FACT complex subunit SPT16, putative, expressed | LOC_Os08g31240.1 FACT complex subunit SPT16, putative, expressed	Sobic.007G192600.1.p | Sobic.001G025000.1.p	Solyc01g101030.2.1 FACT complex subunit SPT16 IPR013953 FACT complex subunit Spt16p_Cdc68p | Solyc01g101020.2.1 FACT complex subunit SPT16 IPR01395
augustus-D18g-s509615.g456762	1.67096	NA	NA	NA	NA	NA
augustus-D18g-s213676.g220046	1.66951	NA	NA	NA	NA	NA
augustus-D18g-s828329.g579244	1.66911	NA	NA	NA	NA	NA
augustus-D18g-s328034.g324940	1.6691	NA	NA	NA	NA	NA
augustus-D18g-s558877.g487908	1.66899	NA	NA	NA	NA	Solyc03g062850.1.1 Transposon Ty1-PL Gag-Pol polyprotein IPR013103 Reverse transcriptase, RNA-dependent DNA polymerase
augustus-D18g-s868083.g587333	1.66899	NA	NA	NA	NA	NA
augustus-D18g-s619061.g524421	1.66884	NA	NA	NA	NA	NA
augustus-D18g-s428553.g406997	1.6682	NA	NA	NA	NA	NA
augustus-D18g-s233679.g242228	1.6682	NA	NA	NA	NA	NA
augustus-D18g-s238857.g248745	1.6682	NA	NA	NA	NA	NA
augustus-D18g-s46440.g62888	1.66757	NA	NA	NA	NA	NA
augustus-D18g-s534091.g476651	1.66474	NA	NA	NA	NA	NA
augustus-D18g-s890095.g596024	1.66474	NA	NA	NA	NA	NA
augustus-D18g-s560164.g488904	1.66362	NA	NA	NA	NA	NA
augustus-D18g-s41311.g55204	1.66349	NA	NA	NA	NA	NA
augustus-D18g-s28258.g37649	1.66185	AT5G10980.1 Histone superfamily protein | AT4G40040.1 Histone superfamily protein | AT4G40030.2 Histone superfamily protein | AT5G65360.1 Histone supe	GRMZM2G171387_P01 | GRMZM2G176358_P01 | GRMZM2G051879_P05 | GRMZM2G145758_P01 | GRMZM2G118355_P02 | GRMZM2G130079_P01 | GRMZM2G401581_P01 | GRMZM5G864	LOC_Os06g04030.1 histone H3, putative, expressed | LOC_Os03g27310.2 histone H3, putative, expressed | LOC_Os03g27310.1 histone H3, putative, expressed	Sobic.006G100600.1.p | Sobic.001G350500.1.p | Sobic.010G021400.1.p | Sobic.004G188000.1.p | Sobic.006G081800.1.p | Sobic.004G170500.1.p | Sobic.009G15	Solyc11g010230.1.1 Histone H3 IPR000164 Histone H3 | Solyc05g051500.2.1 Histone H3 IPR000164 Histone H3 | Solyc04g081150.2.1 Histone H3 IPR000164
augustus-D18g-s362543.g356067	1.66124	NA	NA	NA	NA	NA
augustus-D18g-s641482.g538309	1.65976	NA	NA	NA	NA	NA
augustus-D18g-s521304.g466836	1.65865	NA	NA	LOC_Os09g23850.1 retrotransposon protein, putative, Ty3-gypsy subclass, expressed | LOC_Os10g06380.1 retrotransposon protein, putative, Ty3-gypsy subc	NA	Solyc11g020560.1.1 Pol polyprotein | Solyc03g115130.2.1 Pol polyprotein | Solyc08g043150.1.1 Pol polyprotein | Solyc10g036800.1.1 Polyprotein | Solyc1
augustus-D18g-s242259.g252127	1.65865	AT4G39110.1 Malectin/receptor-like protein kinase family protein | AT5G54380.1 protein kinase family protein | AT2G21480.1 Malectin/receptor-like prot	GRMZM2G432722_P01 | GRMZM2G335052_P01 | GRMZM2G100288_P01	LOC_Os01g14926.1 protein kinase domain containing protein, expressed | LOC_Os06g22810.1 TKL_IRAK_CrRLK1L-1.14 - The CrRLK1L-1 subfamily has homology t	Sobic.010G211800.1.p | Sobic.010G016100.1.p	Solyc06g009540.1.1 Pto-like, Serine_threonine kinase protein, resistance protein
augustus-D18g-s416970.g402212	1.65865	NA	NA	NA	NA	NA
augustus-D18g-s56506.g76672	1.65865	NA	NA	NA	NA	NA
augustus-D18g-s113412.g142850	1.65865	NA	NA	NA	NA	NA
augustus-D18g-s510777.g457964	1.65865	NA	NA	NA	NA	NA
augustus-D18g-s168165.g190382	1.65865	NA	NA	NA	NA	NA
augustus-D18g-s328914.g325817	1.65865	NA	NA	NA	NA	NA
augustus-D18g-s834283.g580739	1.65798	NA	NA	NA	NA	Solyc12g044210.1.1 Pol polyprotein
augustus-D18g-s42144.g56731	1.65693	NA	NA	NA	NA	NA
augustus-D18g-s150913.g175757	1.65633	NA	NA	NA	NA	NA
augustus-D18g-s733550.g558956	1.65317	NA	NA	NA	NA	NA
augustus-D18g-s246380.g255684	1.65317	NA	NA	NA	NA	NA
augustus-D18g-s38183.g49558	1.65226	NA	NA	NA	NA	Solyc11g062200.1.1 Transposon Ty1-A Gag-Pol polyprotein IPR013103 Reverse transcriptase, RNA-dependent DNA polymerase | Solyc04g011970.1.1 Gag-Pol p
augustus-D18g-s176609.g195530	1.64708	NA	NA	LOC_Os05g02280.1 retrotransposon protein, putative, unclassified | LOC_Os01g16160.1 retrotransposon protein, putative, unclassified, expressed | LOC_O	NA	NA
augustus-D18g-s457594.g425211	1.64634	NA	NA	NA	NA	NA
augustus-D18g-s931475.g602522	1.64456	NA	NA	NA	NA	NA
augustus-D18g-s300719.g302557	1.64219	NA	NA	NA	NA	NA
augustus-D18g-s100048.g130175	1.64159	NA	NA	NA	NA	NA
augustus-D18g-s157853.g182452	1.64156	AT5G05270.1 Chalcone-flavanone isomerase family protein	GRMZM2G175076_P01	LOC_Os12g02370.2 chalcone--flavonone isomerase, putative, expressed | LOC_Os11g02440.1 chalcone--flavonone isomerase, putative, expressed | LOC_Os12g0	Sobic.008G030100.1.p	Solyc05g052240.2.1 Chalcone--flavonone isomerase IPR003466 Chalcone isomerase, subgroup
augustus-D18g-s473169.g436296	1.64156	AT4G37760.1 squalene epoxidase 3 | AT1G58440.1 FAD/NAD(P)-binding oxidoreductase family protein | AT2G22830.1 squalene epoxidase 2	GRMZM2G091456_P02 | GRMZM2G105787_P01	LOC_Os03g12910.1 squalene monooxygenase, putative, expressed | LOC_Os03g12900.5 squalene monooxygenase, putative, expressed | LOC_Os03g12900.4 squalen	Sobic.001G447600.1.p	Solyc00g085070.2.1 Squalene monooxygenase IPR013698 Squalene epoxidase | Solyc04g077440.2.1 Squalene monooxygenase IPR013698 Squalene epoxidase
augustus-D18g-s618769.g524177	1.64156	NA	NA	NA	NA	NA
augustus-D18g-s568237.g494683	1.64156	NA	NA	NA	NA	NA
augustus-D18g-s8072.g13469	1.64156	NA	NA	LOC_Os03g35560.1 retrotransposon protein, putative, Ty1-copia subclass, expressed | LOC_Os07g15890.1 retrotransposon protein, putative, Ty1-copia subc	NA	NA
augustus-D18g-s351312.g345548	1.64156	NA	NA	NA	NA	NA
augustus-D18g-s291010.g292782	1.64156	NA	NA	LOC_Os01g52000.1 retrotransposon protein, putative, unclassified, expressed | LOC_Os07g05430.1 retrotransposon protein, putative, unclassified, expres	NA	NA
augustus-D18g-s478815.g439254	1.63934	AT2G25170.1 chromatin remodeling factor CHD3 (PICKLE)	NA	NA	NA	Solyc06g065730.2.1 Chromodomain helicase DNA binding protein 3 IPR000330 SNF2-related | Solyc08g029130.2.1 Chromodomain helicase DNA binding protein
augustus-D18g-s393759.g384658	1.63934	NA	NA	NA	NA	NA
augustus-D18g-s992153.g615994	1.63934	NA	NA	NA	NA	NA
augustus-D18g-s115941.g144677	1.63919	NA	NA	NA	NA	NA
augustus-D18g-s862338.g586886	1.63879	NA	NA	NA	NA	NA
augustus-D18g-s250751.g260439	1.63879	NA	NA	NA	NA	NA
augustus-D18g-s467469.g432735	1.63779	NA	NA	NA	NA	NA
augustus-D18g-s287401.g288824	1.63779	NA	NA	NA	NA	NA
augustus-D18g-s228427.g235002	1.63779	NA	NA	NA	NA	NA
augustus-D18g-s897489.g598010	1.63779	NA	NA	NA	NA	NA
augustus-D18g-s425914.g406072	1.63665	NA	NA	NA	NA	NA
augustus-D18g-s592755.g516053	1.63657	NA	NA	NA	NA	NA
augustus-D18g-s444042.g414868	1.63509	NA	NA	NA	NA	NA
augustus-D18g-s60188.g81151	1.63509	NA	NA	NA	NA	NA
augustus-D18g-s141922.g169503	1.63406	NA	NA	NA	NA	NA
augustus-D18g-s45122.g61097	1.63299	NA	NA	NA	NA	NA
augustus-D18g-s407732.g395415	1.63191	NA	NA	NA	NA	NA
augustus-D18g-s248313.g257993	1.63145	NA	NA	NA	NA	NA
augustus-D18g-s210625.g218073	1.62837	NA	NA	NA	NA	NA
augustus-D18g-s410360.g397549	1.62829	NA	NA	NA	NA	NA
augustus-D18g-s92184.g120112	1.62775	NA	NA	NA	NA	NA
augustus-D18g-s57308.g77437	1.62761	AT4G08930.1 APR-like 6	NA	NA	NA	Solyc04g074240.2.1 Adenosine 5_apos-phosphosulfate reductase 3 IPR017936 Thioredoxin-like
augustus-D18g-s46403.g62838	1.62697	NA	NA	NA	NA	NA
augustus-D18g-s1054500.g619104	1.62606	AT1G01610.1 glycerol-3-phosphate acyltransferase 4 | AT4G00400.1 glycerol-3-phosphate acyltransferase 8	GRMZM2G147917_P01 | GRMZM2G064590_P01 | GRMZM2G124042_P01	LOC_Os03g52570.1 glycerol-3-phosphate acyltransferase, putative, expressed | LOC_Os05g37600.1 glycerol-3-phosphate acyltransferase, putative, expresse	Sobic.001G099300.1.p | Sobic.001G493300.1.p | Sobic.001G250200.1.p	Solyc02g087500.1.1 ER glycerol-phosphate acyltransferase IPR002123 Phospholipid_glycerol acyltransferase | Solyc04g005840.1.1 ER glycerol-phosphate
augustus-D18g-s534262.g476830	1.62606	NA	NA	NA	NA	NA
augustus-D18g-s311567.g311272	1.62048	NA	NA	NA	NA	NA
augustus-D18g-s128370.g154892	1.61833	NA	NA	NA	NA	NA
augustus-D18g-s510042.g457220	1.61806	NA	NA	NA	NA	NA
augustus-D18g-s231543.g239200	1.61727	NA	NA	NA	NA	NA
augustus-D18g-s348393.g342181	1.6168	NA	NA	NA	NA	NA
augustus-D18g-s295435.g297539	1.61591	NA	NA	NA	NA	NA
augustus-D18g-s42060.g56559	1.61522	NA	NA	NA	NA	NA
augustus-D18g-s120835.g147209	1.61511	NA	NA	NA	NA	NA
augustus-D18g-s500037.g451919	1.61477	NA	NA	NA	NA	NA
augustus-D18g-s519199.g464684	1.61477	NA	NA	NA	NA	NA
augustus-D18g-s261735.g271192	1.61477	NA	NA	NA	NA	NA
augustus-D18g-s455389.g423076	1.61421	NA	NA	LOC_Os04g18760.1 retrotransposon protein, putative, Ty3-gypsy subclass, expressed | LOC_Os05g29120.1 retrotransposon protein, putative, Ty3-gypsy subc	NA	Solyc08g060910.1.1 Pol polyprotein | Solyc00g010540.1.1 Pol polyprotein | Solyc03g115130.2.1 Pol polyprotein | Solyc08g043150.1.1 Pol polyprotein
augustus-D18g-s418551.g402792	1.61203	NA	NA	NA	NA	NA
augustus-D18g-s21297.g26865	1.61201	NA	NA	NA	NA	Solyc03g062850.1.1 Transposon Ty1-PL Gag-Pol polyprotein IPR013103 Reverse transcriptase, RNA-dependent DNA polymerase
augustus-D18g-s21550.g27323	1.61194	NA	NA	NA	NA	NA
augustus-D18g-s263973.g273996	1.61194	NA	NA	NA	NA	NA
augustus-D18g-s203504.g211669	1.61194	NA	NA	NA	NA	NA
augustus-D18g-s930058.g602143	1.61194	NA	NA	NA	NA	NA
augustus-D18g-s538249.g479998	1.61099	NA	NA	NA	NA	NA
augustus-D18g-s479404.g439663	1.61007	NA	NA	NA	NA	NA
augustus-D18g-s86609.g113327	1.60992	NA	NA	NA	NA	NA
augustus-D18g-s142214.g169844	1.60969	NA	NA	NA	NA	NA
augustus-D18g-s412685.g399460	1.60782	NA	NA	NA	NA	NA
augustus-D18g-s379811.g372813	1.60728	AT1G35670.1 calcium-dependent protein kinase 2 | AT4G09570.1 calcium-dependent protein kinase 4 | AT5G23580.1 calmodulin-like domain protein kinase 9	GRMZM2G035843_P01 | GRMZM2G463464_P02 | GRMZM2G047486_P04 | GRMZM2G347226_P03 | GRMZM2G321239_P01 | GRMZM2G314396_P01 | GRMZM2G081310_P01 | GRMZM2G347	LOC_Os11g07040.1 CAMK_CAMK_like.43 - CAMK includes calcium/calmodulin depedent protein kinases, expressed | LOC_Os12g07230.1 CAMK_CAMK_like.45 - CAMK	Sobic.005G056600.1.p | Sobic.008G053300.1.p | Sobic.006G192500.1.p | Sobic.004G279100.1.p | Sobic.002G040800.1.p | Sobic.001G063300.1.p | Sobic.001G06	Solyc04g049160.2.1 Calcium dependent protein kinase IPR002290 Serine_threonine protein kinase | Solyc05g056570.2.1 Calcium dependent protein kinase
augustus-D18g-s385587.g377827	1.60728	NA	NA	NA	NA	NA
augustus-D18g-s206495.g214304	1.60712	NA	NA	NA	NA	NA
augustus-D18g-s564477.g491754	1.6053	NA	NA	NA	NA	NA
augustus-D18g-s941682.g607496	1.60427	NA	NA	NA	NA	NA
augustus-D18g-s489935.g446052	1.60381	AT1G67570.1 Protein of unknown function (DUF3537)	NA	NA	NA	Solyc04g045310.2.1 Extracellular ligand-gated ion channel
augustus-D18g-s968601.g612657	1.60381	NA	NA	NA	NA	NA
augustus-D18g-s201828.g210239	1.60043	NA	NA	NA	NA	NA
augustus-D18g-s364328.g357992	1.60043	NA	NA	NA	NA	NA
augustus-D18g-s364137.g357817	1.59901	NA	NA	NA	NA	Solyc10g045000.1.1 Pol polyprotein IPR001584 Integrase, catalytic core
augustus-D18g-s197191.g206249	1.59901	AT3G11410.1 protein phosphatase 2CA | AT5G59220.1 highly ABA-induced PP2C gene 1	GRMZM5G818101_P02 | GRMZM2G122228_P01 | GRMZM2G300125_P01 | GRMZM2G308615_P01 | GRMZM2G082487_P01	LOC_Os01g46760.1 protein phosphatase 2C, putative, expressed | LOC_Os05g49730.1 protein phosphatase 2C, putative, expressed | LOC_Os09g15670.1 protein	Sobic.009G238600.1.p | Sobic.001G424400.1.p | Sobic.003G354000.1.p | Sobic.002G172000.1.p	Solyc06g051940.2.1 Protein phosphatase 2C IPR015655 Protein phosphatase 2C | Solyc03g007230.2.1 Protein phosphatase 2C IPR015655 Protein phosphata
augustus-D18g-s206356.g214188	1.59901	AT5G04140.2 glutamate synthase 1 | AT2G41220.1 glutamate synthase 2	GRMZM2G036609_P01	LOC_Os07g46460.1 ferredoxin-dependent glutamate synthase, chloroplast precursor, putative, expressed	Sobic.002G402700.1.p	Solyc03g063560.2.1 Glutamate synthase (Ferredoxin) IPR002932 Glutamate synthase, central-C
augustus-D18g-s648961.g542300	1.59901	AT1G45130.1 beta-galactosidase 5 | AT4G36360.1 beta-galactosidase 3 | AT3G13750.1 beta galactosidase 1 | AT2G28470.1 beta-galactosidase 8 | AT5G56870.	GRMZM2G417455_P02 | GRMZM2G081583_P02 | GRMZM2G027385_P01 | GRMZM2G130375_P03 | GRMZM2G127123_P03 | GRMZM2G178106_P01 | GRMZM2G038281_P01 | GRMZM2G073	LOC_Os03g06940.1 beta-galactosidase, putative, expressed | LOC_Os03g06940.2 beta-galactosidase, putative, expressed | LOC_Os02g12730.3 beta-galactosid	Sobic.001G493900.1.p | Sobic.004G093400.1.p | Sobic.010G173800.1.p | Sobic.003G197100.1.p | Sobic.001G433200.1.p | Sobic.003G374100.1.p | Sobic.008G05	Solyc01g110000.2.1 Beta-galactosidase IPR001944 Glycoside hydrolase, family 35 | Solyc04g080840.1.1 Beta-galactosidase IPR001944 Glycoside hydrola
augustus-D18g-s149194.g174282	1.59782	NA	NA	NA	NA	NA
augustus-D18g-s70180.g93362	1.59614	NA	NA	NA	NA	NA
augustus-D18g-s232280.g240193	1.5936	NA	NA	NA	NA	NA
augustus-D18g-s254149.g263779	1.59304	AT3G15990.1 sulfate transporter 3;4 | AT1G23090.1 sulfate transporter 91 | AT3G51895.1 sulfate transporter 3;1 | AT4G02700.1 sulfate transporter 3;2 |	GRMZM2G444801_P01 | GRMZM2G395114_P01 | GRMZM2G154211_P01 | GRMZM2G342907_P01 | GRMZM2G159632_P01	LOC_Os06g05160.1 sulfate transporter, putative, expressed | LOC_Os04g55800.1 sulfate transporter, putative, expressed | LOC_Os03g06520.1 sulfate trans	Sobic.010G033800.1.p | Sobic.006G244000.1.p | Sobic.001G496800.1.p | Sobic.001G470600.1.p | Sobic.001G153100.1.p | Sobic.001G244500.1.p	Solyc03g120250.2.1 High affinity sulfate transporter 2 IPR001902 Sulphate anion transporter | Solyc05g007980.2.1 High affinity sulfate transporter 2
augustus-D18g-s656137.g545281	1.59238	NA	NA	NA	NA	NA
augustus-D18g-s142358.g170020	1.59193	NA	NA	NA	NA	NA
augustus-D18g-s129124.g155743	1.59141	NA	NA	NA	NA	NA
augustus-D18g-s286869.g288261	1.58945	NA	NA	NA	NA	NA
augustus-D18g-s255504.g265381	1.58942	NA	NA	NA	NA	NA
augustus-D18g-s646159.g540428	1.58909	NA	NA	NA	NA	NA
augustus-D18g-s168626.g190945	1.58715	AT1G17110.2 ubiquitin-specific protease 15	GRMZM2G116314_P01	LOC_Os02g14730.1 ubiquitin carboxyl-terminal hydrolase family protein, expressed	Sobic.004G107200.1.p	Solyc07g061780.2.1 Ubiquitin carboxyl-terminal hydrolase family protein IPR001394 Peptidase C19, ubiquitin carboxyl-terminal hydrolase 2
augustus-D18g-s177714.g195979	1.58715	NA	NA	NA	NA	NA
augustus-D18g-s694441.g552291	1.58715	NA	NA	NA	NA	NA
augustus-D18g-s615491.g522470	1.58715	NA	NA	NA	NA	NA
augustus-D18g-s4806.g8066	1.58715	NA	NA	NA	NA	NA
augustus-D18g-s939255.g605939	1.58602	NA	NA	NA	NA	NA
augustus-D18g-s447355.g416107	1.58516	NA	NA	NA	NA	NA
augustus-D18g-s223974.g229122	1.58478	NA	NA	NA	NA	Solyc10g052630.1.1 Pol polyprotein IPR001584 Integrase, catalytic core | Solyc03g115130.2.1 Pol polyprotein | Solyc10g036800.1.1 Polyprotein
augustus-D18g-s99556.g129512	1.58407	NA	NA	NA	NA	NA
augustus-D18g-s608528.g520745	1.58407	NA	NA	NA	NA	NA
augustus-D18g-s585912.g511484	1.58345	NA	NA	NA	NA	NA
augustus-D18g-s50415.g68931	1.58309	NA	NA	NA	NA	NA
augustus-D18g-s362842.g356414	1.58227	NA	NA	NA	NA	NA
augustus-D18g-s261418.g270813	1.58197	NA	NA	NA	NA	NA
augustus-D18g-s850246.g585519	1.57943	NA	NA	NA	NA	NA
augustus-D18g-s695546.g552415	1.57918	NA	NA	NA	NA	NA
augustus-D18g-s263329.g273301	1.57784	NA	NA	NA	NA	Solyc03g062850.1.1 Transposon Ty1-PL Gag-Pol polyprotein IPR013103 Reverse transcriptase, RNA-dependent DNA polymerase
augustus-D18g-s132874.g159800	1.57784	NA	NA	NA	NA	NA
augustus-D18g-s559799.g488669	1.57784	NA	NA	NA	NA	NA
augustus-D18g-s190778.g202220	1.57784	NA	NA	NA	NA	NA
augustus-D18g-s163674.g186170	1.57784	NA	NA	NA	NA	NA
augustus-D18g-s692984.g551952	1.57784	NA	NA	NA	NA	NA
augustus-D18g-s795349.g572665	1.57784	NA	NA	NA	NA	NA
augustus-D18g-s207783.g215449	1.57621	NA	NA	NA	NA	NA
augustus-D18g-s277318.g281655	1.57621	NA	NA	NA	NA	NA
augustus-D18g-s395416.g386410	1.57555	NA	NA	NA	NA	NA
augustus-D18g-s1026004.g617866	1.57516	AT1G75330.1 ornithine carbamoyltransferase	GRMZM2G050371_P01 | GRMZM2G046748_P01	LOC_Os02g47590.1 ornithine carbamoyltransferase, putative, expressed	Sobic.004G268100.1.p	Solyc12g089210.1.1 Ornithine carbamoyltransferase IPR002292 Ornithine carbamoyltransferase | Solyc04g080610.2.1 Ornithine carbamoyltransferase IPR0
augustus-D18g-s101106.g131456	1.57442	NA	NA	NA	NA	Solyc11g050910.1.1 Pol polyprotein IPR001584 Integrase, catalytic core | Solyc10g052630.1.1 Pol polyprotein IPR001584 Integrase, catalytic core |
augustus-D18g-s510740.g457920	1.57442	NA	NA	NA	NA	NA
augustus-D18g-s524079.g469838	1.57345	AT5G61480.1 Leucine-rich repeat protein kinase family protein	NA	LOC_Os08g05290.1 receptor-like protein kinase 5 precursor, putative, expressed	NA	Solyc05g051640.2.1 Receptor like kinase, RLK | Solyc03g093330.2.1 Receptor like kinase, RLK
augustus-D18g-s84505.g110619	1.57345	NA	NA	NA	NA	NA
augustus-D18g-s220277.g223697	1.57213	NA	NA	NA	NA	NA
augustus-D18g-s21297.g26866	1.57213	NA	NA	NA	NA	NA
augustus-D18g-s441801.g413599	1.56931	NA	NA	NA	NA	NA
augustus-D18g-s512945.g460111	1.56838	NA	NA	NA	NA	NA
augustus-D18g-s522079.g467773	1.56767	NA	NA	NA	NA	Solyc06g069820.2.1 Unknown Protein IPR007750 Protein of unknown function DUF674 | Solyc06g069800.1.1 Unknown Protein | Solyc06g069810.1.1 Unknown Pr
augustus-D18g-s707375.g553549	1.56767	NA	NA	NA	NA	NA
augustus-D18g-s153278.g178822	1.5673	NA	NA	NA	NA	NA
augustus-D18g-s49516.g67736	1.5673	NA	NA	NA	NA	NA
augustus-D18g-s81232.g106648	1.5668	NA	NA	LOC_Os09g09110.1 retrotransposon protein, putative, Ty3-gypsy subclass, expressed | LOC_Os04g04590.1 retrotransposon protein, putative, Ty3-gypsy subc	NA	Solyc11g050910.1.1 Pol polyprotein IPR001584 Integrase, catalytic core | Solyc10g045000.1.1 Pol polyprotein IPR001584 Integrase, catalytic core |
augustus-D18g-s642399.g538934	1.5668	NA	NA	NA	NA	NA
augustus-D18g-s845823.g584357	1.56503	AT4G31080.2 Protein of unknown function (DUF2296) | AT2G24330.1 Protein of unknown function (DUF2296)	GRMZM2G153332_P01 | GRMZM2G074436_P01	LOC_Os02g41990.1 expressed protein | LOC_Os02g41990.2 expressed protein	Sobic.004G222600.1.p | Sobic.006G263100.1.p	Solyc04g064810.2.1 Lunapark b IPR019273 Protein of unknown function DUF2296 | Solyc06g054650.2.1 Lunapark b IPR019273 Protein of unknown function
augustus-D18g-s54496.g74592	1.56503	NA	NA	NA	NA	NA
augustus-D18g-s265194.g274978	1.56448	AT5G18410.1 transcription activators	GRMZM2G103599_P01	LOC_Os03g05020.1 PIR, putative, expressed	Sobic.001G507200.1.p	Solyc11g013290.1.1 Cytoplasmic FMR1 interacting protein 1 (Predicted) IPR008081 Cytoplasmic FMR1-interacting
augustus-D18g-s144823.g171863	1.56414	NA	NA	NA	NA	NA
augustus-D18g-s921944.g600225	1.56344	NA	NA	NA	NA	NA
augustus-D18g-s348198.g341965	1.56316	NA	NA	NA	NA	NA
augustus-D18g-s933455.g603421	1.56255	NA	NA	NA	NA	NA
augustus-D18g-s75607.g100323	1.56175	NA	NA	NA	NA	NA
augustus-D18g-s753547.g562875	1.56088	NA	NA	NA	NA	NA
augustus-D18g-s263294.g273252	1.56055	AT5G58440.1 sorting nexin 2A | AT5G07120.1 sorting nexin 2B	NA	LOC_Os05g27920.1 phox domain-containing protein, putative, expressed	NA	Solyc06g050550.2.1 Sorting nexin 1 IPR001683 Phox-like | Solyc09g031600.2.1 Sorting nexin 1 IPR001683 Phox-like
augustus-D18g-s319956.g317649	1.5603	NA	NA	NA	NA	NA
augustus-D18g-s274469.g280778	1.55991	NA	NA	NA	NA	NA
augustus-D18g-s742950.g560668	1.55895	NA	NA	NA	NA	NA
augustus-D18g-s264249.g274274	1.55886	NA	NA	NA	NA	NA
augustus-D18g-s741936.g560231	1.55815	NA	NA	NA	NA	NA
augustus-D18g-s28009.g37392	1.55672	NA	NA	NA	NA	NA
augustus-D18g-s42426.g57173	1.5561	NA	NA	NA	NA	NA
augustus-D18g-s175202.g195087	1.5561	NA	NA	NA	NA	NA
augustus-D18g-s585900.g511471	1.55567	NA	NA	NA	NA	NA
augustus-D18g-s252491.g262198	1.55557	AT3G61150.1 homeodomain GLABROUS 1	NA	NA	NA	Solyc01g091630.2.1 Homeobox-leucine zipper protein ATHB-9 IPR002913 Lipid-binding START
augustus-D18g-s225667.g231239	1.55415	NA	NA	NA	NA	NA
augustus-D18g-s349192.g343158	1.55339	AT3G18490.1 Eukaryotic aspartyl protease family protein | AT1G25510.1 Eukaryotic aspartyl protease family protein | AT1G01300.1 Eukaryotic aspartyl pr	GRMZM2G320521_P01 | GRMZM2G042008_P01	LOC_Os01g04710.1 aspartic proteinase, putative, expressed | LOC_Os01g41550.1 aspartic proteinase, putative, expressed | LOC_Os05g51220.1 aspartic prot	Sobic.003G078400.1.p | Sobic.003G208800.1.p	Solyc03g119690.1.1 Aspartic proteinase nepenthesin-1 IPR001461 Peptidase A1 | Solyc05g009680.1.1 Aspartic proteinase nepenthesin I IPR001461 Pepti
augustus-D18g-s389314.g379944	1.55339	AT1G43170.1 ribosomal protein 1 | AT1G61580.1 R-protein L3 B	GRMZM2G135727_P02 | GRMZM2G324314_P01 | GRMZM2G132968_P02 | GRMZM5G801409_P04 | GRMZM2G109677_P03 | GRMZM2G361049_P01 | GRMZM2G101675_P01	LOC_Os12g07010.1 ribosomal protein L3, putative, expressed | LOC_Os11g06750.1 ribosomal protein L3, putative, expressed	Sobic.006G216600.1.p | Sobic.005G050500.1.p	Solyc01g104590.2.1 Ribosomal protein L3 IPR019926 Ribosomal protein L3, conserved site IPR000597 Ribosomal protein L3 | Solyc01g103510.2.1 Ribosom
augustus-D18g-s205371.g213092	1.55339	NA	NA	NA	NA	NA
augustus-D18g-s391840.g382583	1.55339	NA	NA	NA	NA	NA
augustus-D18g-s13049.g20318	1.55339	NA	NA	NA	NA	NA
augustus-D18g-s735845.g559758	1.55339	NA	NA	NA	NA	NA
augustus-D18g-s1074235.g619460	1.55244	NA	NA	NA	NA	NA
augustus-D18g-s393656.g384520	1.55157	NA	NA	NA	NA	NA
augustus-D18g-s742673.g560596	1.55157	NA	NA	NA	NA	NA
augustus-D18g-s81041.g106460	1.55157	NA	NA	NA	NA	NA
augustus-D18g-s162329.g184719	1.55157	NA	NA	NA	NA	NA
augustus-D18g-s121475.g147950	1.55131	NA	NA	NA	NA	NA
augustus-D18g-s566416.g493247	1.55057	NA	NA	NA	NA	NA
augustus-D18g-s566097.g492994	1.54908	NA	NA	NA	NA	NA
augustus-D18g-s68852.g91449	1.54816	NA	NA	NA	NA	NA
augustus-D18g-s141223.g168728	1.548	AT3G06290.1 SAC3/GANP/Nin1/mts3/eIF-3 p25 family	NA	LOC_Os07g45160.1 SAC3/GANP family protein, expressed	Sobic.002G397500.1.p	Solyc12g035670.1.1 MCM3-associated protein (Fragment) IPR005062 SAC3_GANP_Nin1_mts3_eIF-3 p25
augustus-D18g-s517483.g463263	1.548	AT3G50700.1 indeterminate(ID)-domain 2 | AT4G02670.1 indeterminate(ID)-domain 12	GRMZM5G828179_P01 | GRMZM2G151309_P01 | GRMZM2G027333_P01	LOC_Os02g31890.1 ZOS2-08 - C2H2 zinc finger protein, expressed | LOC_Os01g70870.1 ZOS1-23 - C2H2 zinc finger protein, expressed	Sobic.003G001300.1.p | Sobic.003G031800.1.p	Solyc09g074780.2.1 Zinc finger protein IPR007087 Zinc finger, C2H2-type | Solyc01g099340.2.1 Zinc finger protein IPR007087 Zinc finger, C2H2-type
augustus-D18g-s1024271.g617495	1.548	NA	NA	NA	NA	NA
augustus-D18g-s227985.g234456	1.54606	NA	NA	NA	NA	NA
augustus-D18g-s148475.g173698	1.54584	NA	NA	NA	NA	NA
augustus-D18g-s438256.g410978	1.5446	AT3G17850.1 Protein kinase superfamily protein | AT1G48490.1 Protein kinase superfamily protein	NA	LOC_Os03g50390.1 AGC_AGC_other_GWLd.2 - ACG kinases include homologs to PKA, PKG and PKC, expressed	Sobic.001G117200.1.p	Solyc06g068920.2.1 Protein kinase IPR002290 Serine_threonine protein kinase | Solyc03g118530.2.1 Protein serine_threonine kinase IPR002290 Serine_
augustus-D18g-s569284.g495653	1.5446	NA	NA	NA	NA	Solyc00g075040.1.1 Transposon Ty1-A Gag-Pol polyprotein IPR013103 Reverse transcriptase, RNA-dependent DNA polymerase
augustus-D18g-s90783.g118299	1.5446	NA	NA	NA	NA	NA
augustus-D18g-s23645.g30775	1.54283	NA	NA	NA	NA	NA
augustus-D18g-s376603.g369649	1.54275	NA	NA	NA	NA	Solyc03g062850.1.1 Transposon Ty1-PL Gag-Pol polyprotein IPR013103 Reverse transcriptase, RNA-dependent DNA polymerase
augustus-D18g-s338163.g333346	1.54275	NA	NA	NA	NA	NA
augustus-D18g-s311109.g310936	1.54275	NA	NA	NA	NA	NA
augustus-D18g-s20863.g26503	1.54275	NA	NA	NA	NA	NA
augustus-D18g-s385637.g377866	1.54275	NA	NA	NA	NA	NA
augustus-D18g-s32327.g41808	1.54226	NA	NA	NA	NA	NA
augustus-D18g-s14391.g21808	1.54209	NA	NA	NA	NA	NA
augustus-D18g-s201126.g209516	1.54055	NA	NA	NA	NA	NA
augustus-D18g-s252320.g262011	1.53918	NA	NA	NA	NA	NA
augustus-D18g-s323118.g320549	1.53902	NA	NA	NA	NA	NA
augustus-D18g-s103581.g133951	1.53803	AT1G79460.1 Terpenoid cyclases/Protein prenyltransferases superfamily protein	NA	NA	NA	Solyc07g066670.2.1 Ent-kaurene synthase IPR005630 Terpene synthase, metal-binding domain
augustus-D18g-s615039.g522210	1.53803	NA	NA	NA	NA	NA
augustus-D18g-s934086.g603652	1.53332	NA	NA	NA	NA	NA
augustus-D18g-s797246.g573399	1.53299	NA	NA	NA	NA	NA
augustus-D18g-s789972.g571793	1.53299	NA	NA	NA	NA	NA
augustus-D18g-s131901.g158756	1.53299	NA	NA	NA	NA	NA
augustus-D18g-s85093.g111354	1.53299	NA	NA	NA	NA	NA
augustus-D18g-s188890.g201560	1.5318	NA	NA	NA	NA	NA
augustus-D18g-s629085.g532982	1.53044	NA	NA	NA	NA	NA
augustus-D18g-s40837.g54326	1.52888	AT3G27110.1 Peptidase family M48 family protein	GRMZM2G111200_P03	LOC_Os01g73910.5 peptidase, putative, expressed | LOC_Os01g73910.6 peptidase, putative, expressed | LOC_Os01g73910.4 peptidase, putative, expressed |	Sobic.003G108900.1.p	Solyc03g005000.2.1 Peptidase M48 Ste24p IPR001915 Peptidase M48, Ste24p
augustus-D18g-s141562.g169111	1.52659	NA	NA	NA	NA	NA
augustus-D18g-s341683.g335861	1.52591	NA	NA	NA	NA	NA
augustus-D18g-s485166.g443683	1.52415	NA	NA	NA	NA	NA
augustus-D18g-s239896.g250076	1.52402	AT2G05790.1 O-Glycosyl hydrolases family 17 protein | AT5G55180.2 O-Glycosyl hydrolases family 17 protein | AT4G26830.1 O-Glycosyl hydrolases family 1	GRMZM2G046459_P01	LOC_Os02g53200.2 glucan endo-1,3-beta-glucosidase precursor, putative, expressed | LOC_Os02g53200.1 glucan endo-1,3-beta-glucosidase precursor, putati	Sobic.004G313200.1.p	Solyc07g049370.2.1 Glucan endo-1 3-beta-glucosidase A6 IPR000490 Glycoside hydrolase, family 17 | Solyc12g014420.1.1 Glucan endo-1 3-beta-glucosidas
augustus-D18g-s152572.g177802	1.52402	AT5G18620.2 chromatin remodeling factor17 | AT3G06400.3 chromatin-remodeling protein 11	GRMZM2G010085_P01	LOC_Os01g27040.1 chromatin-remodeling complex ATPase chain, putative, expressed | ChrUn.fgenesh.mRNA.85 expressed protein | LOC_Os05g05780.1 chromatin	Sobic.003G163200.1.p	Solyc01g067390.2.1 Chromodomain-helicase-DNA-binding protein 2 IPR000330 SNF2-related | Solyc06g054560.2.1 Chromodomain-helicase-DNA-binding protein
augustus-D18g-s229637.g236563	1.52402	NA	NA	NA	NA	NA
augustus-D18g-s47547.g64657	1.52402	NA	NA	NA	NA	NA
augustus-D18g-s247789.g257442	1.5186	NA	NA	NA	NA	NA
augustus-D18g-s323363.g320777	1.5186	NA	NA	NA	NA	NA
augustus-D18g-s392636.g383423	1.51848	AT5G61480.1 Leucine-rich repeat protein kinase family protein	GRMZM2G039934_P01	LOC_Os08g05290.1 receptor-like protein kinase 5 precursor, putative, expressed	Sobic.007G038000.1.p	Solyc05g051640.2.1 Receptor like kinase, RLK | Solyc03g093330.2.1 Receptor like kinase, RLK
augustus-D18g-s935969.g604866	1.51848	NA	NA	NA	NA	NA
augustus-D18g-s416702.g402093	1.51766	NA	NA	NA	NA	NA
augustus-D18g-s232084.g239890	1.51573	AT1G64390.1 glycosyl hydrolase 9C2 | AT4G11050.1 glycosyl hydrolase 9C3 | AT2G32990.1 glycosyl hydrolase 9B8 | AT1G48930.1 glycosyl hydrolase 9C1 | AT	GRMZM2G143747_P01 | GRMZM2G453565_P01 | GRMZM2G151257_P01 | GRMZM2G451965_P02 | GRMZM2G154678_P01 | GRMZM2G482256_P01 | GRMZM2G331566_P02 | GRMZM2G076	LOC_Os01g12070.1 endoglucanase precursor, putative, expressed | LOC_Os05g12150.1 endoglucanase precursor, putative, expressed | LOC_Os01g12030.1 endog	Sobic.009G079900.1.p | Sobic.003G015700.1.p | Sobic.004G244600.1.p | Sobic.006G265100.1.p | Sobic.007G131300.1.p | Sobic.002G193600.1.p | Sobic.004G04	Solyc08g082250.2.1 Endoglucanase 1 IPR008928 Six-hairpin glycosidase-like IPR012341 Six-hairpin glycosidase IPR018221 Glycoside hydrolase, famil
augustus-D18g-s284894.g286119	1.51573	NA	NA	NA	NA	NA
augustus-D18g-s887082.g594677	1.51573	NA	NA	NA	NA	NA
augustus-D18g-s92216.g120157	1.51465	NA	NA	NA	NA	Solyc10g036800.1.1 Polyprotein | Solyc00g007230.1.1 Pol polyprotein
augustus-D18g-s230553.g237865	1.51444	NA	NA	NA	NA	NA
augustus-D18g-s590823.g514661	1.51317	NA	NA	NA	NA	NA
augustus-D18g-s52790.g72189	1.51219	NA	NA	NA	NA	Solyc03g115130.2.1 Pol polyprotein | Solyc08g043150.1.1 Pol polyprotein | Solyc11g028190.1.1 Pol polyprotein
augustus-D18g-s898938.g598357	1.51088	NA	NA	NA	NA	NA
augustus-D18g-s136245.g163364	1.50995	NA	NA	NA	NA	NA
augustus-D18g-s317911.g315810	1.50805	NA	NA	NA	NA	NA
augustus-D18g-s230392.g237611	1.50805	NA	NA	NA	NA	NA
augustus-D18g-s582514.g509009	1.50805	NA	NA	NA	NA	NA
augustus-D18g-s246540.g255867	1.50805	NA	NA	NA	NA	NA
augustus-D18g-s68670.g91187	1.50805	NA	NA	NA	NA	NA
augustus-D18g-s1051472.g618998	1.50439	NA	NA	NA	NA	NA
augustus-D18g-s44177.g59913	1.50264	NA	NA	NA	NA	NA
augustus-D18g-s275690.g281291	1.5016	NA	NA	NA	NA	NA
augustus-D18g-s408300.g395879	1.50131	NA	GRMZM2G062772_P01 | GRMZM2G177475_P01	LOC_Os05g41090.1 CAMK_CAMK_like_CG18020d.1 - CAMK includes calcium/calmodulin depedent protein kinases, expressed	Sobic.010G260600.1.p	Solyc01g096820.2.1 Calcium-dependent protein kinase 1 IPR002290 Serine_threonine protein kinase
augustus-D18g-s1216.g1645	1.50131	NA	NA	NA	NA	NA
augustus-D18g-s164961.g187830	1.50131	NA	NA	NA	NA	NA
augustus-D18g-s200961.g209335	1.50131	NA	NA	NA	NA	NA
augustus-D18g-s218173.g222902	1.50131	NA	NA	NA	NA	NA
augustus-D18g-s664834.g547024	1.50131	NA	NA	NA	NA	NA
augustus-D18g-s558412.g487545	1.50131	NA	NA	NA	NA	NA
augustus-D18g-s417302.g402371	1.50131	NA	NA	NA	NA	NA
augustus-D18g-s539742.g481132	1.50131	NA	NA	NA	NA	NA
augustus-D18g-s156008.g181557	1.50092	NA	NA	NA	NA	NA
augustus-D18g-s748542.g561748	1.50092	NA	NA	NA	NA	NA
augustus-D18g-s31141.g40555	1.50069	NA	NA	NA	NA	NA
augustus-D18g-s696729.g552684	1.50069	NA	NA	NA	NA	NA
augustus-D18g-s755332.g563884	1.50069	NA	NA	NA	NA	NA
augustus-D18g-s84515.g110637	1.50069	NA	NA	NA	NA	NA
augustus-D18g-s491402.g446891	1.50069	NA	NA	NA	NA	NA
augustus-D18g-s473356.g436403	1.50036	NA	NA	NA	NA	NA
augustus-D18g-s640768.g537760	1.50009	NA	NA	NA	NA	NA
augustus-D18g-s259659.g269583	1.50009	NA	NA	NA	NA	NA
augustus-D18g-s81430.g106853	1.49428	AT3G08590.1 Phosphoglycerate mutase, 2,3-bisphosphoglycerate-independent | AT1G09780.1 Phosphoglycerate mutase, 2,3-bisphosphoglycerate-independent	GRMZM2G003385_P02 | GRMZM5G833389_P02 | GRMZM2G050077_P01	LOC_Os05g40420.2 2,3-bisphosphoglycerate-independent phosphoglycerate mutase, putative, expressed | LOC_Os05g40420.1 2,3-bisphosphoglycerate-independe	Sobic.003G336000.1.p | Sobic.001G384100.1.p	Solyc07g044840.2.1 2 3-bisphosphoglycerate-independent phosphoglycerate mutase IPR005995 Phosphoglycerate mutase, 2,3-bisphosphoglycerate-independen
augustus-D18g-s575622.g502215	1.49428	AT5G51170.1 unknown protein; CONTAINS InterPro DOMAIN/s: Uncharacterised protein family UPF0406 (InterPro:IPR019146); Has 30201 Blast hits to 17322 pr	GRMZM2G156575_P01	LOC_Os02g43480.1 expressed protein	Sobic.004G299000.1.p	Solyc03g093880.2.1 UPF0406 protein C16orf57 homolog IPR019146 Unidentified protein family UPF0406
augustus-D18g-s213365.g219781	1.49395	NA	NA	NA	NA	NA
augustus-D18g-s547422.g484477	1.49393	NA	NA	NA	NA	NA
augustus-D18g-s497115.g450289	1.49337	NA	NA	NA	NA	NA
augustus-D18g-s504385.g453866	1.49331	NA	NA	NA	NA	NA
augustus-D18g-s330017.g326746	1.49236	NA	NA	NA	NA	NA
augustus-D18g-s225081.g230529	1.49236	NA	NA	NA	NA	NA
augustus-D18g-s99468.g129400	1.49236	NA	NA	NA	NA	NA
augustus-D18g-s358975.g352040	1.49236	NA	NA	NA	NA	NA
augustus-D18g-s344659.g337914	1.49236	NA	NA	NA	NA	NA
augustus-D18g-s534045.g476610	1.49236	NA	NA	NA	NA	NA
augustus-D18g-s86677.g113430	1.49236	NA	NA	NA	NA	NA
augustus-D18g-s156951.g181979	1.49041	NA	NA	NA	NA	NA
augustus-D18g-s240254.g250483	1.48962	NA	NA	NA	NA	NA
augustus-D18g-s125035.g150775	1.48807	NA	NA	NA	NA	NA
augustus-D18g-s389241.g379886	1.48797	NA	NA	NA	NA	NA
augustus-D18g-s377269.g370340	1.48797	NA	NA	NA	NA	NA
augustus-D18g-s319266.g317016	1.48797	NA	NA	NA	NA	NA
augustus-D18g-s208053.g215770	1.4878	NA	NA	NA	NA	NA
augustus-D18g-s260739.g270166	1.48628	NA	NA	NA	NA	NA
augustus-D18g-s648403.g541910	1.48628	NA	NA	NA	NA	NA
augustus-D18g-s363195.g356835	1.48475	NA	NA	NA	NA	NA
augustus-D18g-s246548.g255872	1.4842	NA	NA	NA	NA	NA
augustus-D18g-s17900.g24526	1.4842	NA	NA	NA	NA	NA
augustus-D18g-s540992.g482054	1.4842	NA	NA	NA	NA	NA
augustus-D18g-s587508.g512362	1.4842	NA	NA	NA	NA	NA
augustus-D18g-s453055.g420947	1.4842	NA	NA	NA	NA	NA
augustus-D18g-s725403.g556491	1.4842	NA	NA	NA	NA	NA
augustus-D18g-s43940.g59557	1.4842	NA	NA	NA	NA	NA
augustus-D18g-s487450.g444900	1.4842	NA	NA	NA	NA	NA
augustus-D18g-s751990.g562621	1.4842	NA	NA	NA	NA	NA
augustus-D18g-s329054.g325942	1.4842	NA	NA	NA	NA	NA
augustus-D18g-s136370.g163497	1.4842	NA	NA	NA	NA	NA
augustus-D18g-s454164.g421930	1.48411	NA	NA	NA	NA	Solyc10g076260.1.1 WD repeat-containing protein mip1 IPR004083 Regulatory associated protein of TOR
augustus-D18g-s396637.g387621	1.48337	NA	NA	NA	NA	NA
augustus-D18g-s879386.g590811	1.48306	NA	NA	NA	NA	NA
augustus-D18g-s81041.g106461	1.48227	NA	NA	NA	NA	NA
augustus-D18g-s482170.g441597	1.48227	NA	NA	NA	NA	NA
augustus-D18g-s1051902.g619049	1.48227	NA	NA	NA	NA	NA
augustus-D18g-s944137.g608102	1.48227	NA	NA	NA	NA	NA
augustus-D18g-s332972.g329149	1.48117	NA	NA	NA	NA	NA
augustus-D18g-s448055.g416699	1.48117	NA	NA	NA	NA	NA
augustus-D18g-s95648.g124332	1.48117	NA	NA	NA	NA	NA
augustus-D18g-s215459.g221299	1.48049	NA	NA	NA	NA	NA
augustus-D18g-s458624.g426164	1.47995	NA	NA	NA	NA	NA
augustus-D18g-s59806.g80662	1.47695	NA	NA	NA	NA	NA
augustus-D18g-s680973.g548963	1.47689	NA	NA	NA	NA	NA
augustus-D18g-s91396.g119062	1.47689	NA	NA	NA	NA	NA
augustus-D18g-s516104.g462526	1.47683	NA	NA	NA	NA	NA
augustus-D18g-s134836.g161960	1.47683	NA	NA	NA	NA	NA
augustus-D18g-s1026260.g617909	1.47683	NA	NA	NA	NA	NA
augustus-D18g-s566976.g493748	1.47683	NA	NA	NA	NA	NA
augustus-D18g-s494154.g448572	1.47673	NA	NA	LOC_Os05g47920.1 retrotransposon protein, putative, Ty1-copia subclass, expressed	NA	Solyc11g062200.1.1 Transposon Ty1-A Gag-Pol polyprotein IPR013103 Reverse transcriptase, RNA-dependent DNA polymerase | Solyc04g011970.1.1 Gag-Pol p
augustus-D18g-s223563.g228570	1.47673	AT5G36230.1 ARM repeat superfamily protein | AT1G65220.1 ARM repeat superfamily protein	GRMZM2G012416_P05 | GRMZM5G877316_P03	LOC_Os11g21990.2 expressed protein | LOC_Os11g21990.1 expressed protein	Sobic.K013400.1.p	Solyc05g055770.2.1 Basic leucine zipper and W2 domain-containing protein 2 IPR003307 eIF4-gamma_eIF5_eIF2-epsilon
augustus-D18g-s520779.g466291	1.47673	NA	NA	NA	NA	NA
augustus-D18g-s131317.g158047	1.47673	NA	NA	NA	NA	NA
augustus-D18g-s350725.g344950	1.47673	NA	NA	LOC_Os08g19870.1 transposon protein, putative, Ac/Ds sub-class, expressed	NA	NA
augustus-D18g-s10824.g17289	1.47673	NA	NA	NA	NA	NA
augustus-D18g-s206716.g214479	1.47673	NA	NA	NA	NA	NA
augustus-D18g-s374750.g367764	1.47627	NA	NA	NA	NA	NA
augustus-D18g-s941596.g607450	1.4756	NA	NA	NA	NA	NA
augustus-D18g-s75757.g100491	1.47444	NA	NA	NA	NA	NA
augustus-D18g-s500979.g452399	1.47328	NA	NA	NA	NA	NA
augustus-D18g-s458804.g426320	1.47256	NA	NA	NA	NA	NA
augustus-D18g-s263803.g273840	1.46986	AT4G00430.1 plasma membrane intrinsic protein 1;4 | AT2G45960.3 plasma membrane intrinsic protein 1B | AT1G01620.1 plasma membrane intrinsic protein 1	GRMZM2G174807_P01 | AC209208.3_FGP002 | GRMZM2G081843_P01 | GRMZM2G392975_P01 | GRMZM2G136032_P01 | GRMZM2G081192_P01 | GRMZM2G178693_P01 | GRMZM2G092	LOC_Os02g44630.3 aquaporin protein, putative, expressed | LOC_Os04g47220.1 aquaporin protein, putative, expressed | LOC_Os02g44630.2 aquaporin protein	Sobic.006G176700.1.p | Sobic.004G288700.1.p | Sobic.004G351200.1.p | Sobic.010G087900.1.p | Sobic.K007000.1.p | Sobic.004G222000.1.p | Sobic.002G12470	Solyc03g096290.2.1 Aquaporin-like protein IPR012269 Aquaporin | Solyc08g081190.2.1 Aquaporin 1 IPR012269 Aquaporin | Solyc08g008050.2.1 Aquaporin
augustus-D18g-s518296.g463792	1.46986	NA	NA	NA	NA	Solyc02g055510.1.1 Helicase-like protein IPR010285 Protein of unknown function DUF889, eukaryote | Solyc09g042270.1.1 Helicase-like protein IPR0102
augustus-D18g-s551417.g486193	1.46986	NA	NA	NA	NA	NA
augustus-D18g-s309697.g309917	1.46986	NA	NA	NA	NA	NA
augustus-D18g-s458077.g425655	1.46986	NA	NA	NA	NA	NA
augustus-D18g-s163717.g186236	1.4696	NA	NA	NA	NA	NA
augustus-D18g-s159013.g183191	1.46741	NA	NA	NA	NA	NA
augustus-D18g-s443172.g414378	1.46729	NA	NA	NA	NA	NA
augustus-D18g-s87567.g114505	1.46716	NA	NA	NA	NA	NA
augustus-D18g-s753885.g563138	1.4669	NA	NA	NA	NA	NA
augustus-D18g-s58347.g78753	1.4669	NA	NA	NA	NA	NA
augustus-D18g-s574366.g500887	1.4669	NA	NA	NA	NA	NA
augustus-D18g-s503680.g453540	1.46657	NA	NA	NA	NA	NA
augustus-D18g-s341431.g335691	1.46523	NA	NA	NA	NA	NA
augustus-D18g-s436391.g409311	1.46506	AT4G38810.2 Calcium-binding EF-hand family protein	GRMZM2G048549_P01 | GRMZM2G102483_P02	LOC_Os10g09850.1 EF hand family protein, putative, expressed | LOC_Os03g14590.1 calcium-binding EF hand family protein, putative, expressed | LOC_Os03	Sobic.001G048900.1.p | Sobic.001G435800.1.p	Solyc01g111040.2.1 EF-Hand containing protein-like IPR018248 EF hand
augustus-D18g-s208529.g216278	1.46495	NA	NA	NA	NA	NA
augustus-D18g-s983366.g615476	1.46453	NA	NA	LOC_Os10g42570.1 retrotransposon protein, putative, unclassified, expressed | LOC_Os04g14930.1 retrotransposon protein, putative, Ty1-copia subclass |	NA	NA
augustus-D18g-s593619.g516551	1.46353	NA	NA	NA	NA	NA
augustus-D18g-s251239.g260937	1.46353	NA	NA	NA	NA	NA
augustus-D18g-s125702.g151634	1.46353	NA	NA	NA	NA	NA
augustus-D18g-s468014.g433101	1.46337	AT5G51220.1 ubiquinol-cytochrome C chaperone family protein	NA	LOC_Os07g30790.1 ubiquinol-cytochrome C chaperone family protein, putative, expressed	Sobic.002G306100.1.p	Solyc06g034100.2.1 Ubiquinol-cytochrome C chaperone family protein IPR007129 Ubiquinol-cytochrome C chaperone
augustus-D18g-s524471.g470272	1.46236	AT3G11590.1 unknown protein; LOCATED IN: plasma membrane; EXPRESSED IN: 22 plant structures; EXPRESSED DURING: 13 growth stages; BEST Arabidopsis thal	NA	NA	NA	Solyc10g083190.1.1 Os04g0625000 protein (Fragment)
augustus-D18g-s609458.g520845	1.46236	NA	NA	NA	NA	NA
augustus-D18g-s827036.g578514	1.4614	NA	NA	NA	NA	NA
augustus-D18g-s468509.g433435	1.46094	NA	NA	NA	NA	NA
augustus-D18g-s888770.g595574	1.46085	NA	NA	NA	NA	NA
augustus-D18g-s939279.g605957	1.46072	NA	NA	NA	NA	NA
augustus-D18g-s320996.g318616	1.46012	NA	NA	NA	NA	NA
augustus-D18g-s2400.g3545	1.45904	NA	NA	NA	NA	NA
augustus-D18g-s719724.g554859	1.45857	NA	NA	NA	NA	NA
augustus-D18g-s461621.g428749	1.45807	NA	NA	NA	NA	NA
augustus-D18g-s443888.g414789	1.45807	NA	NA	NA	NA	NA
augustus-D18g-s499830.g451805	1.45768	NA	NA	NA	NA	NA
augustus-D18g-s203284.g211471	1.45768	NA	NA	NA	NA	NA
augustus-D18g-s41144.g54879	1.45768	NA	NA	NA	NA	NA
augustus-D18g-s1468.g1916	1.45768	NA	NA	NA	NA	NA
augustus-D18g-s132889.g159817	1.45626	NA	NA	NA	NA	NA
augustus-D18g-s138302.g165806	1.45549	NA	NA	NA	NA	NA
augustus-D18g-s197154.g206214	1.45507	NA	NA	NA	NA	NA
augustus-D18g-s186484.g200777	1.45507	NA	NA	NA	NA	NA
augustus-D18g-s945138.g608212	1.45403	NA	NA	NA	NA	NA
augustus-D18g-s1010214.g616515	1.45402	NA	NA	NA	NA	NA
augustus-D18g-s206583.g214371	1.45269	NA	NA	NA	NA	NA
augustus-D18g-s955902.g609494	1.45017	NA	NA	NA	NA	NA
augustus-D18g-s196465.g205658	1.45017	NA	NA	NA	NA	NA
augustus-D18g-s384314.g376891	1.44977	NA	NA	NA	NA	NA
augustus-D18g-s450000.g418397	1.44974	NA	NA	NA	NA	NA
augustus-D18g-s974522.g614432	1.44882	NA	NA	NA	NA	NA
augustus-D18g-s125253.g151082	1.44736	NA	NA	NA	NA	NA
augustus-D18g-s49655.g67931	1.44719	NA	NA	NA	NA	NA
augustus-D18g-s259255.g269333	1.44652	NA	NA	NA	NA	NA
augustus-D18g-s329801.g326559	1.44652	NA	NA	NA	NA	NA
augustus-D18g-s760806.g565647	1.44648	NA	NA	NA	NA	NA
augustus-D18g-s777544.g570703	1.44614	AT5G05730.2 anthranilate synthase alpha subunit 1 | AT2G29690.1 anthranilate synthase 2 | AT3G55870.1 ADC synthase superfamily protein	GRMZM2G161337_P01 | GRMZM2G003109_P01 | GRMZM2G138382_P01	LOC_Os03g15780.1 anthranilate synthase component I-1, chloroplast precursor, putative, expressed | LOC_Os03g61120.1 anthranilate synthase component I-	Sobic.001G427700.1.p | Sobic.001G029300.1.p	Solyc06g006100.2.1 Anthranilate synthase component I family protein expressed IPR005256 Anthranilate synthase component I | Solyc06g005980.2.1 Anthr
augustus-D18g-s60402.g81389	1.44599	NA	NA	NA	NA	NA
augustus-D18g-s25360.g33455	1.44362	NA	NA	NA	NA	NA
augustus-D18g-s347361.g340965	1.4433	NA	NA	NA	NA	NA
augustus-D18g-s194518.g204132	1.44306	NA	NA	NA	NA	NA
augustus-D18g-s935644.g604746	1.44306	NA	NA	NA	NA	NA
augustus-D18g-s156739.g181897	1.44248	NA	NA	NA	NA	NA
augustus-D18g-s60580.g81627	1.44217	NA	NA	NA	NA	NA
augustus-D18g-s613681.g521283	1.44189	AT1G03390.1 HXXXD-type acyl-transferase family protein	NA	NA	NA	Solyc08g013830.1.1 Hydroxycinnamoyl CoA quinate transferase IPR003480 Transferase
augustus-D18g-s412193.g399076	1.44142	NA	NA	NA	NA	NA
augustus-D18g-s330783.g327390	1.44109	NA	NA	NA	NA	NA
augustus-D18g-s576979.g503549	1.44064	NA	NA	NA	NA	NA
augustus-D18g-s572409.g498336	1.44048	NA	NA	NA	NA	NA
augustus-D18g-s134548.g161647	1.44025	NA	NA	NA	NA	NA
augustus-D18g-s262797.g272541	1.43976	NA	NA	NA	NA	NA
augustus-D18g-s247085.g256554	1.43976	NA	NA	NA	NA	NA
augustus-D18g-s287451.g288879	1.43929	NA	NA	NA	NA	NA
augustus-D18g-s514461.g461370	1.43856	NA	NA	NA	NA	NA
augustus-D18g-s113042.g142615	1.43822	NA	NA	LOC_Os01g23330.1 retrotransposon, putative, centromere-specific, expressed | LOC_Os12g20040.1 retrotransposon, putative, centromere-specific, expresse	NA	NA
augustus-D18g-s81232.g106649	1.43807	NA	NA	LOC_Os01g28330.1 retrotransposon protein, putative, Ty3-gypsy subclass, expressed | LOC_Os01g35070.1 retrotransposon protein, putative, Ty3-gypsy subc	NA	Solyc10g036800.1.1 Polyprotein | Solyc12g044210.1.1 Pol polyprotein | Solyc01g020250.1.1 Pol polyprotein | Solyc03g115130.2.1 Pol polyprotein | Solyc1
augustus-D18g-s66630.g88393	1.43807	AT1G52570.1 phospholipase D alpha 2 | AT3G15730.1 phospholipase D alpha 1 | AT5G25370.1 phospholipase D alpha 3	GRMZM2G061969_P01 | GRMZM2G054559_P01 | GRMZM2G438378_P01 | GRMZM2G442551_P01 | GRMZM2G179792_P01 | GRMZM2G019029_P01	LOC_Os01g07760.2 phospholipase D, putative, expressed | LOC_Os01g07760.1 phospholipase D, putative, expressed | LOC_Os05g07880.1 phospholipase D, puta	Sobic.009G062600.1.p | Sobic.003G050400.1.p | Sobic.008G183400.1.p | Sobic.010G185600.1.p | Sobic.001G349800.1.p | Sobic.005G222500.1.p	Solyc06g068090.2.1 Phospholipase D IPR011402 Phospholipase D, plant | Solyc03g116620.2.1 Phospholipase D IPR011402 Phospholipase D, plant | Solyc0
augustus-D18g-s495642.g449459	1.43807	NA	NA	NA	NA	NA
augustus-D18g-s571976.g497805	1.43807	NA	NA	NA	NA	NA
augustus-D18g-s663896.g546799	1.43807	NA	NA	NA	NA	NA
augustus-D18g-s662487.g546593	1.43807	NA	NA	NA	NA	NA
augustus-D18g-s22961.g29700	1.43804	NA	NA	NA	NA	NA
augustus-D18g-s259659.g269582	1.43724	NA	NA	NA	NA	NA
augustus-D18g-s327683.g324630	1.43609	NA	NA	NA	NA	NA
augustus-D18g-s398814.g389099	1.43395	NA	NA	NA	NA	NA
augustus-D18g-s230897.g238398	1.43343	NA	NA	NA	NA	NA
augustus-D18g-s535603.g478125	1.4334	NA	NA	NA	NA	NA
augustus-D18g-s834550.g580967	1.43331	NA	NA	NA	NA	NA
augustus-D18g-s422382.g404303	1.43322	AT1G31280.1 Argonaute family protein | AT1G31290.1 ARGONAUTE 3	GRMZM2G007791_P01 | GRMZM2G354867_P01 | GRMZM5G892991_P01 | GRMZM2G059033_P01	LOC_Os04g52540.1 retrotransposon protein, putative, unclassified, expressed | LOC_Os04g52550.1 PAZ domain-containing protein, putative, expressed | LO	Sobic.006G215000.1.p | Sobic.001G331800.1.p	Solyc02g069260.2.1 ARGONAUTE 1 IPR003165 Stem cell self-renewal protein Piwi | Solyc02g069270.2.1 ARGONAUTE 1 IPR003165 Stem cell self-renewal pro
augustus-D18g-s923695.g600236	1.43296	NA	NA	NA	NA	NA
augustus-D18g-s720397.g555148	1.43076	AT4G03080.1 BRI1 suppressor 1 (BSU1)-like 1 | AT2G27210.1 BRI1 suppressor 1 (BSU1)-like 3 | AT1G08420.1 BRI1 suppressor 1 (BSU1)-like 2 | AT1G03445.1	GRMZM2G009593_P01 | GRMZM2G028700_P01 | GRMZM2G148539_P02 | GRMZM2G070323_P01	LOC_Os05g05240.1 serine/threonine protein phosphatase, putative, expressed | LOC_Os05g05240.2 serine/threonine protein phosphatase, putative, expresse	Sobic.009G040700.1.p | Sobic.008G173900.1.p | Sobic.001G154900.1.p	Solyc09g074320.2.1 Serine_threonine-protein phosphatase IPR012391 Serine_threonine protein phosphatase, BSU1 | Solyc06g073960.2.1 Serine_threonine-p
augustus-D18g-s311544.g311249	1.43076	NA	NA	NA	NA	NA
augustus-D18g-s734318.g559268	1.43039	NA	NA	NA	NA	NA
augustus-D18g-s169913.g192337	1.43007	NA	NA	NA	NA	NA
augustus-D18g-s814735.g576502	1.43007	NA	NA	NA	NA	NA
augustus-D18g-s125810.g151779	1.43007	NA	NA	NA	NA	NA
augustus-D18g-s242660.g252376	1.43007	NA	NA	LOC_Os06g43290.1 retrotransposon protein, putative, Ty1-copia subclass, expressed | LOC_Os10g34120.1 retrotransposon protein, putative, Ty1-copia subc	NA	NA
augustus-D18g-s566907.g493707	1.42916	NA	NA	NA	NA	NA
augustus-D18g-s155081.g180827	1.42898	AT5G58960.1 Plant protein of unknown function (DUF641)	NA	NA	NA	Solyc02g083110.1.1 UNE1-like protein IPR006943 Protein of unknown function DUF641, plant
augustus-D18g-s363001.g356625	1.42864	AT2G42680.1 multiprotein bridging factor 1A | AT3G58680.1 multiprotein bridging factor 1B	GRMZM5G800112_P02 | GRMZM2G101480_P01	LOC_Os08g27850.1 endothelial differentiation-related factor 1, putative, expressed | LOC_Os08g27850.2 endothelial differentiation-related factor 1, pu	Sobic.007G106400.1.p	Solyc12g014290.1.1 Multiprotein bridging factor 1b IPR001387 Helix-turn-helix type 3 | Solyc07g062400.2.1 Multiprotein bridging factor 1c IPR001387
augustus-D18g-s8212.g13679	1.42864	NA	NA	NA	NA	Solyc10g036800.1.1 Polyprotein
augustus-D18g-s459325.g426820	1.42864	NA	NA	NA	NA	Solyc00g131710.1.1 Pol polyprotein IPR001584 Integrase, catalytic core | Solyc10g045000.1.1 Pol polyprotein IPR001584 Integrase, catalytic core |
augustus-D18g-s327215.g324166	1.42864	NA	NA	NA	NA	NA
augustus-D18g-s386790.g378576	1.42864	NA	NA	NA	NA	NA
augustus-D18g-s292848.g294836	1.42864	NA	NA	NA	NA	NA
augustus-D18g-s631041.g534299	1.42864	NA	NA	NA	NA	NA
augustus-D18g-s46919.g63681	1.42864	NA	NA	NA	NA	NA
augustus-D18g-s22608.g29173	1.42864	NA	NA	NA	NA	NA
augustus-D18g-s179593.g197476	1.42864	NA	NA	NA	NA	NA
augustus-D18g-s65770.g87230	1.42864	NA	NA	NA	NA	NA
augustus-D18g-s837585.g582356	1.42864	NA	NA	NA	NA	NA
augustus-D18g-s910527.g599274	1.42864	NA	NA	LOC_Os06g39540.1 retrotransposon protein, putative, unclassified, expressed | LOC_Os06g13540.1 retrotransposon protein, putative, unclassified, expres	Sobic.004G143500.1.p	NA
augustus-D18g-s258043.g268347	1.42829	NA	NA	NA	NA	NA
augustus-D18g-s574160.g500655	1.42802	NA	NA	LOC_Os03g42610.1 retrotransposon protein, putative, unclassified, expressed | LOC_Os10g01020.1 retrotransposon protein, putative, unclassified, expres	NA	NA
augustus-D18g-s442802.g414118	1.42785	NA	NA	NA	NA	NA
augustus-D18g-s201714.g210135	1.42686	NA	NA	NA	NA	NA
augustus-D18g-s939422.g606113	1.42667	NA	NA	NA	NA	NA
augustus-D18g-s572572.g498564	1.42642	NA	NA	NA	NA	Solyc03g062850.1.1 Transposon Ty1-PL Gag-Pol polyprotein IPR013103 Reverse transcriptase, RNA-dependent DNA polymerase
augustus-D18g-s524078.g469837	1.42642	NA	NA	NA	NA	NA
augustus-D18g-s195799.g205109	1.42642	NA	NA	NA	NA	NA
augustus-D18g-s983522.g615493	1.42642	NA	NA	NA	NA	NA
augustus-D18g-s42828.g57845	1.42629	NA	NA	NA	NA	NA
augustus-D18g-s199837.g208438	1.42541	NA	NA	NA	NA	NA
augustus-D18g-s168603.g190917	1.42492	NA	NA	NA	NA	NA
augustus-D18g-s294251.g296326	1.42374	NA	NA	LOC_Os03g44470.1 retrotransposon protein, putative, unclassified, expressed	NA	NA
augustus-D18g-s318844.g316607	1.42317	NA	NA	LOC_Os04g04880.1 retrotransposon protein, putative, Ty3-gypsy subclass, expressed | LOC_Os04g04590.1 retrotransposon protein, putative, Ty3-gypsy subc	NA	Solyc11g050910.1.1 Pol polyprotein IPR001584 Integrase, catalytic core | Solyc00g131710.1.1 Pol polyprotein IPR001584 Integrase, catalytic core |
augustus-D18g-s270510.g278785	1.42317	NA	NA	NA	NA	NA
augustus-D18g-s348200.g341967	1.42317	NA	NA	NA	NA	NA
augustus-D18g-s748770.g561834	1.42317	NA	NA	NA	NA	NA
augustus-D18g-s345382.g338679	1.42317	NA	NA	NA	NA	NA
augustus-D18g-s321788.g319355	1.42317	NA	NA	NA	NA	NA
augustus-D18g-s537544.g479556	1.42317	NA	NA	NA	NA	NA
augustus-D18g-s227406.g233666	1.42317	NA	NA	NA	NA	NA
augustus-D18g-s849890.g585342	1.42312	NA	NA	NA	NA	NA
augustus-D18g-s492595.g447589	1.42282	NA	NA	NA	NA	NA
augustus-D18g-s429570.g407262	1.42278	NA	NA	NA	NA	NA
augustus-D18g-s151209.g176092	1.42277	NA	NA	NA	NA	NA
augustus-D18g-s643689.g539634	1.42275	NA	NA	NA	NA	NA
augustus-D18g-s163216.g185508	1.42172	NA	NA	NA	NA	NA
augustus-D18g-s129112.g155719	1.4205	NA	NA	LOC_Os05g13460.1 retrotransposon protein, putative, unclassified, expressed | LOC_Os06g24110.1 retrotransposon protein, putative, unclassified, expres	NA	NA
augustus-D18g-s46265.g62614	1.41975	NA	NA	NA	NA	NA
augustus-D18g-s591092.g514863	1.41975	NA	NA	NA	NA	NA
augustus-D18g-s373288.g366375	1.41832	NA	NA	NA	NA	NA
augustus-D18g-s239569.g249672	1.41818	AT1G05010.1 ethylene-forming enzyme | AT1G62380.1 ACC oxidase 2 | AT1G12010.1 2-oxoglutarate (2OG) and Fe(II)-dependent oxygenase superfamily protein	GRMZM2G007249_P02 | GRMZM2G052422_P01 | GRMZM2G126732_P01 | GRMZM2G166616_P01 | GRMZM2G332423_P01	LOC_Os09g27820.1 1-aminocyclopropane-1-carboxylate oxidase protein, putative, expressed | LOC_Os09g27750.1 1-aminocyclopropane-1-carboxylate oxidase 1	Sobic.002G221900.1.p | Sobic.004G313100.1.p	Solyc02g081190.2.1 1-aminocyclopropane-1-carboxylate oxidase IPR005123 Oxoglutarate and iron-dependent oxygenase | Solyc02g036350.2.1 1-aminocyclopr
augustus-D18g-s204847.g212470	1.41818	AT2G34060.1 Peroxidase superfamily protein	AC230013.2_FGP002	NA	Sobic.003G250000.1.p	Solyc02g077300.1.1 Peroxidase 73 IPR002016 Haem peroxidase, plant_fungal_bacterial
augustus-D18g-s240393.g250604	1.41818	AT1G66150.1 transmembrane kinase 1 | AT2G01820.1 Leucine-rich repeat protein kinase family protein | AT1G24650.1 Leucine-rich repeat protein kinase fa	GRMZM2G158359_P01 | GRMZM2G137788_P01	LOC_Os03g50810.1 receptor protein kinase TMK1 precursor, putative, expressed	Sobic.001G113800.1.p	Solyc01g108840.2.1 Receptor like kinase, RLK | Solyc11g006040.1.1 Receptor like kinase, RLK | Solyc12g098570.1.1 Receptor like kinase, RLK | Solyc01g1
augustus-D18g-s455573.g423257	1.41818	NA	NA	LOC_Os12g13070.1 transposon protein, putative, CACTA, En/Spm sub-class, expressed | LOC_Os04g23650.1 transposon protein, putative, CACTA, En/Spm sub-c	NA	NA
augustus-D18g-s548017.g484712	1.41818	NA	NA	NA	NA	NA
augustus-D18g-s1076680.g619561	1.41818	NA	NA	NA	NA	NA
augustus-D18g-s268814.g277617	1.41818	NA	NA	LOC_Os07g16990.1 retrotransposon protein, putative, Ty1-copia subclass, expressed | LOC_Os10g30510.1 retrotransposon protein, putative, unclassified,	NA	NA
augustus-D18g-s734037.g559103	1.41818	NA	NA	NA	NA	NA
augustus-D18g-s399959.g389877	1.41818	NA	NA	NA	NA	NA
augustus-D18g-s940237.g606747	1.41818	NA	NA	NA	NA	NA
augustus-D18g-s72521.g96589	1.41799	NA	NA	LOC_Os03g36970.1 retrotransposon protein, putative, unclassified | LOC_Os08g26690.1 retrotransposon protein, putative, Ty1-copia subclass | LOC_Os01g2	NA	NA
augustus-D18g-s1037179.g618657	1.41758	NA	NA	NA	NA	NA
augustus-D18g-s33181.g42761	1.41675	NA	NA	NA	NA	NA
augustus-D18g-s139684.g167534	1.41567	NA	NA	NA	NA	NA
augustus-D18g-s443942.g414823	1.41475	NA	NA	NA	NA	NA
augustus-D18g-s516637.g462794	1.41378	NA	NA	NA	NA	NA
augustus-D18g-s386509.g378419	1.41378	NA	NA	NA	NA	NA
augustus-D18g-s746210.g561216	1.41378	NA	NA	NA	NA	NA
augustus-D18g-s566656.g493489	1.41378	NA	NA	NA	NA	NA
augustus-D18g-s620337.g525387	1.4136	NA	NA	NA	NA	NA
augustus-D18g-s330834.g327429	1.4136	NA	NA	NA	NA	NA
augustus-D18g-s271942.g279811	1.4136	NA	NA	NA	NA	NA
augustus-D18g-s574827.g501432	1.4136	NA	NA	LOC_Os02g40250.1 retrotransposon protein, putative, unclassified, expressed	NA	NA
augustus-D18g-s166851.g189340	1.4136	NA	NA	NA	NA	NA
augustus-D18g-s274812.g280973	1.4136	NA	NA	NA	NA	NA
augustus-D18g-s880940.g591759	1.41199	NA	NA	NA	NA	NA
augustus-D18g-s734235.g559209	1.41164	NA	NA	NA	NA	NA
augustus-D18g-s968886.g612772	1.41103	AT1G52570.1 phospholipase D alpha 2 | AT3G15730.1 phospholipase D alpha 1	GRMZM2G054559_P01 | GRMZM2G061969_P01 | GRMZM2G438378_P01 | GRMZM2G442551_P01	LOC_Os01g07760.2 phospholipase D, putative, expressed | LOC_Os01g07760.1 phospholipase D, putative, expressed | LOC_Os05g07880.1 phospholipase D, puta	Sobic.003G050400.1.p | Sobic.008G183400.1.p | Sobic.009G062600.1.p	Solyc03g116620.2.1 Phospholipase D IPR011402 Phospholipase D, plant | Solyc06g068090.2.1 Phospholipase D IPR011402 Phospholipase D, plant | Solyc0
augustus-D18g-s21654.g27522	1.41102	NA	NA	NA	NA	NA
augustus-D18g-s528020.g473000	1.41071	NA	NA	NA	NA	NA
augustus-D18g-s626977.g530966	1.41014	NA	NA	NA	NA	NA
augustus-D18g-s40715.g54107	1.40985	AT5G51740.1 Peptidase family M48 family protein	GRMZM2G090981_P01	LOC_Os02g50230.1 peptidase, putative, expressed	Sobic.004G247100.1.p	Solyc03g007000.2.1 Peptidase M48 Ste24p IPR001915 Peptidase M48, Ste24p
augustus-D18g-s961456.g611136	1.40938	NA	NA	NA	NA	Solyc10g079980.1.1 UDP-glucose glucosyltransferase IPR002213 UDP-glucuronosyl_UDP-glucosyltransferase | Solyc10g079320.1.1 Glucosyltransferase-5 IP
augustus-D18g-s259165.g269270	1.40938	AT2G01140.1 Aldolase superfamily protein | AT4G38970.1 fructose-bisphosphate aldolase 2 | AT2G21330.1 fructose-bisphosphate aldolase 1 | AT4G26530.1 A	GRMZM2G089365_P01 | GRMZM2G069195_P01 | GRMZM2G046284_P01 | GRMZM2G155253_P02 | GRMZM2G066024_P01 | GRMZM2G057823_P01 | GRMZM2G345493_P01	LOC_Os01g02880.1 fructose-bisphospate aldolase isozyme, putative, expressed | LOC_Os11g07020.1 fructose-bisphospate aldolase isozyme, putative, expres	Sobic.003G096000.1.p | Sobic.005G056400.1.p | Sobic.008G053200.1.p | Sobic.010G188300.1.p | Sobic.003G393900.1.p | Sobic.004G146000.1.p	Solyc05g008600.2.1 Fructose-bisphosphate aldolase IPR000741 Fructose-bisphosphate aldolase, class-I | Solyc02g062340.2.1 Fructose-bisphosphate aldol
augustus-D18g-s132586.g159495	1.40938	NA	NA	NA	NA	NA
augustus-D18g-s585060.g510960	1.40938	NA	NA	NA	NA	NA
augustus-D18g-s405396.g393349	1.40938	NA	NA	LOC_Os04g17600.1 retrotransposon, putative, centromere-specific, expressed | LOC_Os01g39530.1 retrotransposon, putative, centromere-specific | LOC_Os0	NA	NA
augustus-D18g-s497430.g450458	1.40938	NA	NA	NA	NA	NA
augustus-D18g-s960525.g610748	1.40938	NA	NA	NA	NA	NA
augustus-D18g-s1775.g2430	1.40938	NA	NA	NA	NA	NA
augustus-D18g-s247941.g257607	1.40914	NA	NA	NA	NA	NA
augustus-D18g-s263071.g272939	1.4091	NA	NA	NA	NA	NA
augustus-D18g-s48472.g66106	1.40796	NA	NA	NA	NA	NA
augustus-D18g-s326756.g323745	1.40592	NA	NA	NA	NA	NA
augustus-D18g-s49.g95	1.40548	NA	NA	NA	NA	NA
augustus-D18g-s796339.g572985	1.40548	NA	NA	NA	NA	NA
augustus-D18g-s23285.g30122	1.40548	NA	NA	NA	NA	NA
augustus-D18g-s380348.g373350	1.40437	NA	NA	NA	NA	Solyc00g131710.1.1 Pol polyprotein IPR001584 Integrase, catalytic core | Solyc10g045000.1.1 Pol polyprotein IPR001584 Integrase, catalytic core |
augustus-D18g-s257859.g268110	1.40437	NA	NA	NA	NA	NA
augustus-D18g-s575227.g501854	1.40356	NA	NA	NA	NA	NA
augustus-D18g-s47680.g64882	1.40344	NA	NA	LOC_Os10g30510.1 retrotransposon protein, putative, unclassified, expressed | LOC_Os07g16990.1 retrotransposon protein, putative, Ty1-copia subclass,	NA	NA
augustus-D18g-s313584.g312678	1.40268	NA	NA	LOC_Os03g41790.1 retrotransposon, putative, centromere-specific, expressed | LOC_Os08g26660.1 retrotransposon, putative, centromere-specific, expresse	NA	NA
augustus-D18g-s130813.g157502	1.40253	NA	NA	NA	NA	NA
augustus-D18g-s178545.g196685	1.40187	NA	NA	NA	NA	NA
augustus-D18g-s140344.g168109	1.40187	NA	NA	NA	NA	NA
augustus-D18g-s18463.g24909	1.40187	NA	NA	NA	NA	NA
augustus-D18g-s66698.g88469	1.40176	NA	NA	NA	NA	NA
augustus-D18g-s493718.g448325	1.4013	NA	NA	LOC_Os06g31640.1 retrotransposon protein, putative, Ty3-gypsy subclass, expressed | LOC_Os08g24220.1 retrotransposon protein, putative, Ty3-gypsy subc	NA	Solyc11g017260.1.1 Pol polyprotein IPR001584 Integrase, catalytic core | Solyc10g052630.1.1 Pol polyprotein IPR001584 Integrase, catalytic core
augustus-D18g-s494842.g448990	1.39998	NA	NA	NA	NA	NA
augustus-D18g-s511670.g458873	1.39915	NA	NA	NA	NA	NA
augustus-D18g-s910383.g599223	1.39895	NA	NA	NA	NA	NA
augustus-D18g-s346397.g339806	1.39852	NA	NA	NA	NA	NA
augustus-D18g-s555711.g487077	1.39852	NA	NA	NA	NA	NA
augustus-D18g-s535622.g478137	1.39852	NA	NA	NA	NA	NA
augustus-D18g-s192869.g202933	1.39792	AT2G21440.1 RNA-binding (RRM/RBD/RNP motifs) family protein	GRMZM5G872217_P01	NA	NA	Solyc01g109990.2.1 RNA-binding protein 28 IPR012677 Nucleotide-binding, alpha-beta plait
augustus-D18g-s51395.g70324	1.39782	NA	NA	NA	NA	NA
augustus-D18g-s682408.g549643	1.39709	NA	NA	NA	NA	NA
augustus-D18g-s404874.g392829	1.3954	NA	NA	NA	NA	NA
augustus-D18g-s125780.g151738	1.3954	NA	NA	NA	NA	NA
augustus-D18g-s393887.g384787	1.39361	NA	NA	NA	NA	NA
augustus-D18g-s725956.g556706	1.39324	NA	NA	NA	NA	NA
augustus-D18g-s797020.g573306	1.39248	NA	NA	NA	NA	NA
augustus-D18g-s471434.g435350	1.39248	NA	NA	NA	NA	NA
augustus-D18g-s359577.g352703	1.39227	NA	NA	NA	NA	NA
augustus-D18g-s367398.g360940	1.3922	NA	NA	LOC_Os08g23060.1 retrotransposon protein, putative, Ty3-gypsy subclass, expressed | LOC_Os06g33750.1 retrotransposon protein, putative, Ty3-gypsy subc	NA	Solyc11g017260.1.1 Pol polyprotein IPR001584 Integrase, catalytic core
augustus-D18g-s218826.g223236	1.39144	NA	NA	NA	NA	NA
augustus-D18g-s258720.g268983	1.39109	NA	NA	NA	NA	NA
augustus-D18g-s664779.g547004	1.3909	NA	NA	LOC_Os12g28690.1 retrotransposon protein, putative, Ty3-gypsy subclass, expressed | LOC_Os12g43179.1 retrotransposon protein, putative, Ty3-gypsy subc	NA	Solyc11g020560.1.1 Pol polyprotein | Solyc10g052630.1.1 Pol polyprotein IPR001584 Integrase, catalytic core
augustus-D18g-s92621.g120654	1.38975	NA	NA	NA	NA	NA
augustus-D18g-s47218.g64197	1.38975	NA	NA	NA	NA	NA
augustus-D18g-s170053.g192494	1.38975	NA	NA	NA	NA	NA
augustus-D18g-s38214.g49610	1.38975	NA	NA	NA	NA	NA
augustus-D18g-s961774.g611252	1.38975	NA	NA	NA	NA	NA
augustus-D18g-s395598.g386623	1.38776	NA	NA	NA	NA	NA
augustus-D18g-s69516.g92410	1.38719	NA	NA	NA	NA	NA
augustus-D18g-s924837.g600759	1.38719	NA	NA	NA	NA	NA
augustus-D18g-s238716.g248573	1.38646	AT3G43810.1 calmodulin 7 | AT2G27030.3 calmodulin 5 | AT5G21274.1 calmodulin 6 | AT3G56800.1 calmodulin 3 | AT2G41110.2 calmodulin 2 | AT5G37780.3 cal	GRMZM2G004703_P01 | GRMZM2G117582_P02 | GRMZM2G029107_P01 | GRMZM2G067511_P01 | GRMZM2G044963_P01 | GRMZM2G395244_P01 | GRMZM2G152891_P01 | GRMZM2G430	LOC_Os07g48780.1 OsCam1-2 - Calmodulin, expressed | LOC_Os03g20370.1 OsCam1-1 - Calmodulin, expressed | LOC_Os01g16240.1 OsCam1-3 - Calmodulin, expres	Sobic.001G390300.1.p | Sobic.002G424300.1.p | Sobic.009G180000.1.p | Sobic.003G330300.1.p | Sobic.K015500.1.p | Sobic.001G112300.1.p | Sobic.005G02430	Solyc03g098050.2.1 Calmodulin 3 protein IPR011992 EF-Hand type | Solyc10g081170.1.1 Calmodulin-2 IPR011992 EF-Hand type | Solyc01g008950.2.1 Calmo
augustus-D18g-s609956.g520938	1.38646	NA	NA	NA	NA	NA
augustus-D18g-s265909.g275377	1.38491	NA	NA	NA	NA	NA
augustus-D18g-s627551.g531507	1.38478	NA	NA	NA	NA	NA
augustus-D18g-s141262.g168772	1.38355	NA	NA	NA	NA	NA
augustus-D18g-s139079.g166822	1.38345	NA	NA	LOC_Os09g10470.1 retrotransposon protein, putative, Ty3-gypsy subclass, expressed | LOC_Os07g33500.1 retrotransposon protein, putative, Ty3-gypsy subc	NA	Solyc00g131710.1.1 Pol polyprotein IPR001584 Integrase, catalytic core | Solyc10g045000.1.1 Pol polyprotein IPR001584 Integrase, catalytic core
augustus-D18g-s496573.g450026	1.38251	NA	NA	NA	NA	NA
augustus-D18g-s972590.g613894	1.38251	NA	NA	NA	NA	NA
augustus-D18g-s371648.g364952	1.38203	NA	NA	LOC_Os01g24220.1 retrotransposon protein, putative, Ty1-copia subclass | LOC_Os04g36580.1 retrotransposon protein, putative, unclassified, expressed |	NA	NA
augustus-D18g-s232504.g240551	1.38159	NA	NA	NA	NA	NA
augustus-D18g-s37651.g48637	1.38066	NA	NA	NA	NA	NA
augustus-D18g-s512784.g459973	1.38066	NA	NA	NA	NA	NA
augustus-D18g-s809767.g575771	1.38037	NA	NA	NA	NA	NA
augustus-D18g-s46363.g62769	1.37965	NA	NA	NA	NA	NA
augustus-D18g-s106657.g137057	1.37935	AT3G12580.1 heat shock protein 70 | AT5G02500.1 heat shock cognate protein 70-1 | AT5G02490.1 Heat shock protein 70 (Hsp 70) family protein | AT3G0944	GRMZM5G802801_P01 | GRMZM2G366532_P02 | AC209784.3_FGP007 | GRMZM2G310431_P01 | GRMZM2G340251_P02 | GRMZM2G056039_P01 | GRMZM2G428391_P01 | GRMZM2G145	LOC_Os05g38530.1 DnaK family protein, putative, expressed | LOC_Os03g16920.1 DnaK family protein, putative, expressed | LOC_Os01g62290.2 DnaK family p	Sobic.009G163900.1.p | Sobic.001G418600.1.p | Sobic.003G350700.1.p | Sobic.008G136000.1.p | Sobic.001G420100.1.p | Sobic.006G055600.1.p	Solyc11g066100.1.1 heat shock protein IPR013126 Heat shock protein 70 | Solyc03g117630.1.1 heat shock protein IPR013126 Heat shock protein 70 | So
augustus-D18g-s407951.g395570	1.37935	NA	NA	NA	NA	NA
augustus-D18g-s138302.g165805	1.37881	NA	NA	NA	NA	NA
augustus-D18g-s1981.g2797	1.37835	NA	NA	NA	NA	NA
augustus-D18g-s121003.g147412	1.37835	NA	NA	NA	NA	NA
augustus-D18g-s748552.g561751	1.37807	NA	NA	LOC_Os09g10470.1 retrotransposon protein, putative, Ty3-gypsy subclass, expressed	NA	Solyc00g131710.1.1 Pol polyprotein IPR001584 Integrase, catalytic core | Solyc10g045000.1.1 Pol polyprotein IPR001584 Integrase, catalytic core |
augustus-D18g-s211195.g218425	1.37644	NA	NA	NA	NA	NA
augustus-D18g-s795430.g572721	1.37644	NA	NA	NA	NA	NA
augustus-D18g-s225870.g231540	1.37463	AT5G17920.1 Cobalamin-independent synthase family protein | AT3G03780.1 methionine synthase 2 | AT5G20980.1 methionine synthase 3	GRMZM2G165747_P01 | GRMZM2G112149_P02 | GRMZM2G149751_P05	LOC_Os12g42884.3 5-methyltetrahydropteroyltriglutamate--homocysteine methyltransferase, putative, expressed | LOC_Os12g42884.1 5-methyltetrahydroptero	Sobic.008G178800.1.p | Sobic.001G148900.1.p	Solyc10g081510.1.1 5-methyltetrahydropteroyltriglutamate--homocysteine methyltransferase IPR006276 5-methyltetrahydropteroyltriglutamate--homocystei
augustus-D18g-s356318.g349457	1.37451	NA	NA	NA	NA	Solyc03g115130.2.1 Pol polyprotein
augustus-D18g-s413973.g400387	1.3734	NA	NA	NA	NA	NA
augustus-D18g-s186020.g200568	1.3725	NA	NA	NA	NA	NA
augustus-D18g-s837514.g582327	1.37206	NA	NA	NA	NA	NA
augustus-D18g-s350985.g345208	1.37132	NA	NA	NA	NA	NA
augustus-D18g-s148293.g173581	1.37128	NA	NA	NA	NA	NA
augustus-D18g-s744564.g560992	1.37075	NA	NA	NA	NA	NA
augustus-D18g-s568588.g495029	1.36973	NA	NA	NA	NA	NA
augustus-D18g-s811698.g576172	1.36973	NA	NA	NA	NA	NA
augustus-D18g-s33013.g42535	1.36837	NA	NA	NA	NA	NA
augustus-D18g-s971564.g613591	1.36824	NA	NA	LOC_Os09g16930.1 retrotransposon protein, putative, Ty1-copia subclass, expressed | ChrUn.fgenesh.mRNA.36 hypothetical protein | LOC_Os04g36580.1 retr	NA	NA
augustus-D18g-s840276.g582772	1.36745	NA	NA	NA	NA	Solyc11g010400.1.1 1-aminocyclopropane-1-carboxylate oxidase IPR005123 Oxoglutarate and iron-dependent oxygenase | Solyc11g010410.1.1 1-aminocyclopr
augustus-D18g-s344546.g337813	1.36745	NA	NA	NA	NA	NA
augustus-D18g-s881730.g592246	1.36683	NA	NA	NA	NA	NA
augustus-D18g-s391511.g382199	1.36683	NA	NA	NA	NA	NA
augustus-D18g-s362069.g355500	1.36643	NA	NA	NA	NA	NA
augustus-D18g-s221775.g226014	1.36548	NA	NA	NA	NA	NA
augustus-D18g-s79369.g104620	1.36404	NA	NA	NA	NA	NA
augustus-D18g-s304593.g305788	1.36325	NA	NA	NA	NA	NA
augustus-D18g-s893978.g596835	1.36248	NA	NA	LOC_Os06g31950.1 retrotransposon, putative, centromere-specific, expressed | LOC_Os06g31920.1 retrotransposon, putative, centromere-specific, expresse	NA	NA
augustus-D18g-s104859.g135091	1.3618	NA	NA	NA	NA	NA
augustus-D18g-s734080.g559136	1.361	NA	NA	LOC_Os11g05840.1 retrotransposon protein, putative, Ty1-copia subclass, expressed | LOC_Os05g47920.1 retrotransposon protein, putative, Ty1-copia subc	NA	Solyc12g009540.1.1 Transposon Ty1-A Gag-Pol polyprotein IPR013103 Reverse transcriptase, RNA-dependent DNA polymerase | Solyc09g059360.1.1 Transposo
augustus-D18g-s102627.g133196	1.35956	NA	NA	NA	NA	NA
augustus-D18g-s172738.g194107	1.35956	NA	NA	NA	NA	NA
augustus-D18g-s210583.g218049	1.35945	AT3G18800.1 unknown protein; FUNCTIONS IN: molecular_function unknown; INVOLVED IN: biological_process unknown; LOCATED IN: plasma membrane; EXPRESSED	NA	NA	NA	Solyc11g005390.1.1 Expressed protein (Fragment)
augustus-D18g-s539532.g480995	1.35945	NA	NA	NA	NA	NA
augustus-D18g-s362457.g355961	1.35945	NA	NA	NA	NA	NA
augustus-D18g-s257328.g267493	1.35945	NA	NA	NA	NA	NA
augustus-D18g-s394.g811	1.35945	NA	NA	NA	NA	NA
augustus-D18g-s422397.g404311	1.35945	NA	NA	NA	NA	NA
augustus-D18g-s50101.g68495	1.35945	NA	NA	NA	NA	NA
augustus-D18g-s561983.g490485	1.35945	NA	NA	NA	NA	NA
augustus-D18g-s664308.g546892	1.35852	AT5G40740.1 unknown protein; Has 30201 Blast hits to 17322 proteins in 780 species: Archae - 12; Bacteria - 1396; Metazoa - 17338; Fungi - 3422; Plant	GRMZM2G041878_P02	LOC_Os02g22370.3 expressed protein | LOC_Os02g22370.1 expressed protein | LOC_Os02g22370.2 expressed protein	Sobic.004G135400.1.p	Solyc02g067990.2.1 Genomic DNA chromosome 5 P1 clone MNF13 | Solyc02g093810.2.1 Genomic DNA chromosome 5 P1 clone MNF13
augustus-D18g-s385674.g377883	1.35752	NA	NA	NA	NA	NA
augustus-D18g-s339564.g334398	1.35752	NA	NA	NA	NA	NA
augustus-D18g-s220282.g223712	1.35715	AT2G41830.1 Uncharacterized protein | AT5G21080.1 Uncharacterized protein	GRMZM2G340342_P01 | GRMZM2G168449_P03 | GRMZM2G431573_P01	LOC_Os02g05040.1 cyclin-related protein, putative, expressed | LOC_Os02g53990.1 cyclin-related protein, putative, expressed	Sobic.003G093100.1.p | Sobic.010G252600.1.p	Solyc04g015580.2.1 Protein EFR3 homolog B | Solyc01g087450.2.1 Cyclin-like protein | Solyc01g087440.2.1 Protein EFR3 homolog B
augustus-D18g-s795421.g572718	1.35715	NA	NA	NA	NA	Solyc00g075040.1.1 Transposon Ty1-A Gag-Pol polyprotein IPR013103 Reverse transcriptase, RNA-dependent DNA polymerase
augustus-D18g-s213625.g220009	1.35715	NA	NA	NA	NA	NA
augustus-D18g-s196573.g205754	1.35715	NA	NA	NA	NA	NA
augustus-D18g-s473914.g436693	1.35715	NA	NA	NA	NA	NA
augustus-D18g-s554573.g486931	1.35715	NA	NA	NA	NA	NA
augustus-D18g-s380098.g373102	1.35715	NA	NA	NA	NA	NA
augustus-D18g-s891270.g596188	1.35715	NA	NA	LOC_Os12g10050.1 retrotransposon protein, putative, Ty3-gypsy subclass, expressed | LOC_Os06g03410.1 retrotransposon protein, putative, Ty3-gypsy subc	NA	NA
augustus-D18g-s218026.g222823	1.35715	NA	NA	NA	NA	NA
augustus-D18g-s81642.g107095	1.35715	NA	NA	NA	NA	NA
augustus-D18g-s580694.g507187	1.35656	NA	NA	NA	NA	Solyc08g060910.1.1 Pol polyprotein | Solyc00g010540.1.1 Pol polyprotein | Solyc03g115130.2.1 Pol polyprotein | Solyc08g043150.1.1 Pol polyprotein | So
augustus-D18g-s227213.g233405	1.35624	NA	NA	NA	NA	NA
augustus-D18g-s130813.g157503	1.35551	NA	NA	LOC_Os09g16930.1 retrotransposon protein, putative, Ty1-copia subclass, expressed | ChrUn.fgenesh.mRNA.36 hypothetical protein | LOC_Os04g14930.1 retr	NA	NA
augustus-D18g-s346284.g339670	1.35538	NA	NA	NA	NA	NA
augustus-D18g-s284659.g285845	1.35505	NA	NA	NA	NA	NA
augustus-D18g-s152121.g177174	1.35505	NA	NA	NA	NA	NA
augustus-D18g-s523357.g469113	1.35505	NA	NA	NA	NA	NA
augustus-D18g-s888314.g595235	1.35505	NA	NA	NA	NA	NA
augustus-D18g-s881140.g591941	1.35505	NA	NA	NA	NA	NA
augustus-D18g-s885442.g593617	1.35505	NA	NA	NA	NA	NA
augustus-D18g-s221910.g226202	1.35505	NA	NA	NA	NA	NA
augustus-D18g-s627146.g531119	1.35505	NA	NA	NA	NA	NA
augustus-D18g-s652451.g543972	1.35505	NA	NA	NA	NA	NA
augustus-D18g-s458464.g426008	1.35355	NA	NA	LOC_Os10g42570.1 retrotransposon protein, putative, unclassified, expressed | LOC_Os04g14930.1 retrotransposon protein, putative, Ty1-copia subclass |	NA	NA
augustus-D18g-s528226.g473122	1.35311	NA	NA	NA	NA	NA
augustus-D18g-s132586.g159494	1.35311	NA	NA	NA	NA	NA
augustus-D18g-s215780.g221524	1.35311	NA	NA	NA	NA	NA
augustus-D18g-s85141.g111413	1.35311	NA	NA	NA	NA	NA
augustus-D18g-s169941.g192375	1.35311	NA	NA	NA	NA	NA
augustus-D18g-s99211.g129026	1.35311	NA	NA	NA	NA	NA
augustus-D18g-s325260.g322441	1.35311	NA	NA	NA	NA	NA
augustus-D18g-s372293.g365498	1.35154	NA	NA	LOC_Os03g41790.1 retrotransposon, putative, centromere-specific, expressed	NA	NA
augustus-D18g-s766140.g566944	1.35147	AT2G35795.1 Chaperone DnaJ-domain superfamily protein | AT3G09700.1 Chaperone DnaJ-domain superfamily protein | AT5G03030.1 Chaperone DnaJ-domain supe	GRMZM2G040587_P01 | GRMZM2G038950_P02	LOC_Os07g09450.1 heat shock protein DnaJ, putative, expressed	Sobic.003G063300.1.p | Sobic.007G061400.1.p	Solyc10g086040.1.1 Mitochondrial import inner membrane translocase subunit TIM14 IPR001623 Heat shock protein DnaJ, N-terminal | Solyc09g007390.2.1
augustus-D18g-s400942.g390427	1.35133	AT5G55220.1 trigger factor type chaperone family protein	NA	NA	NA	Solyc07g064950.2.1 Trigger factor-like protein IPR005215 Trigger factor
augustus-D18g-s517001.g462983	1.35133	NA	NA	LOC_Os03g08730.1 uroporphyrinogen III synthase, putative, expressed	Sobic.001G478600.1.p	Solyc04g079320.2.1 Uroporphyrinogen III synthase IPR003754 Tetrapyrrole biosynthesis, uroporphyrinogen III synthase
augustus-D18g-s530366.g474069	1.35133	NA	NA	NA	NA	Solyc00g075040.1.1 Transposon Ty1-A Gag-Pol polyprotein IPR013103 Reverse transcriptase, RNA-dependent DNA polymerase
augustus-D18g-s92403.g120386	1.35133	NA	NA	LOC_Os08g03180.1 retrotransposon protein, putative, unclassified, expressed	NA	NA
augustus-D18g-s574225.g500725	1.35133	NA	NA	LOC_Os01g03830.1 retrotransposon protein, putative, unclassified, expressed | LOC_Os05g27060.1 retrotransposon protein, putative, unclassified, expres	NA	NA
augustus-D18g-s494917.g449034	1.35133	NA	NA	NA	NA	NA
augustus-D18g-s690269.g551667	1.35133	NA	NA	NA	NA	NA
augustus-D18g-s209193.g216939	1.35133	NA	NA	NA	NA	NA
augustus-D18g-s447382.g416125	1.35073	NA	NA	NA	NA	NA
augustus-D18g-s938239.g605663	1.34968	NA	NA	LOC_Os08g22660.1 retrotransposon, putative, centromere-specific, expressed | LOC_Os09g04410.1 retrotransposon, putative, centromere-specific, expresse	NA	Solyc10g052630.1.1 Pol polyprotein IPR001584 Integrase, catalytic core | Solyc12g082690.1.1 Retrotransposable element Tf2 155 kDa protein type 2 IP
augustus-D18g-s395394.g386390	1.34968	NA	NA	NA	NA	NA
augustus-D18g-s623555.g528185	1.34968	NA	NA	NA	NA	NA
augustus-D18g-s70390.g93653	1.34968	NA	NA	NA	NA	NA
augustus-D18g-s843886.g583233	1.3493	NA	NA	NA	NA	NA
augustus-D18g-s105197.g135490	1.34815	NA	NA	NA	NA	NA
augustus-D18g-s588008.g512685	1.34815	NA	NA	NA	NA	NA
augustus-D18g-s592439.g515830	1.34815	NA	NA	LOC_Os01g03830.1 retrotransposon protein, putative, unclassified, expressed | LOC_Os05g27060.1 retrotransposon protein, putative, unclassified, expres	NA	NA
augustus-D18g-s875096.g589277	1.34815	NA	NA	NA	NA	NA
augustus-D18g-s409106.g396543	1.34815	NA	NA	NA	NA	NA
augustus-D18g-s155168.g180929	1.34815	NA	NA	NA	NA	NA
augustus-D18g-s435601.g408588	1.34815	NA	NA	NA	NA	NA
augustus-D18g-s408729.g396228	1.34815	NA	NA	NA	NA	NA
augustus-D18g-s46184.g62480	1.34768	NA	NA	NA	NA	NA
augustus-D18g-s195642.g204981	1.34751	NA	NA	LOC_Os11g22780.1 retrotransposon, putative, centromere-specific, expressed | LOC_Os06g31920.1 retrotransposon, putative, centromere-specific, expresse	NA	Solyc07g032120.1.1 Retroelement pol polyprotein-like
augustus-D18g-s237315.g247017	1.34733	NA	NA	NA	NA	NA
augustus-D18g-s128703.g155253	1.34733	NA	NA	NA	NA	NA
augustus-D18g-s833276.g580307	1.34672	NA	NA	NA	NA	Solyc05g009780.2.1 Methionine aminopeptidase IPR002467 Peptidase M24A, methionine aminopeptidase, subfamily 1
augustus-D18g-s525012.g470864	1.34672	AT3G48260.1 with no lysine (K) kinase 3 | AT3G04910.1 with no lysine (K) kinase 1 | AT1G49160.2 Protein kinase superfamily protein | AT3G18750.1 with	GRMZM2G312970_P04 | GRMZM2G034779_P01 | GRMZM2G089159_P01 | GRMZM2G084791_P01 | GRMZM5G878530_P03 | GRMZM2G032619_P01 | GRMZM2G116376_P01 | GRMZM2G023	LOC_Os05g01780.1 STE_PAK_Ste20++TranslationKinase_Slob_Wnk.1 - STE kinases include homologs to sterile 7, sterile 11 and sterile 20 from yeast, expres	Sobic.009G008200.1.p | Sobic.002G348000.1.p | Sobic.004G284800.1.p | Sobic.005G012200.1.p | Sobic.002G056500.1.p | Sobic.005G045800.1.p | Sobic.002G35	Solyc03g112140.2.1 Serine_threonine protein kinase IPR002290 Serine_threonine protein kinase | Solyc06g071800.2.1 Serine_threonine protein kinase I
augustus-D18g-s948927.g608606	1.34672	NA	NA	NA	NA	NA
augustus-D18g-s37624.g48593	1.34672	NA	NA	NA	NA	NA
augustus-D18g-s620337.g525386	1.34672	NA	NA	NA	NA	NA
augustus-D18g-s604639.g519789	1.34672	NA	NA	NA	NA	NA
augustus-D18g-s450276.g418622	1.34652	NA	NA	LOC_Os04g14930.1 retrotransposon protein, putative, Ty1-copia subclass | ChrUn.fgenesh.mRNA.36 hypothetical protein | LOC_Os10g18770.1 retrotransposon	NA	NA
augustus-D18g-s881500.g592152	1.34612	NA	NA	NA	NA	NA
augustus-D18g-s332610.g328819	1.34539	AT1G52150.2 Homeobox-leucine zipper family protein / lipid-binding START domain-containing protein | AT4G32880.1 homeobox gene 8 | AT5G60690.1 Homeobo	GRMZM2G423337_P01 | GRMZM2G109987_P02	LOC_Os03g43930.2 START domain containing protein, expressed | LOC_Os03g43930.1 START domain containing protein, expressed | LOC_Os10g33960.2 START dom	Sobic.001G157400.1.p | Sobic.003G028300.1.p | Sobic.001G537300.1.p	Solyc03g120910.2.1 Class III homeodomain-leucine zipper IPR013978 MEKHLA | Solyc12g044410.1.1 Class III homeodomain-leucine zipper IPR013978 MEKHL
augustus-D18g-s137234.g164522	1.34539	NA	NA	NA	NA	NA
augustus-D18g-s80008.g105310	1.34539	NA	NA	NA	NA	NA
augustus-D18g-s47772.g65024	1.34452	NA	NA	NA	NA	NA
augustus-D18g-s873997.g589061	1.34415	AT3G58610.1 ketol-acid reductoisomerase	GRMZM2G004382_P01 | GRMZM2G161868_P01	LOC_Os05g49800.1 ketol-acid reductoisomerase, chloroplast precursor, putative, expressed | LOC_Os01g46380.1 ketol-acid reductoisomerase, chloroplast p	Sobic.003G239900.1.p | Sobic.009G239900.1.p	Solyc07g053280.2.1 Ketol-acid reductoisomerase IPR016206 Ketol-acid reductoisomerase, plant | Solyc12g010840.1.1 Ketol-acid reductoisomerase IPR016
augustus-D18g-s8564.g14225	1.34415	NA	NA	NA	NA	NA
augustus-D18g-s543085.g483238	1.34415	NA	NA	NA	NA	NA
augustus-D18g-s65044.g86227	1.34415	NA	NA	NA	NA	NA
augustus-D18g-s208361.g216107	1.34415	NA	NA	NA	NA	NA
augustus-D18g-s207526.g215157	1.34339	NA	NA	NA	NA	NA
augustus-D18g-s96354.g125332	1.34299	NA	NA	NA	NA	NA
augustus-D18g-s437833.g410604	1.34243	NA	NA	LOC_Os04g14930.1 retrotransposon protein, putative, Ty1-copia subclass | LOC_Os06g29530.1 retrotransposon protein, putative, unclassified | LOC_Os12g1	NA	NA
augustus-D18g-s939539.g606226	1.3424	NA	NA	NA	NA	NA
augustus-D18g-s133113.g160061	1.34189	NA	NA	NA	NA	NA
augustus-D18g-s898793.g598319	1.34087	AT3G07510.1 unknown protein; BEST Arabidopsis thaliana protein match is: unknown protein (TAIR:AT2G01580.1); Has 133 Blast hits to 133 proteins in 14	GRMZM2G055309_P02	LOC_Os10g09930.1 expressed protein	Sobic.007G052800.1.p	Solyc09g047930.1.1 Unknown Protein | Solyc06g082960.2.1 Unknown Protein
augustus-D18g-s101663.g132144	1.34087	NA	NA	NA	NA	NA
augustus-D18g-s452728.g420645	1.34087	NA	NA	NA	NA	NA
augustus-D18g-s247562.g257162	1.34087	NA	NA	NA	NA	NA
augustus-D18g-s106564.g136967	1.34087	NA	NA	NA	NA	NA
augustus-D18g-s50125.g68530	1.34087	NA	NA	NA	NA	NA
augustus-D18g-s257392.g267558	1.34015	AT3G23470.1 Cyclopropane-fatty-acyl-phospholipid synthase | AT3G23510.1 Cyclopropane-fatty-acyl-phospholipid synthase | AT3G23530.1 Cyclopropane-fatty	GRMZM2G178917_P01 | GRMZM2G079805_P01 | GRMZM2G033544_P01	LOC_Os07g29220.1 Cyclopropane-fatty-acyl-phospholipid synthase, putative, expressed | LOC_Os12g16650.2 Cyclopropane-fatty-acyl-phospholipid synthase,	Sobic.002G258400.1.p | Sobic.001G327300.1.p | Sobic.005G218000.1.p | Sobic.005G218100.1.p	Solyc04g056450.2.1 Cyclopropane-fatty-acyl-phospholipid synthase IPR003333 Cyclopropane-fatty-acyl-phospholipid synthase | Solyc09g090510.2.1 Cyclop
augustus-D18g-s844630.g583636	1.34015	NA	NA	NA	NA	NA
augustus-D18g-s17998.g24588	1.3399	NA	NA	LOC_Os06g35000.1 retrotransposon, putative, centromere-specific, expressed | LOC_Os11g32200.1 retrotransposon, putative, centromere-specific, expresse	NA	Solyc07g032120.1.1 Retroelement pol polyprotein-like
augustus-D18g-s78040.g103172	1.3399	NA	NA	NA	NA	NA
augustus-D18g-s560361.g489089	1.3399	NA	NA	NA	NA	NA
augustus-D18g-s93344.g121478	1.3399	NA	NA	NA	NA	NA
augustus-D18g-s33056.g42586	1.3399	NA	NA	NA	NA	NA
augustus-D18g-s231560.g239210	1.33967	NA	NA	NA	NA	NA
augustus-D18g-s361737.g355152	1.33898	NA	NA	NA	NA	Solyc03g063940.1.1 Transposon Ty1-PL Gag-Pol polyprotein IPR013103 Reverse transcriptase, RNA-dependent DNA polymerase
augustus-D18g-s284955.g286190	1.33898	NA	NA	LOC_Os10g13320.1 retrotransposon protein, putative, Ty3-gypsy subclass | LOC_Os09g09960.1 retrotransposon protein, putative, Ty3-gypsy subclass, expre	NA	NA
augustus-D18g-s536549.g478909	1.33898	NA	NA	NA	NA	NA
augustus-D18g-s99654.g129637	1.33855	NA	NA	NA	NA	NA
augustus-D18g-s602194.g518778	1.33817	AT5G65730.1 xyloglucan endotransglucosylase/hydrolase 6 | AT4G37800.1 xyloglucan endotransglucosylase/hydrolase 7 | AT5G13870.1 xyloglucan endotransgl	GRMZM2G004699_P01	LOC_Os11g33270.1 glycosyl hydrolases family 16, putative, expressed	Sobic.010G246600.1.p	Solyc02g091920.2.1 Xyloglucan endotransglucosylase_hydrolase 2 IPR016455 Xyloglucan endotransglucosylase_hydrolase | Solyc01g099630.2.1 Xyloglucan e
augustus-D18g-s45376.g61384	1.33812	NA	NA	NA	NA	NA
augustus-D18g-s163657.g186140	1.3373	NA	NA	NA	NA	NA
augustus-D18g-s12226.g19355	1.3373	NA	NA	NA	NA	NA
augustus-D18g-s462419.g429415	1.33721	NA	NA	LOC_Os04g14930.1 retrotransposon protein, putative, Ty1-copia subclass | ChrUn.fgenesh.mRNA.36 hypothetical protein | LOC_Os09g16930.1 retrotransposon	NA	NA
augustus-D18g-s563326.g491338	1.33652	NA	NA	NA	NA	NA
augustus-D18g-s509523.g456669	1.33578	AT1G34320.1 Protein of unknown function (DUF668) | AT5G08660.1 Protein of unknown function (DUF668) | AT1G30755.1 Protein of unknown function (DUF668)	GRMZM2G046846_P01 | GRMZM2G148773_P01 | GRMZM2G097502_P01 | GRMZM2G113439_P02 | GRMZM2G072513_P02 | GRMZM2G057006_P01 | GRMZM2G065888_P01	LOC_Os01g65330.2 expressed protein | LOC_Os01g65330.1 expressed protein | LOC_Os05g35530.1 expressed protein | LOC_Os04g35410.3 expressed protein | LO	Sobic.003G372800.1.p | Sobic.009G148300.1.p | Sobic.004G174100.1.p | Sobic.006G083800.1.p | Sobic.010G266900.1.p	Solyc06g065460.2.1 Os01g0873900 protein (Fragment) IPR007700 Protein of unknown function DUF668 | Solyc11g017000.1.1 Os01g0873900 protein (Fragment)
augustus-D18g-s102170.g132735	1.33578	NA	NA	LOC_Os03g23110.1 retrotransposon protein, putative, Ty3-gypsy subclass, expressed | LOC_Os11g12130.1 retrotransposon protein, putative, Ty3-gypsy subc	NA	Solyc03g115130.2.1 Pol polyprotein | Solyc08g043150.1.1 Pol polyprotein | Solyc11g028190.1.1 Pol polyprotein | Solyc12g044210.1.1 Pol polyprotein
augustus-D18g-s36472.g46442	1.33578	NA	NA	NA	NA	NA
augustus-D18g-s42003.g56458	1.33497	NA	NA	NA	NA	NA
augustus-D18g-s730512.g558187	1.33436	NA	NA	NA	NA	NA
augustus-D18g-s880573.g591424	1.33378	NA	NA	NA	NA	NA
augustus-D18g-s335478.g331262	1.33378	NA	NA	NA	NA	NA
augustus-D18g-s221679.g225876	1.33378	NA	NA	NA	NA	NA
augustus-D18g-s190013.g201953	1.33317	NA	NA	NA	NA	NA
augustus-D18g-s506061.g454678	1.33292	NA	NA	LOC_Os07g36710.1 retrotransposon protein, putative, unclassified, expressed | LOC_Os11g44780.1 retrotransposon protein, putative, unclassified, expres	NA	NA
augustus-D18g-s44065.g59754	1.33277	NA	NA	NA	NA	NA
augustus-D18g-s836704.g582010	1.33259	NA	NA	NA	NA	NA
augustus-D18g-s974105.g614356	1.33259	NA	NA	NA	NA	NA
augustus-D18g-s456809.g424482	1.3315	AT4G10790.1 UBX domain-containing protein	GRMZM2G159538_P01 | GRMZM2G343688_P02	LOC_Os10g37630.1 UBX domain-containing protein, putative, expressed	Sobic.001G323000.1.p	Solyc08g008510.2.1 Fas-associated factor 1-like protein IPR006577 UAS | Solyc08g082970.2.1 Fas-associated factor 1-like protein IPR006577 UAS
augustus-D18g-s521354.g466897	1.3315	NA	NA	NA	NA	NA
augustus-D18g-s832444.g580024	1.33058	NA	NA	NA	NA	NA
augustus-D18g-s749976.g562109	1.3305	NA	NA	NA	NA	NA
augustus-D18g-s48574.g66272	1.32996	NA	NA	NA	NA	NA
augustus-D18g-s458484.g426028	1.32958	NA	NA	LOC_Os05g41830.1 retrotransposon protein, putative, Ty1-copia subclass, expressed | LOC_Os12g35810.1 retrotransposon protein, putative, Ty1-copia subc	NA	NA
augustus-D18g-s1023906.g617446	1.32958	NA	NA	NA	NA	NA
augustus-D18g-s185417.g200303	1.32795	NA	NA	NA	NA	NA
augustus-D18g-s134797.g161917	1.32758	NA	NA	LOC_Os12g18320.1 retrotransposon protein, putative, Ty3-gypsy subclass, expressed | LOC_Os04g56260.1 retrotransposon protein, putative, Ty3-gypsy subc	NA	Solyc10g045000.1.1 Pol polyprotein IPR001584 Integrase, catalytic core | Solyc05g016480.1.1 Pro-Pol polyprotein IPR001584 Integrase, catalytic cor
augustus-D18g-s225314.g230830	1.32722	NA	NA	NA	NA	NA
augustus-D18g-s153648.g179286	1.32722	NA	NA	NA	NA	NA
augustus-D18g-s471589.g435438	1.3259	NA	NA	NA	NA	NA
augustus-D18g-s938093.g605537	1.32477	NA	NA	NA	NA	NA
augustus-D18g-s284081.g285248	1.32474	NA	NA	NA	NA	NA
augustus-D18g-s226152.g231940	1.32447	NA	NA	NA	NA	NA
augustus-D18g-s472411.g435897	1.32447	NA	NA	LOC_Os04g51870.1 retrotransposon protein, putative, unclassified, expressed | LOC_Os08g29560.1 retrotransposon protein, putative, unclassified, expres	NA	NA
augustus-D18g-s94752.g123161	1.32425	NA	NA	NA	NA	NA
augustus-D18g-s42639.g57525	1.32303	NA	NA	NA	NA	Solyc06g011420.1.1 Gag-Pol polyprotein | Solyc02g005160.1.1 Gag-Pol polyprotein | Solyc11g051150.1.1 Gag-Pol polyprotein IPR013103 Reverse transcrip
augustus-D18g-s526354.g471984	1.32303	NA	NA	NA	NA	NA
augustus-D18g-s365685.g359349	1.3226	NA	NA	LOC_Os04g14930.1 retrotransposon protein, putative, Ty1-copia subclass | LOC_Os06g29530.1 retrotransposon protein, putative, unclassified | LOC_Os10g4	NA	NA
augustus-D18g-s828399.g579319	1.32239	NA	NA	LOC_Os10g28724.1 retrotransposon protein, putative, Ty3-gypsy subclass, expressed | LOC_Os03g39330.1 retrotransposon protein, putative, Ty3-gypsy subc	NA	Solyc11g050910.1.1 Pol polyprotein IPR001584 Integrase, catalytic core | Solyc00g131710.1.1 Pol polyprotein IPR001584 Integrase, catalytic core |
augustus-D18g-s336778.g332292	1.32162	NA	NA	NA	NA	NA
augustus-D18g-s924906.g600804	1.32082	AT5G62350.1 Plant invertase/pectin methylesterase inhibitor superfamily protein | AT3G47380.1 Plant invertase/pectin methylesterase inhibitor superfam	NA	NA	NA	Solyc06g034370.1.1 Pectinesterase IPR006501 Pectinesterase inhibitor
augustus-D18g-s253465.g263094	1.31985	AT3G51480.1 glutamate receptor 3.6 | AT1G42540.1 glutamate receptor 3.3 | AT4G35290.2 glutamate receptor 2 | AT1G05200.1 glutamate receptor 3.4 | AT2G	GRMZM2G125495_P01 | GRMZM2G057459_P01 | GRMZM2G098301_P01 | GRMZM2G066489_P03 | GRMZM2G150337_P01	LOC_Os04g49570.2 glutamate receptor, putative, expressed | LOC_Os04g49570.1 glutamate receptor, putative, expressed | LOC_Os07g01310.1 glutamate recep	Sobic.010G231100.1.p | Sobic.002G321400.1.p | Sobic.006G193200.1.p | Sobic.010G231500.1.p | Sobic.002G002700.1.p | Sobic.004G013300.1.p	Solyc02g082480.2.1 Glutamate-gated kainate-type ion channel receptor subunit GluR5 IPR017103 Ionotropic glutamate-like receptor, plant | Solyc04g082
augustus-D18g-s659928.g546163	1.31894	NA	NA	LOC_Os10g42570.1 retrotransposon protein, putative, unclassified, expressed | LOC_Os04g14930.1 retrotransposon protein, putative, Ty1-copia subclass |	NA	NA
augustus-D18g-s207811.g215485	1.31825	AT3G19990.1 unknown protein; INVOLVED IN: biological_process unknown; LOCATED IN: chloroplast stroma, chloroplast; EXPRESSED IN: 23 plant structures;	GRMZM2G145133_P03	LOC_Os02g58150.1 expressed protein	Sobic.004G354500.1.p	NA
augustus-D18g-s60006.g80919	1.31688	NA	NA	NA	NA	NA
augustus-D18g-s892791.g596553	1.31488	NA	NA	NA	NA	NA
augustus-D18g-s251955.g261631	1.31453	AT3G19970.1 alpha/beta-Hydrolases superfamily protein	NA	LOC_Os06g51390.2 expressed protein | LOC_Os06g51390.1 expressed protein	Sobic.010G278000.1.p	Solyc02g020890.2.1 Transmembrane protein 53 IPR008547 Protein of unknown function DUF829, transmembrane 53
augustus-D18g-s296444.g298575	1.31406	NA	NA	NA	NA	NA
augustus-D18g-s597041.g517769	1.31145	NA	NA	NA	NA	NA
augustus-D18g-s702145.g553100	1.30588	NA	NA	NA	NA	NA
augustus-D18g-s150460.g175181	1.30514	NA	NA	NA	NA	NA
augustus-D18g-s84166.g110210	1.30484	NA	NA	NA	NA	NA
augustus-D18g-s349120.g343060	1.30458	NA	NA	NA	NA	NA
augustus-D18g-s240254.g250482	1.30433	NA	NA	NA	NA	NA
augustus-D18g-s63477.g84530	1.30417	NA	NA	NA	NA	NA
augustus-D18g-s82732.g108385	1.30376	NA	NA	LOC_Os10g42580.1 retrotransposon protein, putative, unclassified, expressed | LOC_Os04g36580.1 retrotransposon protein, putative, unclassified, expres	NA	NA
augustus-D18g-s971297.g613482	1.30368	NA	NA	NA	NA	NA
augustus-D18g-s225336.g230854	1.30347	NA	NA	NA	NA	NA
augustus-D18g-s762655.g566295	1.30307	NA	NA	NA	NA	NA
augustus-D18g-s269148.g277891	1.30227	NA	NA	NA	NA	NA
augustus-D18g-s254468.g264168	1.30227	NA	NA	NA	NA	NA
augustus-D18g-s128373.g154895	1.30224	NA	NA	NA	NA	NA
augustus-D18g-s583664.g509980	1.30193	NA	NA	NA	NA	NA
augustus-D18g-s823023.g577846	1.30184	NA	NA	NA	NA	NA
augustus-D18g-s542927.g483159	1.30144	NA	NA	NA	NA	NA
augustus-D18g-s755308.g563872	1.30097	NA	NA	NA	NA	Solyc00g075040.1.1 Transposon Ty1-A Gag-Pol polyprotein IPR013103 Reverse transcriptase, RNA-dependent DNA polymerase
augustus-D18g-s447401.g416135	1.30097	NA	NA	NA	NA	NA
augustus-D18g-s686039.g550651	1.30084	NA	NA	NA	NA	NA
augustus-D18g-s11692.g18625	1.30071	NA	NA	NA	NA	NA
augustus-D18g-s746210.g561217	1.30071	NA	NA	NA	NA	NA
augustus-D18g-s375543.g368495	1.30071	NA	NA	LOC_Os09g11550.1 retrotransposon protein, putative, Ty1-copia subclass, expressed | LOC_Os06g43290.1 retrotransposon protein, putative, Ty1-copia subc	NA	NA
augustus-D18g-s27585.g36892	1.30042	NA	NA	NA	NA	NA
augustus-D18g-s82218.g107741	1.30027	NA	NA	NA	NA	NA
augustus-D18g-s314527.g313326	1.30027	NA	NA	NA	NA	NA
augustus-D18g-s250124.g259763	1.30011	NA	NA	NA	NA	NA
augustus-D18g-s49226.g67334	1.29994	NA	NA	NA	NA	NA
augustus-D18g-s523871.g469633	1.29958	NA	NA	NA	NA	NA
augustus-D18g-s576238.g502843	1.29939	NA	NA	NA	NA	NA
augustus-D18g-s364043.g357718	1.29918	NA	NA	NA	NA	NA
augustus-D18g-s588980.g513175	1.29918	NA	NA	NA	NA	NA
augustus-D18g-s888477.g595380	1.29918	NA	NA	NA	NA	NA
augustus-D18g-s124942.g150661	1.29918	NA	NA	NA	NA	NA
augustus-D18g-s889715.g595922	1.29897	NA	NA	NA	NA	Solyc04g009990.2.1 Lysine-specific demethylase 5A IPR013129 Transcription factor jumonji
augustus-D18g-s365380.g359071	1.29897	NA	NA	NA	NA	NA
augustus-D18g-s163553.g185986	1.2985	NA	NA	NA	NA	NA
augustus-D18g-s557377.g487273	1.29825	NA	NA	NA	NA	NA
augustus-D18g-s8312.g13846	1.29798	NA	NA	NA	NA	NA
augustus-D18g-s403627.g391718	1.29798	NA	NA	NA	NA	NA
augustus-D18g-s46798.g63483	1.2977	NA	NA	NA	NA	NA
augustus-D18g-s766984.g567459	1.2977	NA	NA	NA	NA	NA
augustus-D18g-s917273.g600044	1.29739	NA	NA	NA	NA	NA
augustus-D18g-s877409.g590067	1.29739	NA	NA	LOC_Os01g05370.1 retrotransposon protein, putative, unclassified, expressed | LOC_Os08g07870.1 retrotransposon protein, putative, unclassified, expres	NA	NA
augustus-D18g-s882243.g592636	1.29739	NA	NA	NA	NA	NA
augustus-D18g-s292401.g294291	1.29739	NA	NA	NA	NA	NA
augustus-D18g-s330834.g327430	1.29707	NA	NA	NA	NA	NA
augustus-D18g-s894418.g597085	1.29707	NA	NA	NA	NA	NA
augustus-D18g-s307198.g308003	1.29707	NA	NA	NA	NA	NA
augustus-D18g-s162516.g184834	1.29707	NA	NA	NA	NA	NA
augustus-D18g-s296644.g298832	1.29707	NA	NA	NA	NA	NA
augustus-D18g-s162165.g184629	1.29707	NA	NA	NA	NA	NA
augustus-D18g-s654605.g544763	1.29701	NA	NA	NA	NA	NA
augustus-D18g-s409449.g396788	1.29672	NA	NA	LOC_Os05g47920.1 retrotransposon protein, putative, Ty1-copia subclass, expressed | LOC_Os11g03830.1 retrotransposon protein, putative, Ty1-copia subc	NA	Solyc02g005160.1.1 Gag-Pol polyprotein | Solyc11g051150.1.1 Gag-Pol polyprotein IPR013103 Reverse transcriptase, RNA-dependent DNA polymerase | Soly
augustus-D18g-s237785.g247651	1.29672	NA	NA	NA	NA	NA
augustus-D18g-s519611.g465077	1.29672	NA	NA	NA	NA	NA
augustus-D18g-s622631.g527270	1.29672	NA	NA	NA	NA	NA
augustus-D18g-s36472.g46441	1.29672	NA	NA	NA	NA	NA
augustus-D18g-s153091.g178579	1.29672	NA	NA	NA	NA	NA
augustus-D18g-s195.g385	1.29635	NA	NA	NA	NA	NA
augustus-D18g-s414784.g400967	1.29635	NA	NA	NA	NA	NA
augustus-D18g-s59870.g80748	1.29635	NA	NA	LOC_Os08g21690.1 retrotransposon protein, putative, unclassified, expressed	NA	NA
augustus-D18g-s870851.g588257	1.29635	NA	NA	NA	NA	NA
augustus-D18g-s68472.g90885	1.29635	NA	NA	NA	NA	NA
augustus-D18g-s348118.g341862	1.29635	NA	NA	NA	NA	NA
augustus-D18g-s84821.g111023	1.29595	NA	NA	NA	NA	NA
augustus-D18g-s304664.g305851	1.29595	NA	NA	NA	NA	NA
augustus-D18g-s582144.g508638	1.29595	NA	NA	LOC_Os06g25850.1 retrotransposon protein, putative, unclassified, expressed	NA	NA
augustus-D18g-s324670.g321968	1.29553	NA	NA	NA	NA	NA
augustus-D18g-s82625.g108229	1.29553	NA	NA	NA	NA	NA
augustus-D18g-s897525.g598024	1.29553	NA	NA	NA	NA	NA
augustus-D18g-s48175.g65621	1.29553	NA	NA	NA	NA	NA
augustus-D18g-s287073.g288471	1.29553	NA	NA	NA	NA	NA
augustus-D18g-s409599.g396917	1.29553	NA	NA	NA	NA	NA
augustus-D18g-s45611.g61665	1.29506	NA	NA	NA	NA	NA
augustus-D18g-s377499.g370565	1.29506	NA	NA	NA	NA	NA
augustus-D18g-s522266.g467957	1.29506	NA	NA	NA	NA	NA
augustus-D18g-s437918.g410682	1.29506	NA	NA	NA	NA	NA
augustus-D18g-s318234.g316082	1.29506	NA	NA	NA	NA	NA
augustus-D18g-s525398.g471247	1.29506	NA	NA	NA	NA	NA
augustus-D18g-s286506.g287851	1.29506	NA	NA	NA	NA	NA
augustus-D18g-s566680.g493522	1.29506	NA	NA	NA	NA	NA
augustus-D18g-s44607.g60467	1.29506	NA	NA	NA	NA	NA
augustus-D18g-s503569.g453495	1.29506	NA	NA	NA	NA	NA
augustus-D18g-s514676.g461581	1.29456	AT4G18820.1 AAA-type ATPase family protein | AT5G45720.1 AAA-type ATPase family protein	GRMZM2G124876_P01 | GRMZM2G101270_P01	LOC_Os01g53070.1 ATP binding protein, putative, expressed | LOC_Os05g45340.1 ATP binding protein, putative, expressed	Sobic.003G285700.1.p | Sobic.009G207400.1.p	Solyc02g072090.1.1 DNA polymerase III subunit gamma_tau IPR012763 DNA polymerase III, subunit gamma_ tau
augustus-D18g-s285911.g287183	1.29456	NA	NA	LOC_Os05g01650.1 retrotransposon protein, putative, Ty3-gypsy subclass, expressed | LOC_Os05g18490.1 retrotransposon protein, putative, Ty3-gypsy subc	NA	Solyc00g131710.1.1 Pol polyprotein IPR001584 Integrase, catalytic core | Solyc10g045000.1.1 Pol polyprotein IPR001584 Integrase, catalytic core |
augustus-D18g-s540745.g481867	1.29456	NA	NA	NA	NA	NA
augustus-D18g-s87303.g114180	1.29456	NA	NA	NA	NA	NA
augustus-D18g-s196266.g205485	1.29456	NA	NA	NA	NA	NA
augustus-D18g-s126819.g153105	1.29456	NA	NA	NA	NA	NA
augustus-D18g-s292750.g294735	1.29402	NA	NA	NA	NA	Solyc11g062200.1.1 Transposon Ty1-A Gag-Pol polyprotein IPR013103 Reverse transcriptase, RNA-dependent DNA polymerase | Solyc04g011970.1.1 Gag-Pol p
augustus-D18g-s935211.g604451	1.29402	AT4G23890.1 unknown protein; FUNCTIONS IN: molecular_function unknown; INVOLVED IN: biological_process unknown; LOCATED IN: chloroplast thylakoid memb	AC234522.1_FGP005	LOC_Os07g09800.1 expressed protein	Sobic.007G223500.1.p	Solyc08g082400.1.1 Genome sequencing data contig C313
augustus-D18g-s267975.g276622	1.29402	AT1G35780.1 unknown protein; BEST Arabidopsis thaliana protein match is: unknown protein (TAIR:AT1G78150.2); Has 145 Blast hits to 144 proteins in 16	GRMZM2G116620_P01 | GRMZM2G092107_P01 | GRMZM5G879278_P02 | GRMZM2G381267_P01 | GRMZM2G107473_P01	LOC_Os07g43070.1 expressed protein | LOC_Os04g38310.1 expressed protein | LOC_Os02g36500.1 expressed protein | LOC_Os04g38310.2 expressed protein | LO	Sobic.002G380700.1.p | Sobic.006G102900.1.p	Solyc04g073970.2.1 cDNA clone J033025P19 full insert sequence | Solyc04g055160.2.1 cDNA clone J033025P19 full insert sequence | Solyc03g078610.2.1 cDN
augustus-D18g-s91993.g119876	1.29402	NA	NA	NA	NA	NA
augustus-D18g-s1049511.g618903	1.29402	AT5G49660.1 Leucine-rich repeat transmembrane protein kinase family protein	GRMZM2G093809_P01	LOC_Os12g43660.1 receptor-like protein kinase HAIKU2 precursor, putative, expressed	Sobic.008G186400.1.p	NA
augustus-D18g-s96979.g126178	1.29402	NA	NA	NA	NA	NA
augustus-D18g-s91590.g119337	1.29402	NA	NA	NA	NA	NA
augustus-D18g-s363832.g357502	1.29402	NA	NA	NA	NA	NA
augustus-D18g-s297189.g299406	1.29402	NA	NA	NA	NA	NA
augustus-D18g-s930911.g602331	1.29402	NA	NA	NA	NA	NA
augustus-D18g-s99471.g129407	1.29402	NA	NA	NA	NA	NA
augustus-D18g-s27475.g36714	1.29402	NA	NA	NA	NA	NA
augustus-D18g-s576557.g503128	1.29402	NA	NA	NA	NA	NA
augustus-D18g-s662698.g546627	1.29402	NA	NA	NA	NA	NA
augustus-D18g-s21086.g26621	1.29402	NA	NA	NA	NA	NA
augustus-D18g-s320671.g318285	1.29402	NA	NA	NA	NA	NA
augustus-D18g-s206009.g213888	1.29402	NA	NA	NA	NA	NA
augustus-D18g-s247752.g257396	1.29402	NA	NA	NA	NA	NA
augustus-D18g-s198611.g207500	1.29402	NA	NA	NA	NA	NA
augustus-D18g-s64293.g85236	1.2935	NA	NA	NA	NA	NA
augustus-D18g-s904422.g599059	1.29343	AT1G02920.1 glutathione S-transferase 7 | AT1G02930.1 glutathione S-transferase 6 | AT4G02520.1 glutathione S-transferase PHI 2 | AT2G02930.1 glutathi	NA	NA	NA	Solyc06g009020.2.1 Glutathione S-transferase IPR004046 Glutathione S-transferase, C-terminal | Solyc06g009040.2.1 Glutathione S-transferase IPR0040
augustus-D18g-s959694.g610169	1.29343	NA	NA	NA	NA	NA
augustus-D18g-s886368.g594135	1.29343	NA	NA	NA	NA	NA
augustus-D18g-s414611.g400836	1.29343	NA	NA	NA	NA	NA
augustus-D18g-s136176.g163287	1.29343	NA	NA	NA	NA	NA
augustus-D18g-s102931.g133482	1.29343	NA	NA	NA	NA	NA
augustus-D18g-s686324.g550746	1.29343	NA	NA	NA	NA	NA
augustus-D18g-s414502.g400753	1.29343	NA	NA	NA	NA	NA
augustus-D18g-s769887.g568337	1.29343	NA	NA	NA	NA	NA
augustus-D18g-s600357.g518310	1.2927	NA	NA	NA	NA	NA
augustus-D18g-s407216.g394949	1.29081	NA	NA	NA	NA	NA
augustus-D18g-s493009.g447855	1.29074	NA	NA	NA	NA	NA
augustus-D18g-s82329.g107865	1.2877	NA	NA	NA	NA	NA
augustus-D18g-s262945.g272764	1.28715	NA	NA	NA	NA	NA
augustus-D18g-s207225.g214913	1.28623	NA	NA	NA	NA	NA
[truncated: 4,292 more rows]

## Sheet: Sheet 5
Additional file 5: Sheet 5
Gene models with differential small RNA counts between R35 and m134 at MMC stage
[truncated: 3,066 more rows]

## Sheet: Sheet 6
Additional file 5: Sheet 6
[truncated: 3,372 more rows]

## Sheet: Sheet 7
Additional file 5: Sheet 7
[truncated: 384 more rows]

## Sheet: Sheet 8
Additional file 5: Sheet 8
[truncated: 316 more rows]

[truncated: 5 more sheets: Sheet 9, Sheet 10, Sheet 11, Sheet 12, Sheet 13]
