# Supplementary material for: Generation of an integrated Hieracium genomic and transcriptomic resource enables exploration of small RNA pathways during apomixis initiation
Source: BMC Biol. 2016 Oct 6;14:86. doi: 10.1186/s12915-016-0311-0 (PMC5054587; doi:10.1186/s12915-016-0311-0)
Supplement: Additional file 6: — Predicted MIRNA genes in the D18 genome. (TXT 784 kb) [file 12915_2016_311_MOESM6_ESM.txt]

>D18-gDNA-s342:72-178 -	off:2|1	AGACAGCGCCTCGTGGTGCGAC 22bp 348rds	GGTCCGCCGCTGAGGACGCTTCT 23bp 278rds
CCCGACTCGC AG ACAGCGCCTCGTGGTGCGAC AGGGTCCGGGCACAACGGGGCTCTCACCCTCTCCGGCGCCCCCTTCCAGGGGACTTGGGCCC GG TCCGCCGCTGAGGACGCTTCT CCAGACAACA
.....((.(. (( (.((((((((((((((.((( .(((((((.((.....((((......)))).....)).)(((((...)))))....)))))) .) )))))))).)))).))))))) ).))......	-55.90


>D18-gDNA-s342:2082-2366 -	off:0|1	CTTCAAAGTAACAGCGCCGG 20bp 852rds	GAGCCCGGTATTGTTATTTAT 21bp 94rds
ACTCTAATTT CT TCAAAGTAACAGCGCCGG AGGCACGACCCGGCCAATTAAGGCCAGGAGCGCATCGCCGACAGAAGGGACGAGTAAACCGGTGCACACCTAGGGCGGACCGGCCGACCCAACCCAAAGTCCAACTACGAGCTTTTTAACTGCAACAACTTAAATATACGCTATTGGAGCTGGAATTACCGCGGCTGCTGGCACCAGACTTGCCCTCCAATGGATCCTCGTTAAGGTATTTAGATTGTACTCATTCCAATTACCAGACTCGAAA GA GCCCGGTATTGTTATTTAT TGTCACTACC
.......... .. ...(((((((((.((((( .(((.((..((((((......)))).))..))....)))....(.((((.(((((.....(((((.((....((((((.....))).))).....(((((.(......).)))))..............................(.(((((.........))))).))))))))..))))))))).)(((((....)))))..((((.((.((.((....)).)).)).))))...(((.... )) ).))))).))))))))).. ..........	-78.10


>D18-gDNA-s376:60-120 -	off:1|0	GATATGCGTCTGACCCGGTCCGGT 24bp 36rds	TGACTCGGTCCGGGGTCAGGGTGT 24bp 11rds
GGGTTTGTTT GA TATGCGTCTGACCCGGTCCGGT CAGACCTCGTGTC TG ACTCGGTCCGGGGTCAGGGTGT TTGTTTTCCT
(((....... (( (((...((((((((((.((((( (((((.....))) )) )).))).)).)))))))))))) )......)))	-36.00


>D18-gDNA-s408:10754-11110 +	off:1|1	ATGAGAACCCGAGAACCAATTGCA 24bp 6407rds	GCAATTGGTTCTCGGGTTCTCAC 23bp 269rds
CCTTTTTTTC ATGAGAACCCGAGAACCAATTG CA CGATGCATAGATGCACCTGTATATGTTTGTTTTTTTCAAAAAAAAAAAATTCATTAAACTCTAATACGTTCAAAAACATAAAGACTCGCTGAAAAAAATTCACATATACAAGTGCATATATGAAAGGTGCATATCGTGCATATATGCACGTTTTTTGTGTTCTTGGCAAAAGGTGCATATATGCACCTTTCATGTATGTAATTTTTTGTATAAAAAATTTCAACGTCTCTCATTGATTTAGTTCGTCTAGGAGTTTCGTGAATTTTTTTTTTGGAAAAAACACACATATACAGGTGCATCTATGCATCGT GCAATTGGTTCTCGGGTTCTC AC GAAAAAAAAG
..(((((((( .((((((((((((((((((((( (( ((((((((((((((((((((((((((.(((((((((((((((((((..((((((.(((((((...(((..(.(((.((...(((..((.(((((..........((((((((((((((((((((((((((((((.((((((....(((((.....))))).(((.....)))))))))))))))))))))))))))))))....)))))))).....))))).))..)))...)).))).)..)))...))))))).))))))))))))))))))))))))).))))))))))))))))))))))))))) ))))))))))))))))))))) ). ))))))))..	-189.20


>D18-gDNA-s943:2494-2793 -	off:0|1	CTTCAAAGTAACAGCGCCGG 20bp 843rds	GAGCCCGGTATTGTTATTTAT 21bp 102rds
ACTCTAATTT CT TCAAAGTAACAGCGCCGG AGGCATGACCCGGCCAATTAAGGCCAGGAGCGCATCGCCGACAGAAGGGACGAGTAAACCGGTGCACACCTAGGGCGGACCGGCCGACGGCGGCCCGGCCGACCCAACCCAAAGTCCAACTACGAGCTTTTTAACTGCAACAACTTAAATATACGCTATTGGAGCTGGAATTACCGCGGCTGCTGGCACCAGACTTGCCCTCCAATGGATCCTCGTTAAGGGATTTAGATTGTACTCATTCCAATTACCAGACTCGAAA GA GCCCGGTATTGTTATTTAT TGTCACTACC
.......... .. ...(((((((((.((((( .((((((..((((((......)))).))....))).)))....(.((((.(((((.....(((((.((....((((((.(((((((....))).))))))).))).....(((((.(......).)))))..............................(.(((((.........))))).))))))))..))))))))).)..((((((((......))))))))(((((.........)))))......(((.... )) ).))))).))))))))).. ..........	-93.20


>D18-gDNA-s1084:31-198 -	off:2|2	CGTGACAAATCAAAGAGAGGCGCT 24bp 121rds	AGCGCCTCTCTTTGATTTGTCACG 24bp 110rds
TTCTCCTAAA CG TGACAAATCAAAGAGAGGCGCT GAAAAAAATTTGCAAAAAAACGTGCATATATGAAAAATGCATATATGCATGTATGCACCATTTTTTTGTGGTGCATATATGCACCATTCTTATATGAACGTTTTTTTGGAAATTTTTTTC AG CGCCTCTCTTTGATTTGTCACG TTTAGGAGAA
.((((((((( (( (((((((((((((((((((((( (((((((((((.(((((((((((.((((((.(((...........((((((((((((((((......))))))))))))))))...))).)))))).))))))))))).))))))))))) )) )))))))))))))))))))))) ))))))))).	-121.40


>D18-gDNA-s1209:2504-2753 +	off:1|3	CATCGATGGTGTTAACTTGATACT 24bp 19rds	CAAGTTAACACCATCGACGGCT 22bp 5593rds
GAGTTGAAGC CATCGATGGTGTTAACTTGATA CT CATCCGTTTCTCCGAATTGAATACCACCAACGTCACAAGCCAAGTTGCATTGTCACATTTGGGTTCACCGGATCCATAGCCGGATTTACGTTGTTGGGTAGGACAAAAGGTTATTCCGGCTATGGATCAGGTGAACCCAAATGTGACAATGCAACTAGGCCTGTGACGTTGGTGGTATTCAAATTCGGAGAAACCGATGAGTAT CAAGTTAACACCATCGACGG CT TCAACTTGCC
(((((((((( (.(((((((((((((((((((( (( ((((.((((((((((((((((((((((((((((((((.(((.(((((((((((((((((((((((((((.((((((((((((((...((.(((((......)))))...))...)))))))))))))).))))))))))))))))))))))))))).))).))))))))))))))))))).))))))))))))).))))))))) ))))))))))))))))).)) )) )))))))...	-210.70


>D18-gDNA-s2368:1684-1908 +	off:3|1	TTGACAGACTGAGAGCTCTTTC 22bp 442rds	TGATGCCCTTAGATGTTCTG 20bp 114rds
ATAGTAAGGA TTGACAGACTGAGAGCTCTT TC TTGATTCTATGGGTGGTGGTGCATGGCCGTTCTTAGTTGGTGGAGCGATTTGTCTGGTTAATTCCGTTAACGAACGAGACCTCAGCCTGCTAACTAGCTATGTGGAGGTATCCCTCCACGGCCAGCTTCTTAGAGGGACTATGGCCTTTCAGGCCACGGAAGTTTGAGGCGATAACAGGTCTG TGATGCCCTTAGATGTTC TG GGCCGCACGC
.......((( (((((((((.((..(((((. .( (.....(((.(((((((........))))))).)))..)).)))))..)).)))).))))))))((((....))))((.((..(((((.((((..((((.((((((((....))))))))...))))..)))).))).))..)).))....((((.(((((((((((((..((.(((....)) ).))..)))))))).))) )) ))))......	-82.50


>D18-gDNA-s2744:14265-14434 -	off:1|2	GTCTTTCCTTTCCAACTTTGACCT 24bp 37rds	AGGTCAAAGTTGGAAAGGAAAGA 23bp 23rds
GACTTTTGAA GT CTTTCCTTTCCAACTTTGACCT TAAATAACTTTGTTTGTGTTATATAATAATCGGTATAAAATATATGAATGGATTGTATTTTGAATATATTTTCATTTGATATACTTTTCATCAACTATTATATAACACAAACAAAGTTATTTA AG GTCAAAGTTGGAAAGGAAAGA CTCTAAAAGT
.(((((((.( (( (((((((((((((((((((((( ((((((((((((((((((((((((((((...(((..(((.((((((((((((.((((((...))))))..))))))).))))).)))..)))...)))))))))))))))))))))))))))) )) ))))))))))))))))))))) )).)))))))	-96.70


>D18-gDNA-s3410:2288-2408 +	off:0|0	ATTGGTGTTGTTGCTTTGATCTGG 24bp 15rds	AGGACTCGAGGTACAGACTGAACA 24bp 257rds
TACTATGATT ATTGGTGTTGTTGCTTTGATCT GG TATCCAGTATCGGGGTACTTGTCTTTTATTTGTGCAGGTGGAAGAAAGCATTATACCTCTCTTACCAGGATTC AGGACTCGAGGTACAGACTGAA CA GATTTTTTGG
.......... .(((((.((((.(((((((((( (( .((((.(((..(((((((((.((((((((((....))))))))))))).....))))))...)))..)))))) )))..)))))))))))))))). .. ..........	-32.80


>D18-gDNA-s3508:318-660 -	off:2|2	ACCATAAAAACCATGCGAATCCGT 24bp 26rds	GTTCACGGGTTCGCATGGTTTTTA 24bp 111rds
TCATATGTGA AC CATAAAAACCATGCGAATCCGT GAATTTTTTTTTCCGTCAAACTTTTTTCAAAAAAAAACTATATGCATCTCTTCTATATGCATCTCTTAGATGTGCATATATAAACACATTCGTAGAAAAAAAATTCAAAAAAAAACCTTTTTTTTGGTTTTGCATATATGCAAAATCCGTAATGCATGTGCAAACGAAAATATGCATATATCCAAATTCATTGCATACACATATTTTGTGGATTTTTTTTTGTCGAAAGTTCTTATATATGCACGTCTAAGAGATGCATATAGTGTTTTTTGAAAAAAGTTTGACGGGAAAAAAA GT TCACGGGTTCGCATGGTTTTTA TGGTTCACAT
....(((((( (( (((((((((((((((((((((( ((((((((((((((((((((((((((((((((((..................(((((((((((((((((((((((((((((((..((.((((..((((((((((((((((((((...)))))))))((((((((....)))))))).(((..(((....))).)))....((((((...............))))))((((.....)))))))))))))))..)))).))..)))))))))))))))))))))))))))))))..)))))))))))))))))))))))))))))) )) )))))))))))))))))))))) ))))))))))	-181.50


>D18-gDNA-s3677:3461-3525 +	off:1|1	GTCATTCGATCATGCTGCTACT 22bp 3291rds	GTTGTAGCTAGATCGAATGACATC 24bp 106rds
CGCTATTGAT GTCATTCGATCATGCTGCTA CT ACACCCTCATGAAGGTGTA GTTGTAGCTAGATCGAATGACA TC AATAACGAAT
((.((((((( (((((((((((..(((((.( (( (((((........)))))) )).)))))..)))))))))))) )) )))).))...	-50.40


>D18-gDNA-s3677:3449-3534 +	off:2|2	TTCGCTATTGATGTCATTCGA 21bp 22rds	TCGAATGACATCAATAACGAA 21bp 20rds
TGTTTATATA TTCGCTATTGATGTCATTC GA TCATGCTGCTACTACACCCTCATGAAGGTGTAGTTGTAGCTAGA TCGAATGACATCAATAACG AA TACGTAAACA
(((((((.(( ((((.(((((((((((((( (( ((..(((((.((((((((........)))))))).)))))..)) )))))))))))))))).)) )) )).)))))))	-61.40


>D18-gDNA-s3677:3391-3594 +	off:0|0	ACTGAAGATGTTGTTGACCGT 21bp 3266rds	GGTCAACAACGTCTTCAGTGC 21bp 429rds
TAGTAGTTGT ACTGAAGATGTTGTTGACC GT AATATATTGGGTGATAATAGTTGTGCTTGTTTATATATTCGCTATTGATGTCATTCGATCATGCTGCTACTACACCCTCATGAAGGTGTAGTTGTAGCTAGATCGAATGACATCAATAACGAATACGTAAACATATGCAGCTATTATCGCACAATACATTAT GGTCAACAACGTCTTCAGT GC AACTACCATA
..(((((((( ((((((((((((((((((( (( (((.(((((.(((((((((((((((..(((((((.((((((.((((((((((((((((((..(((((.((((((((........)))))))).)))))..)))))))))))))))))).)))))).)))))))..))))))))))))))).))))).))))) ))))))))))))))))))) )) ))))))....	-141.10


>D18-gDNA-s3718:13596-13753 +	off:1|1	ATTTTACAAGTCATTCAATGGATT 24bp 30rds	ATTCATTGAACTATGTAGAGTTCA 24bp 10rds
CAATTGGAGA ATTTTACAAGTCATTCAATGGA TT AAACTCCACCATTCTAGGATGTCACCTTGAAGTTCAATAGATGTGAAGTTCAATGACCATTGAACTCTTAATGGGAAAAAGGAAATTTCCTTAAATCTCTAAATGTGTTG ATTCATTGAACTATGTAGAGTT CA ATGTATTGTG
((((....(( (((((((((((...(((((((( (( ((....(((.(((.((((((.(((..(((((.((((.......)))).))))))))(((((((....)))))))....(((((....)))))..))).)))))))))))) )))))))))))).))))))))) ). ....))))..	-44.00


>D18-gDNA-s3857:1536-1692 -	off:2|2	CAGACTACAAAACTCCCAACCT 22bp 42rds	AGGTTGGGAGTTTTGTAGTCTG 22bp 26rds
ATGTCAAAGT CA GACTACAAAACTCCCAACCT TTTTAGTATTAGATACATTCATTCTCTTCTACTCCTTTTACATTTTGCACTATTACAGTAATAGTGCAAAATGTAAAAGGAGTAGAAGAGAATGAATGTATCTAATACTAAAA AG GTTGGGAGTTTTGTAGTCTG ACTTTGACAT
(((((((((( (( (((((((((((((((((((( (((((((((((((((((((((((((((((((((((((((((((((((((((((((...))))))))))))))))))))))))))))))))))))))))))))))))))))))) )) )))))))))))))))))))) ))))))))))	-145.00


>D18-gDNA-s3971:3366-3460 -	off:2|2	TCCTAACTCCAAGATCTTGACACT 24bp 98rds	AGTGTCAAGATCTTGGAGTTAGGA 24bp 79rds
TAATTTGCAT TC CTAACTCCAAGATCTTGACACT TGTCATTTTCTTTTCAAATTCAATAAAAATATAGATATATAATTCCA AG TGTCAAGATCTTGGAGTTAGGA ATGCAATTTA
(((.(((((( (( (((((((((((((((((((((( ((..(((......((..................)).....)))..)) )) )))))))))))))))))))))) )))))).)))	-54.60


>D18-gDNA-s4326:4178-4515 -	off:2|3	GTCATCTTCTCCGGCGGCTCCTCTC 25bp 35rds	AGAGGAGCCGCCGGAGAAGATGAC 24bp 28rds
GATTTTTCCG GT CATCTTCTCCGGCGGCTCCTCTC TCCGGAAAGATACTATCCGTTGTTTGAGCCACCATTTTCCGGTGCCGCAAACACCACTGGACTCAGCGGCTTCTCGCGACCAAACCCCAACCATCATCGTAGCCTTTTATAGTCAAATTTGAAGATCGACGACGAAGAAGGCGGTTGTTCATATCTCGTCGGCGACTCGCTTCGGACGACAGAAGTCGGTGATGATGGTTGGGGTTTAACCGTTAGAAGTTGTTGAGTCCAGTGGTGCTTGCGACACCGGAAGATGGTGGCTCAAACGACTGATAGTTGCTTTCCGGCG AG AGGAGCCGCCGGAGAAGATGAC CGGGAAAATC
(((((((((( (( ((((((((((((((((((((((( .((((((((..((((((.((((((((((((((((((((((((((.(((((.(((((((((((((((((((((((.(((...((((((((((((((((((..(.(((((...(((...(((((((.(((.((((((.((..(.((....)).).)))))))).)))....))))))).)))))))).)..))))))))))))))))))...))).))))))))))))))))))))))).))))).)))))))))))))))))))))))))).))))))..)))))))).) )) )))))))))))))))))))))) ))))))))))	-255.60


>D18-gDNA-s4446:13134-13271 +	off:1|0	TTCTAATGTGTGTTCTAAGGGCAT 24bp 21rds	CCCTTAGGACACACATTAGAAAAA 24bp 90rds
AAATGGGTTT TTCTAATGTGTGTTCTAAGGGC AT ATATAAGCACATTCACATGAATAGTAATAATCTGTAATTATAGATATAAAACTATGTATATATATATTAGTCTGTGAGTGCTTATGTGTA CCCTTAGGACACACATTAGAAA AA CTCATAATAA
..(((((((( (((((((((((((((((((((. (( ((((((((((..(((((.((.(((((...((.((((..(((((........))))))))).)).))))).))))))))))))))))))). )))))))))))))))))))))) )) ))))).....	-71.70


>D18-gDNA-s5198:2039-2295 +	off:1|1	CCTGCCTGGGCGTCACGC 18bp 43rds	CGTGACCCCAGGTCAGGC 18bp 434rds
CGATGGCACG CCTGCCTGGGCGTCAC GC ATCGCGTCGCCCCCACCAAGCATCCCTATTGGGATGCTTGGCATCGGGGCGGAGATTGGCCTCCCATGCCTTTGGTGTGGTTGGCCTAAACCGGAGTCCCCTTCGGTGGACGCACGACTAGTGGTGGTTGAATAGACCCTCGTCATGTGTCGTGCGTCTTGAACTGTGAGGGATGTGCTCGATAAAGACCCCATTGTGTCGTCTTGCGACGATGCTTCGAC CGTGACCCCAGGTCAG GC GGGACTACCC
...((((.(( ((((((((((.((((( (. .((((.(((((((..(((((((((((....)))))))))))....))))))).)...((((..(((((((...)))))))..))))...(((((((....)))))))(((((((((((..((((.((((.....))))....))))..)))))))))))......(((.(((......((......)))))))).((((((((....))))))))..))). )))))))))))).))) )) ).).)))...	-142.40


>D18-gDNA-s5343:2963-3224 -	off:0|2	AATTTCTTGTTTCTACGTATCGCT 24bp 55rds	AGGGTTAGAAGAGAAAGGAGAGAA 24bp 10rds
TTTGGGTTTT AA TTTCTTGTTTCTACGTATCGCT TGTCGTTTGTGTGTGCTTTATTTAATATAAATACTTTTTTTTTAATATTTGTTTTTCGACGCTTTTTAAATTTTTATTCGAACTTAATTTATTTATTTTCTGTAATTAAATAAATACATTTAATTATATAGTAAAGGTAATAAACATTTTTTAAGTTATAAAATGACGTGGCGAGTGGGTTGGGAGAGTTCCATAGTGGAGAGTTAGGGTTGAG AG GGTTAGAAGAGAAAGGAGAGAA AAAAACTGAT
..(.(((((( .. ((((((.(((((..(((((((. ........))).))))..((((((...)))))).....((((((((.....(((((((((.((.......((((((((.((((((..((((((..((((((((((((((((......)))))))..))))).))))..))))))(((((.(((.(((((...))))).))).)))))........))))))...))))))))...)).)))))) )) )))))))))))))).)))))). .)))))).).	-50.10


>D18-gDNA-s6051:3744-3871 +	off:0|0	ATCCTACGATTAAGATCGGGATCT 24bp 11rds	ATCCCGATCTTGATCGTAGGATCT 24bp 81rds
GAATCACAAG ATCCTACGATTAAGATCGGGAT CT TGACAACCTTGCATAAAACAATGTGATAAATGTTTATCAACTTAAATACATATAAAGGTTTATCACATTGTTTTATCAAG ATCCCGATCTTGATCGTAGGAT CT TATGATTACG
.(((((.((( (((((((((((((((((((((( (( (((..........((((((((((((((((((.(((((..............))))).))))))))))))))))))))))) )))))))))))))))))))))) )) ).)))))...	-79.30


>D18-gDNA-s6187:2218-2538 +	off:1|4	TCCGGAGAGGGAGCCTGAGA 20bp 60rds	CTCGTCCCTTCTGTCGGCG 19bp 83rds
AGGGTTCGAT TCCGGAGAGGGAGCCTGA GA AACGGCTACCACATCCAAGAAAGGCAGCAGGCGCGCAAATTACCCAATCCTGACACGGGGAGGTAGTGACAATAAATAACAATACCGGGCTCTTTCGAGTCTGGTAATTGAAATGAGTACAATCTAAATCCCTTAACGAGGATCCATTGGAGGGCAAGTCTGGTGCCAGCAGCCGCGGTAACTCCAGCTCCAATAGCGTATATTTAAGTTGTTGCAGTTAAAAAGCTCGTAGTTGGACTTCGGGTTGGGTCGGCCGGTCCGCCCTAGGTGTGCACCGGTTTA CTCGTCCCTTCTGTCGG CG ATGCGCTCCT
.(((..(((( (((((((((((((((((( (. ..(((((((.............((((.(((((..((..........(((((.....(((((..(((.............(((((((((((((....))))))))).)))).............)))..))))).....)))))..........))..))))).)))).((....))((.....))((((.(((((((..........))))))).)))).........)))))))...))))))))((((.((((((((((((...)))).).))))))).) )))...)))))).)))) .) )).))..)))	-114.80


>D18-gDNA-s6187:2532-2581 +	off:1|0	GTCGGCGATGCGCTCCTGGCC 21bp 196rds	CCGGGTCGTGCCTCCGGCGCT 21bp 12rds
CGTCCCTTCT GTCGGCGATGCGCTCCTGG CC TTAATTGG CCGGGTCGTGCCTCCGGCG CT GTCACTTTGA
.........( (((((.(..((((.((((( (( ......)) )))))..))))).)))))) .. ..........	-27.60


>D18-gDNA-s6806:37-334 -	off:0|0	TCAAAGTAACAGCGCCGGAG 20bp 150rds	GAGCCCGGTATTGTTATTTAT 21bp 68rds
TCTAATTTCC TC AAAGTAACAGCGCCGGAG GCACGACCCGGCCAATTAAGGCCAGGAGCGCATCGCCGACAGAAGGGACGAGTAAAGAAGGGACGAGTAAACCGGTGCGCACCTAGGGCGGACCGGCCGACCCAACCCAAAGTCCAACTACGAGCTTTTTAACTGCAACAACTTAAATATACGCTATTGGAGCTGGAATTACCGCGGCTGCTGGCACCAGACTTGCCCTCCAATGGATCCTCGTTAAGGGATTTAGATTGTACTCATTCCAATTACCAGACTCGAAA GA GCCCGGTATTGTTATTTAT TGTCACTACC
.......... .. .(((((((((.(((((.( ((.((..((((((......)))).))..))....))).......((((.(((((.....(((..(.((...(((((.(((.(....)))).)))))...)).)..))).((((((....(((((...(((((.(......).)))))......(((((((((.(((.....))).(((..(((....)))....))))))))))))...)))))....))))))......))))).))))..........(((.... )) ).))))).))))))))).. ..........	-88.90


>D18-gDNA-s7298:2024-2076 +	off:1|1	AATCACCCAATTCCGGTCGGAATC 24bp 10rds	ATTCCGGTCGGAATCTCGTGATTC 24bp 20rds
GGAAAACCGG AATCACCCAATTCCGGTCGGAA TC ATCAA ATTCCGGTCGGAATCTCGTGAT TC CGGTCGGAAT
.....((((( ((((((...((((((((((((( (. ..... ))))))))))))))...))))) )) ))))......	-36.50


>D18-gDNA-s7561:2911-3201 -	off:0|3	AGGTTCAGTGGAATTCTCGC 20bp 301rds	GCGCGTGCAGCCCAGAAC 18bp 18rds
TA AG GTTCAGTGGAATTCTCGC GACGTCGCCGGCGGCGAACCGCCCACGTCGCCGCGATCCTAACACTTCACCGGACCATTCAATCGGTAGAAGCGACGGGCGGTGTGTACAAAGGGCAGGGACGTAGTCAACGCGAGCTGATGAGTCGCGCTTACTAGGAATTCCTCGTTGAAGACCAACAATTGCAATGATCTATCCCCATCACGATGAAATTTCAAAGATTTCCCGGGCCTGTCGGCCAAGGCTATATACTCGTTGAATACATCAGTGTAGC GC GCGTGCAGCCCAGAAC AT
.. .. ((((.(.((((((((((( ((((((((..((((((..(((((((((.((((((...((...(.((((((((...........)))).)))).)..))))))))))).....)))).))..)))......)))..)).)))..)))))).......)))))))).)((((.....)))).((((..(((.........)))..))))(((((((...)))))))..((((.(((..((....(((((((....((.....))....))))))) .. ))..))))))).)))) ..	-89.10


>D18-gDNA-s8489:9394-9472 -	off:0|2	TTCGGGTGTGACTGGCCAGTCCAT 24bp 14rds	TCCGGGTGTGACTGGTCAGTCCAT 24bp 50rds
CAAGGGTGTA TT CGGGTGTGACTGGCCAGTCCAT GTGACTTGGCCGACGGGAGCCCAAGGGTGTA TC CGGGTGTGACTGGTCAGTCCAT ATTATGTGTT
.......... .. ...(((.((((((((((((((( .((.....(((...((....))...)))... .. )).))).))))))))))))))) ..........	-35.40


>D18-gDNA-s9583:941-1164 +	off:2|0	TAACGATCGAGACCTCAGCCT 21bp 164rds	TTTGAAATTTCATCGTGATGG 21bp 31rds
TTAATTCCGT TAACGATCGAGACCTCAGC CT GCTAACTAGCTATGTGGAGGTATCCCTCCACGGCCAGCTTCTTAGAGGGACTATGGCCTTTCAGGCCACGGAAGTTTGAGGCAATAACAGGTCTGTGATGCCCTTAGATGTTCTGGGCCGCACGCGCGCTACACTGATGTATTCAACGAGTATATAGCCTTGGCCGACAGGCCCGGGAAATC TTTGAAATTTCATCGTGAT GG GGATAGATCA
(((.(((((( ((.((((.((((..((((( (( .((((..((((.((((((((....))))))))...))))..)))).))).((.((((((...)))))).))........((((...(((....)))..))))...((((.(((((((((.....((.((((.....((((((((...)))))))).....))))))...))))))))).))) )))))..)))))))))))) )) )).)))....	-85.10


>D18-gDNA-s10024:2291-2417 +	off:0|4	CCGGTGCGGATTGGTGCGGCGGCC 24bp 1776rds	GCGTGCTCCCGGCACCGGCC 20bp 48rds
GGGACGTGGA CCGGTGCGGATTGGTGCGGCGG CC AAAGCCTAGGCTGTTGATAGGCCTGTGGAGATGCCGTCGCGTCGATCGTGGTTGGCAGCGCGCGCCGTTACGGCGTTATACCT GCGTGCTCCCGGCACCGG CC TGTTATACCT
((((((.((. (((((((.(((((((((((((( (. ....((((((((.......)))))).))....))))))))))))))).....(((.((((((((((.....)))......... ))))))).)))))))))) )) ))))...)).	-70.00


>D18-gDNA-s10764:565-686 +	off:2|1	TATTCTGGTGTCCTAGGCGTA 21bp 1391rds	ATAGCTCGACGCCAGGATG 19bp 3595rds
CATGGTTCGA TATTCTGGTGTCCTAGGCG TA GAGGAACCACACCAATCCATCCCGAACTTGGTGGTTAAACTCTACTGCGGTGACGATACTGTAGGGGAGGTCCTGCGGAAAA ATAGCTCGACGCCAGGA TG ATAAAAAACT
.......... ((((((((((((...(((( (( (((......((((((((......))..))))))......))))))..((....))...((((((((....)))))))).... ...))).)))))))))) )) ..........	-45.70


>D18-gDNA-s11914:7444-7682 -	off:0|0	CCATCCCAAAAAGATAGTCCATCT 24bp 14rds	GTCTGTGGACTATCTTTTTGGGA 23bp 26rds
TATACTCCCT CC ATCCCAAAAAGATAGTCCATCT TTCCTTTTTAGTTTGTCCCAAAATGATAGTTCACTTCTAAATATAAATAACATTTTTACCAAAATACCCCTAATTATTATTATAACAACCAACACATTTAATTACAGCATTAAATGCAAATAAAGGGTAAAAGTGTCGACTTATAGGAAAAAGTAAACTGTAATTAATATTTTCTTAATCTGTGTGTTTTTT GT CTGTGGACTATCTTTTTGGGA CGGAGGGGGT
...((((((( (( .(((((((((((((((((((.. ..........((((......)))).((((((.((((.....(((((...(((((((((((..........((((....))))............((((((((......)))))))).........)))))))))))....))))).....)))).))))))((..(((((.............)))))..)) .. ..))))))))))))))))))) .)))))))))	-69.30


>D18-gDNA-s13840:400-567 +	off:2|2	TCAATCTTGTACAACTTTGACCT 23bp 42rds	ATGGTCAAAGTTGTACAAGATTGA 24bp 13rds
CTTTTCAAAG TCAATCTTGTACAACTTTGAC CT TAAATATTCTTGTTTGTGTTATATAATACTTGATGCAAAATATACGAATGGATTGCATTTTAAATGTATTTTCATTGGTATAATATTCATCAAATGTTAAATAACACAGACCGAAATATTT ATGGTCAAAGTTGTACAAGATT GA CTTTGAAAAA
.((((((((( ((((((((((((((((((((( (. ((((((((...(((((((((((.(((((.((((((.....(((((.((((((.((((((...))))))..)))))).))))).....)))))).))))).)))))))))))...))))))) ).)))))))))))))))))))) )) ))))))))).	-91.70


>D18-gDNA-s13984:409-666 -	off:0|0	CGCCTGACCTGGGGTCGC 18bp 1546rds	GCGTGACGCCCAGGCAGG 18bp 54rds
CGGGTAATCC CG CCTGACCTGGGGTCGC GGTCGAAGCATCGTCGCAAGACGACACAATGGGGTCTTTATCCGCCTGACCTGGGGTCGCGGTCGAAGCATCGTCGCAAGACGACACAATGGGGTCTTTATCGAGCACATCCCTCACAGTTCAAGACGCACGACACATGACGAGGGTCTATTCAACCACCACTATTCGTGCGTCCACCATGCCAAGTATCCAAATAGGGATGCTTGGTGGGGGCGACGCGAT GC GTGACGCCCAGGCAGG CGTACCCTCG
.(((((.... (( ((((.((((((((((( (((((......((((((..((((.(((((((((((((((..((((..((((...))))))))..))))..(((((....)))))......((((((((....)))...)))))..........((((.(.((........)).).))))........))).))))).)))))))..((..(((((((((((......)))))))))))..)))))))))))) .) ))))).)))))))))) )))))))...	-118.70


>D18-gDNA-s13984:469-666 -	off:0|0	CGCCTGACCTGGGGTCGC 18bp 1392rds	GCGTGACGCCCAGGCAGG 18bp 54rds
GGTCTTTATC CG CCTGACCTGGGGTCGC GGTCGAAGCATCGTCGCAAGACGACACAATGGGGTCTTTATCGAGCACATCCCTCACAGTTCAAGACGCACGACACATGACGAGGGTCTATTCAACCACCACTATTCGTGCGTCCACCATGCCAAGTATCCAAATAGGGATGCTTGGTGGGGGCGACGCGAT GC GTGACGCCCAGGCAGG CGTACCCTCG
.......... (( ((((.((((((((((( (((((......(((((((((((..((...))..)))))....((((............))))..(((((((((...(((..(..(((.......)))..)..))))))))))))..((..(((((((((((......)))))))))))..)))))))))))) .) ))))).)))))))))) ))........	-91.40


>D18-gDNA-s14213:4781-4928 -	off:2|2	AGACAAAAGTGCTCAAACAGATCT 24bp 34rds	AGATCTGTTTGAGCACTTTTGTCT 24bp 37rds
GC AG ACAAAAGTGCTCAAACAGATCT TTTTGGAAAAAACAAACACAACCTTAGGTTGTGTTTGTTTCTTCCAAAAAGATCTGTTTGAGCACTTTTGCCCGCTCGGTTGTGTTTGTTTTTTCCAAAA AG ATCTGTTTGAGCACTTTTGTCT GC
(( (( (((((((((((((((((((((( (((((((((((((((((((((((.((((((...((((.......))))..))))))...((((..........))))))))))))))))))))))))))) )) )))))))))))))))))))))) ))	-89.20


>D18-gDNA-s15236:9387-9734 +	off:0|0	TCGCCTGTTTGACTCCTCATTTGA 24bp 22rds	AGATGATGAGTTAAAGTTGTGACT 24bp 52rds
TAGTGGTAAC TCGCCTGTTTGACTCCTCATTT GA ACGGATGACATCGAAAAAAAATTATGGGACTCTGAAAACTGACACAAAACTTTCTTAGATGTCATCAGGTTAAACGTCGAGCCAAATATGTGAGTCACCACTTTTACTCATCATTTGAACCGATGAAAAAATAAGGGGAAAATGTAAATAAAAAATATAGTGGATATGAATATCAAATAATAGCAAAATGAATCAGCTTTTAGGGAGTTCATATGAAGAAACTACAAGCTTGTAACTTAAGATGATGATTCAAAGTGGTGACTCACATGTTTGGCTCATCATGTGTTATCGATTAACTTT AGATGATGAGTTAAAGTTGTGA CT CACAAGCTTG
..((((.... ((((...((((((((.(((((( (( (..(((((((((............((....((........))..))...........))))))))).......((((.((((((((((((((((((((((((((...(((((((((...((.............))...........................((((((((.((...(((.(((...........))).)))..))))))))))........((((....)))).....)))))))))...))))))))))))))))))))))))))...))))((((.....))))))) )))))).))))))))...)))) .) ))).......	-102.40


>D18-gDNA-s15579:10826-10948 +	off:2|2	AAATGTCACCGTAGCCCCTTGTGG 24bp 32rds	AACGGGCTACAGTGACATTTTCCC 24bp 21rds
TTTGTAGGGA AAATGTCACCGTAGCCCCTTGT GG TTATGAGTTTTGCTCTATTTAGTCATCGAATTATTTTTTTGGCTCGTGACTAAATAGAGCAAAACTCATAACCAC AACGGGCTACAGTGACATTTTC CC CACAAAAACC
(((((.(((( (((((((((.(((((((.(((( (( (((((((((((((((((((((((((.(((.(((......))).)))))))))))))))))))))))))))))))) )).))))))).))))))))))) )) .)))))....	-95.50


>D18-gDNA-s16491:7819-7871 -	off:1|1	AGTGTTAGGCTTTTTTGGGTGATC 24bp 30rds	GCCGAAGCTTGAGAGACCTAGTTT 24bp 19rds
TTTTATTATA AG TGTTAGGCTTTTTTGGGTGATC GTTTT GC CGAAGCTTGAGAGACCTAGTTT ACCATTAGAA
.......... .( (((((((.((((((((((..(( (.... .. ))).)))))))))))))))..) ))........	-13.80


>D18-gDNA-s18988:1004-1200 -	off:0|2	GGTTTCCGGCGACATTTGGCATCT 24bp 99rds	AGGTGCCAAAAGTCGCCGGAAA 22bp 42rds
GGGTTTTGCC GG TTTCCGGCGACATTTGGCATCT CCGGCGATTCTCCGGTCATCTTCTCCGGTGAGTTTCTTAACCTAAATTGAAGTAACAAGGCTTTTGTTTTTGGAACTCAATAACTTTAGACTCGCAAGAAAACTCATCGTGGCCAGAGACTCACCGGGGAAGATGACTGGAGAGTCGCCGG AG GTGCCAAAAGTCGCCGGAAA CTGGCAAAAC
..(((((((( (( (((((((((((.(((((((((( (((((((((((((((((((((((((((((((((((((....(((((((((.((..((((((....).)))))..)))))))....))))..((((.............))))..))))))))))))))))))))))))))))))))))))) )) )))))))).))))))))))) ))))))))))	-141.60


>D18-gDNA-s19001:4534-4814 -	off:2|2	AGGCTGTTCGGTATAGACTCAGGG 24bp 15rds	CCCGGTATTATACCGAACAGCCTT 24bp 42rds
CTTATCGCTT AG GCTGTTCGGTATAGACTCAGGG GAGCCGCGTCATGGCGCACACGTGGACGGAGGGGGAGCCGCGTCATGGCGCGTCGTGGCGCCGGGTTCTACACCATTCGTCGAGGGGTGCCGCTTCGTGGGTTACCCGGGGGGAGCCGCGTCGCCGTGAAGACGCGCAAGGACTGAGGGCTGCTATTGAAGCTTGTACCTTGTGCTTTATTGAAGGTTTCTTCAAACCTGGTTCGTGGGTTACTCAGGGGAGCCGCTTGGTGC CC CGGTATTATACCGAACAGCCTT AGAACTCACG
.......((. (( (((((((((((((((((..((( ((.(((((...((((((.(.(.(.(((((((((((((((((((((((......))))))))..)))))).).)).)))))).).))))))))...))))).)).))).(((..(.(((((..(((((....))((((((((((...(((((........))))))).))))))))....((((((....))))))....))).))))).)..))).((((.(((....))).) )) )))).)))))))))))))))). ))........	-136.00


>D18-gDNA-s19218:5007-5244 +	off:3|2	AAAATTATTGTCCACTTTTGACTT 24bp 11rds	AAAACTGGACAATAATTTTGGGAC 24bp 84rds
CCTCCGTCCC AAAATTATTGTCCACTTTTGAC TT TTCAAAGTCAATTTTGTACAACTTTGACCTTAAATATTTCTTTTTTGTGTTATATAACATTTGATGAAAATTATACAAATGAAAATACATTTAAAATGCAATCCATTCATATATTTTCCATCAAGAATTATATATAACACAAACAAAAATATTTAAGGTTAAAGTTGTACACGATTGACTTTAAAAAGTA AAAACTGGACAATAATTTTGGG AC GGAGGGAGTA
(((((((((( ((((((((((((((.((((.(( (( ((.((((((((((.(((((((((((((((((((((((((.((.(((((((((((((...(((((((.(((.((((..((((......((((...)))).....))))..)))).))).))))))).....))))))))))))).))))))))))))))))))))))))))).)))))))))).)))))). )))).))))))))))))))))) )) ))))).....	-118.20


>D18-gDNA-s20659:1982-2031 +	off:1|0	GGGTTGGGTCGGCCGGTCC 19bp 19rds	CACCGGTTTACTCGTCCCT 19bp 68rds
GTTGGACTTC GGGTTGGGTCGGCCGGT CC GCCCTAGGTGTG CACCGGTTTACTCGTCC CT TCTGTCGGCG
(((((..... (((.(((((.((((((( (( (((...)))).) .))))))).))))).)) ). ....))))).	-29.70


>D18-gDNA-s20808:3968-4336 +	off:0|0	CTAGGATGGGTGACCCCCTGGGA 23bp 12rds	ACTAGGATGGGTGACCCCCTGGGA 24bp 30rds
GAGTGTAGTA CTAGGATGGGTGACCCCCTGG GA AGTCCTCGTGTTGCACCCCCCTTTTTGACGGCTCCGGGTCGTATTACTTGTCGCTTAACGAGGTTCGTGGTAGCGTAGCGTCTTTTTTTTTGTTTGGAAGGTCATGGAGACATGCTTGAAGGGTTCGGTGTCGTTTGGGAGGGATCCGGCCGGCCGGGTGGGCCCCAGGCGCCGCGAGGGTCGAGAAAGCTGGACGGCGACCAGAGTCGGATAGGGCATAAAAGGAATAAGCGTGGGTAGTATTTCGGGTGCGATCATACCAGCCCTAATGCACCGGATCCCATCAGAACTCCGCAGTTAAGCGTGCTTGGGCGAGAGTAGT ACTAGGATGGGTGACCCCCTGG GA AGTCCTCGTG
(((.(..... (((((..((((.((((((((( .. ...((((((.(.((((...........((((((...))))))..........(((((((((.((((((....))).))).))........(((..(((.((.((((....))))))(((.((((((((((.((((.(((..((.(((((((((((..(((((((...))).))))...))))).....))))))((((.......))))(((...((((....((((((.((....))..))))))..)))).)))...))..))).))))))))))).))).)))....)))))))))))))))))..).))))).).... .)))))..)))).))))))))) .. ...))))...	-135.90


>D18-gDNA-s21713:12621-12754 +	off:0|1	TTGATACTTCCACTTTGAAAATT 23bp 44rds	ATTTCACAAGTAGAAGTATCACCT 24bp 221rds
TGATAGGGAA TTGATACTTCCACTTTGAAAA TT GATTCATCCACTTATGATACAACATTTTTAAAGCTACTTAAAATTATTGTACAAGTCGGTGAAGCATGTCTTTAAGTGGATATATCA ATTTCACAAGTAGAAGTATCAC CT CCCTTTATGA
....(((((. .(((((((((.(((((((((. (( (((..(((((((((...(((((...((((((......))))))...))))).(((.((........)).))))))))))))..)))) )))))).)))).))))))))). .) ))))......	-46.00


>D18-gDNA-s21878:540-625 +	off:0|2	AGGGTTTAGGGTTTAGGGTTT 21bp 15rds	AGGGTTTAGGGTTTAGGGTTTAG 23bp 21rds
TTTGGGGTTT AGGGTTTAGGGTTTAGGGT TT AGGGGTTAGGGTTTAGGGTTTAGGGTTTAGGGTTTAGGGTTT AGGGTTTAGGGTTTAGGGTTT AG GGTTTAGGAA
((((((.((( (((.((((((.((((((.( (( ((...(((((.((((((........)))))).)))))...)) ))).)))))).)))))).))) )) ).))))))..	-20.10


>D18-gDNA-s22057:2137-2434 +	off:1|0	AGGGGAACTCGTGGTTGTAGATGC 24bp 16rds	ATCTACGGACCATGAGGTACTCA 23bp 96rds
GCCGTGCCGT AGGGGAACTCGTGGTTGTAGAT GC GATGGTATTACAAGGCAGTCAAGAAACACGCTTGTTCGTGGGGCTCACGAGCTAAAATGTTCAATGAACAAGTGCCCGAAGCGGACGGAGCAATAAGTCATGTGTTCCCATTTTGCTTTTTAAATCGGATAAGAGACGTTGAACCGACGCATCACGATTATAAAACTAGTGAACACGGATCCAAAAGTTGTTACCCTGGTAAAGGTCGTGGTCATCTAAGTAGGAGGCTTCTTCAAAAGCATTTTCCAGTA ATCTACGGACCATGAGGTACT CA TTTTTTTGGG
.(((...... .(((...((((((((((((((( (( ..((......))..))............(((((((((((.((((..............)))).)))))))))))......(((..(((..((((..(((.(.(..(((.((((........)))).)))..).))))))))..))).)))(((((((((.....(((((.((((((..........).)))).).)))))...)))))))))..........((((((((......))))...)))).... )))))).)))))))))...)) ). ......))).	-84.70


>D18-gDNA-s22770:9184-9471 +	off:2|0	CCGAGGCGGCGGTTCATCTCC 21bp 15rds	CTGACTTGTCGAACCTGGGTA 21bp 154rds
CTAACTACCA CCGAGGCGGCGGTTCATCT CC TCGGCCATCTCGCAAATGAGTCGAATAGCCTCGACCAGCTACTGGTGGATGGCAGTGCAGTCAGCCTGGGCCTCCTGGACCTGCTGACCTAAGGTGGCGGTCTGGGCGGCTGTAGCGCGGCGGTGCTCCTCCAACGCTCCCTGATGTCTCCGGATAGTATCCTGATCCTGCGCCCGCTGGTTACGGAGGTGCTGTACCTGAAGGGACGTGAGCTGTATCCTATCCCAAGCATTAGTCAGCCCCTGG CTGACTTGTCGAACCTGGG TA TCCATCTGGG
.........( ((.((((((((((((..(( (. ...((......))....)))..)))).(((((.(((((...))))).)).)))(((((.(((.(((((((((.((((((((.(((.(((...)))))))))))))).)))).))).)))))(((((..(((..(((.(((((......((.((((((((((((((.((.((....)).)).).))).)))))))).)).)))))))))))))..))))).........)))))((((((((...)) )))))))))))..))).)) ). .((....)).	-117.70


>D18-gDNA-s23927:3062-3127 +	off:1|0	CTTGGATTTATGAAAGACGAAC 22bp 56rds	ATGTTTTCATTAATCAAGAAC 21bp 23rds
AGGTGAAATT CTTGGATTTATGAAAGACGA AC AACTGCAAAAGTATTTGCCAATG ATGTTTTCATTAATCAAGA AC GAAACTTGGG
((((....(( ((((.(((.(((((.((((. .( (...(((((....)))))...)) .))))))))).)))))))) ). ...))))...	-16.30


>D18-gDNA-s23934:844-1044 -	off:1|2	ATCCGATTCGTCTCGTCAAGGG 22bp 56rds	CCCTTGACGAGACGAATCGGA 21bp 32rds
GACCGGTGGC AT CCGATTCGTCTCGTCAAGGG GAGCAAAATCCCTCTGCTCTCGCCCTCTAATTCCGTCGAAAACGCCATCGGCAACGAAAAACGTCGCCGGAAAACCCTAAACCGCCGCCGTGAAGCTTTACCTTAGATCTACGACGATTCTGACGGAATTAGAGGGCGAGACCAGAGGGCTTTTGCTC CC CTTGACGAGACGAATCGGA TGCCACCGGT
.((((((((( (( (((((((((((((((((((( ((((((((.(((((((.(((((((((((((((((((((((........((((.(((.....))).))))................((.((((...((.......))...)))).)).))).)))))))))))))))))))).))))))).)))))))) )) ))))))))))))))))))) ))))))))))	-151.20


>D18-gDNA-s24639:315-719 -	off:0|1	CTTCAAAGTAACAGCGCCGG 20bp 573rds	GAGCCCGGTATTGTTATTTAT 21bp 104rds
ACTCTAATTT CT TCAAAGTAACAGCGCCGG AGGCACGACCCGGCCAATTAAGGCCAGGAGCGCATCGCCGACAGAAGGGACGAGTAAACCGGTGCACACCTAGGGCGGACCGGCCGACCCAACCCAAAGTCCAACTACGAGCTTTTTAACTGTAACAACTTAAATATACGCGGCCGACCCAACCCAAAGTCCAACTACGAGCTTTTTAACTGTAACAACTTAAATATACGCTATTGGAGCTGGAATTACCGCGGCTGCTGGCACCAGACTTGCCCTCCAATAAATATACGCTATTGGAGCTGGAATTACCACGGCTGCTGGCACCAGACTTGCCCTCCAATGGATCCTCGTTAAGGGATTTAGATTCTACTCATTCCAATTACCAGACTCGAAA GA GCCCGGTATTGTTATTTAT TGTCACTACC
.......... .. ...(((((((((.((((( .(((.((..((((((......)))).))..))....))).......((((.(((((....(((....)))..(((.((..((((((..........((((.....(((.((........)))))...)))).........))))))..))..))).((((((....(((((.........((((............))))(((((((((((((.....(((((((((.(((..((((.......((((((((.........)))))))))))).....)))))))))).))..)))).......)))))))))...)))))....))))))......))))).))))..........(((.... )) ).))))).))))))))).. ..........	-113.50


>D18-gDNA-s24734:1474-1784 -	off:0|2	AGCACATAAACGATTGCGAGCA 22bp 66rds	TGGGCACTGCGATCTTTGAGAA 22bp 369rds
GAACTCGTCT AG CACATAAACGATTGCGAGCA ACTCTTTTTCTGTTGTTGTGTAGTTGCTTTGCGCGCTATCCAGAATCTTTGATGCATAGTGAATAACATGATGTGCCTTATCCACTTTTTGTCCCAACACAGCTCCAATTGCGGTGTTGCTTGCATCACACATTATCTCGAAGGGTATACTCCAGTTTGGTGGTTGAATGATTGGAGCCGAAGTGAGAAGGTCTTTTAACTTGTCGAACGATTCCTTGCACTTTTCTGTGAACTTGAATTCCACATCTTTCTGAAGAAGTTGGCACA TG GGCACTGCGATCTTTGAGAA GTCCTTTATA
....((...( (( (.(.(((((((((((((((( ((.........)))))).)))))))).)))).).))))....)).....(((((((.((((.(((((((...)))..)))).))))........((((((.((.......)).))))))..))))))).......(((((...((....((((((((............))))))))))....)))))(((.......((((.(((((.((((.(.(((.((....(((.(((((.....................))))).))).. .) ))))..).))))))))).)) ))))).....	-74.00


>D18-gDNA-s25290:10205-10375 -	off:2|2	GTCTTTCCTTTCCAACTTTGACCT 24bp 27rds	AGGTCAAAGTTGGAAAGGAAAGAC 24bp 36rds
GACTTTTGAA GT CTTTCCTTTCCAACTTTGACCT TAAATAACTTTGTTTGTGTTATATAATACTCAGTATAAAATATATGGATAGATTGTATTTTGAATATATTTTCATTTGATATACTTTTCATCAAGTATTATATAATACAAACAAATACATTTA AG GTCAAAGTTGGAAAGGAAAGAC TCAAAAAGTC
(((((((..( (( (((((((((((((((((((((( (((((...((((((((((((((((((((((..((..(((.(((((.((..((..((((.......))))..))..)).))))).)))..))..))))))))))))))))))))))...))))) )) )))))))))))))))))))))) )..)))))))	-87.90


>D18-gDNA-s25746:362-759 -	off:1|2	CTATAATCATGTCAACTGTCGGTT 24bp 16rds	TGTTCTACTAGTTGATACATGATT 24bp 26rds
TACTGCAAGT CT ATAATCATGTCAACTGTCGGTT AAAATTTAACAACATCAGTAGAAGGTTTATTTGTTTTCATCCCGTTGATTGAAATATTCCAATGATGAAGTAACATTTCTTAGGCGGATATTTATATGGTAGGTTTTACCGGAGAAGTCAACAACAACATTTAGTGGTAACAGCAGAATCTGGGATTCTACTGTTATGTGGCAAAGTGGGTTACTGCTGTTGTGTCTTAGTCCGGCTACCACTATATATAGTGTGTGTGCTTTGCTTCATTTAGGAGAGCTTTTACAATTCTCACTTTCGTTTGTCATATCTTGTGTGGGTTTTGTAACATACACTTTTGTTCCATTGAGCTTATATGAGATAAATTATGAAAGTGTGTG TG TTCTACTAGTTGATACATGATT GATATTAATT
.......... .. .((((((((((((((((..((( ((...))))).))...(((((((((..(((((....(((......)))...)))))..))......(((((...)))))....(((.(((((((((((((.(((....(((((.(((.((.(((((.((.......(((((((.((((((...)))))).)))))))(((((.......))))))).))))))).)))..)))))..))))))))))).))))).)))(((((.((......)).)))))...((((.....(((((((((......((((((((((((((((((.((((........)))).))..))))))))))))))))....)))))))))..)) )) )))))))))))))..))))))) ).........	-110.50


>D18-gDNA-s25999:24340-24427 -	off:0|0	AATGACAGAAGTATAAAGAGC 21bp 18rds	GTGCTCTCTATCTTCTGTCAA 21bp 1570rds
CATTTAGGAT AA TGACAGAAGTATAAAGAGC ACAAAGAAGTGACGTGCTCTGTATTTGTGCACTTCATGTCCTCTCT GT GCTCTCTATCTTCTGTCAA CATCCACCAT
......(((( .. (((((((((.(((.((((( (((.(((.(.((((((...((((....))))...)))))))))).) )) ))))).)))))))))))). .)))).....	-44.60


>D18-gDNA-s25999:24407-24796 -	off:0|0	GTGCTCTCTATCTTCTGTCAA 21bp 1570rds	AATGACAGAAGTATAAAGAGC 21bp 16rds
TGTCCTCTCT GT GCTCTCTATCTTCTGTCAA CATCCACCATTCTCTTCTCTGCGTGCATAAGTGGGTTGTTGTCTTCTCATGAGATACCCTGATGGTGCCGACCATAGTATAAAAAAAGTCTGATTGAAAGAATTCAGTTATATGGTAAAAGGGCCATTTTTTAACTACCAAACATAGCATGGCTTTTAGTAGTAAGAAACGAATGAGGTAAAATGGGAAATAATCAGAGAAAAGGAGAGAGTTACTTAGAGGATGCATGAAAACGATAATAAAGAATAATAACTACATGATTGTGTTACATAATACCAACACGAATTATATGCATGCTTAACAATATTACTATATAATAGTATTATGAGAGGCGAAAATATTGAGGAT AA TGACAGAAGTATAAAGAGC ACAAAGAAGT
.....(((.( (( (((((.((((((((((((. .((((..(((((.((((((.(((((((((...((((....(((((.....))))))))).((((((.(..((((((..............((((((((....))))))))))))))....).))))))((((.(((((.(((...(((...)))))).))))).))))........((((..(((....(((((((...............(((.(((..(..(......)..)..))))))...............)))))))....)))..))))...........)))))))))......(((.((((((...)))))).))))))))).))).....)).)))) .. ))))))))).))).))))) ))).)))...	-98.50


>D18-gDNA-s25999:24776-24862 -	off:0|0	AATGACAGAAGTATAAAGAGC 21bp 16rds	GTGCTCTCTATCTTCTGTCAA 21bp 1562rds
TATTGAGGAT AA TGACAGAAGTATAAAGAGC ACAAAGAAGTGATGTGCAATATATTGTGCACGTCATGTCCTCTTT GT GCTCTCTATCTTCTGTCAA CATCCGCCAT
......(((( .. (((((((((.(((.((((( (((((((.((((((((((........))))))))))....))))) )) ))))).)))))))))))). .)))).....	-51.60


>D18-gDNA-s26398:17746-18050 -	off:0|3	GCATTATTTTCCAGATTCCGGCCG 24bp 39rds	GGCCGGAATCTGGAAAATAAT 21bp 57rds
GGTTCCGGCC GC ATTATTTTCCAGATTCCGGCCG CATCCGGCCACGAGACCGGTGACATCTGATTCGTCTCGTCAAGGGGAGCAAAAGCCCTCTGGTCTCGCCCTCTAATTCCGCCGGAATCGTCGTAGATATAATGTCAAAGCTTCACGGCGGCGGTTTAGGGTTTCCCGGCGACGTTTCTCGTCTCCGACGGCGTTTCCGACGGAATTAGACGGCGAGACCAGAGGGCTTTTGTTCCCCTTGACAAGACGAATCAGATGCCACCGGTCTCGTGGTCGGAGGTGGCCGGATGC GG CCGGAATCTGGAAAATAAT GCGGCCGGAA
..(((((((( (( (((((((((((((((((((((( (((((((((((((((((((((.((((((((((((((.((((((((((((((((((((((((((((((((.((((((((((.(((((.((((((.((((...))))..........((.(((........))).))(((.((((.....)))).))))))))).))))).)))))))))).)))))))))))))))))))))))))))))))).)))))))))))))).))))))))))..........)))))))))))) )) ))))))))))))))))))) ))))))))))	-254.00


>D18-gDNA-s26974:3071-3130 +	off:0|0	AATGAAGTTTGATCCAAGATC 21bp 802rds	TCTCGGACCAGGCTTCATTCT 21bp 445978rds
GGTTGTTTGG AATGAAGTTTGATCCAAGA TC CTTTTTGTTTTTGAGGGA TCTCGGACCAGGCTTCATT CT TGACAATTGT
(((((((.(( (((((((((((.(((.((( (( ((((........)))))) ))).))).))))))))))) )) .)))))))..	-40.40


>D18-gDNA-s27207:2737-3021 -	off:0|1	CTTCAAAGTAACAGTGCCGGA 21bp 176rds	GAGCCCGGTATTGTTATTTAT 21bp 83rds
ACTCTAATTT CT TCAAAGTAACAGTGCCGGA GGCACGACCCGGCCAATTAAGGCCAGGAGCGCATCGCCGACAGAAGGGACGAGTAAACCGGTGAACACCTAGGGCGGACCGGCCGACCCAACCCAAAGTCCAACTACGAGCTTTTTAACTGCAACAACTTAAATATACGCTATTGGAGCTGGAATTACCGCGGCTGATGGCACCAGACTTGCCCTCCAATGGATCCTCGTTAAGGGATTTAGATTGTACTCATTCCAATTACCAGACTCGAAA GA GCCCGGTATTGTTATTTAT TGTCACTACC
.......... .. ...(((((((((((((((. (((.((..((((((......)))).))..))....))).......((((.(((((....(((....)))..((((((.....))).)))......((((((....(((((...(((((.(......).)))))......((((((((((((.........)))))...((((.......))))..)))))))...)))))....))))))......))))).))))..........(((.... )) ).))))))))))))))).. ..........	-82.20


>D18-gDNA-s27335:899-958 -	off:1|2	AGTCAGCATCTAACTTGTCTAGAC 24bp 18rds	GTCCATAGACAGTTAGGTGCTGAC 24bp 27rds
AGATTTGTTT AG TCAGCATCTAACTTGTCTAGAC ACCAAAGTATGT GT CCATAGACAGTTAGGTGCTGAC TGGGCAAGCC
...((((((( (( (((((((((((((.(((((((( ((........)) )) )..))))))))))))))))))) ))))))))..	-43.30


>D18-gDNA-s27470:4839-5011 -	off:0|1	AAGTCTTTCCTTTCCAACTTTGATC 25bp 38rds	AGGTCAAAGTTGGAAAGAAAAGAC 24bp 29rds
TTGACTTTTG AA GTCTTTCCTTTCCAACTTTGATC TTAAATAACTTTGTTTGTGTTATATAATACTCGGTATAAAATATATGAATGGATTGTATTTTGAATATATTTTCATTTGATATACTTTTCATCAAGTATTATATAACACAAACAAAGACATTTA AG GTCAAAGTTGGAAAGAAAAGAC TCCAAAAGTC
..(((((((( .( ((((((.(((((((((((((((( ((((((..(((((((((((((((((((((((.(((..(((.((((((((((((.((((((...))))))..))))))).))))).)))..))).)))))))))))))))))))))))..))))) )) ))))))))))))))).)))))) ).))))))))	-90.80


>D18-gDNA-s27948:14345-14730 +	off:1|1	GTCGGTCACATGAGGCATCTCCCT 24bp 23rds	GGGAAATGCTTCGTATGATTGATT 24bp 13rds
GTGTCACCAA GTCGGTCACATGAGGCATCTCC CT TATATCGTTCATAATCGAGTTAATACAATGTGTTGCACAAGGAGACCAACATATAGACATAGCAATCTTCCAACAACCTTATATGTGGCAGCATTATCAGCATTATAATTAGCATTTGTAGGACCAACAATTTCACTGAACAATTTGCACAATGTTTTAGCATTACTTTCAATATTTGATGCATCAACATGTTTGATGAGGGAGATCATGGAGATGTCTTTGGTCACTGATAATGCTGCCAATTATAAGACTGTCAAAAGATTGCTATGTGAGAGATATTCTATATTGTTGGTCTCCTTGTGTAACTCATTGTATCAACTTGATCCTCGACGATATAG GGGAAATGCTTCGTATGATTGA TT TGGTGACACA
(((((((((( ((((((((.(((((((((.((( (( (((((((((....((((((((.((((((((.((((((((((((((((((((((((((((((((((((((...(((..((((((..(((((((((((((((...........(((.((((((((.........)).))..))))..)))...(((((...((((((..(.....)..))))))...)))))...((((.(((((.(((.....))).))))).)))))))))))))))))))..))))))..)))...))))))))))))..........)))))).)))))))))))))))))))).)))))))).))))))))....)))))))))) )))).))))))))).))))))) )) ))))))))).	-196.30


>D18-gDNA-s28011:6565-6659 +	off:2|2	TCGTAACTCCAAGATCTTGACACT 24bp 152rds	AGTGTCAAGATCTTGGAGTTAGGA 24bp 68rds
TAATTTGCAT TCGTAACTCCAAGATCTTGACA CT TTTCATTTTCTTTTCAAATTCAATAAAAATATAGATGTATAATTCCA AGTGTCAAGATCTTGGAGTTAG GA ATGCAATTTA
(((.(((((( ((.((((((((((((((((((( (( (..(((((........................))))).........) ))))))))))))))))))))). )) )))))).)))	-47.90


>D18-gDNA-s28011:6565-6659 -	off:2|2	TCGTAACTCCAAGATCTTGACACT 24bp 152rds	AGTGTCAAGATCTTGGAGTTAGGA 24bp 68rds
TAATTTGCAT TC GTAACTCCAAGATCTTGACACT TTTCATTTTCTTTTCAAATTCAATAAAAATATAGATGTATAATTCCA AG TGTCAAGATCTTGGAGTTAGGA ATGCAATTTA
(((.(((((( (( .((((((((((((((((((((( (..(((((........................))))).........) )) ))))))))))))))))))).)) )))))).)))	-47.90


>D18-gDNA-s28813:1839-1934 -	off:1|0	TTCCTAACTCCAAGATCTTGACA 23bp 18rds	AGTGTCAAGATCTTGGAGTTAGGA 24bp 86rds
CTAATTTGCA TT CCTAACTCCAAGATCTTGACA CATGGCATTTTCTTTTCTAATGCAATAAAAATATAGATGTATAATTCCA AG TGTCAAGATCTTGGAGTTAGGA ATGCAAATTA
.((((((((( (( ((((((((((((((((((((( (.(((.(((......((((..............)))).....))).))) .) )))))))))))))))))))))) ))))))))))	-60.10


>D18-gDNA-s29057:1798-2135 -	off:2|2	GTCATCTTCTCCGGCGGCTCCTCT 24bp 24rds	AGAGGAGCCGCCAGAGAAGATGAC 24bp 18rds
GAATTTTCCG GT CATCTTCTCCGGCGGCTCCTCT CACCGGAAAGCTGCTATCGTCGTTTGAGCCGCCATTTTCCAGCGCGACAAGCACCACCGGACTTAGCGGCTTCTCGTGACCGAACCCCAACCATCATCGCCGCCTTTTATAGTCAAATTTTAAGATCGTCGGCGAAGAATGCGGTTGTTCATATTTCGTCGGCAACTCACTTCGGACGACAGAAGTCGACGATGATTGTTGGGGTTTAACCGTTAAAAGTTGTTGAGTCCAGTGGTGCTTGCGGCGCTGAAAGATGGTGGCTCAAACGGCAGAATAGCAGCTTTCCGACG AG AGGAGCCGCCAGAGAAGATGAC CGGAAAAATC
((.((((((( (( (((((((((.(((((((((((( (..(((((((((((((((((((((((((((((((((((.((((((..((((((((((.((((((((((((((.........((((((((((.(((((((.((.(((((...(((........((...((((((((((.(((........))).))))))))))..)).......)))...))))).)).))))))).)))))))))).........)))))))))))))).))))))))))..)))))).)))))))))))))))))))).).))))))))))))))..) )) )))))))))).))))))))))) ))))))).))	-226.80


>D18-gDNA-s30180:298-622 -	off:0|0	CACCATGGCATCCAACTTGAC 21bp 66rds	GAGTCAAGATGGATGCCACGT 21bp 12rds
GTTTCCATGC CA CCATGGCATCCAACTTGAC TCCTACGTGGCATTTTATTTTTATTTTAACGACATATAATAACAACAAATTATTTTAAATTTGCTCATTTAGTCATTAAATTTCTGACAGAGCTGTAAACAATTTTTTTTAAGTACAAAGCTGGCAACCTAACCTGAGATAGCCGGTTACACCGGCTATATCAGGTCAGATTGCCAACACTGTAACAAAATTTGACGTTTACAGCTTAAAACTTTGATGACTGAATGAGTACATTTCAAATAGTGTGTTGTTATTATTTGTTGTTAAAAAAAATGACACGTAG GA GTCAAGATGGATGCCACGT TGGCATGGAA
..(((((((( (( .(.(((((((((.(((((( (((((((((.((((((.......(((((((((((.((((((((((((.(((((((.((((.(((((((((((((((((((.........(((((((((((.............((((..(.((((((.((.((((((.(((((((((...))))))))).)))))).)).)))))).)..))))............))))))))))).....))))))))))))))))))).)))).))))))).)))))))))))).))))))))))))))))).))))))) )) )))))).))))))))).). ))))))))))	-171.30


>D18-gDNA-s30517:9983-10255 -	off:2|1	CTCTCGGGTATATGATGAATGA 22bp 29rds	ATCATTCATCATATACCCGAGAG 23bp 10rds
CAAAATGAAA CT CTCGGGTATATGATGAATGA TCAATTTCATTTTATGGGCTATTTGTGTGATCAGGGAGGATATGGATACCCACCGGGGTACCCATTCAGTACATACCAGCAGCATATGGCTCCGCTACCACTCGCATGTCCCCCCTGAGTGTGGTGTCCGTGGTCCCCAGCCATATGCTGCTGGTATGTACTGACTGGGTACCCCGGTGGGTATCCATATCCTCCCTGATCACACAAATAGCCCATAAAATGAAATTG AT CATTCATCATATACCCGAGAG TTTCATTTTG
(((((((((( (( (((((((((((((((((((( ((((((((((((((((((((((((((((((((((((((((((((((((((((((((((((((((.((((((((((((((((((((((((((((((...(((.(((((.((......))))))))))...)))).....)))))))))))))))))))))))))).))))))))))))))))))))))))))))))))))))))))))))))))))))))))))))))) )) ))))))))))))))))))))) ))))))))))	-247.50


>D18-gDNA-s30517:9965-10273 -	off:2|2	TAGCCCGACAAAATGAAACTCT 22bp 2401rds	AGAGTTTCATTTTGTCGGGCTA 22bp 2579rds
ATGGAGTATT TA GCCCGACAAAATGAAACTCT CGGGTATATGATGAATGATCAATTTCATTTTATGGGCTATTTGTGTGATCAGGGAGGATATGGATACCCACCGGGGTACCCATTCAGTACATACCAGCAGCATATGGCTCCGCTACCACTCGCATGTCCCCCCTGAGTGTGGTGTCCGTGGTCCCCAGCCATATGCTGCTGGTATGTACTGACTGGGTACCCCGGTGGGTATCCATATCCTCCCTGATCACACAAATAGCCCATAAAATGAAATTGATCATTCATCATATACCCG AG AGTTTCATTTTGTCGGGCTA AATACTCCAT
(((((((((( (( (((((((((((((((((((( ((((((((((((((((((((((((((((((((((((((((((((((((((((((((((((((((((((((((((((((((((.((((((((((((((((((((((((((((((...(((.(((((.((......))))))))))...)))).....)))))))))))))))))))))))))).)))))))))))))))))))))))))))))))))))))))))))))))))))))))))))))))))))))))))))))))))) )) )))))))))))))))))))) ))))))))))	-284.80


>D18-gDNA-s30517:9919-10319 -	off:2|2	CCACCTGCAGATTCCGAGCCCC 22bp 192rds	GGGGCTCGGAATCTGCAGGTGG 22bp 189rds
CACACAAGAG CC ACCTGCAGATTCCGAGCCCC AGCCCGAGATCAACATGGAGTATTTAGCCCGACAAAATGAAACTCTCGGGTATATGATGAATGATCAATTTCATTTTATGGGCTATTTGTGTGATCAGGGAGGATATGGATACCCACCGGGGTACCCATTCAGTACATACCAGCAGCATATGGCTCCGCTACCACTCGCATGTCCCCCCTGAGTGTGGTGTCCGTGGTCCCCAGCCATATGCTGCTGGTATGTACTGACTGGGTACCCCGGTGGGTATCCATATCCTCCCTGATCACACAAATAGCCCATAAAATGAAATTGATCATTCATCATATACCCGAGAGTTTCATTTTGTCGGGCTAAATACTCCATGTTGATCTCGGGCT GG GGCTCGGAATCTGCAGGTGG CTCCTGTGTG
((((((.((( (( (((((((((((((((((((( ((((((((((((((((((((((((((((((((((((((((((((((((((((((((((((((((((((((((((((((((((((((((((((((((((((((((((((((((((((((((((((((((.((((((((((((((((((((((((((((((...(((.(((((.((......))))))))))...)))).....)))))))))))))))))))))))))).)))))))))))))))))))))))))))))))))))))))))))))))))))))))))))))))))))))))))))))))))))))))))))))))))))))))))))))))))))))))))))))))) )) )))))))))))))))))))) ))).))))))	-390.00


>D18-gDNA-s30845:1428-1698 -	off:2|7	TTTGTCGACGAACTCGGGAGGCGT 24bp 65rds	GGTTGTTGCCGGATTGTAAGATT 23bp 14rds
TTTGTTGTTC TT TGTCGACGAACTCGGGAGGCGT TTCGATTACGAAATCGTCGTCGTCACGTAATGAAAAGGAGTGCGCCGACATTTGTGACGAACTTTGTGATGACCTTGATTGCGATTGAGGTGTGTGTGGAGTTTGGAAATTTGGGTTGGCGAAGTTGGGGTTTTCGAAGTTTGGGTTGGCGAAGTTGAGGTTTGGGAAATTTGGTGGCATTTGGTTGTAAAAAAATGGGTTCCACATTGGATGCATTGGTGGTG GG TTGTTGCCGGATTGTAAGATT TGTTGGTACG
.........( (( (((((((((((((((((((((( ..((((.(((....))).))))..))))..............(((((((....((..((((((((......((((((((....))))))))......))))))))...))....))))))).........)))))).)))))..))))))))))...((((((....((((((((((((.((.....((....((((.((((......)))).))))..))... )) .))))))))))))...))))) ).........	-73.30


>D18-gDNA-s32269:5869-6042 +	off:0|1	ATGCTGGCGTGACACTGTTTGATG 24bp 136rds	ATCAACAGTGTCACGTCAGCATGT 24bp 54rds
ATAATGTGAC ATGCTGGCGTGACACTGTTTGA TG CCATGGCACTATTTAGACTTGCCTGGTCAGCATTTAACCTGTCTAAACACCAAAGTAAAAATAAGAGGATGTGTGTGCCCATAGACAGTCAGATCCTGACTGGGAAAGCCCAGTCAGCTCCATAAC ATCAACAGTGTCACGTCAGCAT GT CACATCAATT
...((((((( (((((((((((((((((((.(( (( ..((((.........((((.....))))..........(((((((.((((((.................)).)))).....))))))).......(((((((((....)))))))))..))))..) )))))))))))))))))))))) )) ))))).....	-83.50


>D18-gDNA-s32402:10100-10509 -	off:0|1	ACCCCCACACAATTGTTGTCAA 22bp 264rds	CAATTGACAACAATTACGTGGG 22bp 787rds
GTTGGGCAAC AC CCCCACACAATTGTTGTCAA TTGTGAAGTTTTAAATTGCCACTCGAGTCAATACATCGAACACCACAACTCGGCCGTCTTCACCTACAGATAACACTAGTTGCCACTACCGTGACAAAAGATGAATGTTGAGCATAATGGAGCTGCTCAGTCATCCAAGTTTCTCCTTGCAGGGACCATTGATAGACCGCACGCAGGTAAGGAAAGCGTCGGTGTTCCATGGAGTGAATGTGATTTGGTTCCCGGCTTCCCGCGAATGGGGTTTTGGCTCCATTATGCTCAACATTCATCTTTTGTCACGGGAGTGGCAACTAGTGTTATCTGTAGGTGAAGACGGGCAAGTTGTGGTGTTCGATGTACTGACTCGAGTGGCAATTTACAACTTCG CA ATTGACAACAATTACGTGGG AGTGTTGCCC
...((((((( (( .(((((..(((((((((((( ((((((((((.(((((((((((((((((((.(((((((((((((((((((.(.((((((((((((((((((((((((((((((((((.((((((((((((((((((((((((((((((((((((((((((((((....((((((((.....(((((.........((((.((((...........)))))))))))))..)))).))))))))))..((((.(((....))).)))).))))...)))))))))))))))))))))))))))))))))))).)))))))))))))))))))))))))))))))))).).))))))))))))))))))).))))))))))))))))))).))))))) )) )))))))))))))..))))) .)))))))))	-291.90


>D18-gDNA-s33014:7932-8100 +	off:1|1	TCAATCTTGTACAACTTTGGCCTT 24bp 53rds	AGGTCAAAGTTGTATAAGATAGAC 24bp 30rds
CTTTTCAAAG TCAATCTTGTACAACTTTGGCC TT AAATATTTTTGTTTTTGTTATATAACATTTGTTGAAAATTATACCAGTGAAAATACATTTAAAACGCAACTCATTCATATATTTTGCATCAAGTATTATATAACACAAACAAATATTTTTA AGGTCAAAGTTGTATAAGATAG AC TTTGAAAAGT
(((((((((( ((.((((((((((((((((((( (( (((.((.(((((((.((((((((((.(((((.((.(((.((((..(((((....................)))))..)))).))).)).))))).)))))))))).))))))).)).)))) )))))))))))))))))))).) )) ))))))))).	-75.30


>D18-gDNA-s33021:6055-6306 +	off:1|0	TGAGTTTGAACTACTTGATGCACT 24bp 27rds	CCCGTCGATTGGTTAAATTTGC 22bp 12rds
GTACAGGTTG TGAGTTTGAACTACTTGATGCA CT TCCATTTGCCATTGAATCGTGAGAGAGAATATTTAGGTCGAACAGATCGAGAGGTGACAATGGGAGGATCGTCCGATGTTTTAGACGTTGCCAAACCCTAATTTGCCCTATGTATTGCCTCCTACAACCATGTAGGATCAGTTTTGTCTTCTAGCTCACATTTTTTTCCATGTCAGCATACAAGAACCCAATTTACCTGATGGGAA CCCGTCGATTGGTTAAATTT GC AAAAAATTGG
.......((( (((((((((.(((.((((((.. .( ((((((((((((.(((..(((((..((((......((((.....)))).((.(((((....(((.(((.((((.((....)).)))).).))...)))....)))))))....((((..(((((((....))))))).))))......))))..)))))......))).)))...)))....................))))))). ..)))))).))))))))))) )) ))........	-60.60


>D18-gDNA-s33380:1802-2004 +	off:0|1	AACGGAAATCAAGAAGAACGAATT 24bp 10rds	TCGTTCCTGTTGATTTCCGTCT 22bp 49rds
GCTGGACACA AACGGAAATCAAGAAGAACGAA TT GAATGGGAAAGTCGTCGAATGCAAGCTCGCGAAACCAAAAAGCCAAGAGCATCGGTGTGTATGATGCCACAATCACAGGGTGTTTTCGCATCATACACATCGATGTACTTGGCTTTTTGGTTTCGGGAGTTTGCATTCGACGACTTCTCCATTCAAT TCGTTCCTGTTGATTTCCGT CT ATGATTATCG
.......... .(((((((((((.(.((((((( (( (((((((.((((((((((((((((((((.((((((((((((((((((.(((((((((((((((((((......(((...))).....))))))))))))))))))).)))))))))))))))))).)))))))))))))))))))).)))))))))) )))))).).))))))))))) .. ..........	-144.60


>D18-gDNA-s33437:609-778 +	off:1|0	CTTTCCTTTCCAACTTTGACCTT 23bp 13rds	AGTCAAAGTTGGAAAGGAAAGACT 24bp 24rds
CTTTTGAAGT CTTTCCTTTCCAACTTTGACC TT AAATAACTTTGTTTGTGTTATATAATATTCGGTATAAAATATATGAATGGATTGTATTTTGAATATATTTTCATTTGATATACTTTTCTTCAAGTATTATATAACAAAAAAAAAGTTATTTAA AGTCAAAGTTGGAAAGGAAAGA CT CCAAAAGTCA
((((((.((( ((((((((((((((((((((. (( ((((((((((.(((.((((((((((((((.((...(((.((((((((((((.((((((...))))))..))))))).))))).)))...)).)))))))))))))).))).)))))))))))) .))))))))))))))))))))) )) .))))))...	-79.80


>D18-gDNA-s33492:1939-2156 +	off:0|0	ATACTATATCAATCACATGTGACC 24bp 29rds	TCATATGTGATTGACAGAGTATAA 24bp 18rds
ACATGTGATT ATACTATATCAATCACATGTGA CC GATATTTATGTTACCGAAAAAAATTGTTTAATACATCAAAATTCATTAATTTGTATTCTCTATGAATGGACATTTATATTCATACAATATTTTCTGAAAAAAATCTGAACTTCGTAATTTTTTTACAAAAAAAATTCGTTACAAGGTATAATCACATGTGATTAACATAA TCATATGTGATTGACAGAGTAT AA TCACATGTGA
(((((((((( (((((...(((((((((((((( .. .....((((((....(((((..((((...((((((................))))))...((((((((........)))))))))))).)))))........((((......((.(((((((((...))))))))))).....)))).((((((....)))))))))))) ))))))))))))))...))))) )) ))))))))..	-58.70


>D18-gDNA-s33598:253-468 +	off:2|2	CACGTCAGCAACGGAGGAGATC 22bp 152rds	GATCTCCTCCGTTGCTGACGTG 22bp 166rds
ATGAGAGTTA CACGTCAGCAACGGAGGAGA TC GAGAGAGGCGGCGTATCAGAGAGGAGTAAACGATGTACATATTTAACCAAGTCAAATGCTATTAATTCTTTGCACATCAGCCCACTTACAGTAGGGTTCGTTGTTCGAAGAAAATAACCCTCGCCTCTTTAGTGTTCTCTTCACTACTCCTCTCTGATACGCCGCCTCTCTC GATCTCCTCCGTTGCTGACG TG TAACTCTCAT
(((((((((( (((((((((((((((((((( (( ((((((((((((((((((((((((((((.....................(((.....))).....(((((((.(((.(((((((((...))).))))).).))).)))))))...................(((.......))))))))))))))))))))))))))))))) )))))))))))))))))))) )) ))))))))))	-143.30


>D18-gDNA-s34126:4215-4352 +	off:1|1	TTCTAATGTGTGCTCTAAGGACAC 24bp 22rds	CCCTTAGGACACACATTAGAAAAA 24bp 59rds
TTAAGGGTTT TTCTAATGTGTGCTCTAAGGAC AC ACATAAGCATTCACAGACTAATATATATATACACAGTTTTATATCTATAATCACAAATTGTTACTATTCATATGAGTGTGCTTATGTGTG CCCTTAGGACACACATTAGAAA AA CCCTCTTATT
...((((((( ((((((((((((.(((((((.( (( ((((((((((......(((.((((..(((...(((((((...............)))))))...)))..)))).)))))))))))))))) .))))))).))))))))))))) )) ))))......	-64.60


>D18-gDNA-s35632:4280-4443 +	off:2|0	ATTGTCCGATGTGGCTAATGAGCT 24bp 196rds	ACCCATTAGCCACGTCGGACAAT 23bp 193rds
ACTTCAAGTC ATTGTCCGATGTGGCTAATGAG CT ATTAAATAGTCGAAAATGAGTCCCAAATAGTCTCATACCTAAATCGACAAATCTAAATAGCGTCTTCAAGCTCAGCAGGTCTGAGACTATTTGGGGCTCATTTTTGACTATTTAATA ACCCATTAGCCACGTCGGACA AT GTCTTGAAGC
.(((((((.( ((((((((((((((((((((.( .( (((((((((((((((((((((((((((((((((((.((((..................(((........)))....)))).)))))))))))))))))))))))))))))))))))) .).)))))))))))))))))) )) ).))))))).	-109.90


>D18-gDNA-s36395:5243-5363 +	off:0|0	TAAATTTTGCAGGTTGCGGGAT 22bp 33rds	TTTGTGACCTGGCTGATCTACC 22bp 265rds
ATTTTTTCTG TAAATTTTGCAGGTTGCGGG AT TTATAAGAATGTCTTTCTCCTGTTTGTTGCTTATTAGGCGCTGTTTGTTATTATCCTAATTTTTCTTTACCGTTTGT TTTGTGACCTGGCTGATCTA CC AAGTGTTTGC
.........( ((.(((...((((((((((( (( ..(((((((.......................((((((....((.....))...))))))..)))))....))..)) )))))))))))...))).)) ). ..........	-19.00


>D18-gDNA-s36605:25351-25687 +	off:1|0	AAGGTCATGGTAGCTGAGCCT 21bp 367rds	TTCCGGGTGGTCATGATTATT 21bp 94rds
AAGAGGCAGA AAGGTCATGGTAGCTGAGC CT AAGAGCGGGAACAATCTCATTTCTCTTTCCTAACCTCCATATCTCACTATTTAACACTTCTTTCCATTCATCCTCATCAGTTTTAGTCCTCAATAACCTCCCAAGTACTATCAAAGCCAACGGCAAGCCATCACACTTTCTAACAATACCTTCACCATGTGTCTTCAGTGTCGGATGTGAATCGAAGTTATTTTCTCCCAATGCATGCTGACAAAATAAAGATATTGCATTGTCATGTGACAAAACCGATAGAGAGTAAGGTTGCTTGTAACCAAGTTGGCTAAGCAATGACAGC TTCCGGGTGGTCATGATTA TT TTACTTCCAG
..((((.((( (.(((((((((((.((((. .. ..(((.(((((...............)))))...))).....)))))))).............................................(((.(((............((((((((((((((.(((..((((((((.(..............(((((((...((((((((((.....((((....)))).......)))).)))))).....)))))))....(((((....)))))....).))))))))..))).)))))...))..)))))))((((.......)) ))..))).)))))))))). )) )).))))...	-74.30


>D18-gDNA-s37316:2637-2726 -	off:0|0	CTTCCCACAGCTTTATTGAAC 21bp 2316rds	CAGTTCAAGAAAGCTGTGGAA 21bp 56042rds
CTTTCTCTGT CT TCCCACAGCTTTATTGAAC CGCAGAGATCAAACTCAAATAGACAGAGATCTAAAAGATAACCATAAG CA GTTCAAGAAAGCTGTGGAA TAACAGAAAA
.....((((( .. (.((((((((((.(((((( .((.(((......)))...((((......))))..............) ). )))))).)))))))))).) ..)))))...	-32.90


>D18-gDNA-s37558:3494-3666 +	off:0|0	ATCTTTCCTTTCCAACTTTGACCT 24bp 33rds	AGTCAAAGTTGGAAAGGAAAGACT 24bp 30rds
GACTTTTGAA ATCTTTCCTTTCCAACTTTGAC CT TAAATGACTTTGTTTGTGTTATATAATACTTGATGAAAAGTATATCAAATGAAAATATATTCCAAATGCAATCCATTCATATATTTTATACCGAGTATTATATAACACAAAAAAAAGTTATTTAA AGTCAAAGTTGGAAAGGAAAGA CT TCAAAAGTCA
(((((((((( .((((((((((((((((((((( .( (((((((((((.((((((((((((((((((((.((.(((((((((..((((......................)))).))))))))).)).))))))))))))))))))))..)))))))))))) .))))))))))))))))))))) .) ))))))))).	-90.50


>D18-gDNA-s37674:1269-1313 +	off:2|0	GCGGTTGTTTTCTTGGCCTTGG 22bp 22rds	GCCAAGGGGGTGGCTGTAAGCT 22bp 13rds
CGTTTCGGCT GCGGTTGTTTTCTTGGCCTT GG T GCCAAGGGGGTGGCTGTAAG CT GGGTGGTCTT
...((((((( (((((((((((((((((... .. . ))))))))))))))))).)) )) ))).......	-25.90


>D18-gDNA-s38920:100-268 +	off:0|1	ACGAGTCGAGCCCGAGCCGAGCTC 24bp 144rds	AGCTCGGCTCGGCTCGTTTGCACC 24bp 115rds
TATACCATAT ACGAGTCGAGCCCGAGCCGAGC TC GAGCCCATGTAGTTCTTAACGAGCCGAGCTCGAGCTCCATATCATAAGGCTCGAAACGAGCCAAGCTCGAGCTCGAACCCTTAAAATTTAAACGAGCTGAGCTCGAGCTTGGCCAGGCTCG AGCTCGGCTCGGCTCGTTTGCA CC CCTAGTTTCG
.......... .((((.((((((.((((((((( (( (((((...((........))..(((((((((((((((..........((((((...)))))).......((((((.................)))))))))))))))))))))..)))))) )))))))))))))))))))).. .. ..........	-94.20


>D18-gDNA-s39229:1890-2144 +	off:2|1	TCCTTGCCTCCCACCCCAAAACTT 24bp 18rds	AGTTTTGGGGTGGAGGCAAGGA 22bp 24rds
GCAATGCACA TCCTTGCCTCCCACCCCAAAAC TT TTTATTTATCTACATGTGCCAAAAATACTAATCAAGTATTGTTTCTTTTAGTTGATAAGTGAATCAAATCCCAAATATCTACATGCTTTTGGTTTGCTTTAGTTGTAATATTATCATAATTGCTGATATTCGGGATTTGATTCACTTATTAACTAAAAGAAACAATGCTTAACTTAAATAATATTTTTTGCGCTTGTAGATAAATAAAA AGTTTTGGGGTGGAGGCAAG GA TGTGCATTGC
(((((((((( (((((((((((.(((((((((( (( ((((((((((((((.((((.(((((((......(((((((((((((((((((((((((((((((((((((((.((((((..((......((((((((.......))))....))))....))..)))))).)))))))))))))))))))))))))))))))))))))))...........))))))).)))).))))))))))))))) )))))))))))))))))))) )) ))))))))))	-154.90


>D18-gDNA-s39229:1852-2185 +	off:1|0	TATAATCAATAGCCCGTGCCACC 23bp 28rds	TGGCACGGGCTATTGACTATATGC 24bp 11rds
GCCCGATGCA TATAATCAATAGCCCGTGCCA CC CCAGCGCAATGCACATCCTTGCCTCCCACCCCAAAACTTTTTATTTATCTACATGTGCCAAAAATACTAATCAAGTATTGTTTCTTTTAGTTGATAAGTGAATCAAATCCCAAATATCTACATGCTTTTGGTTTGCTTTAGTTGTAATATTATCATAATTGCTGATATTCGGGATTTGATTCACTTATTAACTAAAAGAAACAATGCTTAACTTAAATAATATTTTTTGCGCTTGTAGATAAATAAAAAGTTTTGGGGTGGAGGCAAGGATGTGCATTGCACTGGGG TGGCACGGGCTATTGACTATAT GC ATTGGGCGAA
(((((((((( ((((.(((((((((((((((( (( ((((.(((((((((((((((((((((.((((((((((((((((((((((((((.((((.(((((((......(((((((((((((((((((((((((((((((((((((((.((((((..((......((((((((.......))))....))))....))..)))))).)))))))))))))))))))))))))))))))))))))))...........))))))).)))).))))))))))))))))))))))))))))))))))))))))))))))).)))))) )))))))))))))))).))))) )) )))))))...	-233.00


>D18-gDNA-s40797:7593-7763 +	off:2|2	GTATTTCCTTTCCAACTTTGACCT 24bp 10rds	AGGTCAAAGTTGGAAAGGAAAGAC 24bp 48rds
GACTTTTGAA GTATTTCCTTTCCAACTTTGAC CT TAAATAACTTTGTTTGTGTTATATAATACTCGGTATAAAATATATGAATGGATTGTATTTTGAATATATTTTCATTTGATATATTTTTCATCAAGTATTATATAACACAAACAAAGTAATTCA AGGTCAAAGTTGGAAAGGAAAG AC TTCAAAAGTC
(((((((((( ((.((((((((((((((((((( (( (.(((.((((((((((((((((((((((((.(((..((((((((((((((((.((((((...))))))..))))))).)))))))))..))).)))))))))))))))))))))))).))).) ))))))))))))))))))))). )) ))))))))))	-100.60


>D18-gDNA-s41822:21703-22015 -	off:2|3	GTCCTTTACGCTCTGTTCCCGAGT 24bp 36rds	CTCGGGAAAACAGAGCGTTAGTAT 24bp 14rds
CAGATCAATG GT CCTTTACGCTCTGTTCCCGAGT CCAACTAAACGAGGGAAATGAAGGGAAATGGAAGGAAGTGAGAAGAAAGATAAAAAAAATTGTGTTCCTGAGTTTTTTCATTAAAAGAAATGGAAGGATAACTTTCCTTCCAATTTTGATGAATTTGGAGAGAAAAGAATAAAATGTGTAACTTTCCTTTCAATTCACACCAACTCCGGAACCTAAAATACAATTTTATTTCGTGTCATTTCTTCTCTTTTCTCTCCGTACTTTATTTCCCCTTCTTTTCTTTTCTTTGCTAAAA CT CGGGAAAACAGAGCGTTAGTAT ACGTGGTTGT
..(((((... (( .((..((((((((((((((((( .....((((.((((((((.(((((((((((((.(((((.(((((((((((((...(((((((((((((.(((((..((((((((((....((((((((......)))))))).))))))))))..((((..((((.(((..............))).))))..))))....))))).))))).......))))))))......)))).))))))))).))))).))))).......)).)))))).)))))))).)))).....) )) )))))..))))))))).)).)) ...)))))..	-108.90


>D18-gDNA-s42203:8253-8424 +	off:0|1	AGCGTATGATGTCGATGGCC 20bp 10rds	CAGCCCAGATCGTACGCTAA 20bp 59rds
ATTTCAGTAG AGCGTATGATGTCGATGG CC CGAGGTAGAGCACTCAATGGGCTAGGGTGGCCCCGTTTCTCCTTACCAACCCCAAGGAAACTCCGAATACAGGCCTAGATCGTTTGTACAGACAGACTTTTTTGGTGCTAAGATCCAAAGTCGAGAGGGAAA CAGCCCAGATCGTACGCT AA GGTCCCTAAG
.......... ((((((((((.(...((( (( ((((........)))...))))))((((....((.(((((((((.........))))).............((((((((..((((((....))))))...))))).)))..(((.....))))))).))... ..))))).)))))))))) .. ..........	-50.40


>D18-gDNA-s42376:7395-7565 -	off:3|2	GTCTTTCCTTTCCAACTTTGACCT 24bp 22rds	AGGTCAAAGTTGGAAAGAAAGACT 24bp 56rds
GACTTTTGCA GT CTTTCCTTTCCAACTTTGACCT TAAATAACTTTGTTTGTGTTATATAATACTCGGTATAAAATATATGAATGGATTGTATTTTGAATATATTTTCATTTGATATACTTTACATCATGTATTATATAACACGTACAAAGTCATTTT AG GTCAAAGTTGGAAAGAAAGACT CCAAAAGTCA
((((((((.( (( (((((.(((((((((((((((( .((((.(((((((.(((((((((((((((..(((.((((.((((((((((((.((((((...))))))..))))))).))))).)))).)))..))))))))))))))).))))))).)))). )) )))))))))))))))))))))) .)))))))).	-88.90


>D18-gDNA-s43331:929-1062 +	off:0|2	AGGATTTAAGAGCGTTTCGGTTTT 24bp 24rds	AAAACCGAAACACTTTTGAACCCGA 25bp 38rds
GAAGATAAAA AGGATTTAAGAGCGTTTCGGTT TT TCTAATTTGGGTAAAGTTACCTTTTTGATCCAAAAGAGGTGAAGTCTCAGATTCCCTTTTTGTTTGTACCGTTTCGGTTTTGCTA AAAACCGAAACACTTTTGAACCC GA AACACTTTAT
((((...... .((.((((((((.((((((((( (( (..((((((((.....((((((((((......))))))))))...))))))))........((....((((...))))...)).) ))))))))))).)))))))).)) .. ....))))..	-43.80


>D18-gDNA-s43587:115-358 +	off:0|2	CTTCAGATAATAGAACCGAGGT 22bp 216rds	ACCTCAGTTCTATTATCCGAAGTG 24bp 78rds
CTTCCCTATA CTTCAGATAATAGAACCGAG GT CTTTACGTATGAAGGTGCTGATTACGTCGTGAGGTTTTGTCCGGCTGCTGGAACGTTTTCGACGATTCAACCCGGTGGCCAACTCAGGTCGACCGACAGAGTTGTTTCCCCGAATGACACATTCACAATAGGGTTCCATGGAGAATATTACAGGTTCTTGGGGATTTGGCACAACAATCTGCACCTTCACACTTAAAG ACCTCAGTTCTATTATCCGAAG TG TAGGGAACCT
.((((((((( ((((.(((((((((((.((( (( (((((.((.(((((((((.((((.(((((.((.((....(((((...))))))).))..))))).....((((((.((.((((((..(((....))).))))))...))))(((((...)))))......))))(((.(.((((((.......)))))).))))...........)))).))))))))).)).))))) ))))).))))))))))).)))) )) )))))))...	-112.90


>D18-gDNA-s43587:335-469 +	off:0|1	ACCTCAGTTCTATTATCCGAAGTG 24bp 78rds	TTCGGATAATGGAACCGAGGTCT 23bp 632rds
ACACTTAAAG ACCTCAGTTCTATTATCCGAAG TG TAGGGAACCTGCCTTCAGCATGCATTCCGACAAGTTATTCTTGTGCTTATAAGCAAGCGTTCCAACAATCTCGCATCCTTCCTTACAC TTCGGATAATGGAACCGAGGT CT TTACTTGTGA
.(((.((((( (((((.(((((((((((((((( (( (((((((..(((.....))).........(((((.....)))))(((....)))..(((............)))....)))))))))) ))))))))))))))).))))) )) )))...))).	-67.30


>D18-gDNA-s43616:535-887 -	off:0|0	TTCACGGGTCGTTCTGCCTTG 21bp 92rds	GCCAAGGCTATATACTCGTTG 21bp 10rds
TTGGTACAAG TT CACGGGTCGTTCTGCCTTG CAGGGTTCGACAATGATCCTTCCGCAGGTTCACCTACGGAAACCTTGTTACGACTTCTCCTTCCTCTAAATGATAAGGTTCAGTGGAATTCTCGCGACGTCGCCGGCGGCGAACCGCCCACGTCGCCGCGATCCTAACACTTCACCGGACCATTTAATCGGTAGGAGCGACGGGCGGTGTGTACAAAGGGCAGGGACGTAGTCAACGCGAGCTGATTACTCGCGCTTACTAGGAATTCCTCGTTGAAGACCAACAATTGCAATGATCTATCCCCATCACGATGAAATTTCAAAGATTTCCCGGGCCTGTCG GC CAAGGCTATATACTCGTTG AATACATCAG
.((((....( (( (((((((.((...(((((( (((((((.............((((.(((....))).))))))))))).........(((((.((..((((((.(..(((..((((......(((((.((.((..(((((....)))))..)).)).)))))......))))..)))..).))))))...)).)))))(((((((((((.(......((.(.((((((.((((...((((((.......))))))...)))).)..)))))).))..).)))....((((..(((.........)))..))))(((((((...)))))))....)))))))) .. ))))))...))))))).)) )))..)))).	-114.20


>D18-gDNA-s43616:1616-1900 -	off:0|1	CTTCAAAGTAACAGCGCCGG 20bp 422rds	GAGCCCGGTATTGTTATTTAT 21bp 109rds
ACTCTAATTT CT TCAAAGTAACAGCGCCGG AGGCACGACCCGGCCAATTAAGGCCAGGAGCGCATCGCCGACAGAAGGGACGAGTAAACCGGTGCACACCTAGGGCGGACCGGCCGACCCAACCCAAAGTCCAACTACGAGCTTTTTAACTGCAACAACTTAAATATACGCTATTGGAGCTGGAATTACCGCGGCTGCTGGCACCAGACTTGCCCTCCAATGGATCCTCGCTAAGGGATTTAGATTGTACTCATTCCAATTACCAGACTCGAAA GA GCCCGGTATTGTTATTTAT TGTCACTACC
.......... .. ...(((((((((.((((( .(((.((..((((((......)))).))..))....)))....(.((((.(((((.....(((((.((....((((((.....))).))).....(((((.(......).)))))..............................(.(((((.........))))).))))))))..))))))))).)..((((((((......))))))))(((((.........)))))......(((.... )) ).))))).))))))))).. ..........	-78.90


>D18-gDNA-s43787:4505-4631 +	off:1|2	TCCAAACCTGTTAGAGCCTAATT 23bp 247rds	AGGGTTTAGGGTTTAGGGTTT 21bp 19rds
CCTTTAATTA TCCAAACCTGTTAGAGCCTAA TT TGTAATATATTATACTATAGAGGTTCAAGTGGTAGTGCATTATTGCAATGTGGAAAATGGTTTAGGGTTTAGGGTTTATGGTT AGGGTTTAGGGTTTAGGGT TT AGGGGTTATG
(((((((..( (((((((((..((((.((((( (( .((((....(((.(((.((((..((((....((((((...))))))....))))......)))).))).)))...)))))))) ))).)))))))))).)))) )) ))))).....	-32.50


>D18-gDNA-s43940:10169-10274 -	off:1|1	ATTTTTGGATTCGGTCCGGACATTT 25bp 19rds	TTTCGGGTTTCGGTTCGAGTCCGA 24bp 86rds
CTTTCTTGGA AT TTTTGGATTCGGTCCGGACATTT GGATGCGTAATGGCCCGATTTATCGCATCTGTAGCATTTAATTTTTGACAGATCTTT TT TCGGGTTTCGGTTCGAGTCCGA ATTAAAATTG
.......... .. .(((((((((((.(((((((((( (....)).))))((((((......(.((((((...............)))))))... .. ))))))))))).)))))))))) ).........	-32.60


>D18-gDNA-s44281:1248-1393 +	off:0|2	TCGAGCCGAGTCGAACCAAGTACT 24bp 29rds	AGCTCGGATCGACTCGACTCGACT 24bp 49rds
AGGGGTGTAA TCGAGCCGAGTCGAACCAAGTA CT GCGAAGCTCAAAACTCGACTTGACTAAAATACTCGAGCTCGAAACTCGGTCGAGATTATATTTTCGAGCTCGAGCTCGTGAAATACTCGATACTATCG AGCTCGGATCGACTCGACTCGA CT AACTATTAAG
...(((.... (((((.((((((((..(((((. .. .(((..........))))))))..........((((((((((......((((((....(((((((((((....))))).))))))))))))....))) ))))))).)))))))).))))) .. .)))......	-56.90


>D18-gDNA-s45378:3831-4102 -	off:1|0	ATCAGAAGTCACAAAGCATCTA 22bp 8990rds	CATAGATACCTTGTAACTTCTGA 23bp 2009rds
TACTAAAGAC AT CAGAAGTCACAAAGCATCTA TATATCTAGTATTTAACAAAGAAACATATCAATCTCGTGGCTAACATGATTTCCTTTGATTAGAAAATCGATGGTGTACATCAAAAGATGTTGACATCATATATTTATCAAACTGATATTGACAGTTATATAATATCAACAACACTTTGATTTACACCATCCATTTTCTTATCAAAGAAAATCAAGTTAGCCGGCAGGTTAAACATTTCCTTGTCAAATCGTAGACA CA TAGATACCTTGTAACTTCTGA TGTCTTTAGA
..(((((((( (( (((((((.((((.(.((((( (...((((..((((.((((.((((......(((((..((((((((.((((((.(((((((.(((((((.(((((((((.((((((...((((((.((.(((((.((.((((.......)))).)).))))).)).))))))....)))))).))))))))).))))))).))))))).)))))).))))))))..))))).....)))).)))).))))..)))).. .) ))))).).)))).)))))))) ))))))))).	-111.30


>D18-gDNA-s45561:1439-1608 +	off:1|3	TCTTTCCTTTCCAACTTTGACCT 23bp 13rds	AAGGTCAAAGTTGGAAAGGAAAGAC 25bp 27rds
ACTTTTGAAG TCTTTCCTTTCCAACTTTGAC CT TAAATAACTTTGTTTGTGTTATATAATACTTGGTATAAAATATATGAATGGATTGTATTTTGAATATATTTTCATTTGATATACTTTTCATGAAGTATTATATAACACAAACAAAGTCATTT AAGGTCAAAGTTGGAAAGGAAAG AC TCCAAAGTCA
..(((((.(( ((((((((((((((((((((( (( (((((.(((((((((((((((((((((((((.((..(((.((((((((((((.((((((...))))))..))))))).))))).)))..)).))))))))))))))))))))))))).)))) ))))))))))))))))))))))) )) ).)))))...	-97.30


>D18-gDNA-s46425:1971-2092 +	off:0|0	GTGTCGCAATAGTAATTCAAC 21bp 334rds	CTGGATTATGACTGAACGCCT 21bp 677rds
ACTGATGACA GTGTCGCAATAGTAATTCA AC CTAGTACGAGAGGAACCGTTGATTCGCACAATTGGTCATCACGCTTGGTTGAAAAGCCAGTGGCGCGAAGCTACCGTGCG CTGGATTATGACTGAACGC CT CTAAGTCAGA
.(((((.... ((((((..(((((..(((( (( (.((..((.((.((.((((((.......))).))))).)).)))).)))))))...((((((.((((.......)))))) )))))))))...)).)))) .. ....))))).	-35.50


>D18-gDNA-s46461:12473-12584 -	off:2|0	ATGCATTGAATTCTCTAGAGTT 22bp 12rds	TGAGCTCTAGATAGTTCAATGGAT 24bp 151rds
AGCATCTACA AT GCATTGAATTCTCTAGAGTT CAATGAAGTGTAACATCATCATTTACATTCCATTCAAACTCTATCAAATTTGATCCCACGATGCAT TG AGCTCTAGATAGTTCAATGGAT CAACATATTT
.......... (( .(((((((((.((((((((( (((((...(((...((((................................))))...)))...))) )) ))))))))).))))))))).)) ..........	-34.54


>D18-gDNA-s47050:3783-4071 -	off:1|1	GTAGCCAAGGCCAACTTGCCG 21bp 226rds	GCCGGCAAGTCATCCTTGGCTG 22bp 1128rds
TGATAGATAT GT AGCCAAGGCCAACTTGCCG ATTAAAAACTATAATGCTTTATTGTAATTTCATGAAAAAACCAAATCACGCAATGTCCATGGAAGAGTTGAAGTTCATCAATTAACCCGAGCTTATGAATCCATTATAAACTTAGTTAGTAATTAATAGGCAAAGATGAAAGGTCAAGCGTGCGCCTAGACATGCGGCAAATTTTGAGTGTGGTTTCTGGACTTTTAAAGATTGGAAAAGAACTCAAAATTTGATAAACAAATACTTAATTATTTT GC CGGCAAGTCATCCTTGGCTG CACTACACAT
((.(((...( (( ((((((((...(((((((. ...............((((((......(((((((.......................)))))))....))))))......((((((..(((.((((((.....)))))).))).))))))........(((((((((.....)))..((((((.....).)))))..((((((((((((....(((((((.(((...))).)))))))...))))))))))))....................))) )) ))))))))...))))))))) )))))))...	-74.40


>D18-gDNA-s47448:7840-7922 -	off:0|0	AACGAATAGACATCGATTCT 20bp 140rds	AAAGAATCAGATGTCTACTCA 21bp 31663rds
ATGCACAATA AA CGAATAGACATCGATTCT ATTATCACCATGCTAATATTTATTAAAGATTATATTTAACCA AA AGAATCAGATGTCTACTCA TTAATTGTAG
....(((((. (( .((.(((((((((((((( .........(((.((((.(((...))).)))))))....... .. )))))).)))))))).)). )).)))))..	-18.50


>D18-gDNA-s47699:849-911 +	off:1|4	TGAACAAATTCAGACTGTGAA 21bp 854rds	TCAGTTATAGTTTGTTTGATGG 22bp 24rds
TGTGTAAGTA TGAACAAATTCAGACTGTG AA ACTGCGAATGGCTCATTAAA TCAGTTATAGTTTGTTTGAT GG TATCTGCCAC
((.(((.((( (.(.((((..((((((((( .. ((((..((((...))))... .))))))))))))))))).) .) ))).))))).	-17.30


>D18-gDNA-s47699:2065-2377 +	off:1|2	ATTGACGGAAGGGCACCACC 20bp 41rds	GATGCCCTTAGATGTTCTG 19bp 66rds
ACTTAAAGGA ATTGACGGAAGGGCACCA CC AGGAATGGAGCCTGCGGCTTAATTTGACTCAACACGGGGAAACTTACCAGGTCCAGACATAGTAAGGATTGACAGACTGAGAGCTCTTTCTTGATTCTATGGGTGGTGGTGCATGGCCGTTCTTAGTTGGTGGAGCGATTTGTCTGGTTAATTCCGTTAACGAACGAGACCTTAGCCTGCTAACTAGCTATGTGGAGGTATCCCTCCACGGCCAGCTTCTTAGAGGGACTATGGCCTTTCAGGCCACGGAAGTTTGAGGCAATAACTGGTCTGT GATGCCCTTAGATGTTC TG GGCCGCACGC
..((((.((( (((((((((...((.((( (( ((((((((((((...))))....((..(((.....)))..))..(((((...(((..(((((..((((..((............))..))))....)))))..)))))))).....)))))))....)))))).))......))).))))))))).)))).....(((.((.((((((.((((..((((.((((((((....))))))))...))))..)))).))).))).)).)))...((((.(((((((((((((((...((......)) ..)).)))))))).))) )) ))))......	-108.00


>D18-gDNA-s47699:2329-2377 +	off:3|0	CACGGAAGTTTGAGGCAATAAC 22bp 13rds	GATGCCCTTAGATGTTCTG 19bp 66rds
CCTTTCAGGC CACGGAAGTTTGAGGCAATA AC TGGTCTGT GATGCCCTTAGATGTTC TG GGCCGCACGC
.......((( (.(((((((((((((((... (( ......)) ..)).)))))))).))) )) ))))......	-23.20


>D18-gDNA-s48070:98-190 -	off:0|0	TCCTAATCACAAGATCTTGACACT 24bp 79rds	CAAGTGTCAACATCTTGTGATTAT 24bp 19rds
TAATTTGTAT TC CTAATCACAAGATCTTGACACT TGACAATTTCTTTTAAATTTCAATAAAAATATAGGTTTATAATTC CA AGTGTCAACATCTTGTGATTAT GAATACAAAT
..(((((((( (( .((((((((((((.(((((((( ((..((((...((((.((((......)))).)))).....)))). )) )))))))).)))))))))))). ))))))))))	-39.60


>D18-gDNA-s48551:3332-3753 -	off:1|3	AGCTTCCGTGGTTTCATAGTCAAT 24bp 14rds	TGGGTTCATGGGTTCACGGGTTG 23bp 40rds
CAGGTCAAAA AG CTTCCGTGGTTTCATAGTCAAT AAGTCATTGTCCGACGTGGCTAATGAGTTATATAACAGTCGAAAAAGAGTCTCAAATAGTCCTCGTAAGGCTTGGTAAAGTAAAGTTGTACCAAGCCTTACGAGGATTATGTGGGGCTCTTTTTCGACTATTATATAACTCATTAGCCACGTTGGACAATGTCTTATTGACTATGAAGCCTCAGAAGCTTTTTGATAGGGGTGGCAATTGGGTCGGGTTCGCGGGTCGCGGGTTCGCGGGTTCGTGGGTCAGAAAGTATCAACCCAACCCAACCCATTAAAGGAAAAGGGTTCGCGGGTTCGCGGGTCAAGGGTTCGCGGGTCAGAAATCTCAACCCAACCCAACCCATGTAACCCATTTAAGGAAAATGTTTCG TG GGTTCATGGGTTCACGGGTTG TGTCGACCCA
...((((((( (( ((((.(.((((((((((((((( (((.(((((((((((((((((((((((((((((((.((((((((((((((((((.((((((((((((((((((((((...........)))))))))))))))))))))).)))))))))))))))))).))))))))))))))))))))))))))))))).)))))))))))))))))).).)))))))))))))..((((((((..(((((.((((((((((.(((((....)))))..))))))..............)))).)))))((((............)))).((((....))))(((..(((.(((........))).)))..)))((((((((((((((.(((((((..((........))..) )) ))))))))))))...)))))) )))).)))).	-250.70


>D18-gDNA-s48671:12149-12314 -	off:1|1	TTCATCGTCGACGGCTTCAA 20bp 101rds	CCCAGGTTTTGTCTGACGTGA 21bp 503rds
CAATCACATC TT CATCGTCGACGGCTTCAA GAAATGCAGGAGGCTCCCCATGGACAACACCTGTCTCGGGCTTCACAATATCAGAGGCATCTGCAAAGTAGCGCTCTAAAATGCCAATGACACTCTGAGCTAGATCCAACATACCACCATGACTT CC CAGGTTTTGTCTGACGTGA AAAATCTTTG
.......... (( ((.(((((((((((((.. (.....)..)))))).(((..(((((.....))))).)))..........((((((((((..(((...(((....)))...)))..))).).)))))).................(((.((.... .. )))))...))).))))))) ).........	-40.60


>D18-gDNA-s49839:5595-5766 -	off:0|1	AAGTCTTATCTTTCCAACTTTGA 23bp 11rds	AGGTCAAAGTTGGAAAGGAAAGAC 24bp 23rds
TTGACTTTTG AA GTCTTATCTTTCCAACTTTGA CCTTAAATAACTTTGTTTGTGTTATATAATACTCGATATAAAATATATGAATGGATTGTATTTTGAATATATTTTCATTTGATATACTTTTCATCAAGCATTATATAACACAAAAAAGTTATTTG AG GTCAAAGTTGGAAAGGAAAGAC TCCAAAAGTC
..(((((((( .( (((((.((((((((((((((( ((((((((((((((.(((((((((((((((.((.(((..(((.((((((((((((.((((((...))))))..))))))).))))).)))..))).)).)))))))))))))))))))))))))) )) )))))))))))))))).))))) ).))))))))	-88.60


>D18-gDNA-s50225:194-580 +	off:0|1	ACTGTCCCTGTCTACTATC 19bp 78rds	GGAGTTTGGCTGGGGCGGCA 20bp 62rds
CGAGATTCCC ACTGTCCCTGTCTACTA TC CAGCGAAACCACAGCCAAGGGAACGGGCTTGGCAGAATCAGCGGGGAAAGAAGACCCTGTTGAGCTTGACTCTAGTCCGACTTTGTGAAATGACTTGAGAGGTGTAGTATAAGTGGGAGCCCTCGGGCGAAAGTGAAATACCACTACTTTTAACGTTATTTTACTTATTCCGTGAATCGGAAGCGGGGCAATGCCCCTCTTTTTGGACCCAAGGCTCGCCTCGGCGGGCCGATCCGGGCGAAAGACATTGTCAGGTGGGGAGTTTGGCTGGGGCGGCACATCTGTTAAAAGATAACGCAGGTGTCCCGCCTCGGCGGGCCGATCCGGGCGAAAGACATTGTCAGGTGG GGAGTTTGGCTGGGGCGG CA CATCTGTTAA
..((((.... .(((((((.(((.(((. (( ((.(....((........))...((((((.(((((..(((((((((........)))))))))..))).))..)))))).....(((((((((((((((((..((.((((........(((....))).........)))).))..))))))).))))))))))....((((.....))))((.(((((...))))).)).(((.(.(((..(((((((....))))))).....)))).)))((((.((((.(.(.(((.(.((.((((((((((.((((((((...........)))))))).)))))))))).)).)..))).).)....)))).)))).).))) ).)))..))).))))))) .. .)))).....	-160.20


>D18-gDNA-s50634:944-1030 +	off:1|0	TGTGTGGTTTGGACAGTTTGTAC 23bp 30rds	ACAACTTGTCTGATTGCACAT 21bp 22rds
CCCAAATATC TGTGTGGTTTGGACAGTTTGT AC TTCCTTAACAACTCTGGTGTTGTCAAATTTCCTGATTTTCTCA ACAACTTGTCTGATTGCAC AT CGCTTACGTT
.......... (((((((((.((((((.(((( .. .......(((((......))))).(((((....)))))..... )))).)))))))))))))) ). ..........	-18.50


>D18-gDNA-s50634:1397-1481 +	off:1|0	TGTGGTTTGGACAGTTTGTAC 21bp 23rds	ACAACTTGTCTGATTGCACAT 21bp 23rds
CAAATATCTG TGTGGTTTGGACAGTTTGT AC TTCCTTAACAACTCTGGTGTTGTCAAATTTCCTGATTTTCTCA ACAACTTGTCTGATTGCAC AT CGCTTACGTT
........(( (((((((.((((((.(((( .. .......(((((......))))).(((((....)))))..... )))).)))))))))))))) ). ..........	-18.50


>D18-gDNA-s51305:4850-5032 -	off:1|1	AGGCCAAAGGTGTCCATCATGG 22bp 169rds	TCCATCATGGACAATCCTTGG 21bp 16rds
CTGAATTGGA AG GCCAAAGGTGTCCATCATGG ACAATCCTTGGTTCGAAAACTCTAATGTATTCATGAGCGTTTCCTGAATTGGAAGGCCAAAGGTGTCCATCATGGACAATCATTGGTTCAAAAACTCTAATGTGTTCATGAACGTTTCCTGAATTGGAAGGTCAAAGGTG TC CATCATGGACAATCCTTGG TTCGAAAACT
.....((.(( .. (((((.(((((((((.(((( (((..((((.(((((.((((.((.(((....))).)).))))..)))))((((..(((...))).))))(((((((((..((((((..........)))))))))))))))((.(((((......)))))))..)))))) )) ))).)))))))..)))))) ))).))....	-62.20


>D18-gDNA-s51305:4925-5032 -	off:1|1	AGGCCAAAGGTGTCCATCATGG 22bp 161rds	TCCATCATGGACAATCCTTGG 21bp 16rds
CTGAATTGGA AG GCCAAAGGTGTCCATCATGG ACAATCATTGGTTCAAAAACTCTAATGTGTTCATGAACGTTTCCTGAATTGGAAGGTCAAAGGTG TC CATCATGGACAATCCTTGG TTCGAAAACT
.....((.(( .. (((((.(((((((((.(((( (((.((.((((((((..(((........)))..))))).(((((......)))))..))).)))) )) ))).)))))))..)))))) ))).))....	-39.40


>D18-gDNA-s51554:2510-2653 +	off:0|1	CTCATTGGACTGTATGGACTT 21bp 3193rds	TTTTATATTGGTGTAGGGACT 21bp 80rds
CCATCAAGCA CTCATTGGACTGTATGGAC TT CCCCTTCCCCAAAAATGTCCATGAGATGAAGAACCAGAAGTACCCTCGGTTGTTGGTAAAAGTGAGGGTGATGGGGAAGAGATAGATGAAGATTGGGGATGG TTTTATATTGGTGTAGGGA CT GGTTTTACTA
.....((.(( .((.(((.((((((((((( (( (((((((((((.....(((.....))).............((((((((.((........)).)))))))).)))))))................))))).)) .)))))).)))).))).)) .) ).))......	-38.60


>D18-gDNA-s51877:11081-11175 -	off:2|2	TCCTAACTCCAAGATTTTGACACT 24bp 21rds	AGTGTCAAGATCTTGGAGTTACGA 24bp 157rds
TAAATTGCAT TC CTAACTCCAAGATTTTGACACT TGGAATTATACATCTATATTTTTATTGAATTTGAAAAGAAAATGACA AG TGTCAAGATCTTGGAGTTACGA ATGCAAATTA
....(((((( (( .((((((((((((((((((((( ((..(((..........((((.....))))..........)))..)) )) ))))))))))))))))))).)) ))))))....	-49.00


>D18-gDNA-s52051:1917-1968 -	off:2|0	ATTCACGAGAATTACATTGGACAC 24bp 16rds	ATGGTTCAGTTGATTCTCGAGAAT 24bp 454rds
GGTTCAATGC AT TCACGAGAATTACATTGGACAC AAGT AT GGTTCAGTTGATTCTCGAGAAT TACATTGGAC
.((((((((. (( ((.(((((((((.(((((((.( (... .) ))))))))))))))))).)))) ..))))))))	-27.80


>D18-gDNA-s53241:3367-3521 -	off:1|2	TTTATCATCCAGCTTGAACTCC 22bp 99rds	GGAGTTCAAGCTGGATGATAA 21bp 77rds
TAAACCACAT TT TATCATCCAGCTTGAACTCC CTCGTAAGTAATTTCCATCATTTTTCAAAATTTTCAGACAAAGACTTTCTAGTAGCTTGAAATCGCACTAGAACCAAAAGAATTTGAAGAAGTATGGAAAATTACTTATGAG GG AGTTCAAGCTGGATGATAA AAGGTGGTTT
.(((((((.( (( (((((((((((((((((((( ((((((((((((((((((..(((((((((.((((............(((((((.((........)))))))))....)))).)))))))))..)))).)))))))))))))) )) ))))))))))))))))))) )).)))))))	-90.10


>D18-gDNA-s53637:7097-7183 +	off:0|0	TGAAGCTGCCAGCATGATCTA 21bp 1104rds	GGTCATGCCGTCGGCTTCACT 21bp 5359rds
AAGGAAAAGG TGAAGCTGCCAGCATGATC TA GCTACTGTTCTGACCTAATCTTTTAGCATTAAAGAATCGTGGCTA GGTCATGCCGTCGGCTTCA CT TTTTGCTTTC
(((.(((((( ((((((((.(.(((((((( (( (((((.(((((...((((....))))......))))).))))))) )))))))).).)))))))) )) )))).)))..	-54.80


>D18-gDNA-s54310:9550-9649 +	off:2|0	ACATTATAGGTTTTTGTTTCGGCC 24bp 26rds	TTGAAAATGAAGCGCTCGTGAA 22bp 241rds
TAAGAGTTTG ACATTATAGGTTTTTGTTTCGG CC CCCCTAATTTAGGTGTTTGTATTCTGTCTCTGAACGGTGCATTGCTTTGTAATG TTGAAAATGAAGCGCTCGTG AA AATTAAGCTT
...((((((( (..(((((((((((..(((((( (. ..((((...))))..........((((......))))((((......))))..) ))))))..))))).)).))) ). ..))))))))	-19.50


>D18-gDNA-s55123:2246-2334 +	off:0|0	TAGCCAAGGATGACTTGCCT 20bp 6267rds	GCAGTCTATCTTTGGCTAACT 21bp 29rds
TCTTGTTTGG TAGCCAAGGATGACTTGC CT AATCACACCTCAAGGTGTTGGAAAGTAACACCTTGATTGGCTCATCAG GCAGTCTATCTTTGGCTAA CT TGACAGTCTC
..(((((.(( (((((((((((((((.(( (( .......(((((((((((((.....)))))))))))..))......)) )))))).)))))))))).) )) .)))))....	-47.00


>D18-gDNA-s56252:2740-2925 +	off:1|0	AAGTTTTGTTGGATTGGGTTGTGT 24bp 10rds	AGGACCCGATTCGTACCCGATTTA 24bp 72rds
TGAGGATGAT AAGTTTTGTTGGATTGGGTTGT GT AGGTGGAAGATAGAGAAAGTGATTATGTAATTGAAAAGTTGGATTGGGTTGGGTTGGGCTGCTGGATGACAAGTTATGTTGGATTGGGTTATGAAGGTGGAAGATAGAAGCATTGATTATTTAACGGAAGTAATCAGC AGGACCCGATTCGTACCCGATT TA TTTGATGTAA
.......((( (((((..(((((((((((((.( (( ..................((((((.(((.(((.(..((((.((((......)))).))))..).))).)))))))))(((........((((....))))........)))..(((((((((.....))))))))))) ).))))))))))).))..)))) )) ))........	-41.50


>D18-gDNA-s56366:763-910 -	off:2|1	AGGGTGCTGTTTCTGGTGCCGG 22bp 38rds	TCCGGTCAGAGGCGGATCCAGG 22bp 55rds
GGGGTGTTCA AG GGTGCTGTTTCTGGTGCCGG AAAGGTGGCACTGTGGCGTCTGCCTACTTCGGTTTTTATTGACGAAAGGCTGGTCGGGTATGTGAGTGCTGGTGGGGACGGTGGTAGGCGTTGATGAATTAGTA TC CGGTCAGAGGCGGATCCAGG AATTACCATT
.((..((((. .( (((.(((((((((..((((( (........((((...((((((((((((.(.((((((((((((.(.....).))).(((((....)))))))))))))).).))))))))..))))...)))). )) )))))))))))))))))..) )))..))...	-60.30


>D18-gDNA-s56837:2933-3099 -	off:2|1	CGTGACAAATCAAAGAGAGGCGCT 24bp 152rds	AACGCCTCTCTTTGATTTGTCACG 24bp 74rds
CCTAAA CG TGACAAATCAAAGAGAGGCGCT GAAAAAATTTTCCAAAAAAACGTTCATATAAGAATGGTGCATATATGCACCACAAAAAAAAGTGCATACGTGCATATATGCATTTTTCATATATGCACGTTTTTTTGCAAAAAAATTTC AA CGCCTCTCTTTGATTTGTCACG TTTAGG
(((((( (( ((((((((((((((((((((.( ((((...((((.(((((((((((.((((((.(((.((((((((((((((((((........))).....))))))))))))))).))).)))))).))))))))))).))))...)))) ). )))))))))))))))))))))) ))))))	-98.70


>D18-gDNA-s58296:14066-14163 -	off:0|2	TCCGCAAGTGAAATGACACCTG 22bp 86rds	CACGGTGTCATCTCACCTGCG 21bp 19rds
GCTAATTTGG TC CGCAAGTGAAATGACACCTG CTATAATTAAACCTACCAGCTAGCCAATTCTGTTGGCTTAATCGGTGAAAAATAG CA CGGTGTCATCTCACCTGCG ATCCAAGTTT
...((((((( .. ((((.((((.(((((((((( ((((......(((....(((((((.......))))))).....))).....)))) )) .)))))))).)))).)))) ..))))))).	-48.90


>D18-gDNA-s58476:4768-5080 -	off:1|3	ATCGACAATACGTACGTGTTGGTT 24bp 10rds	ATCGACAATACGTACGTGTTGGTT 24bp 21rds
GATAAATACC AT CGACAATACGTACGTGTTGGTT GTAACTATGTTACAACTATTTAAACTATATATGGTTGTTTTATCGATAATACATATTGAACTCATATCAATAATGTCATTGATAGCGTGTTGGAATCCGTATCGATAAATATAAATATATCATCGATATTACGTATGAATTCATGTCGGCAAATGACATTGATAAAGAGGTTTGAATTCTAACCGCTGTGAGTCATTGGTTAATACGTATGGATTCTTGCCGATAGTCCCATCGACACTTGTTGGAATTCAAATCGATAAATACC AT CGACAATACGTACGTGTTGGTT GTAACTACGT
.......... .. (((((((((((((((((((((( (((((...))))))))..............(((((...(((((((((........(((((.((....((((((((((..((....((.((.(((((((((((((((..((((....)))).))))))))(((((((((((((((((((.....)))))..............)))))))((((((.((.....)).))))))))))))).))))))).)))).......))..)))).)))))))).)))))))))))))).))) )) ...))))))))))))))).))) ).........	-87.30


>D18-gDNA-s59098:3105-3219 +	off:0|0	AATCACACTCAGTTTTTTCGATTG 24bp 21rds	AAACGAAGAATCTGATGTAGGTGT 24bp 38rds
TATTTGTTTC AATCACACTCAGTTTTTTCGAT TG AGAGCGTACCTTCATATGCACATCTATCAAATCTGTTGTCTCGAGTGCAAACATATTGAAATCGTAA AAACGAAGAATCTGATGTAGGT GT TAATCAGAGA
..((((.... .((((((.((((.((((((((( .( (..(((((......)))))...)).)))......(((....(((...(((.....)))...)))... .))))))))).))))))).))) .. ....))))..	-22.50


>D18-gDNA-s59270:4003-4202 -	off:2|2	TCCGATTCGTCTCGTCAAGGG 21bp 51rds	CCCTTGACGAGACGAATCGGA 21bp 47rds
ACCGGTGGCA TC CGATTCGTCTCGTCAAGGG GAGCAAAAGCCCTCTGGTCTCGCCCTCTAATTCCGTCGAAAACGCCGTTGGCAACGAAAAACGTCGCCGGAAAACCCTAAACCGCCGCCGTGAAGCTTTACCTTAGATCTACGACGATTCCGGCGGAATTAGAGGGCGAGACCAGAGGGCTTTTGCTC CC CTTGACGAGACGAATCGGA TGCCACCGGT
(((((((((( (( ((((((((((((((((((( ((((((((((((((((((((((((((((((((((((((.((.((.(((.(((.(((.....))).)))((.....)).....(((....)))..................))).)).)).)))))))))))))))))))))))))))))))))))))) )) ))))))))))))))))))) ))))))))))	-164.60


>D18-gDNA-s59393:827-997 -	off:2|2	AATAAGTCATTGTCCAACGTGGCT 24bp 20rds	AGCCACGTCAGACAATGACTTATT 24bp 10rds
CTTCATAGTC AA TAAGTCATTGTCCAACGTGGCT AATGAGTTATATAATAGACGAAAATGAGCCCCAAATAGTCTTTGTAAGGCTTGGTACAACTTTACTTTACCAAGCCTTACGAGGATTATTTGGGGCTCCTTTTCGACTATTATATAACTCATT AG CCACGTCAGACAATGACTTATT GACTATGCAG
((.((((((( (( ((((((((((((..(((((((( (((((((((((((((((.((((((.(((((((((((((((((((((((((((((((...........))))))))))))))))))))))))))))))).)))))).))))))))))))))))) )) ))))))..)))))))))))))) ))))))).))	-134.70


>D18-gDNA-s59447:10405-10794 -	off:2|2	AATCTTTGGACAATGTACACATAT 24bp 40rds	GGTCATATGTGTACATCGCCCAAA 24bp 99rds
TTTGGGTAAC AA TCTTTGGACAATGTACACATAT GACCATTATTCTTTTTTTTTTTGTACACAAAATACCATTATTTTTCGTAAATTTTGCATAAATGACTAATCCGCTTTATACAAAGTATTAGTTGTACCAATACGATATGGAAAGCCACAACCACAAGAATTAGCTAACTCGTTTGCAAGCATATTTCTCCGTCTATGATTTCCATATACGAGAGGGACATCCACAATTACAATGATAGCTATATCAACCTGCGATTCTGACCTGACTTTCTTCGTTCTTGTGCTACAACTAGTACGTTGTACAAAGCGGATTAGTCATTTATGTAAATTTTACGAAAAATAATGGTATTTTGTGTACAAAAAAAAGAATAAT GG TCATATGTGTACATCGCCCAAA GATTGTTACC
....(((((( (( (((((((.(.(((((((((((( ((((((((((((((((((...((((((((((((((((((((((((((((((.(((((((((((((((((((((((((.(((((.((((((((((((((((.((((...((((((.((........((((((.(((..(......)..)))...(((((((((.((((.....)))).))).))))))...............(((((....)))))......))))))....)).))))))))))..))).).)))))))))))).))))).))))))))))))))))))))))))).)))))))))))))))))))))))))))))))))))))))))))) )) )))))))))))))).).))))) ))))))))))	-193.50


>D18-gDNA-s59598:3966-4189 -	off:2|1	TTGGACTGCAGTCATGTGTAAC 22bp 27rds	GATACACATGATTTCAGTCCAA 22bp 271rds
CCTTGTATCG TT GGACTGCAGTCATGTGTAAC TAAGAAAGGTGTATGTTACACCATCAACAGTTTATTTCAGTGGGTCACACCTAATGGCCTAACGCCATTCTACGCAAGTATTTACATTGTATTTATAATTATTGCATAGAATGGTGTTAGACTCTTTGACGTATGGCCCATTGAAATAAACTTTTAATGGTGTAATATACACATTTCTTA GA TACACATGATTTCAGTCCAA CGATACAAGG
(((((((((( (( ((((((.(((((((((((.( (((((((.((((((((((((((((.((.(((((((((((((((((((.((.(((.((.((((((((((((((.((((..(((..............)))..)))).)))))))))))))).))..)))..)).))))))))))))))))))).)).)))))))))))))))).))))))) ). ))))))))))).)))))))) ))))))))))	-136.70


>D18-gDNA-s59618:940-1073 +	off:2|2	ATACTCGTCATTGAAAGTAGCCCT 24bp 27rds	AGGGCTATTTTCAATGACAGGAAT 24bp 46rds
AAATGCCCTC ATACTCGTCATTGAAAGTAGCC CT ACAAAGCTTGTCTAAGTTCCATGTAAGGAACATAGCCTTATGCTGTGTTTGCAACACAGGACTACACGTGACTAGACCAGCTTTCT AGGGCTATTTTCAATGACAGGA AT GAGGGCAATT
...((((((( ((.((.(((((((((((((((( (( (.((((((.((((((((((..(((...(((((((((.....)))))))))...)))..))))).........))))).)))))).) )))))))))))))))))).)). )) )))))))...	-78.80


>D18-gDNA-s60492:5079-5169 +	off:0|0	TGACAGAAGAGAGTGAGCATA 21bp 292rds	TGCTCACTTCTCTTGCTGTCAGC 23bp 533rds
AATAGATAGC TGACAGAAGAGAGTGAGCA TA TGCAAGCATTTGTATAGAAAGGTATACACTTGTTGTAATTATGCGTG TGCTCACTTCTCTTGCTGTCA GC ACAACCTCTT
........(( ((((((((((((((((((( (( ((((((((..((((((......))))))..)))).......)))))) ))))))).)))))).)))))) )) ..........	-51.50


>D18-gDNA-s60695:9221-9386 +	off:1|2	TCAATCTTGTACAACTTTGACCT 23bp 59rds	AGGTTAAAGTTGTACAAGATTGAC 24bp 13rds
TTTTTTCAAG TCAATCTTGTACAACTTTGAC CT AAAATATTTTGTTTGGTTATATAGCATTTGATGAAAATTATACCAATGAAATACATTTAAAACACAATCCATTCAGATATTTTGCATCAAGTATTATATAACACAAACAAAAATATTTA AGGTTAAAGTTGTACAAGATTG AC TTGAAAAGTC
.((((((((( ((((((((((((((((((((( (( .(((((((((((((((((((((((.((((((((.(((.(((...((((.....................))))...))).))).)))))))).))))))))).))))).))))))))). )))))))))))))))))))))) )) ))))))))..	-77.80


>D18-gDNA-s61096:4587-4889 +	off:0|1	CAGTCGTCTCGGGAATTCTCCAAC 24bp 20rds	ATGAGATTCCTTTGATGACTGAGC 24bp 20rds
TTTCGGTCCA CAGTCGTCTCGGGAATTCTCCA AC AATCCTTGTGTGACTTGGCATTCCCTCCAAGTAGTCTTCTAATCCGATTCATGCTCACAGCTTCACGCTCATAGCCACAACTGGATTAGGAATTCCCAACAATTACCCCCTGAATTACTGAGTCGGTAACTCTCGCACACCGAGTAACGATCTCATCTTCGCTAACCTTAACCTTCCTTCACTATCTCGCATAGTTAGGAACTCGCCACGCATAGGGAAGTTACATCCGGATTGGTGGGATGGATATGTCAAAGT ATGAGATTCCTTTGATGACTGA GC TACACCTCTT
....(((... ((((((((..((((((.(((.( (( ..((((((((((((((((........))))))....((((((((((......(((...(((.....)))...)))......))))))))))...........(((((..((.(.....).))..)))))..((((.....))))...(((........)))............(((((..(((((.....))))).))))).......)))))))))).))).(((((.........))))).((((......)) )))))))))))..)))))))). .. ...)))....	-81.80


>D18-gDNA-s61539:5520-5888 +	off:0|0	CCGGTTTTGTGTAATATTGAGAAC 24bp 14rds	ATTTTAGATTATTAAGAACCGGGA 24bp 27rds
CGGACCGGAA CCGGTTTTGTGTAATATTGAGA AC CGGGAACCGGACCAAAAAGATATTACCGGTTCCGGTTCCGGTCCCGGTTTTGGTCTCGATTTTACCGGTTCCGGAACCGGTAAAACCGGTAAATTTTTTTTAATTTGCATTTTAAAACTTATCCAATACATATTAAGCCGTTTAGTGTAAAGTATTAAAAATCTTGTGAACCAATTAAGTCAATATGTCACTAAGCTTTCTAATTAACCAAACAAGTCCATTCATAATCCCGGTCCGGTCCGGGTATTAGAAGGAACCGGAACCGGAACCGGTAGGAACCAGAACCGTTTGGAACCGGAACTGGTGGAATCGGGAACCAGA ATTTTAGATTATTAAGAACCGG GA ACCGGACCGT
(((.((((.. ((((((((..(((((.(((((( .( (((...))))........(((.(((((((((((((((((((...((((((((((.....(((((((((((((((..(((((.......(((((((......))))))).........((((............))))..((((((((....(((((.......(((.....))).......)))))..))))))))....................(((.(((.(((((((((......))))).)))))))))))))))..))))))))))))))))))))))))).))))))))))))))))))).)))((...))... .)))))))))))..)))))))) .. .)))).))).	-144.80


>D18-gDNA-s61820:3126-3220 -	off:2|2	TCCTAACTCCAAGATCTTGACACT 24bp 50rds	AGTGTCAAGATCTTGGAGTTAGGA 24bp 84rds
TAATTTACAT TC CTAACTCCAAGATCTTGACACT TGGAATTATACATCTATATTTTTATTGAATTTAAAAAGAAAATGACA AG TGTCAAGATCTTGGAGTTAGGA ATGCAAATTA
((((((.((( (( (((((((((((((((((((((( ((..(((..........((((.....))))..........)))..)) )) )))))))))))))))))))))) ))).))))))	-54.90


>D18-gDNA-s62443:5541-5811 -	off:2|1	AGGCTGTTCGGTATAGAGGAGGTC 24bp 13rds	CCCGGTATTATACCGAACAGCCTT 24bp 116rds
GATAAACATT AG GCTGTTCGGTATAGAGGAGGTC ATGGCGCGTCGTGGACGGAGGGGGAGCCACGTCATGGCGCGTCGTGGCGCCGGTATAGGGGAGGGGAAGCCGCGTCGTGCCGCTTCGTGGGTTACCCGGGGGGAGCCGCGTCGCCGTGAAGACGCGCAATGACGGAGGGCTGCTTCGTGCCGCTTGTACCTTGTGCTTTCTTGAAGGTTTCTTGAAACCTGGATGGAGGGGGAGCCGGGGAGCCGCGTCGTGC CC CGGTATTATACCGAACAGCCTT AGAGTTCCCA
....(((.(( (( (((((((((((((..((..((( (((((((((((((.(((..((.....)).))))))))))))))))))).))((((((((((.((((.((((.(((((((((.(((((.((....))))))).).))((((((........))))))..))))))...)))).))))...)).))))))))...(.((((((...((((((....))))))....)))))).).(((((((.((......)).) )) ))))..)))))))))))))).) )).)))....	-138.80


>D18-gDNA-s65494:4292-4404 -	off:2|0	AGTTCGACATATGAAGCTCGGGCTC 25bp 10rds	TCGAGTCGAGCTTTTTACGAGTT 23bp 45rds
AGCCTAAACG AG TTCGACATATGAAGCTCGGGCTC GAACTCGTTTATGAAATGAGCCTAAAATTAAGCTCAAGCTCGGTTCAGGCTCGTTTAAAGCGAGC TC GAGTCGAGCTTTTTACGAGTT GATCTCGAAG
........(( (( .(((((.((.(((((((((.((( ((.(((((((...((((((((((..((((.(((....))).)))).)))))))))).))))))). )) )))))))))))).))...))) )).))))...	-57.30


>D18-gDNA-s66880:793-1089 -	off:3|1	TCTGCAAAGGATTCTACCC 19bp 254rds	AGGTTGAATTACTATTGCGAC 21bp 52rds
ATTTAAGTCG TC TGCAAAGGATTCTACCC GCCGCTTGATGGGAATTGTACTTCATGGCGGCCCGCACGACTCATCCGTCACACGGGCTGGGCCAACGACACGTGCCTTTGGGAGCCGAGGCCCCTACTGCTGGTCGGCAAACAGGCGGCGGGCACACGCGTCGCTTCTAGCCCGAATTCTGACTTAGAGGCGTTCAGTCATAATCCAGCGCACGGTAGCTTCGCGCCACTGGCTTTTCAACCGAGCGCGATGACCAATTGTGCGAATCAACGGTTCCTCTCGTACT AG GTTGAATTACTATTGCGAC GCTGTCATCA
.....((.(( (( .(((((((((((.(((. (((((((((.((........))))).)))))).(((((((.(((((.((((..(((((((((....((((.((((.....(((.((....)))))...((((.((((.(.....).)))).)))))))).))))..))))))))).....))))......((((((.((...((.((((.((.(((.....))).))..)))).))....)).)))))))))))....))))))).....((((......))))... .) )).))))).)).))))))) ))).......	-109.70


>D18-gDNA-s66880:970-1089 -	off:2|1	AGGCGTTCAGTCATAATCCAG 21bp 1239rds	AGGTTGAATTACTATTGCGAC 21bp 52rds
TCTGACTTAG AG GCGTTCAGTCATAATCCAG CGCACGGTAGCTTCGCGCCACTGGCTTTTCAACCGAGCGCGATGACCAATTGTGCGAATCAACGGTTCCTCTCGTACT AG GTTGAATTACTATTGCGAC GCTGTCATCA
..((((.... .( (((((((((..(((((((( .((.(((.....))).))..))))....((((((.((.((((.((..((((((........))))))..)))))).)) .) )))))))))..)))).))) )))))))...	-38.00


>D18-gDNA-s67836:13560-13645 +	off:0|0	CCATGATGGACACCTTTGGCCT 22bp 176rds	CCAAGGATTGTCCATGATGGAC 22bp 17rds
CAAGGATTGT CCATGATGGACACCTTTGGC CT TCCAACTCAGGAATCATTCATGAACACTTTAGAGCTTCTAAA CCAAGGATTGTCCATGATGG AC ACTTTTGGCC
(((((..((( ((((.(((((((.((((((. .( (((......))))(((....)))....((((((...)))))) ))))))..))))))).)))) )) ).)))))...	-34.40


>D18-gDNA-s67836:13549-13730 +	off:0|1	CCAAGGATTGTCCATGATGGAC 22bp 14rds	CATGATGGACACCTTTGGCC 20bp 112rds
AGTTTCCGAA CCAAGGATTGTCCATGATGG AC ACCTTTGGCCTTCCAACTCAGGAATCATTCATGAACACTTTAGAGCTTCTAAACCAAGGATTGTCCATGATGGACACTTTTGGCCTTCCAACTCAGGAAGCGTTTATGAATACTTTAGAGCTTCCGAAACAAGGATTGTC CATGATGGACACCTTTGG CC TTCCAACTCA
((((...((( ((((((..(((((((.(((( (( (.(((((.........(((..(((..((((((((((.((((.(((........((((((..((((((...)))))).))))))........)))..)))).))))))))))..))).))).........)))))..)))) ))).))))))).)))))) .. ))).))))..	-64.90


>D18-gDNA-s67836:13624-13730 +	off:0|1	CCAAGGATTGTCCATGATGGAC 22bp 17rds	CATGATGGACACCTTTGGCC 20bp 112rds
AGCTTCTAAA CCAAGGATTGTCCATGATGG AC ACTTTTGGCCTTCCAACTCAGGAAGCGTTTATGAATACTTTAGAGCTTCCGAAACAAGGATTGTC CATGATGGACACCTTTGG CC TTCCAACTCA
.......... ((((((..(((((((.(((( (( (.......((((.....((.((((((.((((.........))))))))))))...))))..)))) ))).))))))).)))))) .. ..........	-39.70


>D18-gDNA-s68336:21412-21546 +	off:0|0	AGGATTTAAGAGCATTTCGGTTTT 24bp 16rds	AACTGAAACACTTTTGAACCCGAA 24bp 32rds
GAAGATACAA AGGATTTAAGAGCATTTCGGTT TT TCTATTTTAGGTAAAGTTACCTTTTTTATCCAAAAGAGGTAAAGTCTCAGATTCCCTTTTTGTTTGTACCATTTCGGTTTTGCTAAA AACTGAAACACTTTTGAACCCG AA ACACTTTATT
((((...... .((.((((((((..(((((((( (( (........((((((.(((((((((((....))))))))))).....(((((.........))))).(((.....)))))))))))) ))))))))..)))))))).)). .. ...))))...	-32.00


>D18-gDNA-s68772:1259-1413 -	off:0|0	TTCTAGAGTATTCTAGAGTGTTCT 24bp 21rds	TCCAGGACATTCTAGAATCTTCTT 24bp 15rds
TTCCATAATC TT CTAGAGTATTCTAGAGTGTTCT AGAACCTTCCAAGGTCTTCCAGTATCTTCTAGAACCTTCCAGGCTCTTCTAGTATGTTCTCCAACCTTCCAGGGTCTTCTAGTATATTCTAGGACCTTCCAGGGTCT TC CAGGACATTCTAGAATCTTCTT GGGTCTTCTA
.......((( (. ..((((.((((((((((((((( .(((((((..((((((((..(((((...(((((.......(((((((...((..((.....))..))...)))))))))))).)))))..))))))))..))))).. )) .))))))))))))))).)))). ))))......	-52.40


>D18-gDNA-s68885:1194-1426 -	off:3|0	AGGTTCAGTGGAATTCTCGC 20bp 249rds	TTCAAAGATTTCCCGGGCCTG 21bp 108rds
CTAAATGATA AG GTTCAGTGGAATTCTCGC GACGCCGCCGGCGGCGAACCGCCCACGTCGCCGCGATCCTAACACTTCACCGGACCATTCAATCGGTAGGAGCGACGGGTGGTGTGTACAAAGGGCAGGGACGTAGTCAACGCGAGCTGATGACTCGCGCTTACTAGGAATTCCTCGTTGAAGACCAACAATTGCAATGATCTATTCCCATCACGATGAAAT TT CAAAGATTTCCCGGGCCTG TCGGCCAAGG
((...((((( .( ((((.(.((((.(((.(( .(((((((((((((....)))))..((((((.....((((........((((...........))))))))))))))))))))))))..........((((.(((((((.(((((((....).))))))......(((....))).((((.....))))........))).)))))))).......(((... .) )).))).)))))))))))) )))....)).	-74.60


>D18-gDNA-s68901:3528-3834 -	off:2|2	ATTATTGGTGACATCACATTCTGA 24bp 26rds	TCAGAATATGATGTCACCAATAAT 24bp 15rds
CTGACATGGC AT TATTGGTGACATCACATTCTGA GTAAAATGAAATGTCAATTATAAGTTATTAATTATAAGTGTAAACTAACGAATCAAAACTGTATAAGTTATTTCCTTTCTAATTAATAAAAGGGTAAATGTCATAAAAGACATTATGTTGTCACGTTTTTTCGATTTTGACACTACATTTTGGATAACAAGAAAGTCACTACATTTAACATTTTTTTCGATTTTGACACTCAGAATATGTTGGATAACAAGAAAGTCACTACATTTAACATTTTTTTCGATTTTGACAC TC AGAATATGATGTCACCAATAAT GCCACGCCAG
(((.(.(((( (( ((((((((((((((.((((((( ((.....(((((((.(((((........))))).((((((((.(((..........((((.....))))...((((((..........))))))..((((((......)))))).((((((((((......))....)))))..)))(((((.....))))).)))...)))))))))))))))..((((..((((.....((((.(((((((((.....((...)).....))))))))).))))))))..)))).)) )) ))))).)))))))))))))))) )))).).)))	-82.20


>D18-gDNA-s69261:11957-12330 +	off:0|0	CCGGTTTTGTGTAATATTGAGAAC 24bp 20rds	ATTTTAGATTATTAAGAACCGGGA 24bp 28rds
CGGACCGGAA CCGGTTTTGTGTAATATTGAGA AC CGGGAACCGGACCAAAAAGATATTACCGGTTCCGGTCCCGGTTTTGGTCCCAGTTTTCCGGTTCCGGAACCGGTAAAACCGGTAAAAAAAATAATAATTTGTATTTAAAAACTTATCCAATACATATTAAGCCGTTTAGTGTAAAGTCTTAAAAATAATGTGAACCAATTAAGTCAATATGTCACTAAGCTTTCTAATTAACCAAACAAGTCTTTTTGTCCATTCATAATCCCGGTCCGGTCCGGGTATTAGAAGGAACCGGTAGGAACCGGAATCGTTTGGAACCGGAACCGGTGGAACCGGAACCGGTGGAACCGGGAACCGGA ATTTTAGATTATTAAGAACCGG GA ACCGGACCGT
(((.((((.. ((((((((..(((((.(((((( .( (((...((((.((...........((((((((((((((((((((((((.((((..((((((((((...((((((....................((((.((((((.............)))))).))))....((((((((....(.(((((................))))).).......))))))))...............(((((....)))))((.(((.(((((((((......))))).))))))))).)))))).))))))))))....)))).))))))))))).)..))))))))))))))..))))...)))). .)))))))))))..)))))))) .. .)))).))).	-144.30


>D18-gDNA-s69539:206-292 -	off:0|0	GTTAGCAGGCTGAGGTCTCGT 21bp 134rds	AGGCTGAGGTCTCGTTCGTTA 21bp 1067rds
CACATAGCTA GT TAGCAGGCTGAGGTCTCGT TCATTAACGGAATTAACCAGACAAATCGCTCCATATCTAGTTAGC AG GCTGAGGTCTCGTTCGTTA ACGGAATTAA
.......... (( ((((.(((.(((((((((( (..((((((((........((....))........))).))))). .) )).))))))))))).)))) ))........	-19.70


>D18-gDNA-s72072:6803-7218 -	off:2|3	AGCGACTTGGACGATCAGAAGGGTT 25bp 46rds	ACCCTTCTGATCGTCCAAGTCGTT 24bp 22rds
AAGACTTTCT AG CGACTTGGACGATCAGAAGGGTT TAGGAACTCATTTGAAACAATATTTTGGTACTTTTTACATTTTTTACTTAAAATCCTAGTTAATTTGATGTTAGATTATCCGTTTTTAGCTATACTTTCCGAAGTAGAAGGTGAGTTTACGATGAATATGTCACTTCCTATTTATATTAGAGAAATCTCCATTTTTTCCCATTCAACTTCATTTGGGTTTTACGTTTTACCCTAATCTTAGTGGCTTTGGAAATATTAAATTCCTTTTTATGGAGTTTGAAATTCCTTCGTCTCACATGGGTTCCTCCTATTATTTGGATAATCAAACGTCAAATTAACTAGTATTTTTAAATCAAATGTAAAAAGTACCAAAATATTGTTTCGAAATGAGTTCCAA AC CCTTCTGATCGTCCAAGTCGTT AGAAAGTCTT
(((((((((( (( ((((((((((((((((((((((( (.((((((((((((((((((((((((((((((((((((((((.......(((((.(((((((((((((((((.(((((((((.....((((.(((((((.......)))))))))))...((((((...((((((..............((((((.......))))))................((((..........)))).......))))))...((((...(((((((((.......)))))))))..))))))))))....(((((.....)))))....))))))))).))))))))))))))))).)))))......))))))))))))))))))))))))))))).))))))))))))) )) )))))))))))))))))))))) ))))))))))	-191.20


>D18-gDNA-s72593:23637-23740 +	off:0|2	ATTTATAGAATATCGATATGACCT 24bp 10rds	ATGGCCCGGTAGTTTGTAGATAAC 24bp 22rds
TTTGCGTGGT ATTTATAGAATATCGATATGAC CT TGTGGTGAGGTTTGTTCGAGGTAGTGTGACGGTATTTACCGGACCAAAGAATCCGT ATGGCCCGGTAGTTTGTAGATA AC TATTGAGTCC
.....((((( (((((((((((((((((((.(( (( ((..............)))))).))))..))))))(((((((.(((.......... .))).)))))))))))))))). )) ))).......	-29.90


>D18-gDNA-s72678:1748-2032 -	off:0|1	CTTCAAAGTAACAGCGCCGG 20bp 549rds	GAGCCCGGTATTGTTATTTAT 21bp 96rds
ACTCTAATTT CT TCAAAGTAACAGCGCCGG AGGCACGACCCGGCCAATTAAGGCCAGGAGCGCATCGCCGACAGAAGGGACGAGTAAACCGGTGCACACCTAGGGCGGACCGGCCGACCCAACCCAAAGTCCAACTACGAGCTTTTTAACTGCAACAACTTAAATATACGCTATTGGAGCTGGAATTACCGCGGCTGCTGGCACCAGACTTGCCCTCCAATGGATCCCCGTTAAGGGATTTAGATTGTACTCATTCCAATTACCAGACTCGAAA GA GCCCGGTATTGTTATTTAT TGTCACTACC
.......... .. ...(((((((((.((((( .(((.((..((((((......)))).))..))....)))....(.((((.(((((.....(((((.((....((((((.....))).))).....(((((.(......).)))))..............................(.(((((.........))))).))))))))..))))))))).)..((((((((......))))))))(((((.........)))))......(((.... )) ).))))).))))))))).. ..........	-80.90


>D18-gDNA-s74926:2737-3021 -	off:0|1	CTTCAAAGTAACAGCGCCGG 20bp 829rds	GAGCCCGGTATTGTTATTTAT 21bp 121rds
ACTCTAATTT CT TCAAAGTAACAGCGCCGG AGGCACTACCCGGCCAATTAAGGCCAGGAGCGCATCGCCGACAGAAGGGACGAGTAAACCGGTGCACACCTAGGGCGGACCGGCCGACCCAACCCAAAGTCCAACTACGAGCTTTTTAACTGCAACAACTTAAATATACGCTATTGGAGCTGGAATTACCGCGGCTGCTGGCACCAGACTTGCCCTCAAATGGATCCTCGTTAAGGGATTTAGATTGTACTCATTCCAATTACCAGACTCGAAA GA GCCCGGTATTGTTATTTAT TGTCACTACC
.......... .. ...(((((((((.((((( ..((.((.((.((((......)))).)))).))............((((.(((((.....(((((.((....((((((.....))).))).....(((((.(......).)))))..............................(.(((((.........))))).))))))))..)))))))))....((((((((......))))))))(((((.........)))))......(((.... )) ).))))).))))))))).. ..........	-78.70


>D18-gDNA-s75225:1521-1748 +	off:2|0	ATCATTCAAATTTCTGCCCTAT 22bp 20rds	TCTGGTAATTGGAATGAGTAC 21bp 11rds
CCGGCGACGC ATCATTCAAATTTCTGCCCT AT CAACTTTCGATGGTAGGATAGTGGCCTACTACGGTGGTGACGGGTGACGGAGAATTAGGGTTCGATTCCGGAGAGGGAGCCTGAGAAACGGCTATCACATCCAAGGAAGGCAGCAGGCGCGCAAATTACCCAATCCTGACACGGGGAGGTAGTGACAATAAATAACAATACCGGGCTCTTTCGAG TCTGGTAATTGGAATGAGT AC AATCTAAATC
........(( .((((((...(((((((((( .( ((.((.(((.(((((((.......)))))))))).))))).))).).))))))....(((......)))(((...((((((........)))).))...))).......((.((....))))..((((((...(((((...))))).))))))............(((((((((((((....))) )))))).)))))))))))) .. ..........	-72.40


>D18-gDNA-s77365:2012-2296 -	off:0|1	CTTCAAAGTAACAGCGCCGG 20bp 818rds	GAGCCCGGTATTGTTATTTAT 21bp 121rds
ACTCTAATTT CT TCAAAGTAACAGCGCCGG AGGCACGACCCGGCCAATTAAGGCCAGGAGCGCATCGCCGACGGAAGGGACGAGTAAACCGGTGCACACCTAGGGCGGACCGGCCGACCCAACCCAAAGTCCAACTACGAGCTTTTTAACTGCAACAACTTAAATATACGCTATTGGAGCTGGAATTACCGCGGCTGCTGGCACCAGACTTGCCCTCCAATGGATCCTCGTTAAGGGATTTAGATTGTACTCATTCCAATTACCAGACTCGAAA GA GCCCGGTATTGTTATTTAT TGTCACTACC
.......... .. ...(((((((((.((((( .(((.((..((((((......)))).))..))....)))...(((.(((.(((((.....(((((.((....((((((.....))).))).....(((((.(......).)))))..............................(.(((((.........))))).))))))))..)))))))))))..((((((((......))))))))(((((.........)))))......(((.... )) ).))))).))))))))).. ..........	-82.00


>D18-gDNA-s77388:7452-7639 +	off:2|2	AAGATATACCTGTTGAACCGG 21bp 49rds	CCGGTTCAACAGGTATATCTT 21bp 13rds
GAAGAAGCAC AAGATATACCTGTTGAACC GG TAGCAAATGTTGAAGAAGCAGAAGTGAACCCGCAACCAAACGCAGAAGAAGCAATGGTGAGAAGGGTGTATTTGGATCCAACAACGAGTGTTATAGGTTTGCTACCGGTTCAACAGGTATATCTTGTGCTTCTTCGGCATTTGCTA CCGGTTCAACAGGTATATC TT CCCCAAAAAA
.......... ((((((((((((((((((( (( ((((((((((((((((((((.(((((.(((.(.((((....(((((...((((.(.((.....((((........))))....)).).)))).....)))))....))))...).))).)).))).)))))))))))))))))))) ))))))))))))))))))) )) ..........	-93.50


>D18-gDNA-s77475:1069-1235 +	off:2|1	TATTCTGGTGTCCTAGGCGTA 21bp 1352rds	ATAGCTCGACGCCAGGATG 19bp 3480rds
TATGGTTCGA TATTCTGGTGTCCTAGGCG TA GAGGAACCACACCAATCCATCCCGAACTTGGTGGTTAAACTCTAAGAGGAACCACACCAATCCATCCCGAACTTGGTGGTTAAACTCTACTGCGGTGACGATACTGTAGGGGAGGTCCTGCGGAAAA ATAGCTCGACGCCAGGA TG ATAAAAAACT
.......... ((((((((((((...(((( (( (((......((((((............((((((......(((...)))......))))))............))))))......))))))..((....))...((((((((....)))))))).... ...))).)))))))))) )) ..........	-55.50


>D18-gDNA-s77666:1023-1390 +	off:1|1	ATTCACATGTGAATGATAGTCATG 24bp 16rds	ATGGATCTGATTCACATGTGAATA 24bp 35rds
CATGTTCATC ATTCACATGTGAATGATAGTCA TG ATTATTCACACAGAATATTGATCATAAAATTTCATATGTTAGAGTGTAGTTTGTAAATAAACAACAATTGTTGAAAAAAAAACATGTCCACAAACAATTCTCATATGAATTTGAATCAATTTTGATATGATTCCTGGATCTGATTTACATGTGAATCTGAACCGAAATTTTGATATATTCATGGATCATATTCACATTTGAATATTTAATTCAAATAAAAAAATGCATTTTTGATATATTCACCGATGAATACTCATTTTATTTACTACTGAATAAAATATGATTCATGGATCTGATTCACATGTGAATACAAATTATTC ATGGATCTGATTCACATGTGAA TA CGAATTAAAC
...((((... ((((((((((((((.(...((( (( (.(((((.....)))))..((((.......((((((((..(((((...((((((..(((.........((((........)))))))..)))))).)))))))))))))...((((((.........))))))...))))(((((((((((((((((.((.................(((((((((((((((...((((((((.....))))))))...............(((..((((((....)))))).)))..(((((((....)))))))))))))))))))))))).))))))))))))))).))......)) ))))...).))))))))))))) ). .)))).....	-93.10


>D18-gDNA-s79142:426-592 -	off:1|0	CTCCAGACTGGCTGTGGGCCCC 22bp 148rds	ACGGGTACCACAGCCAGGCTG 21bp 69rds
AATTACCTTC CT CCAGACTGGCTGTGGGCCCC GTTGGTAGGGGGCGCCCAAGGTGGCATATAACTTTTCTTTCAGTATAAAAAGGGTATACGCTTCGCGTATACCCTTTTTGCAGTATAAAAAGGGGTATACCCCAACCCTGACCTCCCCTTACCA AC GGGTACCACAGCCAGGCTG GAGGAAGGTA
...((((((( (( ((((.((((((((((..((( ((((((((((((.(..((.(((((..((((...(((((((..(((((((((((((((((((...)))))))))))))))...))))..)))))))))))..)).))).))..).)))))))))) )) )))..)))))))))).))) ))))))))))	-113.30


>D18-gDNA-s79209:205-587 -	off:0|1	GCCGAGATATCCGTTGCCGAG 21bp 471rds	GTAAGGTTCAGTGGAATTCTCG 22bp 806rds
GAATGCGTGA GC CGAGATATCCGTTGCCGAG AGTCATTTGTGATTTCAAGGAGGCCGCATCCAGTATGCACACCGCGAACGGGACAACACAGGATGAGTCCTTCTCATTTGTTGTTTTCCTTGGCACATTCCGTGCCGGGGGTTGTTATGTTTCCGACATGACATCCATGACGACCCGGATGGGGACGACCCGGATGGGGCATCATGAATGAAAGCCGGGAGGGTGGCGGGGATATGGACCAAGGTCCGTCTCCTCGTCACCCAGTTGTTGGTATAAGTTCACGGGTCGTTCTGCCTTGCAGGGTTCGACAATGATCCTTCCGCAGGTTCACCTACGGAAACCTTGTTACGACTTCTCCTTCCTCTAAATG GT AAGGTTCAGTGGAATTCTCG CGACGTCGCC
....(((... .( (((((..((((((((((.. ..(((((((((((.........(((.(((((.((.(((.....))).))((((.((((..(((((((.....)))))))..)))).))))((((((.....)))))).(((((((((((................)))))))))))....(((.....)))))))).))))))))))))))....)))..((((((((((((.((((((....)))))).))))))))))))((..((((..(((((.....(((((((((.((((....))))..))..)))))))(((((.(((....))).)))))..)))))..))))..))((((((.......) ). ))))..)))))))..))))) .)....))).	-159.10


>D18-gDNA-s79209:2003-2287 -	off:0|1	CTTCAAAGTAACAGCGCCGG 20bp 593rds	GAGCCCGGTATTGTTATTTAT 21bp 78rds
ACTCTAATTT CT TCAAAGTAACAGCGCCGG AGGCACGACCCGGCCAATTAAGGCCAGGAGCGCATCGCCGACAGAAGGGACGAGTAAACCGGTTCACACCTAGGGCGGACCGGCCGACCCAACCCAAAGTCCAACTACGAGCTTTTTAACTGCAACAACTTAAATATACGCTATTGGAGCTGGAATTACCGCGGCTGCTGGCACCGGACTTGCCCTCCAATGGATCCTCGTTAAGGGATTTAGATTGTACTCATTCCAATTACCAGACTCGAAA GA GCCCGGTATTGTTATTTAT TGTCACTCCC
.......... .. ...(((((((((.((((( .(((.((..((((((......)))).))..))....))).......(((..(.((...(((((((.(.(....)).)))))))...)).)..))).((((((....(((((...(((((.(......).)))))......(((((((((..((.....(((..(((...)))..))).....)))))))))))...)))))....)))))).(((((.........)))))......(((.... )) ).))))).))))))))).. ..........	-83.30


>D18-gDNA-s79756:13695-13964 -	off:2|3	CGCTTAACTGCAGAGTTCTCAT 22bp 174rds	ATTCCATGAGAACTCTGTAGTTA 23bp 41rds
CGTCCGAACA CG CTTAACTGCAGAGTTCTCAT GAGACCTACTGCTCTCACGGCTTTAAAACGCGTCTTCGAAGGACATGTATCCACAGTTCCACACCCTTATACGGATTGCTACGTTCAGTCCCAGCCAGTCCCAGTGTGGCCCAGTGTAGAACTGGTTCACCAGTCCCACATAGACACAAGACGAACGAAGCAATCCATATAAGGGTGTGAATACCTCTTCTTTCGAAACGCGTTTTAAATTCGTGAGGGCGGCAT AT TCCATGAGAACTCTGTAGTTA AGCATGCTCA
.....((.(( .( (((((((((((((((((((( (.((....((((((((((((.((((((((((((.(((((((((...((((.........((((((((((((.((((((((.(((((.(((.......(((...((((((.(((((.....)))))..........)))))).)))....)))))))).)))))))).)))))))))))).))))....))))))))))))))))))))).))))))))))))... .. ))))))))))))))))))))) ))).)).)).	-142.20


>D18-gDNA-s81583:7539-7643 -	off:0|2	CGGGTATTCCACTAGCTCGAGCTT 24bp 13rds	AGTCGAGTCGAGCTTGGCAGTACT 24bp 33rds
TCAATAGTAT CG GGTATTCCACTAGCTCGAGCTT GGACTTGAAAATTTTTGCTCGACAGAGTTCGAATTGAGCTTCAAGCTCAAGTATTTT AG TCGAGTCGAGCTTGGCAGTACT TAGTTCGATT
........(( (( (((((((((..(((((((.((( (.(((.(((.((((..(((.((...(((((.....))))))).)))..)))).))). )) ))))))))))))))).)))))) .....)))).	-36.10


>D18-gDNA-s81923:518-591 -	off:2|3	TGACAAATGTGCTTAAGCCCGAGTA 25bp 34rds	ACTCGGGCTTAAGCACATTTGTCA 24bp 31rds
TTTCAATGTA TG ACAAATGTGCTTAAGCCCGAGTA GACAATATAATAATAGGTGTAGTCT AC TCGGGCTTAAGCACATTTGTCA TACATTGAAA
.((((((((( (( ((((((((((((((((((((((( (((.((((........)))).)))) )) )))))))))))))))))))))) ))))))))).	-68.20


>D18-gDNA-s82397:2775-2939 -	off:0|0	AGGGAGCTCCCTTCAGTCCAA 21bp 58234rds	GAATGGATTGAAGGAAGCTCT 21bp 39rds
AATACTATGA AG GGAGCTCCCTTCAGTCCAA CCGTAGGGAACTTAAGATCCAATTTGTCTCCCGCATCATTCATTCATTTACTAAGTACCATGCTCTTGACTTTGTATTTGGATGAATGAGTCGGCAGCTAATTGAAATCTTACCACAACCCAT GA ATGGATTGAAGGAAGCTCT CTCTCTTTTG
........(( (( ((((((.(((((((((((. .(((.(((....((((((.(((((.(.((.(((..(((((((((((..(((.((((..((......)))))).)))..)))))))))))..))).))).)))))..))))))......))))) ). .))))))))))).)))))) )).)).....	-69.30


>D18-gDNA-s82607:700-799 -	off:0|0	ACTTGGTAGAGTTCAATGGGTTGT 24bp 53rds	TGACAATCTATTGAACTCCATGGA 24bp 17rds
AATTCATTAA AC TTGGTAGAGTTCAATGGGTTGT AAATGTTAATGTAAAGTTGAATAAAAAGTGAATTGTTGATGGGGCAATGATG TG ACAATCTATTGAACTCCATGGA GTTCAATGGA
..((((((.( (( ((.((.(((((((((((((((( ..((((((.(((...(((.(((((........))))))))...))).))))) ). )))))))))))))))).)).)) ))).))))))	-39.70


>D18-gDNA-s83133:2107-2227 -	off:0|0	GAAAATGTCACTGTAGCCCGTTGT 24bp 15rds	CCACAAGGGGCTACGGTGACATTT 24bp 37rds
TTTTTGTGGG GA AAATGTCACTGTAGCCCGTTGT GGTTATGAGTTTTGCTCTATTTAGTCACGAGCCAAAAAAATAATTTGATGACTAAATAGAGCAAAACTCATAA CC ACAAGGGGCTACGGTGACATTT TCCCTACAAA
..(((((((( (( (((((((((((((((((.(((( (((((((((((((((((((((((((((((((............)))).))))))))))))))))))))))))) )) )))).))))))))))))))))) ))))))))))	-102.30


>D18-gDNA-s83932:340-477 -	off:2|2	AGGACTACACATGACATGACAATT 24bp 29rds	ACCTGTCATGTCATGTCTAGTCCT 24bp 137rds
CACTTAAGAC AG GACTACACATGACATGACAATT GTATTGTGTTTGACATGTATTGGACTGATTCAAATTGATGTCAGTAGGACAAAAAGCTGCATCAGTCCAATACATGTCAAACACAGTACA AC CTGTCATGTCATGTCTAGTCCT GTCTTAGTGA
((((.((((( (( (((((.(((((((((((((.(( (((((((((((((((((((((((((((((.((..((..((((.....))))..))..)).)))))))))))))))))))))))))))))) ). .))))))))))))).))))))) ))))))))).	-101.80


>D18-gDNA-s84298:767-934 +	off:2|3	ATTGTCCGACGTGACTAATGAGCT 24bp 60rds	ATTAGCCACGTCGGACAATGACT 23bp 14rds
GCTTCAAGTC ATTGTCCGACGTGACTAATGAG CT ATTAAATAGTCGAAAAGGAGTCTCAAATAGTTTCATACCTAAATCGACAAATCTAAATAGTGTCTTCAAGTTCAGCGGGTCTGGGACTATTTGGGGCTCATTTTCGACTATTTAATAACTC ATTAGCCACGTCGGACAATGA CT TGAAGCCACG
(((((((((( (((((((((((((.(((((((( .( ((((((((((((((((.((((((((((((((((((.((((.....((((...........))))............)))).)))))))))))))))))).))))))))))))))))).))) ))))).))))))))))))))) )) ))))))....	-106.60


>D18-gDNA-s85352:4085-4340 +	off:1|0	TGAGTTTGAACTACTTGATGCACT 24bp 29rds	CCCGTCGATTGGTTAAATTTGC 22bp 14rds
GTACAGGTTG TGAGTTTGAACTACTTGATGCA CT TCCATTTGCCATTGAATCGTGAGAGAGAATATTTAGGTCGAACAGATCGAGAGGTGACAATGGGAGGATCGTCCGATGTTTTAGACGTTGTCAAACCCTAATTTGCCCTATGTATTGCCTCCTACAACCATGTAGGATCAGTTTTGTCTTCTAGCTCACATTTTTTTCCATGTCAGCATACAAGAACCCAATTTACCTACCTGATGGGAA CCCGTCGATTGGTTAAATTT GC AAAAAATTGG
.......((( (((((((((.(((.((((((.. .( (((((.............(((.(((..(((((.((((.....(((((..((.((((((((((((((.(((....))).))))...)))))))..))))).))))).)))).)))))..))).)))...((.(((((..........((((.(((((.((((........)))).))).)).))))..........))))).)))))))). ..)))))).))))))))))) )) ))........	-64.00


>D18-gDNA-s85499:11292-11352 -	off:2|1	AGGCTGTGGCGGATCATAAAT 21bp 11rds	GTTGTCGGTCTCCTCGTGCTCG 22bp 20rds
GTGTTGGGAC AG GCTGTGGCGGATCATAAAT CTCAGAGTAATCGGAGTC GT TGTCGGTCTCCTCGTGCTCG TACCCGTCGC
(((.(((((( .( ((((.((.(((((((((.. (((.((....)).))).. .) ))).))))))).)).))).) ).)))).)))	-24.20


>D18-gDNA-s85953:2308-2394 -	off:1|1	TGTCCATCATGGGCAATCCTTG 22bp 12rds	GGCCAAAGGTGTCCATCATGG 21bp 253rds
AGACTTAAGG TG TCCATCATGGGCAATCCTTG GTTTGGAAGCTCTAAAGTATTCATAAACGCTTCCAGAGTTGGAA GG CCAAAGGTGTCCATCATGG GCAATCCTTG
.....((((( (( (((((.(((((((..((((( ((((...((((((.((((..........))))..))))))...) )) )).))))))))))).)))) )))..)))))	-39.10


>D18-gDNA-s86198:3214-3348 -	off:1|1	AGTTGATACTTCCACTTGTGAAAT 24bp 18rds	AATTTTCAAAGTGGAAGTATCAAT 24bp 30rds
TTCAAATGGG AG TTGATACTTCCACTTGTGAAAT TGATAAATCCACTTAAAAGTATGATTCACCGACTTGTACGTTAGTTTTATATAGCTTTAAAGGTGCTGTACCATAAGTGGATGAATC AA TTTTCAAAGTGGAAGTATCAAT TCCCATTTCA
...((((((( (( (((((((((((((((..((((( ((((..(((((((((...(((((...((((.........((((........))))......)))).)))))..)))))))))..))) )) ))))..)))))))))))))))) ))))))))..	-66.50


>D18-gDNA-s87479:1642-1705 -	off:2|2	AGCGATATGTTCTCGTTTGATCCT 24bp 63rds	AGGATCAAACGAGAACATATCGCT 24bp 77rds
TCTCGTTTTA AG CGATATGTTCTCGTTTGATCCT ACATCTATATATATGT AG GATCAAACGAGAACATATCGCT TAAAACGAGA
(((((((((( (( (((((((((((((((((((((( ((((........)))) )) )))))))))))))))))))))) ))))))))))	-62.80


>D18-gDNA-s88564:4880-4953 +	off:3|2	AGCACCTGACTGTCTATGGACGCA 24bp 182rds	TCTAGACAAGTTAGATGCTGATCA 24bp 15rds
TTGCTCAGTC AGCACCTGACTGTCTATGGACG CA CACCTGCTCTTCTCTTTACTTTGGTG TCTAGACAAGTTAGATGCTGAT CA GACAAGTCTA
(((((..((( ((((.((((((((((..((((( (. ((...................))))) ))))))).)))))).))))))) .) ).))).....	-28.70


>D18-gDNA-s88690:1535-1737 -	off:1|3	TATCCGATTCGTCTCGTCAAGGG 23bp 89rds	CCTTGACGAGACGAATCGGAT 21bp 34rds
AGACCAGTGG TA TCCGATTCGTCTCGTCAAGGG GAGCAAAAGCCCTCTGGTCTCGCCCTCTAATTCCGCTGGAATCGTCGTAGATCTAAGGTAAAGCTTCACGGCGGCGGTTTAGGGTTTTCCGGCGACGTTTTTCGTTGCCGATGGCGTTTTCGACAGAATTAGAGGGCGAGACCAGAGGGCTTTTGCTCC CC TTGACGAGACGAATCGGAT GCCACCGGTC
.((((.(((( (( ((((((((((((((((((((( (((((((((((((((((((((((((((((((((.(.(((((.((((((...((((((.(...(((....)))...).))))))......((((((((.....)))))))))))))).))))).).)))))))))))))))))))))))))))))))))) )) ))))))))))))))))))) ))))).))))	-164.80


>D18-gDNA-s88765:269-450 -	off:2|1	CTCTCTCACGATTCAATGGCAAAT 24bp 21rds	TCCATTTGCCATTGAATCGTGAA 23bp 11rds
CCTAAATATT CT CTCTCACGATTCAATGGCAAAT GGAAGTGCATCAAGTAGTTCAAACTTACAACCTGTACTTACCAAAAGACACTATACTTACCAAAAAATTGGAGGATATTCAGGTCGAACCACTTGATTCACTTCCAGGTAGTGAGCATGAACCACTTGATGCACT TC CATTTGCCATTGAATCGTGAA AGAGGATATT
....(((((( (( ((.((((((((((((((((((( (((((((((((((((.(((((..(((((.((((((.(((.....))))))..................((((((....((((((......))))))....))))))))).)))))..))))).)))))))))))) )) )))))))))))))))))))). ))))))))))	-100.30


>D18-gDNA-s89044:387-513 -	off:1|1	GTCCTTGAGTTTGCATTTCGT 21bp 32rds	GCAGCGAAACGCAAACCCAAG 21bp 25rds
ATCCCTAGTC GT CCTTGAGTTTGCATTTCGT TGCAGATGTGGTCCCTGTGTTTCCTCAATATTGCAAGTTTAGTCCAAATTTTGAAGTAATTTTATACTGGACAGGGACCACATCC GC AGCGAAACGCAAACCCAAG GACAACATTG
.......((. (( (((((.((((((.(((((( (((.((((((((((((((.(.........(((((...(((((........))))))))))........).)))))))))))))). )) ))))))).)))))).)))) ))).))....	-66.90


>D18-gDNA-s89198:1789-1874 -	off:0|0	GTCCATCATGGACAATCCTTGG 22bp 16rds	GGCCAAAGGTGTCCATCATGG 21bp 273rds
GGCCAAAGGT GT CCATCATGGACAATCCTTGG TTTGGAAGCTCTAAAGTATTCATAAACGCTTCCTGAGTTGGAA GG CCAAAGGTGTCCATCATGG GCAATCCTTG
.....((((( (( ((((.(((((((..(((((( (((...(((((..((((..........))))...)))))...) )) )).))))))))))).)))) )))..)))).	-38.20


>D18-gDNA-s89198:1778-1959 -	off:2|4	AGGCCAAAGGTGTCCATCATGG 22bp 173rds	GCCCATCAGGGATAGTTCTTG 21bp 29rds
TTGAGTTGGA AG GCCAAAGGTGTCCATCATGG ACAATCCTTGGTTTGGAAGCTCTAAAGTATTCATAAACGCTTCCTGAGTTGGAAGGCCAAAGGTGTCCATCATGGGCAATCCTTGGTTTGGAAGCTCTAATGTATTCATGAATGTTTCCTGAGTTGGAATACTTAAAGT GC CCATCAGGGATAGTTCTTG ACTTGGATGA
..(((((... (( (((((.(((((((((.(((( (((..(((((((((...(((((..((((..........))))...)))))...))))).))))))))))).)))))))..)))))))))...)))))..((.((.(((.((((..(((((((..(((..((((...))) ). ))))))))))..)))).)) )..)).))..	-69.40


>D18-gDNA-s90690:3194-3278 +	off:1|0	CCATGATGGACACCTTTGGCCT 22bp 133rds	ACCAAGGATTGTCCATGATGGA 22bp 11rds
CAAGGATTGT CCATGATGGACACCTTTGGC CT TCCAACTCAGGAAGCGTTCATGAATACATTAGAGTTTTCGA ACCAAGGATTGTCCATGATG GA CACCTTTGGC
(((((..((( ((((.(((((((.((((((. (( (((......))))).......(((.((......)).))).. .))))))..))))))).))) )) )).)))))..	-38.70


>D18-gDNA-s90690:3183-3290 +	off:0|1	CCAAGGATTGTCCATGATGGAC 22bp 16rds	CATGATGGACACCTTTGGCCT 21bp 142rds
AGTTTTCGAA CCAAGGATTGTCCATGATGG AC ACCTTTGGCCTTCCAACTCAGGAAGCGTTCATGAATACATTAGAGTTTTCGAACCAAGGATTGTC CATGATGGACACCTTTGGC CT TCCAACTCAG
((((...((( ((((((..(((((((.(((( (( (.((((((.(((((......))))).......(((.((......)).)))...))))))..)))) ))).))))))).)))))). .) )).))))...	-42.50


>D18-gDNA-s91579:4358-4434 +	off:0|1	AATATCTGAATCCGTATCCGAAATT 25bp 55rds	ATTTCGGATATGGATTCGGATACT 24bp 11rds
TATCTGAAAA AATATCTGAATCCGTATCCGAAA TT TCGGATATCCGATTTTCGGATATCCGAA ATTTCGGATATGGATTCGGATA CT GGAATTCAGT
...(((((.. ..((((((((((((((((((((( (( ((((((((((((...))))))))))))) )))))))))))))))))))))) .. ....))))).	-60.50


>D18-gDNA-s92128:14021-14282 +	off:2|0	TCCAGAATCCGAAATCGTGAC 21bp 17rds	ACACGATTTCGGGACTTGCGGAAT 24bp 45rds
ATATGCATTC TCCAGAATCCGAAATCGTG AC CTTCGAATTTGTCGATCTTAACTTTCACATCTTCGGTTATATTGTATACTAGAATATAAATCTATCGTACACAAAACGGTCAGTCGAAACCTTGTTTCTGATGTGGCAGATCAGTCTAAGCTGCAACCACAGAGCATAATACAAGATATGACATCCTCCAAACCCGAAGCTCTAATACCAGTTGTTGGGAATTAAAAAATAACCCTGACAAATTATA ACACGATTTCGGGACTTGCGGA AT AAATACGAGA
.(((..(((( (.(((..(((((((((((( .. .....((((((((((.........))........((((((..(((((..((((.......))))..))))).......(((((((.......((((.(((..((.((((...........)))).))..)))))))........))).))))..........(((((((((........)))).))))).........))))))..))))))))... .))))))))))))..))).))) )) ..))).....	-59.20


>D18-gDNA-s92748:7763-7885 -	off:2|2	GGGAAAATGTCACTGTAGCCCGTT 24bp 11rds	CCACAAGGGGCTACGGTGACATTT 24bp 25rds
GGTTTTTGTG GG GAAAATGTCACTGTAGCCCGTT GTGGTTATGGGTTTTACTCTATTTAGTCACGAGCCAAAAAAATAATTCGATGACTAAATAGAGCAAAACTCATAA CC ACAAGGGGCTACGGTGACATTT TCCCTACAAA
....(((((( (( (((((((((((((((((((.(( (((((((((((((((.(((((((((((((((((............)))).))))))))))))).))))))))))) )) )))).))))))))))))))))) ))))))))))	-96.80


>D18-gDNA-s93377:1129-1535 -	off:0|0	TGAATAACAATCTTTGGACAATGT 24bp 28rds	GTACATTGTCCGAAGATTGTTACC 24bp 21rds
ATGACTTATT TG AATAACAATCTTTGGACAATGT ACACATATGACCATTATTCTTTTTTTTTGTACAAATATTACCATTAATTTTTGTGAAATTTATATAAATGAATAAATTTTTTTGTACAACGTACCAGTTGTACCAATATGAGATGCTAGCCACAATCACAAGGATTAACGGAATCGTTTGTCAGGATTTTCCTCCCTCTTTGATATCCATTTACGAGAGGGATAGCCACAATTCCAAGGATTATCAACATCAACATTCAATTTCGACCTGACTTTATTCGTTTTTGTGCTACAACTTACTAGTTGTACAAAAAAAATTAGTCATTTATATAGATTTCACAAAAATTAGTGGTAATATATGTACAAAAAAAAAGATTAATGGTCATATGT GT ACATTGTCCGAAGATTGTTACC AAAATAAGTC
..(((((((( (. ..(((((((((((((((((((( ((((((((((((((((.((((((((((((((((.(((((((((((((((((((((((((((((((((((((.(((.((((((((((((((.....(((((((.((....((((((........((((.....))))((((....)))).((((((.......(((((((((((.......))).)))))))).......(((((...)))))........................))))))......))))))..)).))))))).....)))))))))))))).))).))))))))))))))))))))))))))))))))))))).)))))))))))))))).)))))))))))))) )) )))))))))))))))))))).. .)))))))))	-183.60


>D18-gDNA-s95192:1708-1990 -	off:0|3	GAGGAAAAACTGCTGAAAAGTCCT 24bp 21rds	GGACTTTTCAGCAGTTTTCCCGAT 24bp 2555rds
ATATTGCAGG GA GGAAAAACTGCTGAAAAGTCCT TACATTTTGGTCTCATATTCAATTAAGTCCTAATATTTTTTTTACTCGATTAAGTCCCAAATACTGTAATTATATTCAATTAAGTACTTTTTTTCTATTTTTTATTCAAAAAAGTCCAAGAGGTTTTTAATTTTTATTTAATTAAGTCCTAATATTTTATACTACGTTCAGTATATGGGACTTAATCGAGTAAAAAAAATATTAGGACTTAATTGAATATGAGACCAAAATGTAA GG ACTTTTCAGCAGTTTTCCCGAT ATTGCATATG
....(((((. .. ((.((((((((((((((((((( (((((((((((((((((((((((((((((((((((((((((((((((((((((((((((.((((((((((((.....(((((((.(((((((....(((((((.....)))))))..))))))).)))))))......))))))........................)))))).)))))))))))))))))))))))))))))))))))))))))))))))))))))))))))) )) )))))))))))))))).))... .)))))....	-150.20


>D18-gDNA-s95249:13320-13741 +	off:0|1	ATCTGAGATGACATGAAATGGGAA 24bp 11rds	ACGGGATCAATGTCGTAACTCAAT 24bp 54rds
ACATGACAAA ATCTGAGATGACATGAAATGGG AA ATCTCCAGAAAAGTCCCAATATTTTGGGCCTATTAACGATTAAGTCCCAAATTCTATTTTTTTTACATAAAAGCCCAAGAAACCGGCAATCACTTACAAAAAAACCCAAAATCCCGGAAATAGCCGGTAAGTGGGTAAATTTTGCCGATAATTGTCAAAAAAATCCCTAAATTTTTAGTTCATTAATGATAAAGTCCTGACTTTTAAAAAAGAATTGACGAAATAGTCCTAGGTTCGGACCATTTGCCGTGTTTCGTATCCTTCATTAGATTTTATAAAAAATATTTTTGGAATCACATCATTTGATACACAGTGTTCTTGTTATTGACATGCATCAAATGTATAATTTTTAAATACATTCGTTGGTGCCTTAA ACGGGATCAATGTCGTAACTCA AT AATGTCTTAT
....((((.. ...((((((((((((((.(((( (. ...((...((.((.(((((....))))).)).))...)).....)))))..)))........................(((((((((((.......(((((..(((((.....((((......))))....)))))...))))).......((((((.........((((....))))........)))))).((((.(((((.............(((......)))..))))).))))...)))))).)))))(((((........(((((((.(((.....))).))))))).........)))))....((.(((((((..(((...(((((((((((((.........))))))...))))))).)))) )))))).)))))))))..)))) .. ..))))....	-91.50


>D18-gDNA-s98924:3964-4135 +	off:1|1	GTATTTCCTTTCCAACTTTGACCT 24bp 11rds	GGTCAAAGTTGGAAAGGAAAGACT 24bp 37rds
GACTTTTGGA GTATTTCCTTTCCAACTTTGAC CT TAAATGACTTTGTTTGTGTTATATAATACTTGATGAAAAGTATATCAAATGAAAATATATTCAAAATACAATCCATTCATATATTTTATACCAAGTATTATATAACACAAACAAAGTTATTTAA GGTCAAAGTTGGAAAGGAAAGA CT TCAAAAGTCA
(((((((((( ((.((((((((((((((((((( (( ((((((((((((((((((((((((((((((((.((.(((((((((..((((......................)))).))))))))).)).))))))))))))))))))))))))))))))))) )))))))))))))))))))).) )) ))))))))).	-103.60


>D18-gDNA-s99580:5509-5899 -	off:0|0	TCATTTGAACCGATGACATCTAAT 24bp 51rds	TTTTTAGATGTCATCGGTTCAAAT 24bp 23rds
GTTTGACTCA TC ATTTGAACCGATGACATCTAAT AAAGTTTTATGTGACTCTGAAAACTGACACAAAACTTTCTTAGATGTTATTAGTTCAAACGATGAGCCAAACATGTGAGTCACCACTTTGATTCATCATTTGAACCAATGGAAAAATAAGGGGAAAATGTAAAAAAAAATATAGTGGATATGAATATTAAATAATAGCAAAATGAATCAGCTTATAGGGAGTTCATATGAAAAAACTACAAGCTTGTAACTTTAGATGATGAGTCAAAGTGGTGACTTACATGTTTGGCTCATCATGTGTTTACCGATTAACTTTAGATGATGAGTTAAAGTGGTGACTCACAAGCTTGTAACTTTCAGAGTCACATAAAACT TT TTTAGATGTCATCGGTTCAAAT AATGAGTCAA
..(((((((( (. (((((((((((((((((((((. ((((((((((((((((((((((.((((............))))..(((((.((((.....((((((((((((((((((((((((((((((((((((((((((((((..((......))..))...................(((((........)))))...................(((((.(((....(((....)))....))).)))))......)))))))))))))))))))))))))))))))))))))))))))).((((.((((((.(((((((........)))))))..))))))..)))))))).))))))))))))))))))))))))) )) .))))))))))))))))))))) .)))))))))	-176.60


>D18-gDNA-s101220:7026-7099 +	off:2|1	AGCTGGAAGCTGGTAGCTGGTAGC 24bp 67rds	CTGGTAGCTGTTAGCTGGAAGCT 23bp 25rds
CGGCAAAAGT AGCTGGAAGCTGGTAGCTGGTA GC TGCGAGCTGGTAACGGGAAGCTGGAAG CTGGTAGCTGTTAGCTGGAAG CT GGAAGCTGTA
((((.....( ((((...((((((((((((.(( (( (.(.((((..........)))).).)) ))).))))))))))))...)) )) )...))))..	-41.00


>D18-gDNA-s101287:1733-1854 +	off:2|1	TATTCTGGTGTCCTAGGCGTA 21bp 1407rds	ATAGCTCGACGCCAGGATG 19bp 3586rds
CATGGTTCGA TATTCTGGTGTCCTAGGCG TA GAGGAACCACACCAATCCATCCCGAACTTGGTGGTTAAACTCTACTACGGTGACGATACTGTAGGGGAGGTCCTGCGGAAAA ATAGCTCGACGCCAGGA TG ATAAAAAACT
.......... ((((((((((((...(((( (( (((......((((((((......))..))))))......))))))..((....))...((((((((....)))))))).... ...))).)))))))))) )) ..........	-45.50


>D18-gDNA-s101544:4982-5045 -	off:1|1	ACGACGATGAGGGTATGGAGC 21bp 125rds	AGGGTTCCATACCTATGGTTGA 22bp 39rds
AACTTGTTAA AC GACGATGAGGGTATGGAGC TCTTTTGCAAGCATGCAACCC AG GGTTCCATACCTATGGTTGA TTATGAGCAG
..(((((.(( .( (((.((..((((((((((( (((.(((((....)))))... )) )))))))))))))).)))). )))))))...	-32.50


>D18-gDNA-s103048:197-508 +	off:1|3	GTCGGGGGCATTCGTATTTCATA 23bp 11rds	AGGAGTGGAGCCTGCGGCTTA 21bp 117rds
AACAGGGACG GTCGGGGGCATTCGTATTTCA TA GTCAGAGGTGAAATTCTTGGATTTATGAAAGACGAACAACTGCGAAAGCATTTGCCAAGGATGTTTTCATTAATCAAGAACGAAAGTTGGGGGCTCGAAGACGATCAGATACCGTCCTAGTCTCAACCATAAACGATGCCGACCAGGGATCAGCGGATGTTGCTTTTAGGACTCCGCTGGCACCTTATGAGAAATCAAAGTTTTTGGGTTCCGGGGGGAGTATGGTCGCAAGGCTGAAACTTAAAGGAATTGACGGAAGGGCACCTCC AGGAGTGGAGCCTGCGGCT TA ATTTGACTCA
....(((((( (((((.(((((((((.((((( (( (((.((((......)))).)).)))))))).)))))....)))((((((((((.....))))))))))..........(((....))).((((((....((((.........))))..))))))............).))))))(((..((((((((.(((........)))))))))))..)))..(.((((((....)))))).))))))(((..((((..(((((((.((((...((((...(((..((.(......)))..))) ..))))..))))))))))) .. ))))..))).	-102.10


>D18-gDNA-s104342:2735-3153 -	off:0|0	ATAGGGTCAGGATCTTTTGAGAAC 24bp 214rds	GGGTTCTCAAAAGATCCTGACCCT 24bp 1017rds
ATATATATAT AT AGGGTCAGGATCTTTTGAGAAC ACTTTTTTTCGTGAGAACCCGAGAAACAATTGCACGATGCATAGATGCAAGTGTATATGTGTGTTTTTTTCAAAAAAAAATTCACGAAACTCCTAGACGAACTAAATCAATGAGAGGCATTGAAATTTTTTTCACAAAAAACGTGCATACATGAAAGGTGCATATATGCACTTTGTGCCAATAACACAAAAACCGTGCATATATGCACGATATGCACCTTTCATATATGCACCTGTATATGTGAATTTTTTTCAGCGAATCTCTATGTTTTTGAACGTTTTAGAGTTTCGTGAAAAAAAATTGAAAAAAACACACATATACAGGTGCATCTATGCATCGTGCAATTGGTTCTCGGGTTCTCACGAAAAAAA GG GTTCTCAAAAGATCCTGACCCT ATATATATAT
..(((((((( (( (((((((((((((((((((((( .(((((((((((((((((((((((..(((((((((((((((((((((((..((((((((((((((((((((((.......((((((((((((..(((((....(((.((..((((..(.((((((.....((((((......(((((((.(((((((((((((((......((((((.......))))))...((((((....))))))))))))))))))))).))))))).......))))))....)))))).)..))))..)).)))....)))))..))))))))))))......))))))))))))))))))))))..)))))))))))))))))))))))..)))))))))))))))))))))) ). )))))))))))))))))))))) ))))))))))	-251.20


>D18-gDNA-s104356:2441-2491 -	off:2|0	AGTTTGAGCTCGGTTCGGACTTAT 24bp 30rds	ACTTGAGTTCGAGTCGAGCTTTTT 24bp 27rds
CCACAAATTG AG TTTGAGCTCGGTTCGGACTTAT TTG AC TTGAGTTCGAGTCGAGCTTTTT TAAGTGTCAA
..(((..((( (( ...((((((((((((((((((. ... .. .)))))))))))))))))).)) ))).)))...	-25.80


>D18-gDNA-s105126:8204-8582 -	off:2|2	CAGGCGTTGGCTGAATGGGGCG 22bp 33rds	CGCCCCATTCAGCCAACGCCTG 22bp 27rds
AATACGCCAA CA GGCGTTGGCTGAATGGGGCG GTCTCCCCGATGTTTTGGTATCGTTTGTCGGAGGAGGTTCAGGTGCTTTAGGTCTATTTCATGAGTTTATTGAAGAGAAAGAGGTTCGGATGATTGGCAGTGAAGCCTCAGGATACGTTGACAAAAATGCTATGATGAAATATGTTACCCCTTTAGAGATATTCTTCGATCCATGCAGGATCCCGACCTGCCATATTTCATCATAGCATTTTTGTCAACGTATCCTGAGGCTTCACTGCCAATCATCCGAACCTTTTTCTCTTCAATAAACTCATGAAATAGACCTAAAGCACCTGAACCTCCTCCGACAAACGATACCAAAACATCGGGGAGAC CG CCCCATTCAGCCAACGCCTG TTGGCGTATT
(((((((((( (( (((((((((((((((((((( ((((((((((((((((((((((((((((((((((((((((((((((((((((((((((((((((((((((((((((((((((((((((((((((((((((((((((((((((((((((((((((((((((((((((((((((((...........((((...))))........(((((.......))))))))))))))))))))))))))))))))))))))))))))))))))))))))))))))))))))))))))))))))))))))))))))))))))))))))))))))))))))))))))))))))))))))))))))))))))))) )) )))))))))))))))))))) ))))))))))	-355.50


>D18-gDNA-s105334:313-362 +	off:2|0	ATAAGAGAGCTCGGATAGCAATAC 24bp 15rds	ATTCGATCCGAGCTCTCTTGGAAT 24bp 53rds
GAGCAATTCA ATAAGAGAGCTCGGATAGCAAT AC CG ATTCGATCCGAGCTCTCTTGGA AT AAGTTCGGCA
((((.((((. .(((((((((((((((.(.((( .. .. )))).))))))))))))))))) )) ..))))....	-29.70


>D18-gDNA-s105528:1375-1737 +	off:1|1	AAGTATCGAGTCTGTATAAGTAGA 24bp 17rds	ATTTATACAGACTCGAGACTTACC 24bp 106rds
CATTATTCTT AAGTATCGAGTCTGTATAAGTA GA GCTTATGTTCAATAAATAAAAGTAGAGTTTTTAGATGTGAAAACCTTGAGTATAACTCTCAAAGTCTCTCTCTGTTGAATTTAATTCTGAAGAGCAGAGTTTTTGCATACAAATATAAACACAAACACAAGACACGGTCAGGAAGCTAAAGCATCATACTCAAGAAAGCACCTGACCTTGTCTTGTGTTTGTGTTTATATTTGTATGCAAAAACTCTGCTATTCAGAATTAAATTTAACAGAGAGAGACTTTGAGAGTTGTACTCAAGGTTTTCACATCTAAAAACTCTGCTTTTATTTATTGAATATCAGCTCT ATTTATACAGACTCGAGACTTA CC AATAATGGAG
(((((((..( ((((.((((((((((((((((( (( (((.(((((((((((((((((((((((((((((((((((((((((((((((((((((((((((((((((((((((((((((((((((((((.((((((((((((((((((((((((((((((((((((((((((.(((((((..(((...................))).))))))).)))))))))))))))))))))))))))))))))))))))))).))))))))))))))))))))))))))))))))))))))))))))))))))))))))))))))))))))))))))))))))))))))).)))))) )))))))))))))))).))))) .. )))))))...	-269.30


>D18-gDNA-s106156:8378-8629 +	off:1|0	TGAGTTTGAACTACTTGATGCACT 24bp 27rds	CCCGTCGATTGGTTAAATTTGC 22bp 22rds
GTACAGGTTG TGAGTTTGAACTACTTGATGCA CT TCCATTTGCCATTGAATCGTGAGAGAGAATATTTAGGTCGAACAGATCGAGAGGTGACAATGGGAGGATCGTCCGATGTTTTAGACGTTGTCAAACCCTAATTTGCCCTATGTATTGCCTCCTACAACCATGTAGGATCAGTTTTGTCTTCTAGCTCACATTTTTTTCCATGTCAGCATACAAGAACCCAATTTACCTGATGGGAA CCCGTCGATTGGTTAAATTT GC AAAAAATTGA
.......((( (((((((((.(((.((((((.. .( ((((((....((((..((......)).(((((.((((.....(((((..((.((((((((((((((.(((....))).))))...)))))))..))))).))))).)))).)))))...(((((((....))))))).........((((.(((((.((((........)))).))).)).))))...))))......))))))). ..)))))).))))))))))) )) ))........	-61.20


>D18-gDNA-s107284:10153-10207 +	off:1|0	GATGATGTCGATCGGCTTGGC 21bp 120rds	TAGCGGGATCACATCATTGGT 21bp 12rds
GATTGTTCTC GATGATGTCGATCGGCTTG GC CAACTTAAAGCGT TAGCGGGATCACATCATTG GT TTGGTGAAGG
........(( ((((((((.((((.(((.( (( (........).)) ))))..))))))))))))) ). ..........	-19.80


>D18-gDNA-s107836:2114-2295 -	off:1|0	GAGATGATACGTTCATCAACTG 22bp 54rds	TCGGTAGTTGACGATTATCATTT 23bp 4138rds
GCTCATAGTG GA GATGATACGTTCATCAACTG AGGTGTCTTATGAACCATTACATAAAGTTCACGTAATAATCTAACTCTTAAAATAGTATATATATATATATATATATATATATATNNNNNNNNNNTATTGCCCTTATTCGTACCAACACATATGTAGCCAAAACTCA TC GGTAGTTGACGATTATCATTT TACAAGTATG
...((((.(( (( (((((((...((.((((((( .((((..((.((.....(((((((..(((.(((.(((((.(..............(((((((((((((....)))))))))))))..............)...))))))))...)))...))))))).)).))..)) )) ..))))))).)).)))))))) ).))..))))	-34.00


>D18-gDNA-s109083:515-681 -	off:2|2	AGTCATTGTCCGACGTGGCTAATT 24bp 113rds	AGCTCATTAGCCACGTCAGACAAT 24bp 70rds
CGTGGCTTCA AG TCATTGTCCGACGTGGCTAATT AGTTATTAAATAGTCGATATGAGCCCCAAATAGTCTCACATCTGTCGAGCTTGAAGACGTCATTTAGATTTGTCAATTTAGGTAAGAGACTATTTAGGACTCCTTTTTGACTATTTAAT AG CTCATTAGCCACGTCAGACAAT GACTTGAAGC
....(((((( (( ((((((((.((((((((((((. (((((((((((((((((...(((.((.((((((((((..(((((......((((....(((.....)))...))))..)))))..)))))))))).)).)))....))))))))))))) )) )).)))))))))))).)))))) ))))))))))	-92.60


>D18-gDNA-s110231:1568-1976 +	off:1|3	ATTCACATGTGAATGATAGTCATA 24bp 32rds	ATGGATCTGATTCACATGTGAATA 24bp 20rds
CATGTTCATC ATTCACATGTGAATGATAGTCA TA GAAACTTAAAAATTGATAAACTTTATATAAATTTTGTATAAAATGATTATTTCCACAGAATATTGATCATAAAAATTCATATATTAGAGTGTAGTTTGTAAATAAACAACAATTCTTAAAAAAACATGTCCACAAACAATTCTCATATGAATTTGAATCAATTTTGATATGATTCCCGGATCTGATTCACATGTGAATCTGAGCTGAAATTTTGATATATTCATGGATCATATTCACATTTGAATATTTAATTCAAATAAAAAATGCATTTTTGATATATTCACCGATGAATACTCATTTTATTCACTACTGAATAAAATATGATTCATGGATCTGATTCACATGTGAATACGAATTATTC ATGGATCTGATTCACATGTGAA TA CGAATTAAAC
...((((... ((((((((((((((...((((( (( ........(((((((((....(((((((((...)))))))))(((((((.(((....)))...)))))))..((((((((((....(((.((.((((((..(((......................)))..)))))).)).)))))))))))))..)))))))))..)))))))..(((((((((((((((((((((((.((.................(((((((((((((((...((((((((.....))))))))..............(((..((((((....)))))).)))..(((((((....)))))))))))))))))))))))).)))))))))))))))........... .))))))))))))))))))))) ). .)))).....	-103.20


>D18-gDNA-s111214:2263-2339 +	off:2|1	GGAGATGTTCTAGGACATGACA 22bp 15rds	ATGTGGCACTGGGATACTCTTTTA 24bp 82rds
AAAATAAAAT GGAGATGTTCTAGGACATGA CA CTTGGCTTAATTGTTAAGAAAAAAATGTGAC ATGTGGCACTGGGATACTCTTT TA TTAGAGTAGA
..((((((.. ((((.((((((((((((((. (( (((..(((((...)))))..))....))).) ))))..).)))))))))))))) )) ))........	-20.80


>D18-gDNA-s112833:739-908 -	off:1|2	GTCTTTCCTTTTCAACTTTGACCT 24bp 22rds	AGGTCAAAGTTGGAAAGGAAAGA 23bp 23rds
GACTTTTGAA GT CTTTCCTTTTCAACTTTGACCT TAAATAACTTTGTTTGTGTTATATAATACTCGGTATAAAATATATGAATGGATTGTATTTTGAATATATTTTCATTTGATATACTTTTCATCAAGTATTATATAACACAAACAAAATCATTTA AG GTCAAAGTTGGAAAGGAAAGA CTCCAAAAGT
.(((((((.( (( (((((((((((((((((((((( (((((...((((((((((((((((((((((.(((..(((.((((((((((((.((((((...))))))..))))))).))))).)))..))).))))))))))))))))))))))...))))) )) ))))))))))))))))))))) )).)))))))	-91.50


>D18-gDNA-s112870:1436-1524 -	off:2|2	ATCCCAAAAGTTGGTTGTCCTATT 24bp 11rds	AAGAGGACAACCAACTTTTGGGAT 24bp 40rds
ATCTTAATAC AT CCCAAAAGTTGGTTGTCCTATT GCAAATAGAGTAAAAACATTTACATTAATTACGCTACTTGC AA GAGGACAACCAACTTTTGGGAT GTATTACGAT
(((.(((((( (( (((((((((((((((((((.(( ((((.(((.((((...............)))).))).)))) )) .))))))))))))))))))))) )))))).)))	-58.30


>D18-gDNA-s113285:5099-5247 +	off:0|0	TATGAGGTCGAAGGTGATAAGAAC 24bp 12rds	AACTTGCTCTTTCGGTCTCGGGAC 24bp 21rds
GCCTAGCGGT TATGAGGTCGAAGGTGATAAGA AC TCCAAAAATCTTTTGCTCCGCAATGCTCAATGCCCTTGAAACTTCAAATACTCCTCTCTTTTGCTCCAAATAAGCTTCCACTTTATGCCCCATTAATCTTT AACTTGCTCTTTCGGTCTCGGG AC CCTTCGCGCG
((..((.((( (.((((((((((((.(.((((. .. ............((((...)))).((.....))..((((....))))...............(((.......))).......................... ..))))).)))))))))))).) )) )))..))...	-28.90


>D18-gDNA-s113294:5069-5223 -	off:1|1	GGACGTTGTCTATGCCATAAG 21bp 229rds	TGGCTTACGACATAGACGACG 21bp 9571rds
AACTCGTCAA GG ACGTTGTCTATGCCATAAG CCAGATGGTGGAGACCATACAGCCATACTTTAACAGCTTCATCAGTCATTTCTTCTGAGAAGGAATTATTCAGTAGATCAAAGCTTTGATATGGATTGATAACCTCTTCAATT TG GCTTACGACATAGACGACG TCCTTGACGC
....(((((( (( ((((((((((((.(.(((( ((((((..((((((...((((((((((..((((.(((((.((((((.((((((((...)))))))).))).....)))..)))))))))))))).))).))...))))))))) )) ))))).).))))))))))) ))))))))).	-69.70


>D18-gDNA-s113922:2685-3042 -	off:1|0	TTCGTGAGAACCCGAGAACCAATT 24bp 159rds	GCAATTGGTTCTCAGGTTCTCAC 23bp 210rds
AACCCTTTTT TT CGTGAGAACCCGAGAACCAATT GCACGATACATAGATGCACATGTATATGTGTGTTTTTTTCAAAAAAAAATTTACGAAACTCCTAGATGAACTAAATCAATGAGAGGCATTGAAATTTTTTTCACAAAAAACATGCATACATGAAAGGTGCATATATGCACCTTTTGCCAAGAACACAAAAAACGTGCATATATGCACGATATGCACCTTTCATATATGCACCTGTATATGTGAATTTTTTTCAGTGAGTCTTTATATTTTTGAACGTTTTAGAGTTTCATGAAAAAAAATTTGAAAAAAAACACACATATACAGGTGCATCTATGCATCGT GC AATTGGTTCTCAGGTTCTCAC GAAAAAAGCA
.....((((( (( ((((((((((.((((((((((( (((((((.(((((((((((.(((((((((((((((((((((((......((((.(((((((..(((((....(((.....((((..((((((((.....((((((....(((((((((.(((((((((((((((..(((.....)))...............((((((....))))))))))))))))))))).))))))..)))...))))))....))))))))..)))).....)))....)))))..))))))).))))......)))).))))))))))))))))))).))))))))))).))))) )) ))))))))))).))))))))) ))))))))..	-173.30


>D18-gDNA-s114246:988-1114 +	off:2|2	AGGGGAGGTTGAGATGTAGACACC 24bp 14rds	AGGATCGAACTCTTGACCTCTCCT 24bp 92rds
CACAGTGTAT AGGGGAGGTTGAGATGTAGACA CC CATAGCCCTATCTATGGTAGAGATGGATGCTTCCGGTTCTACTAAATGTAGAAAGGACCTCCGGTCTTTGCAAGGAATG AGGATCGAACTCTTGACCTCTC CT AGAGATCGCC
....(((..( ((((((((((((((.((.((.. .( (.((..(((.((((((((((((.((((....)))).)))))))....)))))(((((((...)))))))...)))..)) .)).))..)))))))))))))) )) ).....))).	-50.50


>D18-gDNA-s114674:2283-2579 -	off:2|2	AAGGGAAAACTGCTGAAAAGTCCT 24bp 77rds	AGGACTTTTCAGCAGTTTTCCCTT 24bp 21rds
TGTTTTAGTT AA GGGAAAACTGCTGAAAAGTCCT TACATTTTGGTCTCATATTCAATTAAGTCCTAATATTTTTTTTTTTTACTCGATTAAGTCTCATATACTGAACGTAGTATAAAATATTAGGACTTAATTAAATATAAATTACAAACCTTTTGGACTTTTTTGAATAAAAAATAGAAAAAAATAGAAAAAAGTACTTAATTGAATATAATTACAGTATTTAGGACTTAATCGAGTAAAAAAAATATATTAGGACTTAATTGAATATGATACCAAAATGTA AG GACTTTTCAGCAGTTTTCCCTT TAGTTAATCC
.......... (( (((((((((((((((((((((( (((((((((((.((((((((((((((((((((((((...((((((((((((((((((((((...((((((..(.((((((...)))))).)..((((((((..............((....))((((((((.......................))))))))..)))))))).........))))))...)))))))))))))))))))))).)))))))))))))))))))))))).))))))))))) )) )))))))))))))))))))))) ..........	-135.60


>D18-gDNA-s114707:6844-7014 -	off:0|0	AGTCTTTCCTTTCCAACTTTGACA 24bp 37rds	AATGTCAAAGTTGGAAAGAAAAGA 24bp 59rds
TGACTTTTGA AG TCTTTCCTTTCCAACTTTGACA TTAAATAACTTGGTTTGTGTTGTATAATACTCGGTATAAAATATATGAATGGATTGTATTTTGAATATATTTTCATTTGATATACTTTTCATCAAGTATTATATAATACAAATAAAGTTATTT AA TGTCAAAGTTGGAAAGAAAAGA CTTCAAAAGT
..(((((((( (( (((((.(((((((((((((((( (((((((((((.(((((((((((((((((((.(((..(((.((((((((((((.((((((...))))))..))))))).))))).)))..))).))))))))))))))))))).))))))))) )) )))))))))))))))).))))) ))))))))))	-92.10


>D18-gDNA-s114841:546-870 -	off:1|1	AAGGTCTCAGACGCTTTGGTCAAG 24bp 151rds	CCTTGGCTAAAGCTCCTGAAACCT 24bp 71rds
AGTAAAATGT AA GGTCTCAGACGCTTTGGTCAAG GTCTCAGAAAACGCTAATTCCTGAGACCTTGCATGGCTATTTTAACAAACCATCAAAAACATGGCTATATGGTACAAGTAATTAGGAAAATTGGCTATATTTACCAATTTCTCTTTTTTTTTCTAGCATCTTTTATTCTTCATTTAACTACGGTCTACTTTTTAAGAGAAATTGGTTAATATAGCCATAATTCTTAATGACTTGTGCCAAATAGCCATGTTTTAGAGGGTTTGATAAAATAGCCATGTAAAGTCTCAGGAATTAGCGTTTTTCGAGA CC TTGGCTAAAGCTCCTGAAACCT TAGATTTGCT
((((((.(.( (( (((.((((..(((((((((((( (((((.(((((((((((((((((((((.((((((((((((((((.((((((.((.(((((((((((((.((((((((((.((((((((...((((((((((.(((((((((((((........(((.(((.....................))))))......))))))))))))).))))))))))...)))))))).)))))))))).))))))))))))).)).)))))).)))))))))))))))).))))))))))))))))))))).)))) )) )))))))))))..)))).)))) )).)))))))	-190.90


>D18-gDNA-s114943:2220-2586 +	off:1|1	ATTCACATGTGAATGATAGTCATG 24bp 11rds	ATGGATCTGATTCACATGTGAATA 24bp 27rds
CATGTTCATC ATTCACATGTGAATGATAGTCA TG ATTATTCACACAGAATATTTATCATAAAAATTGATATGTTAGAGTGTAGTTTGTAAATAAACAACAATTGTTGAAAAAAAAACATATCCACAAATAATTCTCATATGAATTTGAATCAATTTTGATATAATTCCTGGATCAGATTCATATGTGAATCTGAGCTATAATTTTGATATATTTTTGGATCAGATTCACATGTGAATATTTAATTCAAATGAAAAATGCATTTTTGATATATTCACCGATGAATACTCATTTTATTCACTACTGAATATAATATGATTCATGGATCTGATTCACATGTGAATACAAATTATTC ATGGATCTGATTCACATGTGAA TA CGAATAAAAC
..(((((... ((((((((((((((.(...((( (( (.((((((((......................((((((((((((((((((((.........((((....)))).......................((((.(((((((((((((.(((................))).))))))))))))).))))..))))))).)))))))))))))..((((((((((((....((((((((((((...(((((.......))))))))).))))))))..((((((.(..(((.((((((....)))))).)))..)))))))))))))))))))..))))))))........)) ))))...).))))))))))))) ). .)))))....	-96.50


>D18-gDNA-s117263:1657-2034 +	off:0|1	AGAGATGAAATTGTCGAACAGCTA 24bp 47rds	AGCATGCAGACGTTTTACCTCTGA 24bp 21rds
GACTCATTTA AGAGATGAAATTGTCGAACAGC TA ATGCAAAATAGGGATTAAATGCCTTAAAATAAAATTTGTTAAGATTGTTGTATGGGTTATTTGAATTGTTTGTGTCGTTGTATGGATTTATTTATCAAGTTTGTGGAACCTAATTATTTGAAAGTGTGTCTTTAAATTAAAGTTTAGTTGAATTTCAGTTATGTAAAACTAGAATTATTGAAAATGTTTTATGCTTAAAAAATCCATTTTATTTAAATTTCAGTTTATTAGTAGCATGCAGATGTAAAAAAAACAAACACTCTTCTTTCTGCAGCATGCAAACATTTGTTCCACATCTTCTTCTGCATATGTGGTGCAGATGTGGTCCGC AGCATGCAGACGTTTTACCTCT GA AAAAACAAAC
.......... ((((.((((((..(((((.((( (. ((((((..(((((........)))))......(((((....))))).)))))).)))).)))))..(((((((...(((.(((((((((.......))))))))).))).....((((((...((((..((.((((((.((((((((.(((((((.(((...(((((((................)))))))))).)))........)))).)))))))).))))))..))..)))).))))))........)))))))........((((((((.(((..((((((((.((((((...(....)...)))))).)))))))).....)) ))).)))))).)))))).)))) .. ..........	-76.90


>D18-gDNA-s120336:17391-17615 -	off:0|0	GGCGTCCAGCTGGAATCCTGAC 22bp 5071rds	AGGTCAGGATTCCAGCTGAAACG 23bp 723rds
TTGCTACTGT GG CGTCCAGCTGGAATCCTGAC CTCAAGGACAGAAAAACTCCCAGGAAGAAGGTTCATTGTGTGCCGTAATTCGATGGTAGGTTGTAATTTCGATTCTCAGTTTAACTTTTGCAAAAAGTTATAGTGAAAATCGAAAATACCACCAACCATCGAATTAGGGCCCACAATGAACCTTCTTCATGGGAGTTTTTCTAGTCCTTG AG GTCAGGATTCCAGCTGAAACG CCACAGTAGC
..(((((((( (( (((.(((((((((((((((( ((((((((((((((((((((((.(((((((((((((((((.(((.((((((((((((.(((.(((.((((((((.(((.(.((((((((...)))))))).).))).)))))))).))).))).)))))))))))).))).))))))))))))))))).))))))))))))).))))))) )) ))))))))))))))))..))) ))))))))))	-179.70


>D18-gDNA-s120482:124-160 +	off:2|0	AGCATTGCGATGGTCCCTG 19bp 91rds	CGGATGCTAACGCAATGT 18bp 53rds
ATTAAAACAA AGCATTGCGATGGTCCC TG  CGGATGCTAACGCAAT GT GATTTCTGCC
.......... .((((((((.((((((. ..  .))..)))).)))))) )) ..........	-14.40


>D18-gDNA-s121198:364-416 +	off:1|0	ATTGCTTTCTTGAAATTTTCGGAT 24bp 13rds	CCGGACATTTTGACGCGAAGTGAC 24bp 28rds
CTTCGACAAA ATTGCTTTCTTGAAATTTTCGG AT TCGGT CCGGACATTTTGACGCGAAGTG AC CTTTTTTATC
.......... .(((((((.(((((((.((((( (( ...)) ))))).)))))))...)))))) ). ..........	-13.90


>D18-gDNA-s121585:6897-7068 +	off:2|1	CAATCTTGTACAACTTTGACCT 22bp 40rds	TCAAAGTTGTACAGGATTGACTT 23bp 15rds
CTTTTCAAGT CAATCTTGTACAACTTTGAC CT TAAATATTGTTTTTTGTGTTATATAACTTTTGGTGAAAATTATACCAATGAAAAATACATTTAAAACGCAATTCATTCATATATTTTGCATCAAATATTATATAACACAAACAAAAAATATTTAAGG TCAAAGTTGTACAGGATTGAC TT GAAAAGTCAA
(((((((((( (((((((((((((((((((( (( ((((((((.(((((((((((((((((..(((((((.(((.((((..((((((...................))))))..)))).))).)))))))..)))))))))))))).))).))))))))))) ))))))))))))))))))))) )) ))))))....	-88.00


>D18-gDNA-s121789:4909-5123 -	off:0|1	CGAGACCGGTGACATCTGATTCG 23bp 83rds	AGACGAATCAGATGCCACCGGTCT 24bp 10rds
CCTCCGACCA CG AGACCGGTGACATCTGATTCG TCTCGTCAATGGGAGCAAAAGTCCTCTGGTCTCGCCCTCTAATTCCGCCGGAATCGTCGTAGATCTAAGGTCAAAGCTTCATGACGATGGTTTAAGTTTTTCCGGTGACGTTTCTCGTTTCCGACGGAATTAGATGGCGAGACCAGAGGGCTTTTGCTCCCCTTGACG AG ACGAATCAGATGCCACCGGTCT CGTGGTCAGA
.....((((( (( (((((((((.((((((((((( (((((((((.((((((((((((((((((((((((((.((((((((((.(((((.((....(..((...((..(((((((...(((....))).))))))).))...))..)....)).))))).)))))))))).)))))))))))))))))))))))))).)))))) )) )))))))))))).))))))))) )))))))...	-164.50


>D18-gDNA-s121885:4366-4547 +	off:0|3	TTAGTGGACTACCGAGCAAGCATT 24bp 39rds	TTGCTCGTTAGTCTGCTAATA 21bp 15rds
CTTTTTATTA TTAGTGGACTACCGAGCAAGCA TT ACCCGGTCATTTAATAGTTTAGATTTGGTAAGAAAGAGTATCATTTTCCATAGAGAGTTTGTTAATCATTTCATTATTTCTGTGGAAAATGATACTCTTTCTTACCAAATCTAAACTATTAAATGACCGGGTAATGC TTGCTCGTTAGTCTGCTAA TA ATAAAAAGGG
(((((((((( (((((((((((.(((((((((( (( ((((((((((((((((((((((((((((((((((((((((((((((((((((((((...((..........))...))))))))))))))))))))))))))))))))))))))))))))))))))))))))))))) ))))))).))))))))))) )) ))))))))..	-143.40


>D18-gDNA-s122799:7831-8086 -	off:2|0	CTCCTTCGATGAAGTTGTACAG 22bp 21rds	TGCTAGTACCTTCATTGGAATA 22bp 14rds
TATGGATCTG CT CCTTCGATGAAGTTGTACAG ACTCTTGGTTTTCTTATCCGTGGTGTAAAACCTTTCGGATATGAAGTCTTCGGAACATGCCGCTCTTGCCTTTCTCCAGATTTCTCTGAATTCTTCAAGAGTGATAGGAACTTCTACTATTTCTTCTTGAATTTGTCTGGGAGCAACGAATCGTTGATCTTTGTGGTCTTCCTTCATTGTCTGAATCTTTGGACGGAGGAAAGCCTTGTGGT TG CTAGTACCTTCATTGGAATA GGTGGCTAGG
.......((( (( ((((((((((((..(((((( ((((..((((((((..((((((((.....))).(((((((((((((....(((......))).((((((...((.((((((............((((((((.(((((.........)))))..))))))))...)))))))))))).))...(..((((.....))))..)))))).)))))))).......)))))))))))))..).))) .. )).)))))))))))))...) )).))).)).	-75.50


>D18-gDNA-s124745:1046-1329 -	off:0|1	CTTCAAAGTAACAGCGCCGG 20bp 796rds	GAGCCCGGTATTGTTATTTA 20bp 78rds
ACTCTAATTT CT TCAAAGTAACAGCGCCGG AGGCACGACCCGGCCAATTAAGGCCAGGAGCGCGTCGCCGACAGAAGGGACGAGTAAACCGGTGCACACCTAGGGCGGACCGGCCGACCCAACCCAAAGTCCAACTACGAGCTTTTTAACTGCAACAACTTAAATATACGCTATTGGAGCTGGAATTACCGCGGCTGCTGGCACCAGACTTGCCCTCCAATGGATCCTCGTTAAGGGATTTAGATTGTACTCATTCCAATTACCAGACTCGAAA GA GCCCGGTATTGTTATTTA TTGTCACTAC
.......... .. ...(((((((((.((((( .((((((..((((((......)))).))....))).)))....(.((((.(((((.....(((((.((....((((((.....))).))).....(((((.(......).)))))..............................(.(((((.........))))).))))))))..))))))))).)..((((((((......))))))))(((((.........)))))......(((.... )) ).))))).))))))))). ..........	-80.60


>D18-gDNA-s125412:4492-4773 -	off:1|0	TGTGATGTGTGAACGAGTTTGATT 24bp 34rds	CAAATCTAGTTCGTTTTGCATTAT 24bp 39rds
TTTACTTTTG TG TGATGTGTGAACGAGTTTGATT TTAATTTCGTTTAATAACCGGTTTAGACGATTTTTCTTGCTTTATTTTGATTTAGTTGTGCAGAGAATTTGGCAACAAGATAAGCTGTGAGTGGTGATTCATTTTAAGAGTTTAAGTGCAATACCGAAAATCCACACCCAAGGGGAGTTTTTATTCTCTCTTTTGATCTATAATTGTATAAATAGTACAACGAGGACGTTGTAACAATAAAGCTTGTGATTATTTTTGGGGTAA CA AATCTAGTTCGTTTTGCATTAT AAAATTTTTT
.......... (( ((((((..(((((((((.(((( (.....((((((((........)))))))).((((.(((((..(((((...............)))))..))))).))))((((((..((((((....))))))....)))))).........((((((((.((((.(.((((((((........)))))))).).......(((((........(((((((....))))))))))))......))))...))))))))..... .) )))).))))))))).))))))) ).........	-60.80


>D18-gDNA-s125508:60-415 +	off:1|1	GTGAGAACCCGAGAACCAATTGC 23bp 156rds	CAATTGGTTCTCGGGTTCTCACG 23bp 278rds
CCTTTTTTTC GTGAGAACCCGAGAACCAATT GC ACGATGCATAGATGCACGTGTATATGTGTGTTTTTTTCAAAAAAAAAATTCACGAAACTCCTAGACGAACTAAATCAATGAGAGGAATTGAAATTTTTTTCACAAAAAACGTGCATACATGAAAGGTGCATATATGCACCTTTTGCTAAGAACACAAAAAACTTGCATATATGCACGATATGCACATTTCATATATGCACCTGTATATATGAATTTTTTTCAGCGAATCTCTATGTTTTTGAACGTTTTAGAGTTTCGTGAAAAAAAATTTGAAAAAAACACATATATACAGGTGCATCTATGCATCGTG CAATTGGTTCTCGGGTTCTCA CG AAAAAAAGGG
(((((((((( ((((((((((((((((((((( (( (((((((((((((((((.(((((((((((((((((((((((.......((((((((((((..(((((....(((.((..((((....((((((((((((....)))))).(((((((........(((((((((((((..((((.............))))..)))))))))))))..)))))))..(((((((((((....)))))))))))....))))))....))))..)).)))....)))))..))))))))))))......))))))))))))))))))))))).)))))))))))))))))) ))))))))))))))))))))) )) ))))))))).	-195.80


>D18-gDNA-s126692:1823-1986 +	off:1|0	TCTTTCCTGTCCAACTTTGACCT 23bp 23rds	ATCAAAGTTGGAAATGAAAGACTT 24bp 50rds
ACTTTTGAAG TCTTTCCTGTCCAACTTTGAC CT TAAATAACTTTGTTTGTGTTATATAATACTCGGTATAAAATATATGAATGGATTGTATTTTGAATATATTTTCATTTGATATACAAGTATTATATAACACAAACAAAGTCATTTAAG ATCAAAGTTGGAAATGAAAGAC TT CAAAAGTCAA
(((((((((( ((((((...(((((((((((. (( (((((.((((((((((((((((((((((((..(((((........(((((((.((((((...))))))..)))))))..))))).)))))))))))))))))))))))).))))))) .)))))))))))...))))))) )) )))))))...	-84.00


>D18-gDNA-s127528:13-96 -	off:2|2	AGTCTTCTTTCGTTTCTCGACAGT 24bp 45rds	ACTGTCGAGAAACGAAAGAAGACT 24bp 49rds
TGGAGATGGA AG TCTTCTTTCGTTTCTCGACAGT GAAGTAAGACCAAGCTCATGAGCTTGGTCTTACTTC AC TGTCGAGAAACGAAAGAAGACT TCCATCTCCA
(((((((((( (( (((((((((((((((((((((( ((((((((((((((((....)))))))))))))))) )) )))))))))))))))))))))) ))))))))))	-93.80


>D18-gDNA-s127653:9372-9565 +	off:0|1	CGGGTTTGGGTAAGAGATTTCAAC 24bp 10rds	AAGGTCTGAACCTCAAACCCGAAA 24bp 112rds
ATGATATAAA CGGGTTTGGGTAAGAGATTTCA AC CTGTTTAATTAAACGGGTTGACACGACACGACACGATTATTAAACAGTTAAGGTTAGGGTTGAGAGTTTCAACTCGAAAATGACCTGTTTATGTATATGCAAGTTTTTTTCTAGTCTTTATATGAATTTGACACGACAAAATGTAC AAGGTCTGAACCTCAAACCCGA AA CCAACACGAA
.......... (((((((((((...(((((((( (( ((((((....))))))))))).............................(((((((((((((.....))))))).....))))))(((((((((...((.((.......)).))...)))))))))((((((........))).) )))))))..))).)))))))). .. ..........	-51.60


>D18-gDNA-s128382:10465-10735 -	off:2|0	AGCAGCACACGATCGATCGACA 22bp 24rds	ATCGTCGATCGATCGTGTGCTGCT 24bp 103rds
AGAGGGGAGC AG CAGCACACGATCGATCGACA ATCATGGAGTCGTCCTCGGTCCTCGTCGACGACACAGACACCGCCTCTTCGACTCTTCGTACTTCTATTTTCTTTCTTTTTCCTTTTTTCTTTTAATTTCAAACTTGGGCTACTGGTAATGGACTAATGTCTAATGGGTCATCTACAAGATTATAAGGACCGAGGAGACGACACAGACACCGCCTCTTCGACTCTTCGTACTTCTATTTTCTTTCTTTTTCCATG AT CGTCGATCGATCGTGTGCTGCT GCTCCCCTCT
(((((((((( (( (((((((((((((((((((. (((((((((((((((((((((((.(((((.((..(.......)..)).)))))..................................................((((....(((.((..(((((....))))))).)))......))))......)))))))))))..))))..(((...........(((....)))...........))).......)))))) )) .))))))))))))))))))))) ))))))))))	-119.10


>D18-gDNA-s128497:14699-14898 -	off:2|2	TCCGATTCGTCTCGTCAAGGG 21bp 47rds	CCCTTGACGAGACGAATCGGA 21bp 31rds
ACCGGTGGCA TC CGATTCGTCTCGTCAAGGG GAGCAAAAGCCCTCTGGTCTCGCCCTCTAATTTCGTCGAAAACGCCATCGGCAACGAAAAACGTCGCCGGAAAACCCTAAACCGCCGCCGTGAAGCTTTACCTTAGATCTACGACGATTCCGACGGAATTAGAGGGTGAGACCAGAGGGCTTTTGCTC CC CTTGACGAGACGAATCGGA TGCCACCGGT
(((((((((( (( ((((((((((((((((((( ((((((((((((((((((((((((((((((((((((((..........((((.(((.....))).))))................((.((((...((.......))...)))).))....)))))))))))))))))))))))))))))))))))))) )) ))))))))))))))))))) ))))))))))	-161.10


>D18-gDNA-s128752:265-447 -	off:0|0	TCTTCCTGAGTTTCTCACCAA 21bp 11rds	CAGTGAGAAATTGTGGGAACT 21bp 201rds
TTGTTGTCAA TC TTCCTGAGTTTCTCACCAA CCTGTCTGGATGCACATCCCTTGCATTAAATTACTTGGATGTTTCTTATAGCCAATTTACCGGCCCATTGTCCAATGAGATCCAAAAGTTTTCATCCCTAACACTTTTGTACCTATATCAGAATCACTTACATGGAAGTAT CA GTGAGAAATTGTGGGAACT ACCCAACCTT
..((((.... .. (((((.((((((((((... ....((((((((((.......)))))).......(((((((.........(((........)))....))))))).......(((((((((........)).))))))).........))))...((((......)))).. .. ))))))))))..))))).. ...))))...	-36.10


>D18-gDNA-s130644:3010-3323 -	off:3|0	CAATCTGTTTGTCGATAGTGG 21bp 974rds	AACCGCCATCGACAAACAGATTGT 24bp 90rds
TAAGTGGGGA CA ATCTGTTTGTCGATAGTGG CTTTACGTGTACAAATCACTCGCTTCGTCTGTTCTAGTGATCGATCTGTTTATTTGTAACATTTTATTACTAGTTGGATTTGTGTGCATTGAATAAAAGTTAAACTTCTTAACCTGGAACAGATTTGAAGTCTATCGTTTAAGTTTTAGTTTCTAAACATCAAAAGTTTAACTTTTATTCCATGCACACAAATCCAACTAGTAAAAAACAAGTTACAAACAAGCCGATCGATCACCGGAACACACGAAGCGAGTGGTTTGTACACGTAA AA CCGCCATCGACAAACAGATTGT CCCCACTTAT
(((((((((( (( ((((((((((((((.(((( .(((((((((((((((((((((((((((.((((((.((((((((((.((((.((((((((.((((.(((((((((((((((((((((((.(((((((((((((((((........((((((((((((((........)))))))))..)))))..........))))))))))))))))).)))))))))))))))))))))))))))...)))))))).)))).)))))))))).)))))).)))))))))))))))))))))))))) ). )))).))))))))))))))))) ))))))))).	-201.90


>D18-gDNA-s132293:2752-3050 -	off:2|1	AAAGGGAAAACTGCTGAAAAGTCC 24bp 158rds	AGGATTTTTCAGCAGTTTTCCCCTT 25bp 22rds
CTAATATAAT AA AGGGAAAACTGCTGAAAAGTCC TTACATTTTGGTCTCATATTCAATTAAGTCCTAATATATTTTTTTTACTCGATTAAGTCTCATATACTGAACGTAGTATAAAATATTAGGACTTAATTAAATATAAATTACAAACCTTTTGGACTTTTTTGAATAAAAAATAGAAAAAAATAGAAAAAAAGTACTTAATTGAATATAATTACAGTATTTGGGACTTAATAGAGTAAAAAAAAATATATTAGGACTTAATTGAATATGAGACCAAAATGTA AG GATTTTTCAGCAGTTTTCCCCTT ATAATAAAAA
....(((.(( (( .((((((((((((((((((((( ((((((((((((((((((((((((((((((((((((((((((((((((((.(((((((((((.((((((..(.((((((...)))))).)..((((((((..............((....))((((((((........................))))))))..)))))))).........)))))).))))))))))).)))).))))))))))))))))))))))))))))))))))))))))))))) )) )))))))))))))))))))).)) )).)))....	-140.80


>D18-gDNA-s133202:4113-4239 +	off:1|0	CCCGGAACCGGAACCGAAACCAGC 24bp 60rds	TGGATTCGGTTCCGGTTCCGGGTAC 25bp 20rds
TTTCAAGGTA CCCGGAACCGGAACCGAAACCA GC GGTTCTTCGAAAGATGGAACCGGAACCGGAACCGCCTTCATCGGTTCCTTAGATTTTGGAACCAGTCCCGGAACCGCT TGGATTCGGTTCCGGTTCCGGGT AC CCACCTCTCT
......(((( ((((((((((((((((((.((( (( ((((((..((..((((((..(((........)))..))))))((((((.........))))))..))..)))))))). ))).))))))))))))))))))) )) ).........	-83.10


>D18-gDNA-s133337:1218-1388 +	off:1|1	TCAATCTTGTACAACTTTGACCT 23bp 29rds	TCAATCTTGTACAACTTTGACCT 23bp 29rds
CTTTTCAAAG TCAATCTTGTACAACTTTGAC CT TAAATATTTATGTTTGTGTTATATAACATTTGATGAAAATTATATCTATGAAAATACATTTAAAACGCAATCCATTTATATACTCCCTCCGTCCCAAAATTATTGTCCATTATTGACTTTTCAAG TCAATCTTGTACAACTTTGAC CT TAAATATTTT
.........( ((((..((((((((..((((( .. ...((((..(((.(((((((.((.....(((.((((........)).)).))).......)).)))))))..)))..)))).......................(((.......))).......) ))))..))))))))..))))) .. ..........	-27.60


>D18-gDNA-s133337:1218-1534 +	off:2|3	TCAATCTTGTACAACTTTGACCT 23bp 29rds	AAGGTCAAAGTTGTACAAGATTGA 24bp 15rds
CTTTTCAAAG TCAATCTTGTACAACTTTGAC CT TAAATATTTATGTTTGTGTTATATAACATTTGATGAAAATTATATCTATGAAAATACATTTAAAACGCAATCCATTTATATACTCCCTCCGTCCCAAAATTATTGTCCATTATTGACTTTTCAAGTCAATCTTGTACAACTTTGACCTTAAATATTTTCCTTAGTGTTATATAACTTTTAATGAAAATTATACCAATGAAAAGTACATTTAAAACGCAATTCATTCGTATATTTTGCATCAAATATTATATAACACAAACAAAAATATAT AAGGTCAAAGTTGTACAAGATT GA CTTGAAAAGT
((((((((.( ((((((((((((((((((((( (( ((.((((((.((((((((((((((((.((((((((.(((.(((((..(((((......((((((.......................................(((.((..((((((((...))))))))..)).)))(((((..........((((((.((((.(((....)))..)))).))))))...........)))))...))))))......)))))..))))).))).)))))))).)))))))))))))))).)))))).) )))))))))))))))))))))) )) ))))))))).	-107.20


>D18-gDNA-s133337:1366-1534 +	off:2|3	TCAATCTTGTACAACTTTGACCT 23bp 29rds	AAGGTCAAAGTTGTACAAGATTGA 24bp 15rds
ACTTTTCAAG TCAATCTTGTACAACTTTGAC CT TAAATATTTTCCTTAGTGTTATATAACTTTTAATGAAAATTATACCAATGAAAAGTACATTTAAAACGCAATTCATTCGTATATTTTGCATCAAATATTATATAACACAAACAAAAATATAT AAGGTCAAAGTTGTACAAGATT GA CTTGAAAAGT
(((((((((( ((((((((((((((((((((( (( ((.(((((((..((.(((((((((((..(((.(((.(((.(((((.((((((..((...........))..)))))).))))).))).))).)))..))))))))))).))..))))))).) )))))))))))))))))))))) )) ))))))))))	-83.00


>D18-gDNA-s133947:12445-12563 -	off:3|1	CCCAGTTGTCGACTGATGTGTCAT 24bp 46rds	AGCATGCCATATCAGCCGGCAA 22bp 20rds
ATTCAGGTTA CC CAGTTGTCGACTGATGTGTCAT GCTGACGTGACACTTGTTTGATGTAATATTCAGGTTACCGAGTTAGCGTCATGTCAACAAACAGTGTCACATG AG CATGCCATATCAGCCGGCAA CTGCTGAAAG
.(((((.... .. (((((((((.((((((((.((( (((.(.((((((((((((((((((...((((.(....).))))..))))))....))))...)))))))).). )) )))).)))))))).)))))) ))))))))..	-59.30


>D18-gDNA-s134051:12965-13014 -	off:0|0	AGGCAAAAGTTTCATTGAAAA 21bp 11rds	AAGTTTCGAAGGCCTCTTTGT 21bp 57rds
TTGAGTTCGA AG GCAAAAGTTTCATTGAAAA TGTTAGGG AA GTTTCGAAGGCCTCTTTGT CTGGTTTAAA
.......... (( (((((.((((..((((((. (....... .) .))))))))))...))))) ))........	-8.40


>D18-gDNA-s135293:4162-4281 -	off:0|0	TAACGACTTTGTAAGCATCAG 21bp 6418rds	AACTGATGATTACAAAGTTGT 21bp 169rds
TCCGAAAGCT TA ACGACTTTGTAAGCATCAG TTTTAGTAGCAAACTCAAACCGAAATCAGAAAAGAAAATATTTTTAATATATTTTTTCCGGTTTAAACTTGATAAGAA AA CTGATGATTACAAAGTTGT TAAGCTTACA
.....((((( (( ((((((((((((.(((((( ((((..((.(((....((((((......(((((((..(((((...))))).)))))))))))))....))).))..)) )) )))))).)))))))))))) )))))))...	-48.30


>D18-gDNA-s136819:11981-12234 +	off:2|4	AGGATTGAATAGATGTTGAATGGA 24bp 20rds	ATGTGGCAATCTATTGAACTCCATA 25bp 68rds
GTTGATGATT AGGATTGAATAGATGTTGAATG GA GTGTGGGTGATGACATGGAAGTGAGTTGAATCAATTGGTTTAATGGAGTTGAATCCCCATTCAACTCCTATTCAACTCTAATTTAATCATATATATTTAGAAATGATATAATAATATGGAAATTCATTAAACTTGGTAGAGTTCAATGGGTTGTGAATGTTAATGAGTAAAGTTGAATAAAAAGTGAATTGTTGATGGGGCAATG ATGTGGCAATCTATTGAACTCCA TA GAGTTCAATG
..(((((((( (((.((((((((..(((((((( (. ((((.(....).))))........((((((((....))))))))(((......))))))))))))..)))))))).)))))))..))))..((((((.......))))))..............((((.(((((.((.((((((((((((((((..((((((.((......(((.(((((........))))))))....)).)) )))).)))))))))))))))).) ). ))))).))))	-70.80


>D18-gDNA-s137047:4359-4738 +	off:0|0	ACAAACGAACGAACACGAACGACT 24bp 47rds	ATGTTCGTGTTCGTTCGTTTAACT 24bp 10rds
CTTTAACCGA ACAAACGAACGAACACGAACGA CT AAACGAACAAACTTCTATGTTCGTGTTCGTTTGTTAAGAATTTAATGTGTTCGTGTTCGTTTATGTTCGTTCGTTTATTTGATATTCAAACATAAATGAATAAACATTAACGAACATAAACGAACAATCTTAATGAAGTAATTAAACATAAACAAATAAACATATGTGAGATTAAACGAACACAGATAAACTTAAACGAGCAAACATACACAAACTAATTAACTTAACGAGTAATCATTTATGAAGATATGAACTTATACAAACGAACGTAAACGGGCGTTCACGAACGAACATAACCGAACGTTCACGAACGTAAATGAACAAACGAGAGC ATGTTCGTGTTCGTTCGTTTAA CT AAACGAACGA
.......... ..((((((((((((((((((.. .. ..(((((((........)))))))(((.((((((((((..((((.((((((((((((((((((((((((((.((((((((.................))))))))...))))))))))))))))).............(((((..(((((............)))))..))))).)))))))))..))))))).))))))).)))................((((...))))..(((((((((...(((......)))......((((((...(((..((((......))))....))).)))))).....)))))))))............ ..)))))))))))))))))).. .. ..........	-107.60


>D18-gDNA-s137489:4242-4375 -	off:2|3	CAATATAGAAGACTTCAACAAGA 23bp 20rds	CTTGTTGAAGTCTTCTATATTG 22bp 10rds
CCTCCTTCTT CA ATATAGAAGACTTCAACAAGA AGTCTTCCCTTTTTAAAACCATGGGGTAGCTCCTAAGGAAAGTGTTTATTCCTTAGGAGCTACCCCATGGTTTTAAAAAGGGAAGACTT CT TGTTGAAGTCTTCTATATTG AAGAAGGAGG
(((((((((( (( ((((((((((((((((((((( ((((((((((((((((((((((((((((((((((((((((........))))))))))))))))))))))))))))))))))))))))) )) )))))))))))))))))))) ))))))))))	-134.50


>D18-gDNA-s137572:413-594 +	off:1|0	TTCACAATTCAATGGCAAATG 21bp 13rds	TTTGCCATTGAATCGTGAGAGAG 23bp 23rds
GATTCAATGT TTCACAATTCAATGGCAAA TG GAAGTGCATCAAGTGGTTCATGCTCACTACCTGGAAGTGAATCAAGTGGTTCGACCTAAATATCCTCCAATTTTTTGGTAAGTATAATGTCTTTTGGTAAGTACAGGTTGTGAGTTTGAACTACTTGATGCACTTCCA TTTGCCATTGAATCGTGAGAG AG AATATTTAGG
.((((..(.( (((((.((((((((((((( (( ((((((((((((((((((((.((((((.(((((.....(((((....)))))(((....((((...((((....))))...))))...)))............))))).)))))).)))))))))))))))))))))) ))))))))))))).)))))). )) ))).......	-97.20


>D18-gDNA-s137639:4220-4321 -	off:2|0	GCGGCTGTGAGTCAGGCGACGGAT 24bp 41rds	AGGTCCGAGTCTGACGCGTCACAG 24bp 1069rds
CCGGTTTGAG GC GGCTGTGAGTCAGGCGACGGAT GTTTTTTCGAGCCGGTTTGAGGCGGCTGTGGTTGTGGCTGGTAGGAAGAGGTAT AG GTCCGAGTCTGACGCGTCACAG TCAGACCTTG
.......((( (( (((((((((((((((..((((( .(((((((..(((((((....(((((....))))))))))))..)))))).... ). ))))).)))))))...)))))) )).).)))).	-49.30


>D18-gDNA-s137929:903-993 +	off:1|2	GTATCTGAATCAGCGGCCTGG 21bp 85rds	CTTCCTCTGGTTCGGACTCGG 21bp 102rds
CTCAGGGTCG GTATCTGAATCAGCGGCCT GG TCGTCTATCGGAATAGGGACAGGGTCATCAACCGGAATAATGGCAGGGT CTTCCTCTGGTTCGGACTC GG CCTGGTCGTC
.(((((.((( (..((((((((((.((((( .( ((.(((((....)))))))).))))).....(((......)))..(((. ...))))))))))))).)) )) ))))).....	-37.00


>D18-gDNA-s138238:576-832 -	off:2|3	ACCTACAGATAACACTAGTTG 21bp 16rds	AGTGGCAACTAGTGTTATCTGT 22bp 197rds
GCCCGTCTTC AC CTACAGATAACACTAGTTG CCACTCCCGTGACAAAAGATGAATGTTGAGCATAATGGAGCTGCTCAGTGAGCATAATGGAGCCAAAACCCCATTCGCGGGAACCAAATCACATTCACTCCATGGAACACCGACGCTTTCCTTACCTGCGTGCGGTCTATCAATGGTCCCTGCAAGGAGAAACTTGGACGACTGAGCAGCTCCATTATGCTCAACATTCATCTTTTGTCACGGG AG TGGCAACTAGTGTTATCTGT AGGTGAAGAC
....(((((( (( ((((((((((((((((((( (((((((((((((((((((((((((((((((((((((((((((((((((..((..(((((.(......).))))).))((((.................((((.((..((((((((...........)))).))))...)).))))))))(.((((......)))).)..)))))))))))))))))))))))))))))))))))))))))))) )) )))))))))))))))))))) ))))))))))	-175.90


>D18-gDNA-s138238:580-832 +	off:2|2	ACAGATAACACTAGTTGCCACT 22bp 176rds	AGTGGCAACTAGTGTTATCTGT 22bp 197rds
GTCTTCACCT ACAGATAACACTAGTTGCCA CT CCCGTGACAAAAGATGAATGTTGAGCATAATGGAGCTGCTCAGTGAGCATAATGGAGCCAAAACCCCATTCGCGGGAACCAAATCACATTCACTCCATGGAACACCGACGCTTTCCTTACCTGCGTGCGGTCTATCAATGGTCCCTGCAAGGAGAAACTTGGACGACTGAGCAGCTCCATTATGCTCAACATTCATCTTTTGTCACGGG AGTGGCAACTAGTGTTATCT GT AGGTGAAGAC
(((((((((( (((((((((((((((((((( (( ((((((((((((((((((((((((((((((((((((((((((((..((..(((((.(......).))))).))((((.................((((.((..((((((((...........)))).))))...)).))))))))(.((((......)))).)..)))))))))))))))))))))))))))))))))))))))))))) )))))))))))))))))))) )) ))))))))))	-175.60


>D18-gDNA-s138238:580-832 -	off:2|2	ACAGATAACACTAGTTGCCACT 22bp 176rds	AGTGGCAACTAGTGTTATCTGT 22bp 197rds
GTCTTCACCT AC AGATAACACTAGTTGCCACT CCCGTGACAAAAGATGAATGTTGAGCATAATGGAGCTGCTCAGTGAGCATAATGGAGCCAAAACCCCATTCGCGGGAACCAAATCACATTCACTCCATGGAACACCGACGCTTTCCTTACCTGCGTGCGGTCTATCAATGGTCCCTGCAAGGAGAAACTTGGACGACTGAGCAGCTCCATTATGCTCAACATTCATCTTTTGTCACGGG AG TGGCAACTAGTGTTATCTGT AGGTGAAGAC
(((((((((( (( (((((((((((((((((((( ((((((((((((((((((((((((((((((((((((((((((((..((..(((((.(......).))))).))((((.................((((.((..((((((((...........)))).))))...)).))))))))(.((((......)))).)..)))))))))))))))))))))))))))))))))))))))))))) )) )))))))))))))))))))) ))))))))))	-175.60


>D18-gDNA-s138387:5334-5523 -	off:0|3	AGGAATACAGAGTTAAGAAAAGTT 24bp 48rds	ATTTTTTTTCCAATTGTCGTGTTT 24bp 12rds
GCAGCCTGGA AG GAATACAGAGTTAAGAAAAGTT AAACTTGTATTATGATATAATCAGGTTTGTCTGTGTACTTGGTATTATACCTATTGTTTCCTTTTTAATTTTTTTCCAATTTTCGTGTTTAATTTTCTATACAAACTGTCAGTATCTGATGCAATTACAATTTTATTGTTTG AT TTTTTTTCCAATTGTCGTGTTT AATTTGCCAT
......(((. .. (((((((.(((((((((((((( ((((((((((((.(((((.....((((....((((((...(((...((((..((((....................))))....))))...)))...))))))))))....))))))))))))).............))))) )) )))))))..)))).).)))))) ......))).	-30.50


>D18-gDNA-s138925:4463-4886 +	off:2|1	ACGAACGAACACGAACAATGGTCT 24bp 25rds	AGCCTCGTTCGTGTTCGTTCGGTT 24bp 21rds
GGTTAGCTAA ACGAACGAACACGAACAATGGT CT CGTTCGTTCATTTACGTTCGTTAATGTTCTATTATGTTCGATTATGTTAGTTTATGTTTCTATATGTTTAAAAGTATTATTATTTTTCTAATTATTTTTTAGTACATTTATTCAACAACTTCCTCATATATCTATTTTCTTGATTGGATGGTTATGTTTATATATTTTCATATGGTTCTTGATTTTGATATTTATGTTCATATATGTTTATTTATGTTTGTTCGTTTACGTTCATTTAGTATGTTCACGAACATAAACGAACGAACACGAACAAGGTAGTTTGTTAAACAAACAAACACGAACAAGAATATCCGTTCGTTTAAGTGCTCGTGTTCGTTCATTTGTTCGGTCAACTTAAACGGACGAACATGAAAAA AGCCTCGTTCGTGTTCGTTCGG TT CGTTTACAGT
....(((((( (((((((((((((((((((((. .. ((..(((......)))..))........))))..))))))....(((((((..((((..(((...(((.(((((((....)))))))..))).......))).))))..))).))))........(((((.((((((........)))))).))))).(((((((...((((....((........))....))))...)))))))........)))))))))))))).))).........(((..((((((.....(((((((((((((((.((((.(((((((.....)))))))((((((..........))))))........((((((((((((.((((...........)))).)))))))))))).... .)))).)))))))))))))))) )) )))..)))..	-111.30


>D18-gDNA-s139012:478-887 +	off:2|3	TTTTTTGTCCACATCTAGTCTCTG 24bp 17rds	ACAGGGACTAGATGTTGACAAAAA 24bp 61rds
ATAGTTTTTG TTTTTTGTCCACATCTAGTCTC TG TGACTTTTTTGGTCATCTTCATCCGACGGCTTCTCTCGCCGGAAAACTAAAAACCGTTGTTTGAGCCACTATCTTCTAGCGCCGCAAGCACCACTAGACTTGACGACTTCTTGTGGTAGAACCCCAACCATTATCGACGACTTTCATCGCCAAATTTTGAGATCGCCGACGAAGAAATCGACGGTCCATATCTCGTCGGTGGCCCATTTCCGACGACGGAAGTTGCCAATAATGGTTGGGGTTTGGCCGCGAGAAGCCACCGAGTCCAATGGCACTTGCGGTGGTGGAAGACGGTGACTCAAATGGCGGCGAACAGTTTTTTCCGACGAGAAGAGTCGCCGGAGAAGATGACCGGAAAAGTC ACAGGGACTAGATGTTGACAAA AA CAAAAACTCT
..(((((((( (((((.(((.(((((((((((( (( ((((((((((((((((((((.((((.((((((.(((((.(((((((((.....((((((((((((.((((.(((((((.(((((((((..(((...((((((..(.(((((((((((.((((((((((((((((.(.((((((((.(((........((.(.((((((((((.((.((.((...)).)).))))))))))))).)).......))).)))))))).).)))))))))))))))).))))))))))).)..))))))...)))..))))))))).))))))).)))).)))))))))))).....)))..)))))).))))).)))))).))))))))))))))))))))))) ))))))))))))))).)))))) )) ))))))))..	-244.00


>D18-gDNA-s139012:478-887 -	off:2|1	TTTTTTGTCCACATCTAGTCTCTG 24bp 17rds	ACAGGGACTAGATGTTGACAAAAA 24bp 61rds
ATAGTTTTTG TT TTTTGTCCACATCTAGTCTCTG TGACTTTTTTGGTCATCTTCATCCGACGGCTTCTCTCGCCGGAAAACTAAAAACCGTTGTTTGAGCCACTATCTTCTAGCGCCGCAAGCACCACTAGACTTGACGACTTCTTGTGGTAGAACCCCAACCATTATCGACGACTTTCATCGCCAAATTTTGAGATCGCCGACGAAGAAATCGACGGTCCATATCTCGTCGGTGGCCCATTTCCGACGACGGAAGTTGCCAATAATGGTTGGGGTTTGGCCGCGAGAAGCCACCGAGTCCAATGGCACTTGCGGTGGTGGAAGACGGTGACTCAAATGGCGGCGAACAGTTTTTTCCGACGAGAAGAGTCGCCGGAGAAGATGACCGGAAAAGTC AC AGGGACTAGATGTTGACAAAAA CAAAAACTCT
..(((((((( (( (((.(((.(((((((((((((( ((((((((((((((((((((.((((.((((((.(((((.(((((((((.....((((((((((((.((((.(((((((.(((((((((..(((...((((((..(.(((((((((((.((((((((((((((((.(.((((((((.(((........((.(.((((((((((.((.((.((...)).)).))))))))))))).)).......))).)))))))).).)))))))))))))))).))))))))))).)..))))))...)))..))))))))).))))))).)))).)))))))))))).....)))..)))))).))))).)))))).))))))))))))))))))))))) )) ))))))))))))).)))))))) ))))))))..	-244.00


>D18-gDNA-s139411:1372-1508 +	off:2|4	GTCCCGGTCGGATGTGGAACG 21bp 32rds	GTCGCGTCGATCGTGGTTGGC 21bp 1079rds
CCGGCGATGC GTCCCGGTCGGATGTGGAA CG GCGTAAGCCGGTCTGCCGATTGACTCGGGACGTGGACCGGTGCGGATTGGTGCGGCGGCCAAAGCCTAGGCTGTTGATTGGCCTGTGGAGATGCC GTCGCGTCGATCGTGGTTG GC AGCGCGCGCC
..((((.((( (((((((((((..(((((. (( ((....)))).)))))...))))).))))))((.((((...(((.((((((((((((((.....(((((((((.....))))))).))....))) )))))))))))))))))). )) ...)))))))	-78.80


>D18-gDNA-s140718:3830-4203 +	off:1|1	AATGGTGACTCACCTGTTTGGCTC 24bp 128rds	AGCCAAACATGTGAGTCACCACTT 24bp 11rds
GATGAGTCAA AATGGTGACTCACCTGTTTGGC TC ATCATTTGTTTACCGATTAACTTTAAATGATGAGTTAAAGTGGTGACTCACAAGCTTGTAAGTTTCAGAGCCACATAAAACTTTTTAGATTTCATCGGTTCAAATGATTAGTCAAACATGTGAGTTACCATTATATAGCAACACCCAGTTTTTGCATCAGGGTTTTAAAATAGAAGACCGGGTGTTGCCCATAATGGTAACTCACCTGTTTGACTAATCATTTCAACCGATGACATCTAAAAAAGATTTATATGACTCTGAAACTTACAAGCTTGTGAGTCACCAATTTAACTCATCATTTAAAGTTAACCGGTAAACAAATGATG AGCCAAACATGTGAGTCACCAC TT TGACTCATCA
(((((((((( (.(((((((((((.(((((((( (( (((((((((((((((.(((((((((((((((((((((((.((((((((((((((((((((((((((((((.((.(((((.((((((((((.(((((((((.(((((((((((((((((.(((((((((((((((...(((((((((.((((((...................)))))).)))))))))..))))))))))))))).))))))))))))))))).))))))))).)))).)))))).))))).)).)))))))))))))))))))))))))))))).))))))))))))))))))))))).)))))))))))))))) ))))))))).))))))))))). )) ))))))))).	-262.40


>D18-gDNA-s141732:3407-3629 +	off:0|0	TTGTTTGATCTTTTTGATAGC 21bp 48rds	TATTAAAAAGATCAAACAACC 21bp 40rds
GTTTTGGGGG TTGTTTGATCTTTTTGATA GC TAGCTTTTTGATTTTTCCTTCGGGACAATTTTGCACCGCACTCCTCGATCTAGCCGCAGGAACTAGCATTCTTGCATGACGACGATTCGGTTACAGCACTACAAGTCATATAAAAAGAAGGACGTGGAACTGTATACGGAATGGAAATACCCGAAGAAAAAAAAAAAATCAAAAAGCTAGT TATTAAAAAGATCAAACAA CC TCCAAAAGAA
.((((((((( ((((((((((((((((((( (( ((((((((((((((((.(((((((.......(((...))).((.(((.((.....(((((((......)))))))..))))).))((((..(((((..((((..(((.............)))))))..)))))..)))).........))))))).......)))))))))))))))))) ))))))))))))))))))) )) )))))))...	-98.60


>D18-gDNA-s142985:4032-4093 -	off:1|1	AGGCATGGAGTCCCGAATCAA 21bp 535rds	ACTGGTTCGGACGATGTTA 19bp 425rds
AAAAACTAGT AG GCATGGAGTCCCGAATCAA GGATGTTTTATCATCTTTAAAA AC TGGTTCGGACGATGTTA GCACGATTTG
........(( .( ((((...((((.((((((( (((((......))))))..... .. )))))))))).))))). ))........	-19.00


>D18-gDNA-s144760:2920-2965 +	off:2|0	GTGGCAATCCATTGAACTCTATA 23bp 74rds	AGAGTTTAATGGATTGTGGATGCT 24bp 23rds
AAATGATGAT GTGGCAATCCATTGAACTCTA T  AGAGTTTAATGGATTGTGGATG CT CTTAGGAACG
....((..(( .(.((((((((((((((((.. .  .)))))))))))))))).))). .) ).........	-23.60


>D18-gDNA-s144950:1311-1671 -	off:0|1	ATTCAAGAATGTTAACCGGGA 21bp 11rds	GTTCCGTTTAACTGATTCTGA 21bp 69rds
TGGAAGAGAG AT TCAAGAATGTTAACCGGGA AGGCCATGTGTCCCAAAACTCGAGAGGAATTGTATCTGAAATACCAGTATTTGCAAGATCAAGAATGGTAAGATTTTTCAGATTCTGAATCCATTTGGGGAAGTGAGGCCCTAACTTGCAAGAGCTCAGATCAATAGATTCTATACAAGAAAGGTTTGACATGTGATCTGAGGAAGGAAAGACTAGGAGTGAGTTATTGGAAAGATTAAGATAATGAAGGTTTGACTTTCCAATGTTTTCAGAGATGGCACCTCTAAGATAATTGGAAGAAAGGTAAAGAGTTTGAAGGTTGGGCAGTTCCCACAGTTTCTCACTTATC GT TCCGTTTAACTGATTCTGA GAGAGGTCCA
((((...... .( (((.(((((((((.((((( .((((((.((((.((...((((((.(((.(((.(((((((((((((...((((......))))..))))).....))))))))..))).))).))))))....)).)))((((.(((.......(((((((((.((...((.(..(......)..).))..)))))))))))......)))..))))..((((.((((((((((.(((((..........)))))))))))))))..)))).).)))))((((((((.....))))).....)))...((((..((((.(((((.....)))).).))))..))))..) .) )))).)))))..))))))) ).....))))	-89.40


>D18-gDNA-s145527:2985-3033 -	off:0|0	TGTCCTTGATGACGTGGCAACA 22bp 35rds	CAGTTAGATGCGTTATTAGGA 21bp 30rds
AGCTACTTCT TG TCCTTGATGACGTGGCAACA TGTGAA CA GTTAGATGCGTTATTAGGA CTGAAAAGGT
.(((..(((. .( ((((.((((((((..((((. ((.... )) ))).)..)))))))))))) ).)))..)))	-19.50


>D18-gDNA-s145527:4332-4406 -	off:1|2	AGGTTGTTCGAGTTTAAGGAA 21bp 39rds	AGTCTCCTTAGATCTAAGCGA 21bp 33rds
TGATTCTGAA AG GTTGTTCGAGTTTAAGGAA GATTGACGAATCGATTGCGTACCTTCCAAATCT AG TCTCCTTAGATCTAAGCGA TTGTAGAAAC
...(((((.. .( ((((((...(((((((((. (((((.......((((............))))) )) )))))))))))...))))) )).)))))..	-18.40


>D18-gDNA-s145627:2012-2062 -	off:0|0	AATGAGTTATTACTTGATCCTACT 24bp 11rds	AGGGTTAGGATCAAATGAGAACTT 24bp 25rds
CTTACCCGAA AA TGAGTTATTACTTGATCCTACT TGT AG GGTTAGGATCAAATGAGAACTT TCGTTATTGT
......(((. .. .(((((.(((.((((((((((( (.. .) )).))))))))).))).))))) ))).......	-16.90


>D18-gDNA-s149453:1140-1229 +	off:0|2	GTAGGGGTGCAGAGACAGC 19bp 54rds	CACTGATCGAGCGCTCTTGCGC 22bp 80rds
GATAAAGGAG GTAGGGGTGCAGAGACA GC CAGGAGGTTTGCCTAGAAGCAACCACCCTTGAAAGAGTGCGTAATAGCT CACTGATCGAGCGCTCTTGC GC CGAAGATGAA
......((.. ((((((((((.((..(( (. ((((.(((((((......))))..)))))))...((((........))) ).))).))..)))))))))) .) ).........	-32.50


>D18-gDNA-s149851:26-103 -	off:2|2	GGTGATAGCCTGGGTTCTTTTACT 24bp 238rds	AGTAAAAGAACCCAGGCTATCACC 24bp 242rds
AGGAGAACTA GG TGATAGCCTGGGTTCTTTTACT TCACTTCAATATATGTAAATATTGAAGTGA AG TAAAAGAACCCAGGCTATCACC TAGTTCTCCT
(((((((((( (( (((((((((((((((((((((( ((((((((((((......)))))))))))) )) )))))))))))))))))))))) ))))))))))	-82.90


>D18-gDNA-s150472:3694-3933 -	off:0|0	ATAGCTCTACTAGTGTACTTCGTT 24bp 113rds	GCAAATCGAGACCTACCGGGGCAT 24bp 14rds
AGTTCATCAG AT AGCTCTACTAGTGTACTTCGTT ACCAGTTATCTGCAGTCGACGTGTGATAGTTGCATTTTATTACTTATTTGCTTAATTCTTTTTGCATATTTTCACCATATTTTAGTTTAACATCATGCATATTTCTCTATGCTTATTTTTATCGTTATTTTAGATATTTTCGAGTCTTTGTGTTTAATTTCAATTTATTAGAAGACCGAAAGCGGGACGGAG GC AAATCGAGACCTACCGGGGCAT GTTTTGGGAA
..(((.(((( (( ((((((..(((.((.((((((( (((((....)))..)).)))).(((((((.......)))))))..(((((((...(((.((((((...............................(((((......))))).......((((.........)))).(((((.((((((..((.............))..))))))))))))))))).)))) )) )))).))))))))..))))).) ).))))))))	-44.20


>D18-gDNA-s151357:8427-8828 +	off:1|0	TAACAGGGACAGTCGGGGGC 20bp 41rds	GCATGGCCGTTCTTAGTTGGTG 22bp 77rds
GAGTAATGAT TAACAGGGACAGTCGGGG GC ATTCGTATTTCATAGTCAGAGGTGAAATTCTTGGATTTATGAAAGACGAACAACTGTGAAAGCATTAGCCAAGGATATTTTCATTAATCAAGAACGAAAGTTGGGGGCTCGAAGACGATGCTAACAAGGGATCAGCGGATGTTGCTTTTAGGACTCCGCTGGCACCTTATGAGAAATCAAAGTTTTTGCGTTCCGGGGGGAGTATGGTCGCAAGGCTGAAACTTAAAGGAATTTATGGAAGGGCACCACCATGAGTGGAGCCTACGGCTTAATTTAACTCAACACAGGGAAACTTACCAGGTCCAGACATAGTAAGGATTGACAGACTGAGAGCTCTTTCTTGATTCTATTGGTGGTGGT GCATGGCCGTTCTTAGTTGG TG GAGCGATTTT
..((..(.(( ((((((((((..(((.(( .. .(((((.((((((((((.((((......)))).)).)))))))).)))))...)).)))..(((..(((....(((.(((((((........(((....)))(..((((((....))).)))..)((((..((((((((.(((........)))))))))))..))))))))))))))...)))..)))(((((.....((((.(((((....)))))..))))...)))))....((..(.((((((((((.(((((((((...)))................(((((((.(((..(((((((..((...))..)))).......))).)))...)))))))..)))))).)))))))) )).)..)))))))).))))) ). ).))......	-117.50


>D18-gDNA-s151705:6123-6447 -	off:0|0	AGGCATTTAGACATTAGGGAT 21bp 46rds	ATGTCCTTAATGAGCTGAAGC 21bp 16rds
TAAAAATTTG AG GCATTTAGACATTAGGGAT ACTCCTGCTTTGAAGAAGATGCCCTTGGGGATTGGTGAGTTGAAAGACCTACAAATTCTCTCGAAGATCATTATTGGAGGTGAAAACGGCTTTGCAATAGACGACCTTAAGAACTTGCAATATCTCCACGGGAAAATTTCACTTTGGGGGCTGTGCAATGTGCAAAATGCAATGGACGCACGCTATGGAAACTTATCGCAAAAGAGTTTTAGTGAGTTAGAATTGAATTGGGGTTATGAGTTAGATAATTCGAATGTTTTCCGGAAGGAACCATATGATAAGG AT GTCCTTAATGAGCTGAAGC CACATAATGA
.......... .( ((.(((((.(((((((((( (.(((((((((.....))).)).(((((((..(.((..((((((((.((......(((((((.((........)).)))).)))...)))))).))))..)).))))))))(((((((.....(((((.(((((...))).)).)))))((.((((....((((...))))......))))))....(((((((.........))))))).)))))))........(((.(((((((.......))))))).)))...((((....))))..........))) )) ))))))))))..))))))) ).........	-83.60


>D18-gDNA-s151705:6128-6447 +	off:0|0	TTTAGACATTAGGGATACTCC 21bp 31rds	ATGTCCTTAATGAGCTGAAGC 21bp 16rds
ATTTGAGGCA TTTAGACATTAGGGATACT CC TGCTTTGAAGAAGATGCCCTTGGGGATTGGTGAGTTGAAAGACCTACAAATTCTCTCGAAGATCATTATTGGAGGTGAAAACGGCTTTGCAATAGACGACCTTAAGAACTTGCAATATCTCCACGGGAAAATTTCACTTTGGGGGCTGTGCAATGTGCAAAATGCAATGGACGCACGCTATGGAAACTTATCGCAAAAGAGTTTTAGTGAGTTAGAATTGAATTGGGGTTATGAGTTAGATAATTCGAATGTTTTCCGGAAGGAACCATATGATAAGG ATGTCCTTAATGAGCTGAA GC CACATAATGA
......(((. (((((.(((((((((((.( (( ((((((.....))).)).(((((((..(.((..((((((((.((......(((((((.((........)).)))).)))...)))))).))))..)).))))))))(((((((.....(((((.(((((...))).)).)))))((.((((....((((...))))......))))))....(((((((.........))))))).)))))))........(((.(((((((.......))))))).)))...((((....))))..........))) ))))))))))))..))))) )) ).........	-83.60


>D18-gDNA-s151815:3878-3998 -	off:2|2	TATAACATATGTTTACAGGCT 21bp 77rds	AGCCTGTAAACATATGTTATA 21bp 101rds
TTTCTTTACA TA TAACATATGTTTACAGGCT TCAACATATGTTATATCTAAAAAAACTAATATTTTTTTTCCAAAAAAATATTAGTTTTTTTAGATATAACATATGTTGA AG CCTGTAAACATATGTTATA TGTAAAGCAA
...((((((( (( ((((((((((((((((((( ((((((((((((((((((((((((((((((((((((((...)))))))))))))))))))))))))))))))))))))) )) ))))))))))))))))))) )))))))...	-90.90


>D18-gDNA-s152240:1187-1526 -	off:1|0	AAAATTCGCCAAAATTCGTCGGAT 24bp 18rds	AAATCCGGCGAATTTTGGCGAAT 23bp 70rds
CCAGTAGTGT AA AATTCGCCAAAATTCGTCGGAT TTTTTTTTACCTAACGGTGCCACCCCTATAATTCTTTTGTGCCACCCCTTTAATTATTTTGTACTACAATCACCCCTTAAATTCCCTAAAATCGAGCCCAGTAGTGTAAAATTTGCCGGATTTTTTTTATGTTACTATTCTACCCTAAAAATTTTCGGGTGCCCTCCCTTTGCTATCCGGCAAATTTTACACTACTGGGCTCGATTTTAGGGGATTTAAGGGGTGATTGTAGTACAAAATAATTAAAGGGGTGGTACAAAAGAATTATAGGGGTGGCACCGTTAGGTAAAAAA AA ATCCGGCGAATTTTGGCGAAT TTTACACTAC
...((((((( (( (((((((((((((((((((((( (((((((((((((((((((((((((((((((((((((((((((((((((((((((((((((((((((((((((((((((((((((((((((((((((((((((((((((((((((((((((..((((((.(.((......)).).)))))).....(((......)))......))))))))))))))))))))))))))))))))))))))))))))))))))))))))))))))))))))))))))))))))))))))))))))))))))))))))))))))))))))))) )) ))))))))))))))))))))) ))))))))))	-275.30


>D18-gDNA-s152473:5995-6414 +	off:1|0	TCTGACATGCAATGGACCGAGAC 23bp 68rds	CTCGGTCCATTGCACGTCAGAC 22bp 16rds
CTGTACTGCG TCTGACATGCAATGGACCGAG AC CGTAACTTATGCCAACGCAACAAAATTTAACATTTTTTTTGGGTCCGTCCAAAAAGCTAGAACCGGGATTCGGTCTTGATCTCTCGTATGTGGAAAAGACATAAATACCCTCCTCATCCTCATCATCGAAAATAGCCGTAAAAAGCTTGTCTAGTTGCTTCCCGTGTTTTGTGTAATAAATGCAGCCGAAGGCTGCATTTGCTACACACAACAAGACAAAACAAACTTTTTAAGGCTCATTTTGATGATGAGGATGAGGAGGGTATTCACGTCTTTTGCACATACGACGAGAGATCAAGAGCGAATCCCGGTTCCACCTTTTTGGACGGACCCAAAAAAAATGTAAAATTTTGTTGCGTTGCCAAAAGTTACGGT CTCGGTCCATTGCACGTCAG AC GCAATACAAC
.((((.(((( ((((((.(((((((((((((( (( ((((((((.((.((((((((((((((((.(((((((((((((((((((((((((((...(((((((((((((.(((((((((((((((((((.(((((((...((((((((((((((((((((((((((((..((((.(((((((.((((((.((((............((((((.(((((((((((...))))))))))).)))))))))).))))))......))))))).))))..))))))))))))))))))))))))))))...))))))).)))))...)))))))))))))).)))))))))))))...))))))))))))))))))))))))))).)))))))))))))))).)).)))))))))) )))))))))))))).))))) )) ))).))))..	-297.70


>D18-gDNA-s152718:6046-6296 -	off:3|2	CCCAGCCGATGTCATCACTCG 21bp 143rds	GGCAGTGAACAGGCTCTCGGA 21bp 71rds
ACATATAAGT CC CAGCCGATGTCATCACTCG CTCGAGGTGTGCGCCAGTGCAAGGTGCGGGTGGTGGGGCCTGAGAAGATTGGCCATGCTCGTAAACAGACCGTGAAAATCCATGTTCCTGTGAAGGAACAGAAGTCAGTAGACCGTCAGGGCGAGGAATCGGTACCCTCTTTCGAGGGGTAAACTTCTTCACTTTGCGTGAGTCGGGACACCAGTATACCTGGTGTGGTCGTGGTGGTA GG CAGTGAACAGGCTCTCGGA CTGGTCGAGG
.......... .( (((((((...((((((((( (.(....(((((....)))))..).))))))))))(((((((.....((((.((.((((.....((.((((...........(((((((....)))))))...(((....)))((.(((((.((((((......(((((....)))))......)))))).))))))).........(((((((.....)))))))))))))...)))) )) ))))...))))))))))). ))))......	-98.60


>D18-gDNA-s153329:2545-2616 +	off:2|1	GTCGTGTCGTGTTCGTGTTGAATA 24bp 20rds	AGACTGAAATACGACACGACAACC 24bp 22rds
TGTTATCCTT GTCGTGTCGTGTTCGTGTTGAA TA AAAAATTCCGTGTTGTGTCGTGTC AGACTGAAATACGACACGACAA CC CGATTTGACA
(((((((.(( (((((((((((((((.(((..( (( ....((........))....))). .))))).))))))))))))))) .. .)))..))))	-26.70


>D18-gDNA-s153464:542-677 -	off:0|1	AGATTGTTGTTTCCGAGATAA 21bp 14rds	AGTTTTCGGAGACTCATAATAA 22bp 22rds
GGATGAGTCG AG ATTGTTGTTTCCGAGATAA AGGACTTCAATAGATGAAGAAGAGTTGAGAAATGAAGAAGAATTTGGATGCATTACCTGTGACAGCTCAAATCCATCTAAACTTAAAACTGAG AG TTTTCGGAGACTCATAATAA CGTCTACCCA
((...((.(( .. (((((.((((((((((... ....(((((.....)))))................(((.(.((((((.(((((.....))).))..)))))).).)))..((((........) )) )))))))))))..))))).. )).))..)).	-30.30


>D18-gDNA-s153869:2742-2846 -	off:1|1	TATAGTTGAACACAGATCAGGTAT 24bp 42rds	CATCCCCATCTGTGTTCAACTAT 23bp 574rds
TATCCTTTTG TA TAGTTGAACACAGATCAGGTAT GTGTGATGGCGCTTGTTATCTGGCGGCTGGCGCAGGTAGAACAATATATCCCATTACA CA TCCCCATCTGTGTTCAACTAT ACAAAAATAT
.....((((( (( (((((((((((((((..((.(( (((((((((...((((((((((((.....)).))))))..))))......)))))))) )) )))..)))))))))))))))) ))))))....	-59.00


>D18-gDNA-s154305:1304-1513 -	off:0|0	AATAGTCTGCTAAAATGGGGT 21bp 903rds	GGACCCAATATTAGCAGCCTA 21bp 760rds
TTTATGCCTA AA TAGTCTGCTAAAATGGGGT CCATGCTTGATGGATGGTTCAAAGAATGCTTGTGAGCTTAACAACTTCGTAATCATCAATTTTAAGACCAAACCAGGCAAAATTAATACTCTTTTACTGTCCTGACTTGAAACCAAAATAGATGATTACAAAGTTGTTAAGCTTACAAGCTTTCTTGGACCACCCATC GG ACCCAATATTAGCAGCCTA TTTAGGTAAT
....(((((( (( (((.(((((((.((.(((( ((......(((((.((((((((.(((.((((((((((((((((((((.(((((((((.(((((.....(((..((((((..................)).))))..))).....))))).))))))))).)))))))))))))))))))).))))))))))).))))) )) )))).)).))))))).))) ))))))))..	-107.90


>D18-gDNA-s154305:1260-1562 -	off:2|2	TTCTCGTGCTATAAAGCTCAACT 23bp 2571rds	AGTTGAGGTTTATAGCATA 19bp 23405rds
CAGGAACCCT TT CTCGTGCTATAAAGCTCAACT TGCAGCCACCCTTTATGCCTAAATAGTCTGCTAAAATGGGGTCCATGCTTGATGGATGGTTCAAAGAATGCTTGTGAGCTTAACAACTTCGTAATCATCAATTTTAAGACCAAACCAGGCAAAATTAATACTCTTTTACTGTCCTGACTTGAAACCAAAATAGATGATTACAAAGTTGTTAAGCTTACAAGCTTTCTTGGACCACCCATCGGACCCAATATTAGCAGCCTATTTAGGTAATGCTTTAAAAGAGTGGCTGCA AG TTGAGGTTTATAGCATA AGAAAGGGTT
....(((((( (( ((.((((((((((.((((((( (((((((((.((((.(((((((((((.(((((((.((.((((((......(((((.((((((((.(((.((((((((((((((((((((.(((((((((.(((((.....(((..((((((..................)).))))..))).....))))).))))))))).)))))))))))))))))))).))))))))))).))))))))))).)).))))))).)))))))))))........)))).))))))))) )) ))))).)))))))))). ))))))))))	-169.80


>D18-gDNA-s154305:1240-1583 -	off:1|1	GATCTACTTCCAGGAACCCTT 21bp 443rds	AGAAAGGGTTCCTGGAAGTTA 21bp 5818rds
ACGGTTAAGT GA TCTACTTCCAGGAACCCTT TCTCGTGCTATAAAGCTCAACTTGCAGCCACCCTTTATGCCTAAATAGTCTGCTAAAATGGGGTCCATGCTTGATGGATGGTTCAAAGAATGCTTGTGAGCTTAACAACTTCGTAATCATCAATTTTAAGACCAAACCAGGCAAAATTAATACTCTTTTACTGTCCTGACTTGAAACCAAAATAGATGATTACAAAGTTGTTAAGCTTACAAGCTTTCTTGGACCACCCATCGGACCCAATATTAGCAGCCTATTTAGGTAATGCTTTAAAAGAGTGGCTGCAAGTTGAGGTTTATAGCATA AG AAAGGGTTCCTGGAAGTTA ATCACTTAAA
....(((((( (( (..(((((((((((((((( (((.((((((((((.((((((((((((((((.((((.(((((((((((.(((((((.((.((((((......(((((.((((((((.(((.((((((((((((((((((((.(((((((((.(((((.....(((..((((((..................)).))))..))).....))))).))))))))).)))))))))))))))))))).))))))))))).))))))))))).)).))))))).)))))))))))........)))).)))))))))))))))).)))))))))). )) ))))))))))))))))).. ))))))))).	-202.50


>D18-gDNA-s154403:5160-5325 +	off:0|1	TTATGAAGGTAATCCAATCCAT 22bp 171rds	AATTGGATTCCTTTCATAATC 21bp 10rds
CCTAAAAGGA TTATGAAGGTAATCCAATCC AT TGACAACCCCAATGCATACCTCGAGACATTCGAACCACGTGAGACTTGTGTGTATGATGATCTGTTCTACACAAGTCTCACATGGGCTCTAATGGCTCGAGATATTCATTGGGACTGTAAATG AATTGGATTCCTTTCATAA TC CTTTGAAGAA
.((.(((((( (((((((((.((((((((.( (( (.(((..(((((((.(((.((((((.((((.((.(((.((((((((((((((...((........)))))))))))))))).)))..)).)))).)))))).))).)))))))..))).)))) .)))))))).))))))))) )) ))))..))..	-89.00


>D18-gDNA-s155115:11577-11630 -	off:1|1	ACAGGGTCGGTTTTTGAATCGGTT 24bp 39rds	TTGGGTCGAGTAAGTGCCGATTTTT 25bp 23rds
AGATTTTTTT AC AGGGTCGGTTTTTGAATCGGTT TTTTT TT GGGTCGAGTAAGTGCCGATTTTT GAATGGGTAG
..((((.((( (. (((((((((.((((..(((((( (.... .. ))))))).)))).)))))))))) ))).))))..	-15.10


>D18-gDNA-s155367:4400-4675 +	off:1|2	ACTCGTATCGCCAGTTTCATCTCT 24bp 16rds	AGAGATGAAACTGACGATACGAGTT 25bp 27rds
ACCGACAATA ACTCGTATCGCCAGTTTCATCT CT CTAAATCGTAGAATACAACAATTACAACCACACACTAACTAAATACGATATCCCTAAACGCGATAACGGTCGATTAGAACTTATCGATATAAATTAATCAATATAAGCTTGGAACAATGCTGATAAATTTAAAAAACGGTTAGATGAGTTCTAATCGACCGTTATCGTGTTTAGGATTATCTTATTTAGTTAGTGTGTGGTTGTAATGGTTGTATTCTACGATTTAG AGAGATGAAACTGACGATACGAG TT ATTGTCGGTC
(((((((((( ((((((((((.((((((((((( (( (((((((((((((((((((.(((((((((((((((((((((((((.((((..((((((((((((((((((((((((((((((((((((.............(((.((((((...))).))).))).............))).)))))))))))))))))))))))))))))))))..)))).))))))))))))))))))))))))).))))))))))))))))))) ))))))))))))).))))))))) )) ))))))))).	-191.00


>D18-gDNA-s155588:208-294 -	off:0|0	GTTAGCAGGCTGAGGTCTCGT 21bp 76rds	AGGCTGAGGTCTCGTTCGTTA 21bp 1160rds
CACATAGCTA GT TAGCAGGCTGAGGTCTCGT CTAAGAAGCTAGCCGTGGAGGGATACCTCCACATAGCTAGTTAGC AG GCTGAGGTCTCGTTCGTTA ACGGAATTAA
.......... (( ((((.(((.(((((((((( ((....(((((((.(((((((....)))))))...)))))))... )) )).))))))))))).)))) ))........	-42.50


>D18-gDNA-s157223:1956-2109 -	off:2|2	AATTCTCGCTCCAAGTCCAAACCT 24bp 28rds	AGGTTTGGACTTTGACCGAGAATT 24bp 32rds
ACCACCTTAA AA TTCTCGCTCCAAGTCCAAACCT CTGAGATGTCGGGATCCTTGAAATTTTGCAGTTGGGCTGAAATCGTAACTATATATACTGGACCTAGACTCAAATTTATGCCCCATTCCTGGAAGCCCATAGCTGG AG GTTTGGACTTTGACCGAGAATT TTAATGCCCA
......(((( (( ((((((.((.(((((((((((( ((.((.(((.(((.(((..(((.....(((.((((((((...(((((........))).))...))).))))).....)))....)))..)))..)))))).)))) )) )))))))))).)).)))))))) ))))......	-54.60


>D18-gDNA-s157666:1315-1415 -	off:0|0	GGTTCGTTGGTTCGGTCTCCTGAT 24bp 549rds	AGGAGGGGAGCGAACCAACGAAAT 24bp 11rds
ATTTTGGTTT GG TTCGTTGGTTCGGTCTCCTGAT GTGGTTCGTTGTATANNNNNNNNNNTATAGAATAAACTTCTACAGCGAACCGA AG GAGGGGAGCGAACCAACGAAAT CTATTGCAAT
...(((...( (( ((((((((((((.((((((... .((((((((((((...........................)))))))))))). .. .)))))).)))))))))))).. )))...))).	-49.10


>D18-gDNA-s157812:2968-3388 -	off:3|2	TAGGGTCAGGATCTTTTGAGAAC 23bp 285rds	GTTCTCAAAAGATCCTGACTCTAT 24bp 1154rds
TATATATATA TA GGGTCAGGATCTTTTGAGAAC TCTTTTTTTTCCGAGAACCCGAGAATCAATTGCACGATGCATAGATGCACCTATAGATGTGTTTTTTTTTCAATTTTTTTTCACGAAACTCTAAAACGTTCAGAAACATAAAGATTCGCTGAAAAAAATTCACAAAAAACGTGCGTATATGAAAGGTGCATATCGTGCATATATGCACGTTTTTTGTGTTCTTGGAAAAAAGTGCATATATGCACCCTTCATGTATGCACGTTTTTTGTGAAAAAAAAATCAGCGCCTCTCATTGATTTAGTTCGTCTAGGAGTTTCGTGAAAAAAAAAATTGAAAGAAAAAACACATCTATAGGTGCATCTATGCATCGTGCAATTGGTTCTCGGGTTCTCGGGAAAAAAAAG GT TCTCAAAAGATCCTGACTCTAT ATATATATAT
(((((((((( (( ((((((((((((((((((((( (.((((((((((((((((((((((((((((((((((((((((((((((((((((((((((((((((((((((((((((((((((((((((((...(((..(.(((.((...(((..((((((......(((((((((((((((((((((((((.((........((((((((((((((.((((((.((....)).))))))))))))))))))))))))))))))))))))))))))))))).......))))))..)))...)).))).)..)))...))))))))))))..)))))))))).)))))))))))))))))))))))))))))))))))))))))))))))))))))))))))))))))))).) )) )))))))))))))))))))))) ))))))))).	-271.60


>D18-gDNA-s158649:4567-4633 +	off:0|1	TGTAGAGACAATGCCAACTCA 21bp 11rds	TTGGCCGTTGATCTGCATCAG 21bp 55rds
CATCTTCTTT TGTAGAGACAATGCCAACT CA AGCTTTGCTACAACCTCAGCCATTG TTGGCCGTTGATCTGCATC AG TATGCAAGCA
......((.. ((((((..((((((((((. .. .(((..(.......)..)))....) )))).))))).)))))).. )) ..........	-20.50


>D18-gDNA-s161076:3574-3685 -	off:1|1	ACGGTCTGTTTACGAGCATGGC 22bp 12rds	ACGGTCTGTTTACGAGCATGGC 22bp 24rds
AGGGATTTCC AC GGTCTGTTTACGAGCATGGC CAATCTTCTCAGGCCCCACCACCCGCACCTGGCACTGGCGCACACCTCGAGCGAGTGATGTCATCGGC AC GGTCTGTTTACGAGCATGGC CAATCTTCTC
.((((((... .. (((((((((..(((((.((( (.......(((((..(........)..)))))((((.((...........)).)))).((((...))) ). )))))))))..))))).))) )))))))...	-32.70


>D18-gDNA-s161143:2599-3010 +	off:1|0	AACGAATGAACACGAACAAGGTCT 24bp 34rds	AGCCTCGTTCGTGTTCGTTCGGTT 24bp 16rds
CGTTTAGTAA AACGAATGAACACGAACAAGGT CT CGTTCGTTCATTTACGTTCGTGAACGTTCGATTATGTTCTTTTATGTTTCCATATGTATGTGAGTAATCTTATTTTTCTAAATATTTTATAAAACAATTATTAAATAACTCATTCATATATTTTTATTCTTGATTTGGATGGTTATGTTTGTTTATTTAGTTCTTGATTTGGATATTTAAGTTCATATATGTTAATTTATGTTTGTTCATTTATGTTCGTTTGTTTATGTTCATTTAGCATGTTCATGAACATAAACGAACACGAACAATGTAGTTTATTAAACGAACGAACACGAACAAGAATATTCGTTCGTTTAAGTGTTCGTTCGTTTATTCGGTTAACTTAAACGAACGAACATGAACA AGCCTCGTTCGTGTTCGTTCGG TT CGTTTACAGC
......(((( (.(((((((((((((((.(((( .( ((..(((((((........)))))))..)))...........((((....)))).(((((((((....((((..(.(((((((...........(((..(((((((((..((..((((.....((((((.......)))))).))))..)).)))))))))..)))))))))).)..))))))))))))).....(((((((((((((.(((((((((((((((((((((((((...........))))))))))))))..)))))))...........(((((((((((((((......((((....))))......)))))))))))))))...........)))).))))))))))))).. .)))).))))))))))))))). .. ..)))))...	-124.10


>D18-gDNA-s162141:1652-1774 +	off:1|2	AAATGTCACTGTAGCCCCTTGTGG 24bp 19rds	AAGGGGCTACAGTGACATTTGTTC 24bp 31rds
TTTGTAGGGA AAATGTCACTGTAGCCCCTTGT GG ATATGAGTTTTGCTCTATTTAGTCACAAGCCAAAAAAATAATTCGGTGACTAAATAGAGCAAAACTCATAACCAC AAGGGGCTACAGTGACATTTGT TC ACGGCCCCTT
.((((.(((. (((((((((((((((((((((( (( .(((((((((((((((((((((((((...................))))))))))))))))))))))))).)))) )))))))))))))))))))).) )) ))))......	-87.90


>D18-gDNA-s162837:4056-4351 -	off:0|1	ATAGGGAAAACTGCTGAAAAGTCC 24bp 86rds	AGGACTTTTCAGCAGTTTTCCCTT 24bp 11rds
GTAGTTTGTG AT AGGGAAAACTGCTGAAAAGTCC TTACATTTTGGTCTCATATTCAATTAAGTCATAATTTTTTTTTTTTACTTGATTAAGTCCCATATACTGAACGTAGTATAAAATATTAGGACTTAATTAAATAAAAATTACGAACCTCTTGGACTTTTTTGAATAAAAAATAGAAAAAAATAGAAAAAAAGTACTTAATTGAATATAATTACAGTATTTGGGACTTAATCGAGTAAAAACAAATATTAGGACTTAATTGAATATGAGACCAAAATGTA AG GACTTTTCAGCAGTTTTCCCTT TGTGATATTA
......(((. (( (((((((((((((((((((((( ((((((((((((((((((((((((((((((.((((..(((.(((((((((((((((((((((.((((((..(.((((((...)))))).)..((((((((..............((....))((((((((........................))))))))..)))))))).........)))))).))))))))))))))))))))).))).)))).))))))))))))))))))))))))))))) )) ))))))))))))))))))))). .)).)))...	-136.80


>D18-gDNA-s163399:889-967 -	off:2|0	GCGGGTATGGTAGCACACAAA 21bp 26rds	GGGGTGGTTGCCGTGGCCCGT 21bp 195rds
GCAAGAGTTT GC GGGTATGGTAGCACACAAA TGTGGCTATGGTTATGTTCCGCTATGGTGGGTATAAG GG GGTGGTTGCCGTGGCCCGT GATTGTTCAA
....(((.(( (( ((((((((((((.(((... ..(.((((((((........)))))))).)....... .. .))))))))))).)))))) ))...)))..	-32.30


>D18-gDNA-s163541:447-495 +	off:0|0	ATCCCCATTCTCTCTACCAGGACT 24bp 56rds	TTTTGGAGAGAGAATCTTGGACTC 24bp 10rds
ATAAGTTGGA ATCCCCATTCTCTCTACCAGGA CT C TTTTGGAGAGAGAATCTTGGAC TC AACATATATC
....(((((. .(((..(((((((((.(((((( .. . )))))))))))))))...))). )) ))).......	-22.90


>D18-gDNA-s164325:2574-2653 -	off:1|1	CACGAAAACGACAGGAACACGAAT 24bp 58rds	TTTCGTGTATTTCTGTCGCGTCGT 24bp 11rds
TTATACTTGA CA CGAAAACGACAGGAACACGAAT TCCAATTTCGGTATCGTCCCAATTTCGTTTCG TT TCGTGTATTTCTGTCGCGTCGT GTCAAGAATT
.....((((( (( (((...(((((((((((((((. ........(((.............)))..... .) ))))))..))))))))..)))) ))))))....	-32.90


>D18-gDNA-s164752:1410-1751 -	off:0|0	AGACACTATTGGACTCCACATATA 24bp 17rds	GATATATGTGGAGTCCAAGATTGT 24bp 40rds
TCTTTTGGAG AG ACACTATTGGACTCCACATATA TCTTACATGGTATCAGAGCCCTTTGTGGAGAGAGGGGGACATCCAAGATATATATACCCACATAAGTACCGGTGTCTAGCCGATGTGGGACACTAACACTCCCCCTCAGAGCTTAGGCTCGATGAGGATAGATAAGGAGGATGTGTACAACCACGGAGGGGGAGAGAGAGGAGAGAAGAGAGAGATAGGAGAGAAGGGAGAGAGAGGAGAGAAGAGAAAGAGAGAGATGAAGAGAGAAAGATCTAGACATCCGGAGGTCCTTAAGATCGAGGGCCAAGCTCTAATACCATGTAA GA TATATGTGGAGTCCAAGATTGT CTCTCCAAAA
...((((((( (( (((...(((((((((((((((( (((((((((((((.((((((((((......))))).((....))............(((((((......((((.....)))))))))))...((..(.(((((((((.((((....))))......................(((......))).))))))))).)..)).......................................................((((...(((......)))...))))....(((((((......)))))))..))))).))))))))))) )) ))))))))))))))))...))) ))))))))).	-140.60


>D18-gDNA-s165285:54-180 +	off:0|0	ACGAGAGCATGTTCGTGTTCGTTC 24bp 11rds	ACGGTTCACGAACAGTTCATGAAC 24bp 24rds
AAATGAACGA ACGAGAGCATGTTCGTGTTCGT TC GTTTAACTGAACGAACGAGAAATCTTGTTCATGTCCGTTCGTTTATTAAATAAACGAACATAAACGAACTTCCCACCGA ACGGTTCACGAACAGTTCATGA AC GTTCTGTTTG
....(((((. .((.((((.((((((((.(((( (( (...........(((((((....)))))))......((((((((((...)))))))))).................))) ))))..)))))))))))).)). .) ))))......	-48.10


>D18-gDNA-s165665:1332-1615 -	off:2|2	AAGGTGGGACAGAGACTCGCTCTC 24bp 18rds	AGAGCAAGTCTTTGTCCCACCTT 23bp 30rds
CCCACCCAAA AA GGTGGGACAGAGACTCGCTCTC AATCTCTCGTCTTTGAAAAAGACGTAAATGCTCTTGTCATTTTAATCATTGAAAATAGCCCTAGAAAGCTTGTCCAGTCCCGTCCTGTCCAGTTTACCCAAGACCCACGTAACAGATGCAGCCTTTACACGGGACATGAATTGATGGGACAGTACTGCACTGGACAAGCTTTTTAGAGCTATTTCTGATGGCGTGGATGACAAGGGCATTTACGTCTTTTTCAAAGACGAAAGATCA AG AGCAAGTCTTTGTCCCACCTT TTTGGGTGGG
(((((((((( (( (((((((((((((((.(((((. .((((.((((((((((((((((((((((((((((((((((((...((((((.(((((((.((((((((((((((((((.(.((.((((((.(((....((.(.(((..((((.((.......))))))..))).).))....))).)))))).)).).)))))))))))))))))).))))))).))))))...)))))))))))))))))))))))))))))))))))).)))).. )) ))).))))))))))))))))) ))))))))))	-184.90


>D18-gDNA-s166113:703-1069 -	off:1|0	AGCCAATCTTGTACAACTTTGAC 23bp 23rds	AAGGTCAAAGTTGTACAAGAGTGAC 25bp 14rds
GACTTTTCAA AG CCAATCTTGTACAACTTTGAC ATTAAATATTTATGTTTATGTTATATAAAACTTGATGAAAAGTAACCATCTCCTGATGGCCTAATGTGTAAAACACTCGCCTCTCTTAGGAGAGGTCGAAGGTTCGAGTCCCGGCGGGTTTCAATCAGGGATGGTCAGGCTTAGTCGAGGTGCGCGAAAGCTAGCCCGGACTCTGTCGTCTTACTTACTGCATTTACCGGAGGAGATAACCTCTTTTCCAAAAAAAATTGATGAAAATTATATCAATGAAAATACATTTAAAACGCAATCCATTCATATATTTTGCATCAAGTATTATATAACATAATCAAAAATATTT AA GGTCAAAGTTGTACAAGAGTGAC TTTGAAAAGT
.((((((((( (( .((.((((((((((((((((( .((((((((((.((.(((((((((((((.((((((((.((((((((((((.(((((((((((...((((...))))(((((((((....)))))).)))))))).(((.(((...))).))).))))))))))))..(((..((((..(((..((....))..)))..))))..))).....................((((((((.....)))))))).......(((((((.......)))))))...............................)))))).)))))))).))))))))))))).)).)))))))) )) .))))))))))))))))).)).) ))))))))))	-143.10


>D18-gDNA-s166136:301-465 +	off:1|0	ATTGTCCGACGTGACTAATGAGCT 24bp 62rds	ACTCATTAGCCAAGTCGGACAATG 24bp 23rds
GCTTCAAGTC ATTGTCCGACGTGACTAATGAG CT ATTAAATAGTCGAAAATGAGTCTCAAATAGTCGCATACCTAAATCGACAAATCTAAATGGCGTTTTCAAGCTCGGCAGTTCTAAGACTATTTGGGGCTCATTTTCGACTATTTAATA ACTCATTAGCCAAGTCGGACAA TG ACTTGAAGCC
(((((((((( ((((((((((.((.(((((((( .( ((((((((((((((((((((((((((((((((......((...((((............((........)))))).))......))))))))))))))))))))))))))))))))) .)))))))).)).))))))))) )) ))))))))).	-100.50


>D18-gDNA-s166136:1280-1447 +	off:2|3	ATTGTCCGACGTGACTAATGAGCT 24bp 57rds	ATTAGCCACGTCGGACAATGACT 23bp 12rds
GCTTCAAGTC ATTGTCCGACGTGACTAATGAG CT ATTAAATAGTCGAAAATGAGTCTCAAATAGTCGCATACCTAAATCGACAAATCTAAATGGCGTTTTCAAGCTCGGCAGTTCTAAGACTATTTGGGGCTCATTTTCGACTATTTAATAACTC ATTAGCCACGTCGGACAATGA CT TGAAGCCACG
(((((((((( (((((((((((((.(((((((( .( ((((((((((((((((((((((((((((((((......((...((((............((........)))))).))......))))))))))))))))))))))))))))))))).))) ))))).))))))))))))))) )) ))))))....	-106.30


>D18-gDNA-s167917:3028-3297 -	off:2|1	ATTTAATGGATTGAACTCTATCAT 24bp 14rds	ACTTTATAGAGTTCAATGCATCGT 24bp 50rds
CCTAGTTGTC AT TTAATGGATTGAACTCTATCAT TGTGGGTTGCCACCTTGGCATTCAATGGATTTAGAGTTCAATGACCATTGAACTATTCAATGGAAAAAAGGAAAGTGTTTTAGCATTAAAATAAAATGGTAAATAAAGAAACTGATTTATTATAATATGTTTCATTGAACTCCATGGAGTTCAATGCATTTTGGAAAAAAAAAATTGTTAGAGTTGAATAAGAAACCAAATGATGATATGTTAATCCATTGA AC TTTATAGAGTTCAATGCATCGT GGATGCCATT
......((.( (( ((((((.(((((((((((.((( ((.....(((((...)))))..)))))....((((((((((((.((((((((...))))))))........(((((((((((.((((.......)))).))))....(((((..(((......)))..)))))(((((((((....))))))))))))))))...........((((((.(.(((........)))).))))))(((......))))))))) )) ))))))))))))))).)))..) ))))).))..	-74.60


>D18-gDNA-s168399:8729-8897 +	off:0|2	CTTTCCTTTCCAACTTTGACCT 22bp 14rds	AGGTCAAAGTTGGAAAGGAAAGAC 24bp 30rds
CTTTTAAAGT CTTTCCTTTCCAACTTTGAC CT TAAATAACTTTGTTTGTGTTATATAATACTTGGTGTAAAATATATGAATGGATTGTATTTTGAATATATTTTCATTTTATATACTTTTCATCAAGTAATATATAACACAAACAAAGTCATTTA AGGTCAAAGTTGGAAAGGAAAG AC TTCAAAAGTC
(((((.(((( (((((((((((((((((((( (( (((((.(((((((((((((((((((.(((((((((.(((.((((((((..((..((((.......))))..))..)))))))).))).))))))))).))))))))))))))))))).))))) )))))))))))))))))))))) )) )).)))))..	-100.30


>D18-gDNA-s168936:3093-3231 +	off:0|0	ATGAGATTCACAGACTAATTTACT 24bp 12rds	AGAATTATGTTGTGAATCTGAACA 24bp 20rds
CTCAAACAAT ATGAGATTCACAGACTAATTTA CT CAAGTTCACAAGTGAATGTTCAAGAAATGTTGAAAAAAGATACAATGATGATTTTTATGTGAATTCATTATGTAAAAACTAGATAAAATTC AGAATTATGTTGTGAATCTGAA CA AACCGAAATT
.......... .(.((((((((((.(((((((. .. ...(((((....))))).(((((......)))))......((((.((((((.(((.....))).)))))))))).......((......)) .)))))).))))))))))).). .. ..........	-25.70


>D18-gDNA-s169557:15255-15486 +	off:3|2	ACAGGTTTAGCCGGTTTTTAAGAC 24bp 27rds	AAAAACCGGCTAAACTTGTGTAAC 24bp 48rds
GGCCGGTTAC ACAGGTTTAGCCGGTTTTTAAG AC TTTTCTATTATCTATTAAACTAGGACTATTTCGTTAACTTAGTCATGGTATTGAGACTTTTTAGTTAACTTAGTCATAATATTGGGACTATTTCGTTTTGTTAGTCATAATATTGAGACTATTTTGTTAATTTAGTCATAATATTGGGACTATTTCGTAACTTAATAATTAACATAAAAATCCT AAAAACCGGCTAAACTTGTGTA AC CGGCAAAAAG
.((((((((( ((((((((((((((((((((.( (. ((((...(((..((((((..((.((..............(((((..(((((((.((((....(((((((.(((((.((((((((.(((((...........))))).)))))))).)))))....))))))).)))).)))))))..)))))..)).))..))))))..)))...)))).)).) )))))))))))))))))))))) )) ))))......	-90.00


>D18-gDNA-s172166:2304-2359 -	off:3|0	GCTCAGTTTAGCTCATTGTGGGAT 24bp 29rds	CCATCCTCAATCGGAAAGTTGA 22bp 15rds
ATTTGGAAGT GC TCAGTTTAGCTCATTGTGGGAT CAGAAAGTTA CC ATCCTCAATCGGAAAGTTGA AAGAGTTAAG
.......... (( ((..((((((((((((.((((( .......... .. ))))))))).)...)))))) ).))))....	-11.10


>D18-gDNA-s172942:2692-2969 -	off:2|2	AGGCTGTTCGGTATAGAGGAGGGG 24bp 24rds	CCCCAGTATTATACCGAACAGCCT 24bp 44rds
ATTAGTTATT AG GCTGTTCGGTATAGAGGAGGGG AGCCGCGTCATGGCGCACACGTGGACGGAGGGGGAGCCGCGTCGTGCCGCTTGGTGGCGCCGGGTTCTACACCATTCGTCGAGGGGTGCCGCTTCGTGGGTTACCCGGGGGGAACCGCGTCGACGTGAAGACGTGCAAGGACTGAGGGCTGCTTTTGTTGCTTGTACCTTGTGCTTTCTTGAAGGTTTCTTCATACCGGGATGGAGGGGACTCAGGGGAGCCGCTTGGTG CC CCAGTATTATACCGAACAGCCT TAAGGGTGTT
.......... (( ((((((((((((((.(..(((( .((((((.((((((((((.(.(.(((((((((((((((.((..(((((((...))))))))))))))).).)).)))))).).).))).)))..))))((((.(((...)))))))(((((........)))))((((((((...((((.((....)).)))))).))))))((((((((((.(..((((((((......))))))))..))))))))))))))..))). )) ))..).)))))))))))))))) ..........	-132.40


>D18-gDNA-s174436:645-976 -	off:1|1	AAAAATTGCGAGGACTACGAGAAC 24bp 211rds	AGTGCTCGCAGTCCTCGCAATTTT 24bp 131rds
TGAGCACTCC AA AAATTGCGAGGACTACGAGAAC TCACCAACAAAATTCCAAAAAGGTGCAAAACAAACTTTTTTCAAAAAATTGTTTTTTTAAAGATTAAAATCGAGTAATAGGGGCTCCAAAGAAAAAAAATTGCATCAAAATTTTGATCCAAAAAAAAAATTTAGATCAAAATTTTGATACATATCAAAATTTGGATCAAAATTCTGATAAAAAAAAAGTTGGATCAAAAATTTGATTCAATTTTTTTTTTCGATCCATGTTTTTTTAGGCTTAATCTAATGGTTTATATTTTTTTTTTTGGAATTCTTTTGGTG AG TGCTCGCAGTCCTCGCAATTTT TGGAGTCCTC
.(((.((((( (( ((((((((((((((.((((.(( (((((((...(((((((((((((...(((((((..((((...))))..))))))).....(((((((....(((.((((.(((.((...(((((((((((((.((((((.(((((((((((......(((((.((((.((((((((((....)))))))))).)))).)))))...............))))))))))).)))))).))))))))))))).))))).)))).))).....)))))))...............)))))))))))))...)))))) )) ).)))).))))))))))))))) )))))).)))	-121.80


>D18-gDNA-s176065:9071-9195 +	off:0|0	TCGGGCAGCACCAATGCATATC 22bp 58007rds	TGTGCATTTGGGCTGCCCGTGG 22bp 517rds
AATGTAATCC TCGGGCAGCACCAATGCATA TC TGGATGTGTTGTGCTCATTTGAGACAGATGCATCCAAAAATTTGTGTTGCATCTGTGTCACATGCGCTCAAGGTATCTAGA TGTGCATTTGGGCTGCCCGT GG ATTATAGTAC
..(((((((( .((((((((.(((((((((( (( (((((((.(((.((.(((.(((.(((((((((.((((....))).).))))))))).))).))).)).))).))))))))) )))))).)))))))))))). )) ))))))....	-84.60


>D18-gDNA-s177104:11572-11678 -	off:0|0	TTTCCCACAACATTCTTGAAC 21bp 16rds	AAGTTCAAGAAAGCTGTGGAA 21bp 129725rds
ATTGTCATAT TT TCCCACAACATTCTTGAAC TTTGTTTAATAATCTGAATTCTTGAAACGGACACGAAAAAAAATGAGAATTCTTGAGAATTGTGA AA GTTCAAGAAAGCTGTGGAA GAACATGACT
...(((((.( (( (.(((((.(.((((((((( (((...((((..((.((((((((.....................))))))))..))..))))..) )) ))))))))).).))))).) ))).))))).	-37.30


>D18-gDNA-s177438:1643-2017 +	off:5|2	ATTCACATGTGAATGATAGTCATA 24bp 25rds	ATGGATCTGATTCACATGTGAATA 24bp 22rds
CATGTTCATC ATTCACATGTGAATGATAGTCA TA GAAACTTAAAGTTTGATAAACTTTATATAAATTTTGTATAAAATGATTATTTTCACAGAATATTGATCATAAAAATCCATATATTAGAGTGTAGTTTGTAAATAAACAACAATTCTTAAAAACACATGTCCACAAACAATTCTCATATGAATTTGAATCAATTTTGATATGATTCCTGGATCTGATTCACATGTGAATCTGAGCTGAAATTTTGATATATTCATGGATCATATTCACATTTGAATATTTAAATCAAATAAAAAATGCATTTTTGATATATTCACCGATGAATACTCATTTTATTCACTACTTAATAAAATATGATTC ATGGATCTGATTCACATGTGAA TA CGAATTAAAC
.(((.(((.. ((((...((((((.(((((((( (. ......(((((((((((((...)))).)))))))))......)))))))))))))))))))..))).)))...............(((((((.(((((....))))).)).)))))........((.(((((.....(((((......))))).((((((.........)))))).))))).))(((((((((((((((.((.................(((((((((((((((......(((((((....((((((.............)))))))))))))....((((((.......))))))...........)))))))))) ))))))).)))))))))))))) ). ..........	-81.50


>D18-gDNA-s177783:1784-1966 -	off:1|0	GAGCCCTTGGATCCGTGTGAAAG 23bp 242rds	AATTTTCAGTCTGGTCCAAGGC 22bp 53rds
AAAGTATTGT GA GCCCTTGGATCCGTGTGAAAG TCTTGTGGAGCGGTGGTGGTCCGGTAGAGCACTGGTGGTGGCATCTCTTGCTTCGAGAGAGGGGAGATCAAGATAAATTCTAATCAGGGCTTGGATCTATTTAAGATTGTGGGTCGCCATAATCGTGGACGTCGCCGG AA TTTTCAGTCTGGTCCAAGGC CTCCATTCAA
.......((. (( (.(((((((((.(..(((((( (.........((((((..(((((((.((((.(((((((....(((((((.((((....)))).))))....))).....)).))))).))))..))).......((((((((....))))))))..)))).)))))). .) ))))))..).))))))))). ))))).....	-66.60


>D18-gDNA-s178090:3846-3923 +	off:0|0	TTAAACTGAGAAATCGCGGTTG 22bp 4376rds	ACCGCGTTTTTCTGTTTAAAT 21bp 1018rds
TATCATTTGT TTAAACTGAGAAATCGCGGT TG AGATTTGTGAATACAGTAAGAAACATTCTCTCTTA ACCGCGTTTTTCTGTTTAA AT TAATGGTTTG
.((((((.(( ((((((.((((((.(((((( (( (((...(.((((............)))).)))))) )))))))))))).)))))) )) .))))))...	-33.50


>D18-gDNA-s178145:3677-3754 +	off:0|1	AGTATCCGAATCCGTATCCGAAC 23bp 35rds	CGGATACGGATTCGGATACCT 21bp 22rds
TATCCAATTA AGTATCCGAATCCGTATCCGA AC TTTCGGATATCCGAATTTCGGATATCCGAAATTT CGGATACGGATTCGGATAC CT ATAATTCGCT
.....((((( .(((((((((((((((((((( (. ((((((((((((((...)))))))))))))).)) ))))))))))))))))))) .. .)))))....	-61.00


>D18-gDNA-s179228:108-272 +	off:1|0	GAATGTTGTCTGGCTCGAAGC 21bp 18748rds	TCGGACCAGGCTTCATTCCCC 21bp 5579090rds
CTTTTGCGGG GAATGTTGTCTGGCTCGAA GC CACTAGAAAACTATATACACGTGGGATCATCATAGTCAACGCAACGATTATTCATGTTCATGTTCATTGACTTCGGTGACCAACGATCGATGGTGATAAACCACCGTTCTTGATCTGGTGTCG TCGGACCAGGCTTCATTCC CC CCAACTGTAG
...(((.((( (((((..((((((.((((. (. (((((((............(((.((.(((((..((((((.(.((((...((....))...))))).))))))..))))))).)))...(((((((......))))))).....))))))).). )))).))))))..)))))) )) .)))......	-65.70


>D18-gDNA-s179362:1493-1593 +	off:2|1	AGGGCACTTGTAAGCACTCACATG 24bp 300rds	ATGTGATTGCTTAACAAGTGCCCT 24bp 14rds
AAGTGCCCTA AGGGCACTTGTAAGCACTCACA TG AATATTATATATATACACAGTTTTATATCTATAATCACAGATTGTTACTATTC ATGTGATTGCTTAACAAGTGCC CT TAGGGCACTT
(((((((((( ((((((((((((((((.((((( (( (((((((((.(((((........))))).)))))..............))))) )))))).))))).))))))))) )) ))))))))))	-62.50


>D18-gDNA-s179453:3724-4092 -	off:2|2	GAAATTTCGGATACGGGTTCAGAT 24bp 157rds	ATCTGAATCCGAATCTAGAAATTC 24bp 16rds
CCGGATATCT GA AATTTCGGATACGGGTTCAGAT AATTGGGAATATTCGGAAATTTTGTATTTTTGTGACTTCAATTAAATTATCCTCAAAATGAAGAATCATTTATCTAATAAGCAAACCAATATAAAATAGTGTTCATCTTTATCTGTACATTTTAGTATGCAAATAATTTGATGAAACTACTCATACTAAAATCATATATTGTTGGTTTTGTTAAAGTTGTTATCATTATATATACAATTTCCTCTTTTCCATGTTAATTAATAATACTATATAGGAAAGATAAAAAATATATATATTTTTTGGATTCTGGATATCGTATATCTGAAATATTCGAAAATTTCCAAAATTATT AT CTGAATCCGAATCTAGAAATTC AGATTTCCGA
.((((.(((( (( (.((((((((.((((((((((( ((((((((((.((((((((((.(((((....((((...(((((............((((((....))))))........((((((((((((.....((((.((((((.((((.((((.((....)).)))).))))...))))))))))....................)))))).))))))..)))))...))))...))))).)))))))(((((((.((((..............)))).)))))))(((((((((....)))))))))..(((.((((((...)))))))))......))).))))))).....))) )) ))))))))).)))).))))))) )))).)))).	-93.50


>D18-gDNA-s184879:4908-5293 -	off:0|2	AAAAGTGAATATATAGAACAGCCT 24bp 601rds	AGGCTGTTCTATATATTCACTT 22bp 179rds
ATATAAAGGG AA AAGTGAATATATAGAACAGCCT CATATAAGCTTAGGTGTAGAACATCATTAAATCTCATGGTTTTATGTTTAAATTTGATTAAATAGTGTTGCACATCTCTAATTTACTTCATTGGACTAAAAACATTTAATTACTCTTTCATATTCTTTTTGATTTTTGAATCATACTCAGCTCATTGTATGTTGCTGCAGGATATTGAACTTCAAAGGGGTTTTGTATAATTCAAAAATTAAAGAGAATATGATGGAAGAATTAATAGTTTTTAATGTAATGAAGTAAATTAGAGGTGTACAACAATATTCAAATAGATTTAAACATAAAACCATGAGGTTTAATGAGGTTCTACACGTAAGCTTATATT AG GCTGTTCTATATATTCACTT TCCCCTTATA
.....((((( .( (((((((((((((((((((((( .(((((((((((.(((((((((.(((((((((((((((((((((((((((((((((.((.((((.(((((.((((((((((((((((((((((.(.(((((((..((((((..(((.((((((((((((((((((((((((.((((..(((((.(((...(((..............)))..)))..)))))..)))).)))))))))))))))))))))))).)))..))))))..))))))).).)))))))))))))))))))))).))))).)))).)).))))))))))))))))))))))))))))))))).))))))))).))))))))))). )) )))))))))))))))))))) ).)))))...	-207.30


>D18-gDNA-s191385:372-446 -	off:1|2	AGGTTGTTCGAGTTTAAGGAA 21bp 44rds	AGTCTCCTTAGATCTAAGCGA 21bp 20rds
TGATTCTGAA AG GTTGTTCGAGTTTAAGGAA GATTGATGAATCGATTGCAAACCTTAAAGAACT AG TCTCCTTAGATCTAAGCGA TTGTAGAAAC
...(((((.. .( ((((((...(((((((((. (((((...........................) )) )))))))))))...))))) )).)))))..	-17.30


>D18-gDNA-s193524:1247-1411 +	off:1|1	ATTGTCCGACGTGGCTAATGAACT 24bp 34rds	AACTCATTAGCCACGTCGGACAATG 25bp 11rds
GCTTCATGTC ATTGTCCGACGTGGCTAATGAA CT ATTAAATAGTCGAAAAGGAGTCCCAAATAGTCTCATACACAAATCGACAAATCTAGATTGCGTCTTCAAGCTAGGTCGGTCTGAGACTATTTGGGGCTCATTTTCGACTATTTAAT AACTCATTAGCCACGTCGGACAA TG GCTTGAAGTC
((((((.((( (((((((((((((((((((((. .( ((((((((((((((((.((((((((((((((((((..........(((..((((((.(((......))).))))))..))))))))))))))))))))).)))))))))))))))) )..)))))))))))))))))))) )) )).)))))).	-115.10


>D18-gDNA-s193528:41-395 +	off:2|2	CGTGAGAACCCGAGAACCAATTGC 24bp 190rds	GCAATTGGTTCTCGGGTTCTCACG 24bp 259rds
CCCTTTTTTT CGTGAGAACCCGAGAACCAATT GC ACGATGCATAGATGCACCTGTATATGTGTGTTTTTTTCATTTTTTTTTCACGAAACTCTAAAACGTTCAAAAACATAAAGATTCGCTGAAAAAAATTCACATATACAGGTGCGTATATGAAAGGTGCATATCGTGCATATATGCACGTTTTTTGTATTCTTAGCAAAAGGTGCATATATGCACCTTTCATGTATGCACGTTTTTTGTGAAAAAAATTTCAACGCCTCTCATTGATTTAGTTCGTGTAGGAGTTCCGTGAATTTTTTTTTGAAATAAACACACATATACACGTGCATCTATGCATCGT GCAATTGGTTCTCGGGTTCTCA CG AAAAAAAAGG
((.((((((( (((((((((((((((((((((( (( (((((((((((((((((.(((((((((((((((.(((((.......((((((.((((((...(((..(.(((.((...(((..((.(((((....((((((.....(.((((((((((((((((((((((.........(((((((..(((((((.......)))))))))))))))))))))))))))))))))))).)....)))))).....))))).))..)))...)).))).)..)))...)))))).))))))........))))).))))))))))))))).))))))))))))))))) )))))))))))))))))))))) )) ))))))).))	-196.50


>D18-gDNA-s193528:41-395 -	off:2|2	CGTGAGAACCCGAGAACCAATTGC 24bp 190rds	GCAATTGGTTCTCGGGTTCTCACG 24bp 259rds
CCCTTTTTTT CG TGAGAACCCGAGAACCAATTGC ACGATGCATAGATGCACCTGTATATGTGTGTTTTTTTCATTTTTTTTTCACGAAACTCTAAAACGTTCAAAAACATAAAGATTCGCTGAAAAAAATTCACATATACAGGTGCGTATATGAAAGGTGCATATCGTGCATATATGCACGTTTTTTGTATTCTTAGCAAAAGGTGCATATATGCACCTTTCATGTATGCACGTTTTTTGTGAAAAAAATTTCAACGCCTCTCATTGATTTAGTTCGTGTAGGAGTTCCGTGAATTTTTTTTTGAAATAAACACACATATACACGTGCATCTATGCATCGT GC AATTGGTTCTCGGGTTCTCACG AAAAAAAAGG
((.((((((( (( (((((((((((((((((((((( (((((((((((((((((.(((((((((((((((.(((((.......((((((.((((((...(((..(.(((.((...(((..((.(((((....((((((.....(.((((((((((((((((((((((.........(((((((..(((((((.......)))))))))))))))))))))))))))))))))))).)....)))))).....))))).))..)))...)).))).)..)))...)))))).))))))........))))).))))))))))))))).))))))))))))))))) )) )))))))))))))))))))))) ))))))).))	-196.50


>D18-gDNA-s193528:10-426 +	off:2|1	AGGGTCAGGATCTTTTGAGAACCC 24bp 901rds	AGGTTCTCAAAAGATCCTGACCCT 24bp 1122rds
TATATATAT AGGGTCAGGATCTTTTGAGAAC CC TTTTTTTCGTGAGAACCCGAGAACCAATTGCACGATGCATAGATGCACCTGTATATGTGTGTTTTTTTCATTTTTTTTTCACGAAACTCTAAAACGTTCAAAAACATAAAGATTCGCTGAAAAAAATTCACATATACAGGTGCGTATATGAAAGGTGCATATCGTGCATATATGCACGTTTTTTGTATTCTTAGCAAAAGGTGCATATATGCACCTTTCATGTATGCACGTTTTTTGTGAAAAAAATTTCAACGCCTCTCATTGATTTAGTTCGTGTAGGAGTTCCGTGAATTTTTTTTTGAAATAAACACACATATACACGTGCATCTATGCATCGTGCAATTGGTTCTCGGGTTCTCACGAAAAAAA AGGTTCTCAAAAGATCCTGACC CT ATATATATA
((((((((( (((((((((((((((((((((( (. ((((((((((((((((((((((((((((((((((((((((((((((((.(((((((((((((((.(((((.......((((((.((((((...(((..(.(((.((...(((..((.(((((....((((((.....(.((((((((((((((((((((((.........(((((((..(((((((.......)))))))))))))))))))))))))))))))))))).)....)))))).....))))).))..)))...)).))).)..)))...)))))).))))))........))))).))))))))))))))).)))))))))))))))))))))))))))))))))))))))))))))))) .))))))))))))))))))))) )) )))))))))	-250.50


>D18-gDNA-s193792:1641-1958 -	off:2|2	CGCATTATTTTCCAGATTCCGGCC 24bp 49rds	GGCCGGAATCTGGAAAATAATGCG 24bp 52rds
CGGTTCCGGC CG CATTATTTTCCAGATTCCGGCC GCATCCGGCCACCTCCGACCACGAGACCGGTGGCATCTGATTCGTCTCGTCAAGGGGAGCAAAAGCCCTATGGTCTCGCCCTCTAATTCCGTCGAAAACGCCGTCGGCAACGAAAAACGTCGCCGGAAAACCCTAAACCGCTGCCGTGAAGCTTTACCTTAGATCTACGACGATTCCGGCGGAATTAGAGGGCGAGACCAGAGGGCTTTTGCTCCCCTTGACGAGACGAATCGGATGCCACCGGTCTCGTGGTCGGAGGTGGCCGGATGC GG CCGGAATCTGGAAAATAATGCG GCCGGAACCG
(((((((((( (( (((((((((((((((((((((( (((((((((((((((((((((((((((((((((((((((((((((((((((((((((((((((((((((.((((((((((((((((((((((((.((.((.(((((((.(((.....))).))))..............(((.......)))..............))).)).)).)))))))))))))))))))))))).))))))))))))))))))))))))))))))))))))))))))))))))))))))))))))))))))))) )) )))))))))))))))))))))) ))))))))))	-299.70


>D18-gDNA-s193835:83-173 -	off:2|1	TCCTAACTCTAAGATTGTGACATT 24bp 35rds	ACAAAGTGTCACAATCCTAGAGTT 24bp 29rds
TAATTCACAT TC CTAACTCTAAGATTGTGACATT TGGTTTTTTCTTTTTAATTCCATTAAATATGTAGGCTCATAAT AC AAAGTGTCACAATCCTAGAGTT AGGAAGGTGA
....((((.( (( (((((((((.(((((((((((( (((..((........))..))......((((......)))).. .. .))))))))))))).))))))) ))))).))))	-41.50


>D18-gDNA-s196329:3176-3402 -	off:2|1	AATTGGTTCTCAGGTTCTCACGA 23bp 173rds	TTCGTGAGAACCCGAGAACCAATT 24bp 50rds
TGCATCGTGC AA TTGGTTCTCAGGTTCTCACGA AAAAAAGGGTTCTCAAAAGATCCTGACCCTATATATATATATATATAGATGACCATGATAAATAAAATGTTGGGTGGTTACTGATGGTTACAAAAAGGTTGGGTACCTAATATTAAGNNNNNNNNNNATATATATATATATATATATATATAGGGTCAGGATCTTTTGAGAACCCTTTTT TT CGTGAGAACCCGAGAACCAATT GCACGATGCA
(((((((((( (( (((((((((.((((((((((( (((((((((((((((((((((((((((((((((((((((((((((((.(((..............(((((((((((.(((((..((....))....)).))).)))))))))))................))).)))))))))))))))))))))))))))))))))))))))))))))) )) )))))))))).))))))))))) ))))))))))	-148.10


>D18-gDNA-s196684:7979-8144 -	off:1|2	AAACACCATCGTTCTTAGCCCAT 23bp 191rds	ATGGGCTAAGAACGATGGTGTT 22bp 182rds
TTTGATAGGC AA ACACCATCGTTCTTAGCCCAT CTTCTGCATAGTTTGAGAGGTGCATGGTTGTAGCATGTTGGTGTATCATGCCACCATCACCTAACCTGTTGATAGAGCTAAAAGAAGTGTGTTGCCTTGTCTACATCAAATTACATAAAAG AT GGGCTAAGAACGATGGTGTT TGCCTATCAA
.((((((((( (( ((((((((((((((((((((( (((.((..((((((((.(((((.(((((.(..(((((.........))))))))))))))))....(((.(((((.((...............)).))))).)))))))))))..)).))) )) )))))))))))))))))))) ))))))))))	-91.30


>D18-gDNA-s198432:2702-2900 +	off:1|0	CCCAAAATGATAGTCCACTTCTG 23bp 93rds	TCTGTGGACTATCTTTTTGGGA 22bp 23rds
TTTAGTTTGT CCCAAAATGATAGTCCACTTC TG AATATAATTAACCTTTTTATCAAAATACCCATAATTATTGTTATAACAACCGACACCTTTAATTACAGCATTAAATGCAAATAAAGGGTAAAACTGTCATTTTATAGCAAAAAGTTAACTGTAATTAATGTTTTCTTAATCTGTATGTTTTTTC TCTGTGGACTATCTTTTTGG GA CGGAGAGAGT
(((..((((( (((((((.((((((((((... .( ((((((...............................(((((((((.....(((((((((.(((...((((...)))).))).))))))......)))...))))))))).(((..(((..........)))..)))......))))))).... ...)))))))))).)))))) )) ))))..))).	-50.90


>D18-gDNA-s198552:9411-9664 +	off:2|2	CTCCTCCGCTAAGTTTGATGTT 22bp 16rds	AACGTCAAACTTAGCAGAGGAG 22bp 33rds
TGCGTAAGTT CTCCTCCGCTAAGTTTGATG TT ATTCTCTAAAATTCATGTTGGAATTAGTAAATTTATAAAACCTTGTTAAATTTACTCAAGGATTTAGTGGGCGCGTCAATTCTATCTGCAATTGGGTGAGTTCTCATCTGTTAAGTTTGACGTTATTCTCTAAAATTCATGTTGTAAATCCTTGAGTAAATTTAACAGGGTTTTTGAAATTTACTAATTACAACATGAATTTTAGAGAAT AACGTCAAACTTAGCAGAGG AG AACTCACCCA
...((.(((( ((((((.((((((((((((( (( ((((((((((((((((((((..((((((((((((..((((((((((((((((((((((((((((((..(((.(((((((..((....(((..((((......))))..)))..)).)))))))....)))..............))))))))))))))))))))))))))))))..))))))))))))..)))))))))))))))))))) ))))))))))))))).)))) )) )))).))...	-141.60


>D18-gDNA-s198552:9534-9669 +	off:2|2	TCTCATCTGTTAAGTTTGACGT 22bp 37rds	CAAACTTAGCAGAGGAGAACTC 22bp 78rds
TTGGGTGAGT TCTCATCTGTTAAGTTTGAC GT TATTCTCTAAAATTCATGTTGTAAATCCTTGAGTAAATTTAACAGGGTTTTTGAAATTTACTAATTACAACATGAATTTTAGAGAATAACGT CAAACTTAGCAGAGGAGAAC TC ACCCAATTGC
(((((((((( ((((.((((((((((((((( (( ((((((((((((((((((((((((.......(((((((((..(((.....))))))))))))..)))))))))))))))))))))))))))) ))))))))))))).)))))) )) ))))))....	-91.60


>D18-gDNA-s198614:5621-5727 -	off:0|3	CGGACCGGACCGGGAACTGGCAAT 24bp 16rds	CCTGGTTTCAGTTTCGGTCCGGTT 24bp 32rds
GGCCGAGAAT CG GACCGGACCGGGAACTGGCAAT GGAAAAAACATCGAGAACCGGATCAAAGGGAGGGAATTGGTTTAGGTCCCAGTCCCGGT CC TGGTTTCAGTTTCGGTCCGGTT TTCCGGTTTC
.((((.(((. .. (((((((((((.(((((...(( (.......)))...((((((((((...((((((((.(((...))).))))..))))))) )) .))))))))))))))))))))) )))))))...	-51.30


>D18-gDNA-s198772:2034-2441 +	off:1|1	GTTTTTGTCCACATCTAGTCCCTG 24bp 46rds	AGGGACTACATGTGGACAAAAACA 24bp 59rds
TATAGTTTTT GTTTTTGTCCACATCTAGTCCC TG TGACTTTTCTGGTCATCTTCTTCGGCGGCTTCTCTCGCCGGAAAACTACTGGCCGCTATTTGAGTCACCATCTTCCAGCGTCGCAAGCATCACTGGACTCAGCGGCTTCTCGCGGCCAAACCCCAACCATTATCGGCAACTTTCGTTGTCAAATTTTGAGATCGCCAGCGAAGAAGGCGGTTGTCCATATCTCCCCGGCGACTCACTTCCGACGACTGAAGTTGCCGATAATGGTTGGGGTTAGCCACGAGAATCTGCTGAGTCCAATGGTGATTGCGGCGCTGGAAGATGGTGGCTCAAATGGCGGCTAGCAGTTTTCCGACGAGAGGAGCCGCCGGAGGGGATGACCGGGAAAGTCAC AGGGACTACATGTGGACAAAAA CA AAAACTATAA
(((((((((( ((((((((((((((.((((((( (( (((((((((((((((((((((((((((((((((((((.(((((((((.((((((((((((((((((((((((((((((((((((((.(((((.((((((((((((.((((((.(((..(((((((((((((((((((((((((.((((((......((((.(((((.(.(.(((..(.((....)).).))).)).))))))))).....)))))).))))))))))))))))))))))))).))).)))))).)))))))))))).))))).)))))))))))))))))))))))))))))))))))))).))))))))).)))))))))))))))))))))))))))))))))))))) )))))))).))))))))))))) )) ))))))))).	-333.80


>D18-gDNA-s199641:1742-1974 +	off:0|0	TGAACTCCACCGCGTTGCCGC 21bp 216rds	CAAGTGAGGACGAGTTCACGT 21bp 205rds
TGGGGAGTAG TGAACTCCACCGCGTTGCC GC GATCTTATTGTGGCGGCATATGGATGGCGTATGGCCTGAGTTTAAGTTCGTCCCAATTCCCCTCCGTACGATTTTTAAGATTTTCGGGGTAATATATTAAATATTTGTTCATATATTTTATGTTCATTCCCTTTTAGTTGGCAATTTAAAATTAACTTGTCATTATTTGCAGACACAATATCGGTGGCATC CAAGTGAGGACGAGTTCAC GT TTAAGGGTTT
(((((.(... (((((((..(((.(((((( (( (((...)))))))))))...)))..(((.....))).)))))))....).)))))....((((....(((...............((((....((((.((((((........)))))).))))....))))((((((........))))))..((((((((.(((((((....(((.......)))..... ))))))).))))))))..) )) ...))))...	-65.50


>D18-gDNA-s200478:8325-8445 -	off:2|3	AGGGACGAAAAGCTTATGAGGCAT 24bp 31rds	TGCCTCATAAGCTTTTCATCCCCT 24bp 24rds
GGTCGTAGCA AG GGACGAAAAGCTTATGAGGCAT CAAACAAAGGGAAGTGGTGGTCCATTAGGAGTCTCCTCAATTAGCAAGTATGCTTAGTCGTCCCTTTGTTTGA TG CCTCATAAGCTTTTCATCCCCT GCTACGACCC
(((((((((( .( (((.(((((((((((((((((( (((((((((((((((((....)))))((((...)))).....((((....))))......))))))))))))) )) ))))))))))))))).)))).) ))))))))).	-87.50


>D18-gDNA-s200646:2014-2108 -	off:2|2	TCCTAACTCCAAGATCTTGACACT 24bp 64rds	AGTGTCAAGATCTTGGAGTTAGGA 24bp 70rds
TAATGTGTAT TC CTAACTCCAAGATCTTGACACT TGGAATTATATATCTATATTTTTATTGAATTTGAAAAGAAAATGACA AG TGTCAAGATCTTGGAGTTAGGA ATGCAAATTA
((((.((((( (( (((((((((((((((((((((( ((..(((..........((((.....))))..........)))..)) )) )))))))))))))))))))))) ))))).))))	-55.90


>D18-gDNA-s201120:837-1061 +	off:0|0	CGTTTCAGCTGGAATCCTGACCT 23bp 692rds	GTCAGGATTCCAGCTGGACGCC 22bp 5191rds
GCTACTGTGG CGTTTCAGCTGGAATCCTGAC CT CAAGGACTAGAAAAACTCCCATGAAGAAGGTTCATTGTGGGCCCTAATTCGATGGTTGGTGGTATTTTCGATTTTCACTATAACTTTTTGCAAAAGTTAAACTGAGAATCGAAATTACAACCTACCATCGAATTACGGCACACAATGAACCTTCTTCCTGGGAGTTTTTCTGTCCTTGAG GTCAGGATTCCAGCTGGACG CC ACAGTAGCAA
(((((((((( ((((.(((((((((((((((( (( (((((((.(((((((((((((.(((((((((((((((((.(((.((((((((((((.(((.(((.((((((((((((...((((((((...))))))))...)))))))))))).))).))).)))))))))))).))).))))))))))))))))).)))))))))))))))))))))) )))))))))))))))))))) )) ))))))))..	-182.80


>D18-gDNA-s201319:7377-7584 -	off:3|2	ACATTGTTTGGCTTCTGTTCACA 23bp 51rds	TGTGAACAGAAGCCTAACAATGTT 24bp 12rds
TAAAAGGATA AC ATTGTTTGGCTTCTGTTCACA TTATACCATCATTGTTTTTTGTCCACATTATACCATTTAACTTGTTACTATCGTTCACAAAACACCACTTTCACCAATATTATTAGGTGAAAATGGTGTTTTGTGAATGGTAATAACAAGTTAAATGGTATAATATGGAGAAAAAAACAATGATGATATAA TG TGAACAGAAGCCTAACAATGTT ACCTATATAA
....(((.(( (( ((((((.(((((((((((((( (((((.((((((((((((((.((((.(((((((((((((((((((((.(((((((((((((((((((.(((((((..........))))))).))))))))))))))))))).))))))))))))))))))))).))))..)))))))))))))).))))) )) )))))))))))).))))))))) ))))......	-135.70


>D18-gDNA-s201396:988-1187 -	off:2|2	TCCGATTCGTCTCGTCAAGGG 21bp 21rds	CCCTTGACGAGACGAATCGGA 21bp 30rds
ACCGGTGGCA TC CGATTCGTCTCGTCAAGGG GAGCAAAAGTCCTCTGGTCGCGCCCTCTAGTTCCGCCGGAATCGTCGTAGATCTAAGGTAAAGCTTCACGACGGCGGTTTAGGGTTTTCGGGCGACGTTTTTCATTGCCGACGGCGTTTTCGACGGAATTAGAGGGCGAGATCAGAGGGTTTTTGCTC CC CTTGACGAGACGAATCGGA TGCCACCGGT
(((((((((( (( ((((((((((((((((((( (((((((((((((((((((.(((((((((((((((.(((((.((((((......(((......)))..(((.(((........))).)))(((((.(.....).))))).)))))).))))).))))))))))))))).))))))))))))))))))) )) ))))))))))))))))))) ))))))))))	-156.10


>D18-gDNA-s202210:530-901 +	off:1|0	ACTTCGGATACGGATTTGGATATC 24bp 43rds	ACTATCTGTATCCGAATCCGAATT 24bp 37rds
CATATCCGAA ACTTCGGATACGGATTTGGATA TC CAAAAAATTTTGTATTTTTTAAATTCAATTAAAATAAATAATTTATCCAACAAATACACTAAAATAAATATCTTCATCTTCATCTTTACATTATAATATATTTAACAAAAAAGGTACAAATAAATCGACGAAACTCTTTTCATATTTGTGGACTATGTGTATGCTCCTACTAAAATCATATATTGTTCATTTTGTTGAACTTTTTATAATTATATATAATATCATCTTTTCCATCTTAAATTAATAATAATATATAGGAAAAGTAAAATTATATTTTTTGGAATTTGGATACCGATATCTGAAATATCCGAATTTTCTAAAATC ACTATCTGTATCCGAATCCGAA TT TTCGGATATC
.((((((((( (.(((((((.(((((.(((((( (( ((((((....(((((((.........(((((.......)))))........)))))))...............................(((((((.(..((((((((((.....(((((((((..((......))..))..)))))))((((...(((((((.............))))))).)))).))))))))))..).)))))))...(((((((.....(((((((........................)))))))....)))))))))))))))(((((((((.............)))))))))........... ..)))))).))))).))))))) .) ))))))))).	-72.60


>D18-gDNA-s203088:815-930 +	off:0|2	TCGGGTATGCGAGTCGGGTAGCCT 24bp 211rds	AGGGCTTTGACGTATAATCTGATT 24bp 17rds
CCGAATCGAA TCGGGTATGCGAGTCGGGTAGC CT AAAATAATTAGTCATACATCCGAAATTTCAATCGTGTTTGAGACTTCGACTTTGAGTTTTGCTCGCTT AGGGCTTTGACGTATAATCTGA TT CCATTCCTTG
..((((.((( ((((((((((..(((((..((( (( ....................((((.((((((......)))))).))))....(((((...)))))... .)))))))))))))).)))))) )) ).))))....	-35.40


>D18-gDNA-s203095:1906-2033 -	off:2|2	CATTCCTAGAGTGCATTCCTAACT 24bp 28rds	AGTTAGGAATGCACTTTAAGAATG 24bp 11rds
TCGTAATTTG CA TTCCTAGAGTGCATTCCTAACT CTAAGGAGGGGACACTTGGAATTATAAACTTATATTATTGGTAGAAATTAAAAAGATAATGCCAAGTGTCAATTTATTAG AG TTAGGAATGCACTTTAAGAATG GAAATTGAGA
((.((((((. (( (((.(((((((((((((((((( ((((.(((..(((((((((.(((((...(((.....(((......)))....)))))))).)))))))))..))).)))) )) )))))))))))))))).))))) .)))))).))	-65.30


>D18-gDNA-s204578:1039-1144 -	off:0|0	ATAGCAGTGATCTAACTTGGAC 22bp 40rds	GAACCGAGTTAGAGTATTGCA 21bp 16rds
TTGCATCTGA AT AGCAGTGATCTAACTTGGAC CCAACGCCTGAAGATATGCATTGGGGTGGCCCGTGGATTAGCATACCTTCATAATCCTGTCGG GA ACCGAGTTAGAGTATTGCA CCGCGATATC
.......... .. .((((((.((((((((((.. ....(((((.((........)).))))).((((.((((((...........))))))...))) ). .)))))))))).)))))). ..........	-39.40


>D18-gDNA-s205359:15679-15980 -	off:2|2	TACATGCAACATCTAGGAATA 21bp 156rds	TCGGGTAACAGATTGACATTA 21bp 421rds
CATTTTAGTA TA CATGCAACATCTAGGAATA TTTCCTTGTATTCCTCTTCTAGACCGATATAGCTTAATTCCAATTTCATTTGAGTTTCCTTTAAAGGAATTTTTTTAAGCCTTTCTAGGGCATCTATCCATTCAAGCTCACTTCTACCACATAAGAACGAACCCAACACTTTGATGGTCAAGGGAAGACCAGCAGCATAAAGCACAACTTTTCCACATAGCTCTTCGTACTCTTGAATTGGAATCGCACCCCGAGATGCATACCTACCAAAGAGCCAAATTGCTTCCTCA TC GGGTAACAGATTGACATTA TGAATCAACT
........(( (( .(((((..((((((((((( (......))))))))..((((((.....(..((((((....((((((.((((((.....))))))))))))...))))))..)))))))((((((.((((((((((...((((((........))))...........((((((...))))))(((((..........((((.....))))..........)))))))...)))))).))))..((.....)))))))).(((((......((((......))))..... .. )))))..)))))).))))) ))........	-53.50


>D18-gDNA-s205387:20648-20696 +	off:1|0	AGTCATTGGACCAAACTTGCAGCA 24bp 16rds	ATGAAAAGTTTGGACCAGTGATG 23bp 36rds
ACGGATGTTA AGTCATTGGACCAAACTTGCAG CA AA ATGAAAAGTTTGGACCAGTGA TG CTACTCCAAA
..(((.((.. .((((((((.((((((((.((. .. .. .))..)))))))).))))))) ). ..)))))...	-26.80


>D18-gDNA-s205425:260-404 -	off:0|1	ATCAGTCTCAGTCCCAGTCGAATG 24bp 13rds	ACATTAGACTGGGACCGAGACT 22bp 37rds
TCCTATTGAC AT CAGTCTCAGTCCCAGTCGAATG TGTGTCAAACGCAGTGCAACCAGTTATGTCATATCATGTCTAACAGACGGGGCCCATTTGTTAGGTAAGACATATAACAGGTTAAACTGCGTTTGACCT AC ATTAGACTGGGACCGAGACT AATGTCAATG
...((((((( (( .((((((.(((((((((.(((( ((.((((((((((((..((((.(((((((....((.(((((((((((.((...)).))))))))))).)).))))))).))))..)))))))))))).) )) ))).))))))))).)))))) .)))))))))	-85.20


>D18-gDNA-s205456:5709-6127 +	off:0|0	ACAAACGAACGAACACGAACGACT 24bp 24rds	ATGTTCGTGTTCGTTCGTTTAACT 24bp 10rds
CTTTAACCAA ACAAACGAACGAACACGAACGA CT AAACGGACAAAGTTCTATGTTCGTGTTCGTTTGTTAAGAATTTAATGTGTTCGTGTTCGTTTATGTTTGTTTAATTGATAAACGAACATAAATAAACGAACGTTAACGAACATAAATACAAACAACCTTATACGAAAAGAGTTGAACATTAACGAACATAAACGAATAATCTCAATTGAACTTAAAAAAAACAATAATAAACAAACATATGTGAAACTGAACAAACACAAATAAACTTAAACGAACAAACATATACAAACAAATAAACTTAAGGAATAAACTTCATATCAAGTTTGACGTTGCCTCATAGTTTTAATTGTATATTAATATCATAATTGAACGTTCACGAACGTAAATGAATGAACGAGAGC ATGTTCGTGTTCGTTCGTTTAA CT AAACGAACAG
.......... ..(((((((((((((((((((. .. ...((..((..(((.((((((((((..((((((((((........((((((((((((((((((((((((((((.....))))))))))))....)))))))....)))))))))........(((((((.......))).))))....)))))))))............((......))..............................((((............)))).....................((((((((......(((((..((((((((((((......))))))...))).)))...)))))...)))))))).....(((....)))..)..)))))))))))))...))..))..... .))))))))))))))))))).. .. ..........	-95.40


>D18-gDNA-s205493:6146-6192 -	off:0|1	AACCGTCGGAGCGTTATCCTGG 22bp 88rds	ATCCCAGGAAATGGCTAACGG 21bp 11rds
ATTCTAATTT AA CCGTCGGAGCGTTATCCTGG GTCG AT CCCAGGAAATGGCTAACGG TTCGTTTTGT
.......... (( ((((.((..((((.(((((( (... .. ))))))))))).)).)))) ))........	-23.30


>D18-gDNA-s205521:6251-6337 +	off:0|0	TGAAGCTGCCAGCATGATCTA 21bp 1072rds	GGTCATGCCGTCGGCTTCACT 21bp 5257rds
AAGGAAAAGG TGAAGCTGCCAGCATGATC TA GCTACTGTTCTGACCTAATCTTTTAGCATTAAAGAATCGTGGCTA GGTCATGCCGTCGGCTTCA CT TTTTGCTTTC
(((.(((((( ((((((((.(.(((((((( (( (((((.(((((...((((....))))......))))).))))))) )))))))).).)))))))) )) )))).)))..	-54.80


>D18-gDNA-s205570:4675-4793 +	off:0|0	TGTAAGCTTAACAACTTTGTA 21bp 1051rds	CGAAGTTGTTAAGCTCACAAG 21bp 139rds
CAAGAAAGCT TGTAAGCTTAACAACTTTG TA ATCATCTATTTTGGTTTCAAGTCAGGGCAGTAAAAGAGTATCAATTTTGCCTGGTTTGGTCTTAAAATTGATGATTA CGAAGTTGTTAAGCTCACA AG CATTCTTTGA
.(((((.((( (((.((((((((((((((( (( ((((((.((((((...((((((((((.(((................)))))))))))))...)))))).)))))))) ))))))))))))))).))) )) ).)))))...	-61.20


>D18-gDNA-s205570:4633-4842 +	off:0|0	TAGGCTGCTAATATCGGGTCC 21bp 29274rds	ACCCCATATTAGCAGACTATT 21bp 3001rds
ATTACCTAAA TAGGCTGCTAATATCGGGT CC GATGGGTGGTCCAAGAAAGCTTGTAAGCTTAACAACTTTGTAATCATCTATTTTGGTTTCAAGTCAGGGCAGTAAAAGAGTATCAATTTTGCCTGGTTTGGTCTTAAAATTGATGATTACGAAGTTGTTAAGCTCACAAGCATTCTTTGAACCATCCATCAAGCATGG ACCCCATATTAGCAGACTA TT TAGGCATAAA
....(((((( (((.((((((((((.(((( (( (((((((((((.(((((.((((((.(((((((((((((((((((((((.((((((...((((((((((.(((................)))))))))))))...)))))).))))))))))))))))))))))).)))))).))))).).))))))))))......)) )))).)))))))))).))) )) ))))......	-115.80


>D18-gDNA-s205570:4563-4905 +	off:0|0	TAACTTCCAGGAACCCTTTCT 21bp 4785rds	AAAGGGTTCCTGGAAGTAAAT 21bp 1014rds
TTTAAGTGAT TAACTTCCAGGAACCCTTT CT TATGCTATAAACCTCAACTTGCAGCCACTCTTTTAAAGCATTACCTAAATAGGCTGCTAATATCGGGTCCGATGGGTGGTCCAAGAAAGCTTGTAAGCTTAACAACTTTGTAATCATCTATTTTGGTTTCAAGTCAGGGCAGTAAAAGAGTATCAATTTTGCCTGGTTTGGTCTTAAAATTGATGATTACGAAGTTGTTAAGCTCACAAGCATTCTTTGAACCATCCATCAAGCATGGACCCCATATTAGCAGACTATTTAGGCATAAAGGGTGGCTGCAAGTTGAGTTTTATAGCACGAG AAAGGGTTCCTGGAAGTAA AT CACTTAACTG
.((((((((( (.((((((((((((((((( (( (.(((((((((.(((((((((((((((((((((..........(((((((((.((((((((((.(((((((((((((((((.(((((.((((((.(((((((((((((((((((((((.((((((...((((((((((.(((................)))))))))))))...)))))).))))))))))))))))))))))).)))))).))))).).))))))))))......)))))).)))))))))).)))))))))...))))))))))))))))))))).))))))))).))) ))))))))))))))))).) )) )))))))...	-212.10


>D18-gDNA-s206544:905-1190 +	off:0|0	TTCCTGTGGGTCTGATTTAATC 22bp 22rds	TTAAATCAGACTCACAGGAAGA 22bp 15rds
GGGACCCGTC TTCCTGTGGGTCTGATTTAA TC ATATTCCAATAATCAAACATGCATTGGAGGCGTATAGAGCCGGAGGTACCCCAATAATCAAACATGCATTGGAGGCGTATAGAGCCGGAGGTACCAGCAGCGTTCAATATATCAGAAAAACCGAAAGACACTACATGCATATATTCCCATGGCAGAGTCTTTCGGTTTTTCTGGTATATTGAACGCTGCTGGTACCTCTGGCTCTATACGCCTCCAATGCATGTTTGATTATTGGAATATGA TTAAATCAGACTCACAGGAA GA CGGGTCCCTT
(((((((((( (((((((((((((((((((( (( (((((((((((((((((((((((((((((((((((((((((((.....))(((((...((....)).))))).(((.......)))(((((((((((((((((((((((((((((((((((((((((((.((.((((..........))))..)).)))))))))))))))))))))))))))))))))))))))))))))))))))))))))))))))))))))))))))))))))))))) )))))))))))))))))))) )) ))))))))..	-230.10


>D18-gDNA-s207405:2160-2263 +	off:1|1	AGGGTCACTGAACTTTATTAGTCT 24bp 48rds	ATTTTAATAAGTTCAGTGACCTTT 24bp 11rds
TCGTGATTAA AGGGTCACTGAACTTTATTAGT CT GTTCACACTGCACCAGTATTACCTATGATTACCGGTAATACTGGTACAATGTGAAC ATTTTAATAAGTTCAGTGACCT TT TAATCACGAA
(((((((((( (((((((((((((((.(((((. .( (((((((.((.((((((((((((..........)))))))))))).)).))))))) )..))))))))))))))))))) )) ))))))))).	-72.90


>D18-gDNA-s208096:4026-4193 +	off:2|3	TCAATCTTGTACAACTTTGACCT 23bp 41rds	AAGGTCAAAGTTGTACAAGATTGA 24bp 13rds
TTTTTCAGAG TCAATCTTGTACAACTTTGAC CT TAAATATTTATGTTTGTGTTATATAACATTTGATGAAAATTGTATCAATGAAAATACATTTAAAACGCAATCCATTCATATATTTTGCATCAAATATTATATAACACAATCAAAAATATTT AAGGTCAAAGTTGTACAAGATT GA CTCTGAAAAG
.((((((((( ((((((((((((((((((((( (( (((((((((.((.(((((((((((((.((((((((.(((.(((((.((((......................)))).))))).))).)))))))).))))))))))))).)).)))))))) )))))))))))))))))))))) )) ))))))))).	-92.80


>D18-gDNA-s208103:2261-2550 -	off:2|2	AAAATTATTGTCCACTTTTGAATT 24bp 18rds	AGTCAAAAGTGGACAATAATTTTT 24bp 38rds
CCCCCATCCC AA AATTATTGTCCACTTTTGAATT TTCAAGTCAATATTGTGTAACTTTGACCTTATATATTTTTCTTTGTGTTATATAACTTTTGATGAAAATTATACCAATGAAAAGTGAATTTAAAATGCAATTCATTCATATATAACTTTTGATGAAAATTATACCAATGAAAAGTGAATTTAAAATGCAATTCATTCATATACTTTGCATCAAATATTGTATAACACAAACAAAAATATATAAGGCCAAAGTTGTATAAGATTGACTTGAAA AG TCAAAAGTGGACAATAATTTTT GGACGGAGGG
(((((.(((. (( (((((((((((((((((((.(( (((((((((((.(((((((((((((.((((((((((((((.((((((((((((((..(((((((.(((.((((....(((...(((((((........(((((((((((.(((((.((((....)))))))))...))))...)))))))........)))))))))))))).))).)))))))..)))))))))))))).)))))))))))))).))))))))))))).)))))))))))) ). ))))))))))))))))))))). ))).)).)))	-123.10


>D18-gDNA-s208377:3402-3679 -	off:0|0	AGATATGGAATTGAGGAGTTACA 23bp 74rds	GTTGTAACTCCTCAATTCCATAT 23bp 133rds
AAGTGCAGGT AG ATATGGAATTGAGGAGTTACA ACTAACGGTGAACCATTNNNNNNNNNNGAAGCTTCTATTAGTGTTGTTGTTAACAAAATCAAGATTTGTAGATTTAGAAACTGAAGTGGCTACATATCTACTAATCTTGATTTTGTTAACAACACTATTAGAAGCTTCGAAGCCACAATGTAATCGATTTGTCGGGATGTCTGGATTGGACCTCCTTTTAGGATGGGAAGAAATTGTTCCATCAACAAATGGTTCACCGTTA GT TGTAACTCCTCAATTCCATAT CTACGTGCAC
..(((((.(( (( ((((((((((((((((((((( (((((((((((((((((..........((((((((((.(((((((((...((((((((((((((((.((((((.(((..((....))..)))...)))))).))))))))))))))))))))))))).))))))))))......((((..........)))).((((.((((.....)))).)))).....(((((((........)))))))....))))))))))))))) )) ))))))))))))))))))))) )))).)))))	-156.90


>D18-gDNA-s208435:1651-1886 +	off:1|1	CCAAAATGATAGTCCACAGAC 21bp 37rds	AAAGATGGACTATCTTTTTGGGAC 24bp 166rds
TCCATCCATC CCAAAATGATAGTCCACAG AC AAGAAACACACAGATTAAGAAAACATTAATTACAGTTTACTTTTTGCTATAAAATGACAGTTTTACCCTTTCTTTTCATTTAATGCGGTTATTAATGGTGTTAGTTTTTATAACAATAATTAGGGGTATTTTAGTAAAAAAGGCCATTTATATTTAGAAGTTGACTATCATTTTAGGACAAACTAAAAAGG AAAGATGGACTATCTTTTTGGG AC GGAGGAAGTA
(((.(((.(( ((((((.(((((((((((( (. (((((((.....((((((.......))))))...)))).)))))))...((((((....))))))..(((((((((...(((.....(((...(((((((((((((((((.....((((.....(((.((((.....)))).)))..))))...))))))))))).))))))....)))....)))))))) )))).))))))))).))))))) ). ))))))....	-57.40


>D18-gDNA-s208755:6117-6188 -	off:0|0	AGTGAAGCTGTCCGCATGACCG 22bp 5401rds	TAGATCATGCTGGCAGCTTCA 21bp 1014rds
TATAGGAAGG AG TGAAGCTGTCCGCATGACCG AGCTAGGGTTTTATAAAAGAAGCCCTTGT TA GATCATGCTGGCAGCTTCA CCGGTTCCTT
...(((((.. .( ((((((((((.((((((.(. (((.((((((((......)))))))).)) ). ).)))))).)))))))))) )...))))).	-47.50


>D18-gDNA-s209191:643-803 +	off:1|0	GAAAGGAGCGCGGACGGGGGCC 22bp 14rds	CCCCCATCTCATGTTCCTTTCC 22bp 32rds
TTTAAAGGTT GAAAGGAGCGCGGACGGGGG CC GAAATTTCACTTTGTGAAAAGCAATATTAAAAAGATCGTAACATTTGAAGTGATCTTCTGGAGTATCCCAAAGATCGATCCACTATTGAATTGGTCCAATAACTAGTGCAATTTCTT CCCCCATCTCATGTTCCTTT CC ACCTTTGGGG
(((((((((. ((((((((((.(((.((((( .. ((((((.((((((((.....)))).......(((((((............))))))).(((......)))..(((((((.((....)).)))))))........)))).)))))).. ))))).)).).))))))))) ). ))))))))).	-58.30


>D18-gDNA-s209191:575-867 +	off:0|0	GCGTAATATGGCGAGAGTCAGA 22bp 3647rds	TGACTCGGGCCATATTCCGCTG 22bp 100154rds
TTCATTGATA GCGTAATATGGCGAGAGTCA GA GAGGTGTGGTGGGTGATAAGATCTTGGACTTACATTTTTAAAGGTTGAAAGGAGCGCGGACGGGGGCCGAAATTTCACTTTGTGAAAAGCAATATTAAAAAGATCGTAACATTTGAAGTGATCTTCTGGAGTATCCCAAAGATCGATCCACTATTGAATTGGTCCAATAACTAGTGCAATTTCTTCCCCCATCTCATGTTCCTTTCCACCTTTGGGGCCTTGTTCAAGGCCTTCGTAACTAAATCTCTG TGACTCGGGCCATATTCCGC TG TAAATGATGC
.(((((.((( (((.((((((((..(((((( .( (((((.(((((((((.((((........))))))))).(((((((.((((((((((.(((.(((((..((((((.((((((((.....)))).......(((((((............))))))).(((......)))..(((((((.((....)).)))))))........)))).))))))..))))).)).).)))))))))).)))))))(((((((....))))))).....)))).)))))). ))))))..)))))))).))) )) ).)))))...	-117.20


>D18-gDNA-s209781:3565-3653 -	off:0|0	TGATCAAGTGTTGTTGCCAAAT 22bp 258rds	ACATTTGGCACAACACTTAAT 21bp 663rds
TTTAGCATGG TG ATCAAGTGTTGTTGCCAAAT GTACCACGCATTCGAAACCATAGCCCAAATCCATCACTGGTGCGGT AC ATTTGGCACAACACTTAAT CATAATGCTA
..((((((.( (( ((.(((((((((.((((((( (((((.(((....((..................))....))).))) )) )))))))))))))))).)) ))).))))))	-47.10


>D18-gDNA-s210478:5816-5884 +	off:0|0	AACGGTCCTAGACTGGTTTTGGAC 24bp 27rds	AAGCAAGACCAGTTTGGACCGCCT 24bp 49rds
CCAGGGACTT AACGGTCCTAGACTGGTTTTGG AC TGGTCCAGTCCATAGCCAAAA AAGCAAGACCAGTTTGGACCGC CT CATTTGTGCA
.((.(((... ..((((((.((((((((((((( (( ((...))))))...((..... ..))))))))))))))))))). .. ..))).))..	-32.40


>D18-gDNA-s211629:1810-1919 -	off:1|3	CTTCTCCGGTGAGTTTCTTACCCT 24bp 10rds	ATTGTGGCCAGAGACTCACCGGGG 24bp 96rds
CTCCGGTCAT CT TCTCCGGTGAGTTTCTTACCCT AAATTAAAGTAATAAGGCTTTTGTTTTTGGAACTCAATAACTTTAGACTAGCCGGAAAACTC AT TGTGGCCAGAGACTCACCGGGG AAGATGACGG
..(((.(((( (( ((((((((((((((((..((.. ((((.(((((......))))).))))..))....................((((.((..... .) ).)))).))))))))))))))) ))))))))))	-52.80


>D18-gDNA-s212513:5365-5532 -	off:2|2	AGTCATTGTCCGACGTGGCTAAT 23bp 11rds	AGCTCATTAGCCACGTCGGACAAT 24bp 165rds
CGTGGCTTCA AG TCATTGTCCGACGTGGCTAAT GAACTATTAAATAGATGAAAATGAACCCCAAATAGTCTCAGACCTGCTGAGCTTGAAGACACCATTTAGATTTGTCGATTTAGGTATGAGACTATTTGGGACTCCTTTATGACTATTTAAT AG CTCATTAGCCACGTCGGACAAT GACTTGAAGC
....(((((( (( ((((((((((((((((((((( ((.((((((((((((((((...((..((((((((((((((.(((((.(((..(((((.......))))).....)))...))))).))))))))))))))..)).)))))..))))))))) )) .))))))))))))))))))))) ))))))))))	-101.10


>D18-gDNA-s212696:6252-6374 -	off:2|2	GGGAAAATGTCACTATAGCCCGTT 24bp 10rds	CCACAAGGGGCTACGGTGACATTT 24bp 30rds
GGTTTTTGTT GG GAAAATGTCACTATAGCCCGTT GTGGTTATGAGTTTTGCTCTATTTAGTCACGCGCCAAAAAAATAATTCGATGACTAAATAGAGCAAAACTCATAA CC ACAAGGGGCTACGGTGACATTT TCCCTACAAA
....(((((. (( ((((((((((((.((((((.(( (((((((((((((((((((((((((((((((................)).))))))))))))))))))))))))) )) )))).)))))).)))))))))) )))).)))))	-91.70


>D18-gDNA-s213781:1575-1844 +	off:0|0	ACAAGGACTCACCCTCGAGATCT 23bp 182rds	ATATCGAGAGCGAGTCTTTGTCC 23bp 11rds
ACAAGACGGG ACAAGGACTCACCCTCGAGAT CT CGTAAGTGCAAAAAGACGAAAATGCCCTTCTCATCCTAATCATCGAAAATAGCCCTAGAAAGCTTTTCCAGTCTTGTCCTGTGTGACACTGTGCAACATACGTAGCCTAAGGCTACGTTTGTTACACGAGACAGGACTGGACTGAACTGGACAGGACAAGCTTTCCAATGCTATTTTCGATGGTTAGGATGAGAAGGGTATTTTTGTCTTTTTGCACAGACGAG ATATCGAGAGCGAGTCTTTGT CC CATCTAGTCC
((.(((.((( ((((((((((.(.(((((.(( (( (((..((((((((((((((((((((((((((((((((((((((((((((((((....((((((((.((((((((((((.(((((((((...........((((((((...)))))))).))))))))).))))))))))))(((.......)))...))))))))....))))))))))))))))))))))))))))))))))))))))))))))))..))))) )).))))).).)))))))))) )) ).))).))..	-179.30


>D18-gDNA-s214488:2430-2590 -	off:0|0	GGTCCAATAGTGTAGCCCAAGAAG 24bp 2993rds	AGCTTCTTGGGGTGCACTATAGGA 24bp 76rds
GGAAGGCCGA GG TCCAATAGTGTAGCCCAAGAAG CTGTTACAGTTTTTAGTCTAAGTAAGAGTATTACCTGTTATCTGCATTTTCTAGAATTCTATATGTAATAGAAGATGCAAGAAAATGGGCAATACATTTATTTAGACTAAAAT AG CTTCTTGGGGTGCACTATAGGA ACTCGAACTC
...((..((( (. (((.((((((((.((((((((( (((((.......((((((((((((((.(((((.((((((.(((((((((((((..((.......))..)))))))))).))).)))))).))))).))))))))))))))))) )) ))))))))).)))))))).))) .))))..)).	-87.30


>D18-gDNA-s214712:1464-1775 -	off:1|0	GGCCGCATTATTTTCCAGATTCCGG 25bp 14rds	GGCCGGAATCTGGAAAATAATGCG 24bp 29rds
ACCCAGTTCC GG CCGCATTATTTTCCAGATTCCGG CCACCTCCGACCACGAGACCGGTGACATCTGATTCGTCTCGTCAAGGGGAGCAAAAGCCCTCTGGTCTCGCCCTCTAATTCCGCCGGAATCGTCGTAGATATAAGGTCAAAGCTTCACGGCGGCGGTTTAGGGTTTCCCGGCGACGTTTCTTGTCGCCGACGGCGTTTCCGACGGAATTAGACGGCGAGACCAAAGGGCTTTTGCTCCCCTTGACGAGACGAATCAGATGCCACTGGTCTCGTGGTCGGAGGTGGCCGGATGC GG CCGGAATCTGGAAAATAATGCG GCCGGAACCG
.....((((( (( ((((((((((((((((((((((( ((((((((((((((((((((((((.((((((((((((((((((((((((((((((((((((.((((((((((.((((((((((.(((((.((((((.(((.....)))..........((.(((........))).))((((((((.....)))))))))))))).))))).)))))))))).)))))))))).)))))))))))))))))))))))))))))))))))).))))))))))))))))))))))))(((....) )) )))))))))))))))))))))) ))))))))..	-262.80


>D18-gDNA-s215145:2490-2652 +	off:0|0	TGCATTTGCACCTGCACCTTTC 22bp 37rds	AGGGTGTAGGGCAAGTGCAGG 21bp 3546rds
TGCATTTACC TGCATTTGCACCTGCACCTT TC TACTTTTCTCCTCCTCCATCTTCATCTTCATCTTCATCTTCATCTTCACCACCCACCATCATAATAATACACAGAAACATATGGTGCATGTGAGTGGATGAAAAGGTTGAGAAGAGAGGA AGGGTGTAGGGCAAGTGCA GG CTAATGCAAT
((((((..(( (((((((((.(((((((((( (( (.((((((((..(((.......................((((((..((((((.((((((.....................))))))...))).))))))))).)))..)))))))).))) ))))))))))))))))))) )) ..))))))..	-77.30


>D18-gDNA-s215758:1411-1798 -	off:2|3	AGTATTCATGGAGTACGAAATT 22bp 129rds	ATTTCGTACTCCATGAATCCT 21bp 655rds
GACTGCCTAG AG TATTCATGGAGTACGAAATT CCAATAATGAGGTATTATTCTACGATTCTAGTATTATATATGCAGCACCTCAAATTTTCTTACATTTTCAAAACACATTTTTACACCATAGTAATGACTACGAGGAAAACACTGTCACCATAGTAATGACTTCTGAAGTTTACATTGTTTGATTTTCGGTTGTAAAATCATGTTTTCTAAACAAAATTTGATAAATTTGAAAGTTATGTAAATTCTCATTTTGAAATGTTGTTGAATGTTGATAAAATTATGCTTATGGTGTAAAAATGTGTTTTGAAAATGTAAGAAAATTTGAGGTGCTGCATATATAATACTAGAATCGTAGAATAATACCTCATTATTGGA AT TTCGTACTCCATGAATCCT CTGGCAATCC
((.((((.(( (( .((((((((((((((((((( (((((((((((((((((((((((((((((((((((((((((((((((((((((((((((((((((((((((((((((((((((((((((((((........((((.....(((((....))))).....)))).(((((((((((.....(((((((((((((.((((..(((((...)))))..)))).))))..)))))))))))))))))).))((((((.((((((....))))))..))))))..))).))))))))))))))))))))))))))))))))))))))))))))))))))))))))))))))))))))))))))))))))))))))))))) )) )))))))))))))))).)) )))))).)).	-214.30


>D18-gDNA-s215898:9334-9501 +	off:2|3	TCAATCTTGTACAACTTTGACCT 23bp 43rds	AAGGTCAAAGTTGTACAAGATTGA 24bp 13rds
ACTTTCAAAG TCAATCTTGTACAACTTTGAC CT TAAATATTATTTTTTGTGTTATATAACATTTGATGAAAATTATACCAATGAAAGTACATTTAAAACTCAATCCATTCATATATTTTGCATCAAATATTATATAACACAAACAAAAATATCT AAGGTCAAAGTTGTACAAGATT GA CTTAAAAAGT
(((((..((( ((((((((((((((((((((( (( ((.(((((.((.((((((((((((((.((((((((.(((.((((..((((......................))))..)))).))).)))))))).)))))))))))))).)).))))).) )))))))))))))))))))))) )) )))..)))))	-77.10


>D18-gDNA-s217464:2006-2092 -	off:0|0	GGTGACAGATAGAGCAGTGAGC 22bp 633rds	GTGCTCACTCTCTTCTGTCA 20bp 1052rds
AAAGAATGAA GG TGACAGATAGAGCAGTGAGC ACCCAAAACAATCATACAAGTCACTTGGGTACAATTTACCTTTGT GT GCTCACTCTCTTCTGTCA CTCTATTTCT
..((((..(. (( (((((((.((((.((((((( ((.((((.........((((...))))((((.....)))))))). )) )))))))))))))))))) )).)..))))	-41.90


>D18-gDNA-s217918:1718-1898 -	off:1|2	TGAGATGTAGACACTCATAGCCCT 24bp 139rds	TGGCTATGGGTGTCTACATCTC 22bp 55rds
ATGGGAGAGG TG AGATGTAGACACTCATAGCCCT ACCAATGGTAGAGATAGATGCTTCCAGTTCTACTAAATGTAGAAAGGACCTCCGGCCTTTGCAAGGGGTGAGGATCGAACCGGAGGTCCTTTCTAAATTTAGTAGAACTGGAAGCATCCATCTCTACTATTGGTA TG GCTATGGGTGTCTACATCTC ACCTCCCCCA
.((((.(((( (( ((((((((((((((((((((.( (((((((((((((((.((((((((((((((((((((((.((((((((((((((((.((((((.....))))))......)))))))))))))))).)))))))))))))))))))))).)))))))))))))))) .) )))))))))))))))))))) ))))).))))	-155.60


>D18-gDNA-s217918:1650-1971 +	off:2|1	AACTACCCATTACCGTCTTCCACG 24bp 275rds	GGAAGACGGTAATGGGTAGTTAACT 25bp 12rds
ATAAAAAGTT AACTACCCATTACCGTCTTCCA CG GATTTATAGGTCCCAATACCGTGTAGCACAGTGTATGGGAGAGGTGAGATGTAGACACTCATAGCCCTACCAATGGTAGAGATAGATGCTTCCAGTTCTACTAAATGTAGAAAGGACCTCCGGCCTTTGCAAGGGGTGAGGATCGAACCGGAGGTCCTTTCTAAATTTAGTAGAACTGGAAGCATCCATCTCTACTATTGGTATGGCTATGGGTGTCTACATCTCACCTCCCCCATACACTGTGCTACACGGTATTTGGACCTATAAATCCGT GGAAGACGGTAATGGGTAGTTAA CT TTTTATCATT
(((((((((( (((((((((((((((((((((( (( (((((((((((((.(((((((((((((((((((((((((.((((((((((((((((((((((((((.((((((((((((((((.((((((((((((((((((((((.((((((((((((((((.((((((.....))))))......)))))))))))))))).)))))))))))))))))))))).)))))))))))))))).)))))))))))))))))))))))))).))))))))))))))))))))))))).)))))))))))))))) ))))))))))))))))))))))) )) ))))))....	-282.80


>D18-gDNA-s219567:2321-2409 +	off:0|0	TAGCCAAGGATGACTTGCCT 20bp 6338rds	GCAGTCTATCTTTGGCTAACT 21bp 32rds
TCTTGTTTGG TAGCCAAGGATGACTTGC CT AATCACACCTCAAGGTGTTGGAAAGTAACACCTTGATTGGCTCATCAG GCAGTCTATCTTTGGCTAA CT TGACAGTCTC
..(((((.(( (((((((((((((((.(( (( .......(((((((((((((.....)))))))))))..))......)) )))))).)))))))))).) )) .)))))....	-47.00


>D18-gDNA-s220457:1020-1383 +	off:0|0	ATGTTGCAGGTTCAGGTCCGGGCC 24bp 10rds	ATCGAGGCTTGAATTTTAAATAGT 24bp 20rds
ATAGTTGTTT ATGTTGCAGGTTCAGGTCCGGG CC CCGAGTGATCGTGCCATGTCTCTCACATCATCACTTCGAGTTACTGTCATATTTGACTGAAGGATACTCACACTGGTTGTGAGGTTTGAAACTAAAAATGAGATTTATGTGTTATTTGTTTTCTGCTGCAATTTATGTAATGAGGAGTTAACGAGTTAATGTTGTTTTTAAAGGGATTAAAATGTAAATAACGATAACTAATCTTAAATTAAATATTTTTAAAGGTTTTGAATTATTGTAATTTTCGGGACGTTACAACTTGGTATCAGAGCACAGTTTGAGGGATTTAGACATGCTTATGTGTGTCTAGACTCAA ATCGAGGCTTGAATTTTAAATA GT GAAACCTGTT
((((...((. .((((..((((((((((((((( (. .(((....))).))).....(((((((..((((....((((..((((((....))))...))...))))....)))))))))))(((((.(((((((((((.((....)).))))))(((..((.((...............)).))..))).(((((.((((((((..................)))))))).)))))..........((((....))))((.((((((((...........)))))))).)).....))))).))))).....(((((((...(((((((((((....)))))))))))))))) )))).)))))))))))..)))) .. ))...)))).	-86.10


>D18-gDNA-s221069:928-1165 -	off:2|0	GTCCCAAAATGATAGTCCATCT 22bp 12rds	GTCTGTGGACTATCTTTTTGGGAC 24bp 26rds
TACTCCCTCC GT CCCAAAATGATAGTCCATCT TTCCTTTTTAGTTTGTCCCAAAATGATAGTCCACTTCTAAATATAAATAACCTTTTTACCAAAATACCCCTAACTATTGTTATAACAACCAACACCTTTAATTACAGCATTAAATGCAAACAAAGGGTAAAACTATCATTTTATAGCAAAAAGTAAACTGTAATTAATGTTTTCATAATCTGTGTGTTTTTT GT CTGTGGACTATCTTTTTGGGAC GGAGGGAGTA
(((((((((( (( (((((((.((((((((((.. ...................(((((((((((........................................((((....))))...........((((((..((...((((...)))).))..))))))...)))))))))))...((((((((((.((....((((.((....))))))..)).)))))))) )) ..)))))))))).))))))))) ))))))))))	-71.20


>D18-gDNA-s221135:3773-3853 -	off:0|0	AGAGTGTCCATTCTCCAAACAAT 23bp 10rds	ACATTGTTCGGAGTATGGACACT 23bp 37rds
GATTTGTATG AG AGTGTCCATTCTCCAAACAAT TTTCTATAATAGTAGTATTATGCTACTGTCATTGA AC ATTGTTCGGAGTATGGACACT CTGATACAAC
...((((((. (( (((((((((.((((.(((((( .(((.((.(((((((((...))))))))).)).)) ). )))))).)))).))))))))) )).)))))).	-50.20


>D18-gDNA-s221169:426-520 -	off:2|2	TCCTAACTCCAAGATCTTGACACT 24bp 77rds	AGTGTCAAGATCTTGGAGTTAGGA 24bp 84rds
TAATTTGTAT TC CTAACTCCAAGATCTTGACACT TGTCATTTTATTTTCAAATTCAATAAAAACATAGATATATAATTCCA AG TGTCAAGATCTTGGAGTTAGGA ATACACATTC
.....((((( (( (((((((((((((((((((((( ((..(((.(((..((..................)).))).)))..)) )) )))))))))))))))))))))) ))))).....	-52.70


>D18-gDNA-s221295:2218-2563 -	off:2|3	AGCTGGAGAACCGGAGAATCAAAT 24bp 127rds	TTTGGTTCTCCGGTTGTCCAGCTT 24bp 73rds
AACCAAAATT AG CTGGAGAACCGGAGAATCAAAT CCACAATGCAGAAATGCACCTCAAATTGATTTTTTTTTTCAATTTTGTTTTCGAACATCTAAAACTTTCAAAAACATTGCAAATCGCTGAAAAAAATTGCACAAAAAACGTGCATACATGAAGGGTGCATATATGCACCTTTGTGTTTTTCGCAAAAGGTGCATATATGTATCTTTCATATATGCACGTTTTTTGTACAATTTTTTTCAACGAATCTCCTTAATTATGAATGTTTTATATGTTCGAAAAAAAAAATTGAAAAAAAAAATCAAATTGAGGTGCATTTGTGCATTGTGGA TT TGGTTCTCCGGTTGTCCAGCTT ATTTTGGTTC
(((((((((. (( (((((.(((((((((((((((( ((((((((((.(((((((((((((.(((((((((((((((((((((.(((((((((((.((((((.((((.............(((.((((((((((((.((((((((((((((((.((((((((((((((((((((((((((((.....))).))))))))))))))))))))))))).)))))))))))))))).)))))))))))).))).............)))).)))))).)))))))))))..))))))))))))))))))))).))))))))))))).))))))))))) )) ))))))))))))).))))))). ))))))))).	-218.30


>D18-gDNA-s222152:3787-4021 +	off:3|2	AATGACTAATCCGCTTTGTACAA 23bp 11rds	ACAAAGCGGATTAGTCATTTATGC 24bp 24rds
AATTTGCATA AATGACTAATCCGCTTTGTAC AA CGTACTAGTTGTAGCACAAGAACGTAGAAAGTCAGGTCAGAATCACATGTTAACATAGCTAACCATTGTAATTGTGGATATTCCTCTCGTATATGGAAATCATAGGCGGAAAAATATCCTCGCAAACGAGTTAGCTAATCCTCGCGGTTGTGGTTTTCCATATCGTATTGGTACAAATAATACTTTGT ACAAAGCGGATTAGTCATTTAT GC AAATTTCACA
(((((((((( ((((((((((((((((((((( (( .(((.((.(((((.((....(((((......((......)).....)))))....((((((((..((((..(((((((((((..((.(((.((((.....)))).)))))..)))))))..))))))))))))))))......(((((.((((....)))))))))..)).))))).)).))).)))) )))))))))))))))))))))) )) ))))).....	-94.90


>D18-gDNA-s222419:314-716 -	off:0|1	AAGCTGTTAGACTGATTTTGAAAT 24bp 13rds	AGAGTCGAGAGAGTTTAAAAGATC 24bp 61rds
CTATCAATTA AA GCTGTTAGACTGATTTTGAAAT TGTTTTTGACAAGTGTAATTTGAGTATTCCATTTTTGTGAGATATCCCATTTTTGTGAGATCTGATCACGTATAGTTACCTTTCCAATTTTTGTTTTGTTTTTCTCTGTTTTAATATTTTTACTTGTAGAAGCCTTTTCCTTTTCAATAGTAGAAAGTTTGTTTTTTATTTCTTTTATTTCTTGTTTTACAATTTTTAACTCTTCTTGTAGTTCTTGCATAGAAATTGGTTTTGCTTCAGAAAATCTATCATAAATATTTTTTAGATTAAAATTTTCAGTATTTGTTGCAATCGTAGTTGGAGTTTTGTTAAGTAATTGTTTTATTAATAATTCTTGGGTATTTTTATCCTTTAT AG AGTCGAGAGAGTTTAAAAGATC TTTATCATTT
........(( (( (((.(((((((..((((((((( (((....((((((.((((...(((((..........((((...(((.(((....))).)))....))))(((....))).....(((........))).............(((..((((((((((.(((((.......)))))))..))))))))..))).....)))))...))))..))))))..)))))))...((((((((((((.....)))).)))(((((...((((..((((((((..(((.((((.....)))))))....))))))......))..))))...))))).(((..(((((((..((....))..)))))))..)))(((((....)))))..... )) )))))))).))))))).))..) ))))......	-61.20


>D18-gDNA-s222489:13901-13992 -	off:1|4	TCTAACTCCAAGATCTTGACACTT 24bp 33rds	AAATGTCAAGATCTTGGAGTTAG 23bp 13rds
AATTTGCATT TC TAACTCCAAGATCTTGACACTT GTCATTTTCTTTTTAAATTCAATAAAAATATAGATGTATAAGTTC AA ATGTCAAGATCTTGGAGTTAG AATACAAATT
((((((...( (( (((((((((((((((((((((( (((((((..((((((.......))))))...))))).)))))).. .. ..))))))))))))))))))) ))..))))))	-42.60


>D18-gDNA-s223128:1215-1422 -	off:0|0	CTTTCGCAGTTGTTCGTCTTTC 22bp 11rds	CTTCAAAGTAACAGCGCCGGA 21bp 605rds
TTGGCAAATG CT TTCGCAGTTGTTCGTCTTTC ATAAATCCAAGAATTTCACCTCTGACTATGAAATACGAATGCCCCCGACTGTCCCTGTTAATCATTACTCCGATCCCGAAGGCCAACGTAATAGGACCGAAATCCTATGATGTTATCCCATGCTAATGTATACAGAGCGTAGGCTTGCTTTGAGAACTCTAATTT CT TCAAAGTAACAGCGCCGGA GGCACGACCC
..(((...(( (( ((((..(((((((((.(((( (((..((..((........))..)).))))))).))))..(((..((...(((...((........))...)))..))..))).(((((.((((((......)))))).)))))..((.(((((..((....)).))))).))..(((((((((((.......)) ). )))))))))))))..)))) )))).).)).	-55.40


>D18-gDNA-s223197:23709-23976 -	off:0|1	GGGAAAATGTCACAGTAGCCCCTT 24bp 52rds	CCAAGGGGCTACAGTGACATTTTC 24bp 33rds
GGTTTTTGTG GG GAAAATGTCACAGTAGCCCCTT GTGGTTATAGGTTTTGCTCTATTTTGTGGGGAAAATGTCACAATTGCCCCTTGTGACAAAATAAAGCAACACTCATAACCATAAGGGGATACAGTGACATTTTCCCCACAAAAACCGGGTAGCAACAAGTGAAGGGGTAATCTCGAAAGGTCATTCCTTAGTTTAGGGACTTCACGAGTCAAACAAATAATCCGGTGACTAAATAGAGCAAAACCCATAA CC AAGGGGCTACAGTGACATTTTC CCACATATAA
......(((( (( (((((((((((.(((((((((. .(((((((.((((((((((((((((((((((((((((((((..(..(((((((((........................)))))))))..)..))))))))))))))))))..(((((((...........(((((((.((((....)))).))))))).((((...(((((...))))))))).....))))))).....)))))))))))))).)))) )) )))))))))).))))))))))) )).))))...	-136.60


>D18-gDNA-s223842:24070-24354 -	off:1|1	AAAGGGAAAACTGCTGAAAAGTCC 24bp 141rds	AGGACTTTTCAGCAGTTTTCCCTT 24bp 11rds
TGTTTTAAAT AA AGGGAAAACTGCTGAAAAGTCC TTACATTTTGGTCTCATATTCAATTAAGTCCTAATATATTTTTTTACTCAATTAAGTCTCAAATACTATAATTATATTCAATTAAGTACTTTTTTTTCTATTTTTTATTCAAAAAAGTCCAAAAGGTTTGTAATTTATATTTAATTAAGTCCTATTATTTTATACTACGTTCAGTATACGGGACTTAATCGAGTAAAAAAAATATTAGGACTTAATTGAATATGAGACCAAAATATA AG GACTTTTCAGCAGTTTTCCCTT AAATAAATTT
.......... .( (((((((((((((((((((((( (((.(((((((((((((((((((((((((((((((((.(((((((((((.((((((((((....(((.((((((.....(((((...(((((((...((.((((......)))).))...)))))))...)))))......)))))))))..........((((((......)))))).)))))))))).)))))))))))))))))))))))))))))))))))))))))))).)) )) )))))))))))))))))))))) ..........	-128.90


>D18-gDNA-s224861:4918-5257 -	off:0|2	CAGTCATCTTCTCCAGCGGCTCCT 24bp 37rds	AGGAGCCGCCAGAGAAGATGAC 22bp 13rds
GCGATTTTTC CA GTCATCTTCTCCAGCGGCTCCT CTCGCCGGAAAGCCGTTATCCGTCGTTTGAGCCACCATTTTCCAGCGTCGTAAGTACAACTGGACTCAGCGACTTCTCGCGACCAAACCCAGACCATCATTGTGGCCCTCCATAGTTAAATTTTAATATTACTGGCAAAGAAGACGGCTGTCCATATCTCGCCGACGATTCACTTCGGACGACAGAAGTCAGCGATGATGGTTGAGGTTTGACTGCGAGAAGCCGCTGAGTTCAGTGGTGCTTGCTGCACTGGAAGATGGTGACTCAAACGGCGGCTAGCAGCTTTCCGGCGAG AG GAGCCGCCAGAGAAGATGAC CGGAAAAATC
..(((((((( (. (((((((((((..((((((((( (((((((((((((.((((.((((((((((((.(((((((((((((.((.((((((((.(((((((((((((.(((((((((..((((((..((((((((((((.(((.......(((((...)))))......)))......(((..(((((.........((((.(.....).))))..)))))..))).))))))))))))..))))))..))))))))).))))))))))))).)))))))).)).))))))))))))).)))))))))))).)))).))))))))))))) )) )))))))..))))))))))) .)))))))))	-225.40


>D18-gDNA-s225966:3755-4118 +	off:0|0	ACACGGCACGAACACGACACGAGA 24bp 22rds	AACGTGTCTATTCGTGTCGTGTCG 24bp 12rds
GACACGACAG ACACGGCACGAACACGACACGA GA TTTCCGTGTATGGGTTTTACAAATTCGTGTTTCGTGTGTATTCGTGTCTGACACGAATTTCAAATTCGTGTTTCGTGTCTTACACGTGTCAGACATGAATTTACCTGTTTAGACACGTATAAGACATGAATTAATTTCGTGTTACACGAGACACGAATAGATACGAATAAACACGTATAAATGTATACTTTAGGGCTAACACGATAAACACGAATAGACACGAATAAACACGAATAAACACGGATAAACACGAATAGACACGAATAAATACGTGTTTGTTCGTGTTTATTCGTGTTTTCGTGTAACACGATAAAAA AACGTGTCTATTCGTGTCGTGT CG TGTGTCACAC
(((((.((.( ((((((((((((...((((((. .. (((.(((((.............(((((((((((((((.(((((((((((((((((((((...)))))))))(((((((((((.((((((((((((.(......).))))).))))))).))))))))))).....((((((((......)))))))))))))))))))).....(((((....)))))..........))))))..)))))))))............(((((((..((((((((((((((((((((((((((........))))))))))))))))))))))))))))))))).)))))...))). ..))))))..)))))))))))) )) ))))))....	-164.80


>D18-gDNA-s226275:1283-1524 +	off:3|0	GACAGGACTCACACTGGACCT 21bp 10rds	GTCCGGAGTGAGTCCCTGTCCCACC 25bp 23rds
AATGAGGTGG GACAGGACTCACACTGGAC CT CTCGTCTGTGCAAAAGACGTGAATACCCTTCTCATCCTCATCATTGAAAATAGCCGTAGAAAGCTTGTACAGTCATGTCCGGTTCAATCATGTCCCGTGTAACACGGGACAGGATGACAAGACTGGTCAAGCTTTTTAGAGCTATTTTTGATGATGAGGATTAGAAGGGTATTCACGTCTTTTGCACATACGGGAG GTCCGGAGTGAGTCCCTGTCCCA CC TCGTTCTACC
(((((((((( ((((((((((((.(((((( (( (((((.((((((((((((((((((((((((((.(((((((((((((((((((((..(((((((((((..(((((.((((.......(((.(((((((((...))))))))).))))))).)))))..)))))))))))..))))))))))))))))))))).)))))))))))))))))))))))))).))))))) )))))).)))))).))))))))) )) ))))).....	-192.40


>D18-gDNA-s226736:1917-2122 +	off:0|1	CATCCGATTCGTCTCGTCAAGGG 23bp 28rds	TTGACGAGACGAATCGGATGCC 22bp 23rds
AGACCGGTGG CATCCGATTCGTCTCGTCAAG GG GAGCAAAAGCCCTCTGGTCGCGCCCTCTAATTCCGCCGGAATCGTCGTAGATCTAAGGTAAAGCTTCACGACGGCGGTTTAGGGTTTTCCGGCGACGTTTTTCATTGCCGGCGGCGTTTTCGACGGAATTAGAGGACGATACCAGAGGGCTTTTGCTCCCC TTGACGAGACGAATCGGATG CC ACCGGTCTCG
(((((((((( ((((((((((((((((((((( (( ((((((((((((((((((..((.((((((((((((.(((((.((((((........(((((......(((.((.(((...........))).)).)))......))))).)))))).))))).)))))))))))).))..))))))))))))))))))))) )))))))))))))))))))) )) ))))))))..	-162.80


>D18-gDNA-s227118:2355-2672 +	off:0|0	TAGCCAAGGATGACTTGCCT 20bp 6312rds	GCAGTCACGCCTTGGCTAACC 21bp 104rds
TCTTGTTTGG TAGCCAAGGATGACTTGC CT CATCATCACACTTGAAGGTGTTGGAAACAATTAAACACCTTTCTGGTTCAGTAGGCAGTCTTTCTTTGGCTAATTTAACATGCTCTTCTTTCTCATGTTAGAACATCTCTTCTCTTCTTCCTTTCAGGAAGAGTAGACACACATGAGAATTTGATGTTTGGATGGAAGAGAGTTCTTACATGAAGGGAATAGCACTTTTGCTTTGGTAGCCAAGGATGACTTGCCACATACCATTTAAATGTGGTAGCAGTGAATGCCCCATTGTTTGGTTTATTAG GCAGTCACGCCTTGGCTAA CC TGACATGCTC
...((((.(( (((((((((.(((((.(( (( ....((((.(((.(((((((((...........)))))))))..)))...((.(((((((..((((((((((......((((((.((((((.((((((.(((((.((((((((.((((((((...))))))))((((((((.((....)).)).))))))...))))))))))))).)))))))))))).))))....))......)))))))))).))).)))))).((((((......))))))((((((.......)))))).)))).....)) )))))))..)))))))).) )) .)))).....	-122.80


>D18-gDNA-s227118:2581-2672 +	off:0|0	TAGCCAAGGATGACTTGCCA 20bp 209rds	GCAGTCACGCCTTGGCTAACC 21bp 104rds
TTTGCTTTGG TAGCCAAGGATGACTTGC CA CATACCATTTAAATGTGGTAGCAGTGAATGCCCCATTGTTTGGTTTATTAG GCAGTCACGCCTTGGCTAA CC TGACATGCTC
...((...(( (((((((((.(((((.(( (. ...((((....((((.((((........)))).))))...))))......) )))))))..)))))))).) )) ......))..	-39.90


>D18-gDNA-s227185:14681-14824 +	off:1|2	ACTACTTCTGTCGAACACTTCTGG 24bp 41rds	CCAGAAGTGTTCGGCAGAAGTAGC 24bp 42rds
ACGCCCAACA ACTACTTCTGTCGAACACTTCT GG AAAAATAAAAGCTACAGCTTTCAGCTTCCAGCTACAAGCTACCAGCTAGTTTTGCCAGTTGGTAGCTGCGAGCTGGAAGCTGTAGCTTTTATTTTT CCAGAAGTGTTCGGCAGAAGTA GC TGGTAGATTT
........(( .((((((((((((((((((((( (( (((((((((((((((((((((((((((...((....(((((((((((.((...)).)))))))))))))))))))))))))))))))))))))))) )))))))))))))))))))))) ). ))........	-106.10


>D18-gDNA-s228542:5317-5580 +	off:0|0	ATATACTCCATCCGTCCCAAAAAG 24bp 17rds	TTTTGGGACGGAGAGAGTATAAT 23bp 30rds
TACCTATAAA ATATACTCCATCCGTCCCAAAA AG ATAGTCCATATTTTTTTTTAGTTTGTTCCAAAAGGATAGTCTACTTTTGAATATAAATAATTTTTTTACCAAAATACCCATAATTATTGTTATAACAACCAATACATTTAATTACAGCATTAAATGCAAATAAAGGGTAAAACTGTCATTTTATAGCAAAAAGTAAACTGTAATTAATGTTTTCGTAATTTGTGTGTTTTTTTTCTGTGTACTATCT TTTTGGGACGGAGAGAGTATA AT ATAGTTTCAT
...(((((.. .(((((((..(((((((((((( (( (((((.((((.................((....))(((((.(((((((...((((((......(((((((.........(((((....)))))...........((((((((......)))))))).........))))))).......))))))...))))))).))))).....(((....)))...................)))).))))))) ))))))))))))..))))))) .) ))))......	-69.20


>D18-gDNA-s229247:25358-25735 +	off:1|1	TCAAATCAGGACATTTACCCGGTT 24bp 15rds	ACCGGGTAAATGTTCTGATTTGAA 24bp 23rds
GGTAATTAAT TCAAATCAGGACATTTACCCGG TT CCTGCCGTATTATTTTCCAAATTCCGGCCGCATCTGGCCACCTCTGACAATGAGACCGGTGGCATCTGATTTGTCTCGTCAAGGGGAGCAAAAGCCCTCTGATCTCGCCCTCTAATTCTGCCAGAATCGTCGTAGATCTAATGTCAAAGCTTCATGACGATGGTTTAAGTTTTTCCGGCGACGTTTCTCGTCGCCGATGGCGTTTCCGATGGAATTAGACGGCGAGACCAGAGGGCTTTTGCTCCACTTGACGAGATGAATCAGATGCCACCGGTCTCGTGGTCGGAGGTGGCCGGATGCGGCCGGAATTTGGAAAATAATGCGGTCGGA ACCGGGTAAATGTTCTGATTTG AA TTAATTACCC
(((((((((( (((((((((((((((((((((( (( ((.(((((((((((((((((((((((((((((((((((((((((((((.((((((((((((((((((((((((((((((((((.(((((((((((((((((.(((((((.((((((((((.(.(((.((((((.(((.....)))(((((((...(((....))).)))))))..((((((((.....)))))))))))))).))).).)))))))))).))))))).))))))))))))))))).)))))))))))))))))))))))))))))))))).))))))))))))))))))))))))))))))))))))))))))))).))) )))))))))))))))))))))) )) ))))))))).	-309.80


>D18-gDNA-s229771:11089-11330 -	off:2|0	AGCCTGTTTCTTGTGTGCTGACAT 24bp 23rds	CTAGTCAGCATAGAGGGCAAGG 22bp 21rds
CCATCAGGTA AG CCTGTTTCTTGTGTGCTGACAT GGAAAAAACATGAGTTGGAAGCCAAATATGATCCTACATGGTTGTAGGAAGCGATATATAGTGCAGATTAAGGTTTGGCAACGTCTAAAACATCAGACGATCCTCCCCTTGTCACCTCTCGACCTGTTCGACCTAAATACCCTTTCTAATGGTTCGATGACAAATGGAAGTACATCAAGTGGTTCAAGCTCACAAC CT AGTCAGCATAGAGGGCAAGG GGTGCCTTTT
.....((((. .( (((.((((((.(((((((((.. ((........((((((.((((((((((....(((((((....))))))).(((........)))........)))))))..(((((........)))))....(((..((((((....((((.(((((.((.............)).))))).))))))))))..)))..(((.....))).))).))))))...) ). .))))))))).)))).)).) )))))))...	-72.40


>D18-gDNA-s230164:206-304 +	off:1|2	TCGCAGGTGAGATGACACCGTG 22bp 27rds	CAGGTGTCATTTCACTTGCGGA 22bp 76rds
TAAACTTGGA TCGCAGGTGAGATGACACCG TG CTATTTTTCACCGATTAAGCCAACAGAATTGGCTAGCTGGTAGGTTTAATTATAG CAGGTGTCATTTCACTTGCG GA CCAAATTAGC
.....((((. (((((((((((((((((((. (( ((((..((.(((.((((((((((.....))))))...)))).)))..))..)))) )))))))))))))))))))) ). ))))......	-54.90


>D18-gDNA-s230755:6683-6803 +	off:2|2	ACTTTTTGGTCGTACACATCAATT 24bp 107rds	AATTGTTGTGTATGACCAAAACCT 24bp 66rds
AAAAAGTATC ACTTTTTGGTCGTACACATCAA TT CATGCATTAAAATGTTGTACTACACATCAATTCATGCATTAAAATATTGTACTGTACAATCTCATAAAGTACA AATTGTTGTGTATGACCAAAAC CT ATTGTGTGCG
.....(((.( ((.(((((((((((((((.((( (( ..(((.(((....(((((((...(((.....................)))...)))))))....))).))).. ))))).))))))))))))))). .. ...)))))).	-36.30


>D18-gDNA-s230917:151-197 -	off:4|0	TGCGTGTCCGGATCCGGGTTTGGG 24bp 38rds	GTCAAACTCGGGTTTGGACCGGGT 24bp 13rds
TGCCTATGGT TG CGTGTCCGGATCCGGGTTTGGG  T CAAACTCGGGTTTGGACCGGGT TTGCTTAATG
.(((...))) (. ((.(((((((((((((((((..  . ))))))))))))))))))).). ..........	-27.80


>D18-gDNA-s231560:9796-10134 +	off:0|2	AATTGCAAGACTGGTAAGACT 21bp 99rds	TCGGATATCATCAGGCAATGA 21bp 17rds
CATTATTTGC AATTGCAAGACTGGTAAGA CT TTTCAGATTCTGAATCCATTTGGGGAAGTGAGGCCCTAACTTGCAAGAGCTCAGATCAATAAAATCTATATAAGAAAGGTTTGACATGTGATCTGAGGAAGGAACTCCTTGGAGTGAGTTTTTGGAAAGATCTACAAGAAAAAGCTTTGACTTTCCAATTTTTTCAGAGATGGCACCTCTAAGATAATTGGAAGAAAGAACAAGATATAGAAGGTTGGGCAGTTCCCACAGTTTCTCACTTATAGTTCCATTTAAGTGATTCTGAGAGAGGTCTAGTTGTGTTAGGGATGGAAACTT TCGGATATCATCAGGCAAT GA CCCTGTTAAG
.......... .(((((..((.(((((((( (( (((((((..((.(.(((..((((((........))))))(((....)))(((((((((...((((((.........))))))......))))))))).((((....))))))).).))..))))))))).)))...........((((...(((((((((.(((.((((.......)))).))).)))))))))))))...........((((.(((((.....)))).).))))(((((((..........))))))).((((((((...((((.((.(....).))))))..))) ))))))))))))..))))) .. ..........	-87.60


>D18-gDNA-s231621:4-150 -	off:0|0	AAATCCCTCTGATCTCGCCCTCTA 24bp 68rds	ATTAGACGGCGAGACCAGAAGGCT 24bp 11rds
GCA AA ATCCCTCTGATCTCGCCCTCTA ATTCCGCCGGAATCGTCGTAGATCTAAGGTCAAAGCTTCATGACGACGGTTTAAGTTTTTCCGGCGACGTTTCTCGTCGCCGACGGCGTTTCGGACGGA AT TAGACGGCGAGACCAGAAGGCT TTT
..( (( (.((.((((.(((((((.(((( ((((((((((((.((((((.((((...))))(((((((...(((....))).)))))))..((((((((.....)))))))))))))))))))).)))) )) )))).))))))).)))).)).) )))	-75.60


>D18-gDNA-s231761:1428-1535 -	off:1|3	AGTGATTCCTTGGTTCTTCAACTT 24bp 31rds	AGTTGAAGAACTAAGGAACCAAT 23bp 22rds
AATAGATAAG AG TGATTCCTTGGTTCTTCAACTT ATTTTGGTTCCTTATTGAACCTAACCCTATATATGCAAATATTCAATGAGGAACCAAATTA AG TTGAAGAACTAAGGAACCAAT CTTATATATT
((((.((((( (. ((.((((((((((((((((((( (.(((((((((((((((((......................))))))))))))))))).)) )) )))))))))))))))).)).) ))))).))))	-60.20


>D18-gDNA-s232797:2357-2585 +	off:1|1	ACCGGTCAAAAAACTTACGTGGCT 24bp 11rds	AACCACGTAAGCTTTTTGATCGGC 24bp 23rds
CCCTTAGTTT ACCGGTCAAAAAACTTACGTGG CT TCAAGTCATTGTCCGACGTGACTAATGAGTTATTAAATAGTCGAAAATTAGCCCCAAATAGTCTCAGACCTGCCGAGCTTGAAGACACCATTTAGATTTGTCGATTTAGGTATGAGACTATTTGGGACTCCTTTTCGACTATAATTTAATAGCTCATTAGCCACGTCAGACAATGACTTGA AACCACGTAAGCTTTTTGATCG GC AAAATAAGGG
((((((.((( .(((((((((((.((((((((( .( (((((((((((((.((((((.((((((((((((((((((((((((((..((.((((((((((((((.(((((.(((..(((((.......))))).....)))...))))).)))))))))))))).))..)))))))))))...))))))))))))))).)))))).))))))))))))) ).))))))))).)))))))))) ). ))).))))))	-136.20


>D18-gDNA-s232935:6409-6469 -	off:1|1	GCTCGGTTCAGGCTCGCTTAAAAT 24bp 166rds	AGCTTTTAACGAGCCGATCTCGAG 24bp 50rds
TTAAGCTCAA GC TCGGTTCAGGCTCGCTTAAAAT CGATCTCGAGTCG AG CTTTTAACGAGCCGATCTCGAG TAGCTCACGA
...((((... (( ((((.((.((((((.((((((( ((((.....)))) ). .)))))))))))))).).)))) ))))).....	-28.90


>D18-gDNA-s233455:6994-7162 -	off:0|0	CTAAAGTAGAGTGAGAAGTCGATG 24bp 43rds	ATCATCGAGATCTCACTCCACTTT 24bp 139rds
CTTATAAGGG CT AAAGTAGAGTGAGAAGTCGATG ATTTGGACAAAATCTGAGGTAGTCTTCGTTGCCCCTTGTTACAGATGTGTAGAGATTTGAAGGTTCTGACAAGCATGAACAAGGGGCAACAAAGACGGTCTCAGATTCTGACAGTGTCCAA AT CATCGAGATCTCACTCCACTTT AGCCCTTACA
....(((((( (( (((((.((((((((..(((((( (((((((((.(((((((((..(((((.(((((((((((((.((....(((..(((.........))).)))....))))))))))))))).)))))..))))))))).......))))))) )) ))))))..)))))))).))))) ))))))))..	-104.70


>D18-gDNA-s233517:1184-1443 -	off:1|2	AGGGTCTTGCACCGCGAGGATATT 24bp 26rds	GTTCAATGTCCTTTCGTGCCGATT 24bp 21rds
GATGTTTGGT AG GGTCTTGCACCGCGAGGATATT ATTGAAGTATGGTTGGGTACCCGGTATTGCCAATTGGGCTTGTGGAGCGGGTTCTTCTGGAACGTACTGGCAGTAGTTACTGTCGGCGTCTTCAAGCGTCATGTTATGCAAAATGATACACACAAACATGACTTTAGCCAGACTCGATGTTCGCCATACCCGGGATGGACGTGCAAGGATTTCGAACTTCTTTTTTAGCCTCCCAAATGCAC GT TCAATGTCCTTTCGTGCCGATT CTTGCTTCTT
.......((( (( ((((..((((.(.((((((((( (((((.((.((((((((...(((((.......)))))(((((.(((.((.(((((...)))))...((((((((....))))))))))))).)))))((((((((.((..............)))))))))))))))))).)))))))).((.((......))))(((((((((((((.....(((....))).....)))......))))) )) ))))))))))).))))).)).) ))))))....	-79.20


>D18-gDNA-s234221:2038-2249 -	off:2|2	AGCCGGTTTTTAGGACTTTTCTGT 24bp 11rds	ACAGAAAAGTTCTAAAACCCGGTT 24bp 34rds
ACACAGGTTT AG CCGGTTTTTAGGACTTTTCTGT TAATTATTAAAGTAGGACTATTTCGTTAACTTAGTCATAATATTGAGACTTTTTAGTAAACTTAGTCATAATATTGAGACTATTTCGTTAACTTGGTCATAATATTGGGACTATTTCGTAAACTTAGTCATAATATTATGACTATTTCGTGAACTTAATAATTA AC AGAAAAGTTCTAAAACCCGGTT AAACATGTGT
(((((.(((( (( ((((.((((((((((((((((( ((((((((((.((...........((((((.(((((.((((((((.((((.............)))).)))))))).)))))....)))))).((((((((((((((.(((((...........))))).))))))))))))))........)))))))))))) )) ))))))))))))))).)))))) )))).)))))	-92.30


>D18-gDNA-s234863:6818-7137 -	off:0|0	GAATTCAATTCTGTCAGATTCCTT 24bp 68rds	GGCAGAATCTGACTGAATTGGAAT 24bp 10rds
CAAATGGATG GA ATTCAATTCTGTCAGATTCCTT TGAACTGCGTGACAGATATCAATTCCTTTACATTTTATTTCCGTGCAAAAACACTGGAGTATGAGGAGTGTTTGTTTTGTGGATTCCGGCGGAATTGGAATTCGAGATTTCGTTCCATGGTGTATTTTGTTGCCAAACGGACGGAATTCGATTCCGTCAAATTCCTTCAAACGCGTAACAGATTACAATCCCTTCATATTCCAATTTCCTTGATACATTCCATTACTTACAAAAACATAGGAATATGAGTGCGTGTTTGTTTTGTGGATTCT GG CAGAATCTGACTGAATTGGAAT TCGAGATTCC
.....((((. (( (((((((((.(((((((((... .((((((((.(((((((((..((((.................(((......)))((((((((((((.(((((((......(((....((((((((((((.((((....((((((...(((((........))))))))))))))).))))))))))))....)))..)))))))((((....)))).....)))))))))))).............(((((..................)))))..))))..))))))))).))))).))). .. ..))))))))).))))).)))) )).)...)))	-97.50


>D18-gDNA-s234936:148-536 -	off:2|2	CCGCCTGAATACTCATACACGA 22bp 128rds	TCGTGTATGAGTATTCAGGCGG 22bp 59rds
GCACGGGTCA CC GCCTGAATACTCATACACGA TCCACATAACCATTTATCCCACATCTTCAAAGTTTCCTCGACCGCCAAAAACAACCAATGATCAGTTGAAATAGCGTCGCGCAGCACCCCTTTGCGCTCTTCAGTGGCCAAATGCATCGACTTGATGTGATTAACCAAGTTGGAAAACCCCTTATTACCCGACAGACCATTCGGCAAGAGCATTCGGGTAATAAGGGGTTTTCCAACTTGGTAAATCACATCAAGTCGATGCATTTGGCCACTGAAGAGCGCAAAGGGGTGCTGCGCGACGCTATTTCAACTGATCATTGGTTGTTTTTGGCGGTCGAGGAAACTTTGAAGATGTGGGATAAATGGTTATGTGGA TC GTGTATGAGTATTCAGGCGG TGACCCGTGC
(((((((((( (( (((((((((((((((((((( ((((((((((((((((((((((((((((((((((((((((((((((((((((((((((((((((((((((((((((((((((((((((((((((((((((((((((((((((((((((((((((((((((((.(((((((((((((((((((((((((((((..(....(((.....))))..))))))))))))))))))))))))))))).)))))))))))))))))))))))))))))))))))))))))))))))))))))))))))))))))))))))))))))))))))))))))))))))))))))))))))))))))))))))))))))))))))) )) )))))))))))))))))))) ))))))))))	-389.50


>D18-gDNA-s234998:5619-5786 +	off:1|2	CTTTCCTTTCCAACTTTGACCTT 23bp 10rds	AAGGTCAAAGTTGGAAAGGAAAGA 24bp 35rds
CTTTTGGAGT CTTTCCTTTCCAACTTTGACC TT AAATGACTTTGTTTGTGTTATATAATATTTGATGAAAAGTATATCAAATGAAAATATATTCAAAATACAATCCATTCATATATTTTATATCGAGTATTATATAACACAAACAAAGTTATTT AAGGTCAAAGTTGGAAAGGAAA GA CTTCAAAAGG
(((((((((( ((((((((((((((((((((( (( ((((((((((((((((((((((((((((((((((.(((((((((..((((......................)))).))))))))).)))))))))))))))))))))))))))))))))) )))))))))))))))))))))) )) ))))))))).	-107.10


>D18-gDNA-s235221:1820-2021 -	off:2|2	AGGCAGTCGTGTCGTGTTTTTAGT 24bp 37rds	ACTAGAAACACGATACGACTGCCT 24bp 15rds
GTACATTTCC AG GCAGTCGTGTCGTGTTTTTAGT GAATACGACGCTACACGACAATTTTTTATTCAATATGAATGTGACACGACACAATATCGTGCTTTGTTTTACTAACACGATAACGACTTAATTAAGTCATCGTGCCATCTTGTCTTCGTGTTATATAACAAAATTATTGTGTCACGACGTGTAG AC TAGAAACACGATACGACTGCCT GAAAACGTAT
((((.(((.( (( (((((((((((((((((((((( ..(((((.((..((((((.((((((((((..((((((((...((((.(((((..(((((((.((.((...)).)))))))))..(((((....)))))...)))...)).))))))))))))..)))).)))))).))))))..)).))))).. )) )))))))))))))))))))))) ).))).))))	-86.50


>D18-gDNA-s235332:3031-3246 -	off:1|0	TCAGTTTCCGATTTAGTCTCAAAT 24bp 12rds	AAAGTTTGGGACTAAATCGGAAAC 24bp 20rds
AACTTTTGGG TC AGTTTCCGATTTAGTCTCAAAT ATTATGACCAAGTTAACTAAAAATTCTCAATATTATGACTAAGCTAACAAAATAGTCCTGGTTTAATAATTAACAGAAATGTCCTAAAAACCGGCTAAACCTGTGTAACCGGCAAAATGGTTAATTTGAATATTTTAGGAAGTATATTGGGTTTTTTGTTAAAAAAAA AA AGTTTGGGACTAAATCGGAAAC TGGCCCAAAA
....(((((( (( (((((((((((((((((((((( ............(((((.(((((..((((((((..(..((((((((......)))).(((((((........(((....))).....)))))))...........((((((......))))))...........))))..)..)))))))).))))))))))...... .. .))))))))))))))))))))) ))))))))).	-73.60


>D18-gDNA-s235594:510-585 +	off:1|0	ATATCCGAATCCGTATCCGAATCT 24bp 11rds	ATTTCGGGTACGGATTCGGATATC 24bp 25rds
CTAGATTTTG ATATCCGAATCCGTATCCGAAT CT TCGGATATCCGAAATTCGGGTATCCGAA ATTTCGGGTACGGATTCGGATA TC AAATCGGATC
...(((((.( (((((((((((((((((((((. .( ((((((((((((...))))))))))))) ..)))))))))))))))))))) )) ))))).....	-64.30


>D18-gDNA-s235891:1660-2025 +	off:1|1	ATTCACATGTGAATGATAGTCATG 24bp 16rds	ATGGATCTGATTCACATGTGAATA 24bp 30rds
CATGTTCATC ATTCACATGTGAATGATAGTCA TG ATTATTCATACAGAATATTGATCATAAAAATTGATATGTTAGAGTGTAGTTTGTAAATAAACAACAATTGTTGAACAAAAACATGTCCACAAACAATTCTCATATGAATTTGAATCAATTTTGATATGATTCATGGATCAGATTCATATGTGAATCTGAGCTATAATTTTGATATATTTTTGGATCAGATTCACATGTGAATATTTAAATCAAATGAAAAATGCATTTTTGATATATTCACCGATGAATACTCATTTTATTCACTACTGAATAAAATATGATTCATGGATCTGATTCACATGTGAATACAAATTATTC ATGGATCTGATTCACATGTGAA TA CGAATTAAAC
...((((... ((((((((((((((.(...((( (( (.(((((.....)))))...((((.......))))..........((((((((((..........((((((((.(((......))).))...)))))).(((((((....(((((((..........(((((((((((((.((((((((((((((((((.(((.(((........)))..))).))))))))))))))))))......((((((.............)))))).((((((....))))))...((((((((((....)))))))))).))))))))))))))))))))))))))).)))))))))))) ))))...).))))))))))))) ). .)))).....	-103.70


>D18-gDNA-s237404:6135-6483 -	off:1|1	TGTTCGGGTTGACATGTCACGGTT 24bp 46rds	GCCAACCCGACAGTCAACCCGAAC 24bp 80rds
AATCTGGTCG TG TTCGGGTTGACATGTCACGGTT TGGCAGGTTACGAGTCAATGATGGCTGATACGAACACGACCCGTATAATATACAGGTTGGCAGGTCGACAGAAACTGTTTAAGCCAAACATGGACACGACACCGTAACCTGCATAATTAAACAGGTTTCATGTTCGTGGGTCAGATGCAGGTTGGCTGGTTAGAAACCAGGTTAGCGGGTCAGAATCGGGTTGGCAAGTCATAAACGGGTTGGCAGGTTGACTTTAATTGACTTGTATAAGAACATGTATTTTTTATATTTTAAAGATATTATGTATTGAAACGGATTGACGGGACAACCC GC CAACCCGACAGTCAACCCGAAC ACGACCCGTA
.....((((( (( (((((((((((.((((...((( ((((..(((.((.((((........)))).))))).(((((.((((...)))).)))))((((.((....))..))))....)))))))...)))).(((.(((((((((((((.......((.(.........).))......)))))))))..((((((...))))))....)))))))....((((((((((...........(((((((((((((((......)))))))))......((((((((((((........))))))).))))).......((......))...)))))) )) ))))))))..)))))))))))) ))))))....	-135.40


>D18-gDNA-s237729:3693-4054 +	off:1|0	TATGACAAGAATGAAGCTTTT 21bp 25rds	TTGCTTCATGATTGTTATGA 20bp 10rds
GATGGATGCA TATGACAAGAATGAAGCTT TT GAGAAATTTCGACACTTTTCACTTATAGGTCCAAGATCTGGTTCGTATAAAAAGCTCAAGGAATTACATAGAGCTAGACGCTTGCGCACTTTCTCACTAATGTCATTTCGTTGGCAAAGTTACCACTTATTGGACAGTATTCTTGTTGAATTACTTCCGGAACTACAGTTCCTAAGGGTGCTAAGCTTAGCAACTCAGATAATCACACAAATACCACAATCTATTGGTGGTCTCAAGCATCTGCGGTACATCAATTTTTCTTATACTTCAATTACATGTTTACCCGAACAAGTGAGTGACCTAAATAATCTACAGAGCTTG TTGCTTCATGATTGTTAT GA GTTATCTAGC
..(((((((. ((((((((..(((((((.. .( (((((..........)))))).(((((.(.(((.....)))..).))))).((((((..(((.(((..(((.(((((..(((((.(((((((........(((((......)))))((((....))))...(((.(((((((.....))).)))))))(((((....)))))..))))))))))))))))).((((((((...........(((((........))))).........))))).)))....................(((.((((.(((((....))))).)))).))).)))..))))))...)))))). ..)))))))..))))))) ). ).))))))..	-88.70


>D18-gDNA-s237745:2295-2668 +	off:3|0	ATTCACATGTGAATGATAGTCATA 24bp 27rds	ATGGATCTGATTCACATGTGAATA 24bp 21rds
CATGTTCATC ATTCACATGTGAATGATAGTCA TA GAAACTTAAAAATTGATAAACTTTATATAAATTTTGTATACAATGATTATTTTCACAGAATATTGATCATAAAAATCCATATATTAGAGTGTAGTTTGTAAATAAACAACAATTCTTAAAAAAACATGTCCACAAACAATTCTCATATGAATTTGAATCAATTTGATATGATTCCTGGATCTGATTCACATGTGAATCTGAGCTGAAATTTTGATATATTCATGGATCATATTCACATTTGAATATTTAATTCAAATAAAAAATGCATTTTTGATATATTCACCGATGAATACTCATTTTATTCACTACTGAATAAAATATGATTC ATGGATCTGATTCACATGTGAA TA CAAATTATTC
.(((.(((.. ((((...((((((.(((((((( (. ........((((((.(((.......))).)))))).......)))))))))))))))))))..))).)))....(((((......(((((((.(((((....))))).)).))))).....................(((((......))))).((((((........)))))).))))).(((((((((((((((((.((.................(((((((((((((((...((((((((.....))))))))..............(((..((((((....)))))).)))..(((((((....))))))))))))))))) ))))))).)))))))))))))) ). ))........	-83.40


>D18-gDNA-s238020:1115-1462 -	off:1|1	TAGAGTGTGATGGTCGCGGGA 21bp 48rds	CGGTGTCTGCGTCCATCTCCT 21bp 33rds
TGCTCGTAAG TA GAGTGTGATGGTCGCGGGA CCGGGACTGAGGACAGGACTCCATCAGGTCGTGGCATAGGCACCCTCTTTCGGGGTGTCTGCCTTAGCACAACATTCGTGTGCTCGGATACATATAGTCGGTGGTACGGGACAGATGCTGGCGCGGGCCAGGATGGTCTGACAACGGGTGCTGGTGTAGGCTGTGGCGGATCATCAATCTCAGAGTCGTTGTCGGTCTCCTCATGCTCGTACCCTTCGCTATCGTCGTTTAGGATATCCTCCATCTCCTCGTCTGATGGAAGGTCATCCTCAGTGTTGATGTCACCATCTTCGGCCTCGGCCTCAT CG GTGTCTGCGTCCATCTCCT CCGGGTCCTC
.(((((.... .. (((.(.(((((.((((((( ((((.((((((((...((((((((((((.((.((..((((((((((.....)))))))))).((.((((((.......)))))).))......((((.(((.((((((((.((((..(((((....)))))(((((((((.(.((((.(((....)))..)))).)))))))))).......((((((....))).))).)).))))))))))..))))))).........(((.....)))....)).)))))))))))..))).))))))))(..((((....))))..)(((....)))...) )) )).)))))).))))).))) ))))))....	-144.60


>D18-gDNA-s238504:36-173 +	off:1|0	ACGAGAGTATGTTCGTGTTCGTTC 24bp 33rds	ACGGTTCACTGAACGCTCTGTTCG 24bp 20rds
AAGTGAATGA ACGAGAGTATGTTCGTGTTCGT TC GTTTAACTAAACGAACGGGAAATCTTGTTCATGTCCGTTCGTTTATTTAATAAACGAACATAAACGAACTTCCCGCCGAATGGTTCACGA ACGGTTCACTGAACGCTCTGTT CG TTTACAACCC
..(((((((( ((.(((((..(((((((.(((( (( ((..(((((..((..((((((.....((((......((((((((((...))))))))))......)))))))))).))..))))).)))) ))))..))).)))))))))))) )) ))))).....	-59.00


>D18-gDNA-s239059:9353-9481 -	off:2|2	GGGAGCTGATTCGTACACAACAGT 24bp 29rds	ACTGTTATGTACGGATCAACTCTC 24bp 41rds
AATAGCAAAA GG GAGCTGATTCGTACACAACAGT TTTTTTCCATACACAACAATTTGATTTTTATTAGATTATACAGTATAACATTTTAATGCATGATTGTTGTGTACGCCAGAG AC TGTTATGTACGGATCAACTCTC ATTGCAAAAG
....((((.. (( (((.(((((((((((.(((((( ((((.....((((((((((((......(((..(..(((((...)))))..)..))).....))))))))))))....)))) )) )))).))))))))))).))))) .)))).....	-51.20


>D18-gDNA-s239769:6549-6637 -	off:0|0	CATAGCCTCAAAACTCAAGAA 21bp 4052rds	TCTTCTTAAGTTTTAGAGGCGA 22bp 26281rds
TAACGAGTAA CA TAGCCTCAAAACTCAAGAA CAGGTTGTAGCCCCAAACGACGACGGACGTCGTTCTGTAAACAACC TC TTCTTAAGTTTTAGAGGCGA CGATACTGCG
...((((((. (. ..(((((((((((.((((( .(((((((.......(((((((.....)))))))......)))))) ). ))))).)))))).))))).. .).)))).))	-39.80


>D18-gDNA-s240205:1028-1294 -	off:1|2	CTCCGATGTTAAGTGCTGTCGC 22bp 17rds	ACCCCTGAAGTGTTTATGCTCG 22bp 84rds
AAGACAGTCA CT CCGATGTTAAGTGCTGTCGC CGCATCATTTATTGACTTATGAAAATACTGGGAAATCATCTCCTTACTAACTGTTTTTCCTAGCGAGAGATTGGAACTACTGCCACTGGCACCGTTATCGCTATCATAATTAGGATCATATTCTTCCAGTAATTTCTCATCATCGGATGAGCTTATTGTAATAATCTCGGTTGTTCGTTTGTTGTCTGTCGTTGTTGTGAAAGTGGGGGGTGACTGATATGGA AC CCCTGAAGTGTTTATGCTCG GATCATGATT
.....((((( .( ((((.((((((((((.(((( (((.((((.((.((((....((((.(((((((((((....((((................((((((.....(((......((((...)))))))...))))))........))))....))).)))))))).))))....((.(((((((((..((((.........)))).))))))))).))...)))).))..))))..))))(((((..(......).. )) )))))))))))))).))))) ))...)))))	-65.10


>D18-gDNA-s240298:1740-2105 -	off:1|0	GATTGTTCATTGACAAGTCTA 21bp 10rds	TCCGGGAGTTGTCCGATGAATG 22bp 141rds
AGTCCATGAA GA TTGTTCATTGACAAGTCTA GAATTTGAAGATTTGCTAATTGACATGACTGTAAGGGGATGGTTCCAAAGAAGTTGTTTGATCTTAAGATAAGAACATACAACCCCGATAAGTTTTCCCCAATCCAAACAGGCACATTACCATTGAACTTGTTGGCCCCCAGATTCAACGAGTTTAAACGCGTGCAATTTTTTAAAGACAAAGGCAATTCGCCAGAGAATTTGTTGTTGTATAAATACAACACCTCGAGTTCTATCAAAGATCCAATAGAGGGAGAAAGCTTTCCAGATAGATTGTTGTTTCCTAGACCAAGAACTCTTAGTTGTTGAAAACGCCAAATACAG TC CGGGAGTTGTCCGATGAATG AGTTACGAGA
.......... .. ((((((((((((((.(((. .....((..((((....))))..)).(((((((.(((((..........(..(((((.((.(((((...))))).)).)))))..).........)))))...........((((.......(((((((((((((.........)))))))))))))....)))).................(((.....)))..((((((((.(((((((....)))))))...)))))))).................((((((.(((..((......))..))).))))))....(((.((((...)))).)))...........))))) )) ..))).)))).))))))))) ).........	-89.30


>D18-gDNA-s240342:8378-8544 +	off:1|3	CAATTTTGTACAACTTTGACCT 22bp 24rds	AAGGTCAAAGCTGTACAAGATTGA 24bp 122rds
TTTTCAAAGT CAATTTTGTACAACTTTGAC CT TGAATATTTTCGTTTATGTTAAATAATACTTGATGCAAAATATATGAATGGATTGTGTTTTAAATGTATTTTCATTGGTATAATTTTCATCAAATATTATATAACACAAACAAAAATATTT AAGGTCAAAGCTGTACAAGATT GA CTTTGAAAAA
(((((((((( ((((((((((((.((((((( (( ((((((((((.((((.(((((.((((((.((((((.(((.(((((.((((((..................)))))).))))).))).)))))).)))))).))))).)))).))))))))) )))))))))).))))))))))) )) ))))))))).	-81.30


>D18-gDNA-s241141:2180-2338 -	off:2|2	GTTTGTTTTGGATCATTTTGGAAT 24bp 21rds	ATTCCAAAATGATCCAAAACAAAC 24bp 15rds
TTTGAAAAAA GT TTGTTTTGGATCATTTTGGAAT TTTTTTTGGTGAGTCCTCGCAATTTTCGGAGTCCTCACCGGATCCGGACCCTATATATATAGGGTTCGGATCCGGTGAGAACTCCGAAAATTGTGAGGACTCACCAAAAAA AT TCCAAAATGATCCAAAACAAAC TTTTTTCAAA
.((((((((( (( (((((((((((((((((((((( ((((((.(((((((((((((((((((((((((.(((((((((((((((((((((....))))))))))))))))))))).))))))))))))))))))))))))))))))) )) )))))))))))))))))))))) ))))))))).	-143.20


>D18-gDNA-s241241:1610-2018 -	off:2|2	GGGCTTCGGAGCACTATTCGGC 22bp 45rds	GCCGAATAGTGCTCCGAAGCCC 22bp 85rds
GGACGCTGTT GG GCTTCGGAGCACTATTCGGC CCAGTTAGGCCCAATAAGAGTATCGGGCTTCAGACTACAGTTAACTGGACACCTGGAGACGGTGTCCATCAAAGGTCTTCGAATGTGACTTCATGCCCCTCCAGCTTTGTATTTTAAATATTTTAGGGGGGAATAAAAGCCAATTATATATATTTCTAAAATATAATTAACTATTTCTAAAATATAATTAACTATTTTAATTATATTTTAGAATATATATAATTGGCTTTTATTCCCCCCTAAAATATTTAAAATACAAAGCTGGAAGGGCATGAACTCACATTCGAAGACCTTTGATGGACACAGTCTCCAGGTGTCCAGTTAACTATAGTCTGAAACCCGATACTCTTATTGGGCCTAACTGG GC CGAATAGTGCTCCGAAGCCC AACAGCGTCA
.((((((((( (( (((((((((((((((((((( (((((((((((((((((((((((((((.(((((((((.((((((((((((((((((((((.(((((((((((((((((((((((((((.(((((((((.(((((((((((((((((((((((((((((((((((((((((((((((((((((((.(((((((((((((((..........................)))))))))))))))))))))))))))))))))))))))))))))))))))))))))))))))))))))).))))))))).))))))))))))))))))))))))))).)))))))))))))))))))))).))))))))).))))))))))))))))))))))))))) )) )))))))))))))))))))) ))))))))).	-352.70


>D18-gDNA-s241763:4054-4157 -	off:1|4	CTAAGGACACACATAAGCACTCA 23bp 45rds	TATGAGTGTGCTTATGTGTGCCCT 24bp 10rds
AATGTGTGCC CT AAGGACACACATAAGCACTCA CAGACTAATATATATATACACAGTTTTATATCTATAATCACAGATTGTTACTATTCA TA TGAGTGTGCTTATGTGTGCCCT TAGGGCACAC
...((((((( (( ((((.(((((((((((((... ...(((.((((..(((...(((((((...............)))))))...)))..) )) ).)))))))))))))))).))) ))))))))))	-51.10


>D18-gDNA-s243747:802-1135 -	off:1|0	CGTGTCACTCAGGATTTCGTTATT 24bp 11rds	TCAATGACCGAGTTCTGAGTACTT 24bp 83rds
CGTGTCGTGT CG TGTCACTCAGGATTTCGTTATT CGTGTATCAAATTGCTAGGTCTACTTGAAGGTGAGAATGAGAGAGAGGAAAGCATTTATGATACGTTTATCCGATACATTTATTTTAGTTTTTGGGTTAAAATGTTAGATAAAATATAATATATACATACAAATCTTAAAATTCTTGATTTTTTCTCCTTTTTAAGTACATTTTGACCCTTTGACGGAGTTTGACCGGTTTCCCAAGTTTTGACCGAGGTGGTCCGAGTTGGTGCGAGTTTGACCGATTCCGAGTAATTTGGCCGATTTTCTATAAATCGCCTCGG TC AATGACCGAGTTCTGAGTACTT GGCCGAGTAG
....(((.(( (( .((.(((((((((((.(((((( (((((((((((.((((...(((.(((..(........)..))))))....)))).)).)))))))......))).............(((...((((((((((((.............................(((((((.....((.....))....))))))).))))))))))))...)))((((..........)))).......((((((((((((.((((((((.(..(((((.....)))))..).))))))))))(((((.....)))))))))))) )) )))))).))))))))))))).) ))))))....	-91.50


>D18-gDNA-s243830:4127-4374 +	off:2|0	TCCAGAATCCGAAATCGTGAC 21bp 14rds	ACACGATTTCGGGACTTGCGGAAT 24bp 58rds
ATCTGTATTC TCCAGAATCCGAAATCGTG AC CTTCAAATTTATCGATCTTAACTTTCCCATCTTCGGCCATATTGTATACTAGAATAAAAATCTATCGTACACAAAACGGTCAATCGAAACCTTGTTTCTGATGTGGCAGATCAGTCTAAGCTGCAACCACAGAGCATAATACAAGATACCGTAGCTCTGATACCAGTTGTTGGGAATTCAAAAGATAACCCTGACAAATTATA ACACGATTTCGGGACTTGCGGA AT AAAAATACGA
.....((((( (.(((..(((((((((((( .. .....(((((.((((((((....((((((.(..(((((...((((.(((((((.......))))..))).))))...)))).((((((((...))))).)))((((((((....)))..))))).....((((((....(((........)))))))))......)..).)))))).....))))).....))).)))))... .))))))))))))..))).))) )) ).........	-61.10


>D18-gDNA-s244613:6177-6314 +	off:0|1	AAGGGAACTGATCTGTACACATCA 24bp 21rds	GATGTGTAGAGATCTCTTCCCTATC 25bp 12rds
CTTTATCGAG AAGGGAACTGATCTGTACACAT CA CTTTTTAGCCATACACATCAAAGTTGTGCTTTACCAGATTGTACAGTACATCATTTCAATGCACAAATTGATGTGTATGGCTAAAAAAT GATGTGTAGAGATCTCTTCCCTA TC GAGAAGCTAA
((((.((((. .((((((..(((((.((((((( (( .((((((((((((((((((((..((((((..........((((...))))..........)))))).)))))))))))))))))))).) )))))))).)))))..)))))). )) ))))))....	-76.60


>D18-gDNA-s244924:1280-1614 -	off:2|1	GTCATCTTCTTCGGCGGCTCCT 22bp 14rds	GAGAGAAGCCGCCGGAGAAGATGAC 25bp 113rds
GATTATTCCG GT CATCTTCTTCGGCGGCTCCT CTCGTCGGAAAGATGCTATTCGTCGTTTGAGTCACCATCTTCCAGCGCCGCAAACACCACTGGACTCAGCGGCTTCTCGCGACCAAACCCCAACCATTATCACCGCCTTTCATAGTTAAATTTTAAGATTGCCGGCGAAGACGGCTGTCCATATCTCGCCGACGACTCACTTCAGACGACAGAAGTCGGCGATAATGGTTGGGGTTTGATTGCGAGAAGCCGCTGAGTCCAGTGGTGCTTGTGGGGCTGGAAGATGGTGGGTCAAACGGCGGCTAGCAGCTTTCCGAC GA GAGAAGCCGCCGGAGAAGATGAC CGGAAAAATT
((((.((((( (( (((((((((((((((((.(( ((((((((((((.(((((.(((((((((((.(((((((((((((((.((((((.((((((((((((((((((((((((((((.((((((((((((((((((.(((.((((....(((........((.(((.((((((.((.((....))...)))))))).))))).......)))....)))).))).)))))))))))))))))).)))))))))))))))))))))))))))).)))))).))))))))))))))).))))))))))).))))).))))))))) )) ))).))))))))))))))))))) ))))).))))	-263.10


>D18-gDNA-s244935:1683-1748 +	off:0|1	ATGTAGAATGGACCCAGAAAAAAA 24bp 22rds	TTTTCTCGGAATCATATGCATAT 23bp 29rds
CTATATTCAC ATGTAGAATGGACCCAGAAAAA AA TTTGAAAAAAAAAAACGTT TTTTCTCGGAATCATATGCAT AT TCGATTTTAT
.......... (((((..((((.((.((((((( (. (((........)))...)) )))))).))..)))).))))) .. ..........	-11.30


>D18-gDNA-s245647:6679-7010 +	off:1|1	ATTCACATGTGAATGATAGTCATG 24bp 12rds	ATGGATCTGATTCACATGTGAATA 24bp 26rds
CATGTTCATC ATTCACATGTGAATGATAGTCA TG ATTATTCACACAGAATATTGATCATAAAAATTGATATGTTAGAGTGTAGTTTGTAAATAAACAACAATTGTTGAAAAAAAACATGTCCACAAACAATTTTCATATGAATTTGAATCAATTTTGATATGATTCCTGGATCAGATTCATATGTGAATCTGAGCTATAATTTTGATATATTTTTGGATTAGATTCACATGTGAATATTTAATTCAAATGAAAAATGCATTTTTGATATATTCACCGATAAATACTCATTTTATTCACTACTGAATAAAATATGATTC ATGGATCTGATTCACATGTGAA TA CAAATTATTC
.......... ((((((((((((((.(...((( (( (.(((((.....)))))...............((((((((((((((((((((((..(((.........((((.......)))))))..))))))..(((((((.((((((.((((((.........))))))(((...)))((((((((((((((((((.(((.(((........)))..))).))))))))))))))))))....)))))).))))))).)))).))))))))))))...............((((((((((....)))))))))).....)) ))))...).))))))))))))) ). ..........	-83.70


>D18-gDNA-s245664:3049-3239 +	off:0|0	TGTTGGCGTCGTCGTTGGCGGT 22bp 10rds	AGTAATGATAATGTTAAGGGTT 22bp 55rds
GCGTTGATGG TGTTGGCGTCGTCGTTGGCG GT CGGAGTGAATCTATGTCAGGTCTGATGGTGCTAAAAGGTAGTTGAATTTGCATTGGGAGCCAATGTGGTGGCGGTGGCGGCAGCCATGATGCTGGGGGCGGTGGTGGTGTAGGAGTTGCCACCACCCTTGGAGGTGCTGAAATAACA AGTAATGATAATGTTAAGGG TT AAATGTGAGA
(((((...(. (.(((((((.(((((((((. (( ((((.(((.......)))..)))))).))((((.....)))).......(((((((...)))))))...(((((((((....)))))..))))......((((((((((.......))))))))))((((...((......))..)) ))))))))).))))))).). ). .)))))....	-63.40


>D18-gDNA-s245664:5614-5688 -	off:2|0	TAGAGATTTGAAAGTACAATGC 22bp 41rds	CAGCATTGTACTTTCAAATCTCTA 24bp 11rds
TATAATTGGG TA GAGATTTGAAAGTACAATGC TGTAATATGAAAAGGTTCTTTTCATATTA CA GCATTGTACTTTCAAATCTCTA ACCAATTATA
(((((((((. (( (((((((((((((((((((( ((((((((((((((...)))))))))))) )) )))))))))))))))))))))) .)))))))))	-63.20


>D18-gDNA-s245664:5908-6088 -	off:2|1	ATGATAACAATTTGTCCGGAGA 22bp 1051rds	TCCTCCGTACAAAGTTTGTCAT 22bp 110rds
GGGTCTTCAA AT GATAACAATTTGTCCGGAGA AATACCCGATTCCTTTCAAGCCCTTACAAGTTTGTTTAATTTGTAGGATGCTTTAATACACGAATTAAATATTTTATCTTATTCTCCCTTTTTTTTGCAGTGACTTGTCTTATAACTATTTAAGTGGAGAATTACCT TC CTCCGTACAAAGTTTGTCAT CTTTACGCTT
.(((...... (( (((((...(((((.(((((( ((((...(((((..((.((((.((((((((((.....))))))))))..)))).)).....)))))...)))))......((((((((((......(..((((......))))..).....))).)))))))..... .. ))))).)))))..))))))) ......))).	-38.80


>D18-gDNA-s245875:1399-1452 -	off:0|0	TTAGAGAGTTCAATGGAGTGTC 22bp 114rds	ATTTATATTTCATTCAACTCTACT 24bp 11rds
GTATTGAACT TT AGAGAGTTCAATGGAGTGTC GCATCATT AT TTATATTTCATTCAACTCTACT AATATTTTTC
.....(((.. (( ((((((((.((((((((((. ........ .. ..)))))))))).)))))).)) ))..)))...	-16.00


>D18-gDNA-s246884:2896-2973 +	off:3|2	ATATGTCACTGAACTTGTTGTAAG 24bp 10rds	AACAGGTCCAGTGACATATTGAGC 24bp 123rds
TTCGTGTTCA ATATGTCACTGAACTTGTTGTA AG TGTTCAAAAAGTATCATTATGACTGGTAAT AACAGGTCCAGTGACATATTGA GC ACATAAAAGT
...((((((( (((((((((((.(((((((((. (. ((.(((.............))).)).).)) ))))))).)))))))))))))) )) ))........	-38.90


>D18-gDNA-s247524:863-950 +	off:0|0	CCTCAAAGGCTTCCAATACCGC 22bp 79rds	GGTGTTGGAGGCTTAGAGGCC 21bp 1512rds
CTTCAATAGT CCTCAAAGGCTTCCAATACC GC TCTAGTATATGAAAAACATCATCTATGAATATCAAGTGATGAAGC GGTGTTGGAGGCTTAGAGG CC TATTGAAGAT
(((((((((. ((((..(((((((((((((( (( (.................(((((..(........)..)))))))) )))))))))))))).)))) .) ))))))))..	-49.10


>D18-gDNA-s247715:2778-3013 +	off:2|2	AAAAATTATTGTCCACTTTTGACT 24bp 55rds	AAAACAGGACAATAATTTTGGAAC 24bp 68rds
CCATCCGTCC AAAAATTATTGTCCACTTTTGA CT TTTCAAGTCAATCATGTACAACTTTGACCTTAAATTTTTTTATATATGTTATATAATACTTGATACAAAATATATGAATGAATTGCGTTTTCAATGTATTTTCATTTGATATAATTTTCATCAAATGCTATATTACACAAAAAAAAGATATTTAATGTCAAAGTTAGACAAGATTGACTTTGAAAGTC AAAACAGGACAATAATTTTGGA AC GGAGGGACTA
((.((((((( ((((.(((((((((..(((((( (( (((.(((((((((.(((..(((((((((.((((((((((((.....(((.(((((.((.(((((..(((.((((((((((((.((((((...))))))..))))))).))))).)))..))))).)).))))).))).....)))))).)))))).)))))))))..))).))))))))).))))))) ))))..))))))))))))))). )) ))).))....	-90.60


>D18-gDNA-s248389:771-1092 -	off:2|3	AGGCCGCATTATTTTCCAGATTC 23bp 19rds	GGCCGGAATCTGGAAAATAATGCG 24bp 58rds
TACCCGGTTC AG GCCGCATTATTTTCCAGATTC TGGCCGCATCCGGCCACCTCTGACCACAAAACCGGTGACATCTGATTCGTCTTGTCAAGGGGAGCAAAAGCCCTCTGGTCTCGCCCTCTAATTCCGCCTAAATCGTCGTAGATCTAAGGTCAAAGCTTCACCGCGGCGGTTTAGGGTTTTCCGACGATGTTTTCGTCGCCGACGGCATTTCCGACGGAATTAGACGGCGAGACCAGAGGGCTTTTGCTCCCCTTGACGAGACGAATCAGATGCCACCGGTCTCGTGGTTGGAGGTGGCCGGATGC GG CCGGAATCTGGAAAATAATGCG GCCGGAACCG
....(((((( .( ((((((((((((((((((((( (((((((((((((((((((((((((((...(((((((.(((((((((((((((((((((((((((((((((((((((((((((((.(((((((((((((((((((((((.((.((........))..))...)))))))))))))......((((((.....))))))....(((.....))).)))))))))).))))))))))))))))))))))))))))))))))))))))))))))).)))))))...)))))))))))))))))))))) )) )))))))))))))))))))))) ))).))))))	-272.60


>D18-gDNA-s248507:1289-1695 -	off:0|3	ACCGAACGAACACGGACGAGGCTT 24bp 52rds	AGACCTTGTTCGTGTTCGTTCGTT 24bp 15rds
CTGTAAACGA AC CGAACGAACACGGACGAGGCTT GTTCATGTTCGTTCGTTTAGGTTAATCGAACAAACGAACGAATACGAACACTTAAACGAACGAATATTCTTGTTCGTGTTCGTTCGTTTAATAAACTACATTGTTCGTGTTCGTTCGTTTATGTTCGTGAACATGCTAAATGAACATAAACGAACAAACATAAATAAACATATATGAACATAAATATCCAAATCAAGAATTAAATAAATGAACATAACCATCGAAATCAAGACTAAACATATATGAACGAGTTATTTAATAATTGTTTTAAAAAATAATTAGAAAAATAAAAATACTCATATACATATGGAAACATAAAAGAACATAATCGAACGTTCACGAACGTAAATGAACGAACG AG ACCTTGTTCGTGTTCGTTCGTT TAACTAAACG
.......... .. (((((((((((((((((((((( ((((((((((((((((((((((...(((................)))..))))))))))))))))))....(((((((..((((((.(((...........((((((((((.((((((((((((((((...........)))))))))))))))).))))).......((((((((.............................................................))))))))...(((((((((..(((((((((....)))))))))...))))).....)))).......((((....))))...)))))))).))))))..)))))))..........))))) )) .))))))))))))))))))).. ..........	-126.14


>D18-gDNA-s248529:304-528 +	off:1|0	CTCAGGACTCAGATGCGCTTATAT 24bp 37rds	ATAAGCGCATCTGAGTCCTGAGA 23bp 51rds
TCTCCGTTGT CTCAGGACTCAGATGCGCTTAT AT AAACCTTACGCCAGAATTCAATTTGTAGTCATTGTTGCTTCCCCAATTTTGTTTTAGCCTACAATTCATTCACATCTCGATTTTGCTTATAGAAGAACTGATTTTGTCTTTGCTAATTGCAGGGGCGATGGTGGGGAAGCAACAATGACTACAAATTGAATTCTGGCGTAAGGTTTAT ATAAGCGCATCTGAGTCCTGA GA CAACGGAGAG
(((((((((( (((((((((((((((((((((( (( (((((((((((((((((((((((((((((((((((((((((((((...((((........)))).....(((..((((.............).)))..)))..((((((((((.....))))))))))...))))))))))))))))))))))))))))))))))))))))))))))) ))))))))))))))))))))) )) ))))))))).	-165.50


>D18-gDNA-s249351:2034-2201 -	off:3|2	TCAATCTTATACAATTTTGACATT 24bp 10rds	AGGTCAAGGTTGTACAAGATTGAT 24bp 58rds
TTTTTCAACG TC AATCTTATACAATTTTGACATT AAATAATTCTTGTTGTGTTATATAACATTTGATGAATATTAACCATTGAAAATACATTTAAAGTTCAATTTTTTCATATATTTTGCATCAAGTATTATATAACACAAACAAAAATATTTA AG GTCAAGGTTGTACAAGATTGAT TTTGAAAAGT
((((((((.( (( ((((((.((((((((((((.(( (((((.((.((((((((((((((((.((((((((............((((((..................)))))).........)))))))).))))))))))).))))).)))))))) ). )))))))))))).))))))))) .)))))))).	-60.80


>D18-gDNA-s249723:2090-2141 +	off:1|1	ACCGAATTCGGACCAAACTAAATT 24bp 18rds	TTGGTTTTGGTTTGGTTTCGGA 22bp 22rds
CCAATACTAT ACCGAATTCGGACCAAACTAAA TT TCAAAT TTGGTTTTGGTTTGGTTTCG GA CCAAACCGAA
.......... .(((((.((((((((((((((( (( ...))) )))).)))))))))).)))) ). ..........	-22.40


>D18-gDNA-s249890:4154-4283 +	off:1|0	ATTCTGATTGGTTGATACATTC 22bp 76rds	ATGTATCGATCAATCAGAATTGGT 24bp 237rds
ATTTTAACAA ATTCTGATTGGTTGATACAT TC GTCATATAAAGTAAGTTATTAAATGCATCAACCATATAAGGTAAGTTATTTAATGTATCAAACCATATAAGGTAACTTATCCGA ATGTATCGATCAATCAGAATTG GT TCTTCGGTTC
.....(((.( (((((((((((((((((((( (( (.............((........)).............((((((((((((.((((........)))).))))))))))))))) ))))))))))))))))))))). )) ).........	-44.70


>D18-gDNA-s249902:98-200 +	off:1|1	TTCCACAGCTTTCTTGAACTT 21bp 132509rds	CTCAAGAAAGCTGTGGGAGGA 21bp 6164rds
TGCCATGTTT TTCCACAGCTTTCTTGAAC TT TTCAGTTTACGTGTGTGGTCGATAAATTCGGATCGATTACTTGTGCGACGTTATTAGAAAG CTCAAGAAAGCTGTGGGAG GA CATGACAATT
((.((((((( (((((((((((((((((.( (( ((.(((..(((((((((((((((........)))))))))....)).)))).))).))))) .)))))))))))))))))) )) )))).))...	-56.60


>D18-gDNA-s250321:1446-1540 -	off:0|0	GGTTAGCCAAGGAGATTGCC 20bp 228rds	TGGGCAATTCATCCTTGGCTA 21bp 37rds
GAGATTGTCG GG TTAGCCAAGGAGATTGCC TGCTAACCAACCAAACAAGGGTCTTAAAAACATGAACCCTTTGAAAAGAAGAAA TG GGCAATTCATCCTTGGCTA CCAAACAAGA
....((((.. (( (.(((((((((((((((( (...............((((((.(((......)))))))))............. .) )))))))..)))))))))) ))..))))..	-38.30


>D18-gDNA-s250342:782-1073 +	off:2|2	AGGGAAAACTGCTGAAAAGTCCTT 24bp 43rds	AAGGACTTTTTAGCAGTTTTCCCT 24bp 47rds
AATTCATTTT AGGGAAAACTGCTGAAAAGTCC TT ACATTTTGGTCTCATATTCAATTAATTCCTAATATTTTTTTTTACTCGATTAAGTCACATATACTGAACGTAGTATAAAATATTAGGACTTAATTAAATATAAATTACAAACCTTTTGGACTTGTTTGAATAAAAAATATAAAAATATATAAAAAAAAGTACTTAATTGAATATAATTACAGTATTTGGGACTTAATCGAGTAAAAAAAATATTAGGACTTAATTGAATATCAGACCAAAATGT AAGGACTTTTTAGCAGTTTTCC CT TCATTTTATT
.......... (((((((((((((((((((((( (( ((((((((((((.((((((((((((.((((((((((((((((.(((((((((((((.((.((((((.......((((....((((((((((...............((((.((....))..))))...........(((((....)))))......)))).))))))....))))....)))))).)).))))))))))))))))))))))))))))).)))))))))))).)))))))))))) )))))))))))))))))))))) )) ..........	-126.00


>D18-gDNA-s250509:372-487 -	off:0|0	GGTGACAGATAGAGAGTGAGC 21bp 11rds	GTGCTCACTCTCTTCTGTCA 20bp 1092rds
AAGAGTGGTG GG TGACAGATAGAGAGTGAGC ACACATAGCTTCAAGCATATGAACCCTTGTATAGCTATATCTCTCTCTCATTAATCATCCAAGAAAAGCCCATCT GT GCTCACTCTCTTCTGTCA CCTCTCCTTC
..(((.((.( (( (((((((.((((((((((( ((..((((((.((((..........))))...)))))).......................(((........))) )) )))))))))))))))))) ))).))))).	-49.70


>D18-gDNA-s250509:372-679 -	off:0|0	GGTGACAGATAGAGAGTGAGC 21bp 11rds	GTGCTCACTCTCTTCTGTCA 20bp 841rds
AAGAGTGGTG GG TGACAGATAGAGAGTGAGC ACACATAGCTTCAAGCATATGAACCCTTGTATAGCTATATCTCTCTCTCATTAATCATCCAAGAAAAGCCCATCTGTGCTCACTCTCTTCTGTCACCTCTCCTTCCCTTAGACTCTTGCCCTTAACACACTACCATCATAGACAAGAAGATCTAAGCACATATGTACATAATTAAATAAAGAGAGCGGAGGGGTGACAGATAGAGGGTGAGCACACATAGCTTCAAGCATATGATAATAATCTGATTATTTGCAAGAAAGACCATGG GT GCTCACTCTCTTCTGTCA CCACCTTTTA
..(((.(((( (. (((((((.((((((((((( ((..((((((.((((..........))))...)))))).(((.(((..((.((((((....(((........)))(((((((((((((((((((((((((((((((((((((((((((........................)))).)).))))))........................).))).)))))))))))))).))))))))))))).(((((((...))).)))).........))))))..))..))).)))...... )) )))))))))))))))))) ))))).))).	-117.80


>D18-gDNA-s250601:3643-3842 -	off:2|2	TCCGATTCGTCTCGTCAAGGG 21bp 40rds	CCCTTGACGAGACGAATCGGA 21bp 28rds
ACCGGTGGCA TC CGATTCGTCTCGTCAAGGG GAGCAAAAGCCCTCTGGTCTCGCCCTCTAATTCCGTCGAAAACGCCGTCGGCAATGAAAAACGTCGCCGGAAAACCCTAAACCGCCGTCGTGAAGCTTTACCTTAGATCTACGACGATTCCGGCGGAATTAGAGGGCGCGACCAGAGGGCTTTTGCTC CC CTTGACGAGACGAATCGGA TGCCACCGGT
(((((((((( (( ((((((((((((((((((( (((((((((((((((((((.((((((((((((((((((.........(((((.(((.....))).)))))...............(((((((...((.......))...)))))))....)))))))))))))))))).))))))))))))))))))) )) ))))))))))))))))))) ))))))))))	-164.40


>D18-gDNA-s250715:744-874 -	off:0|0	AGGGAGTTGATCCGTACGCAACAT 24bp 14rds	AGGTGTTGTGTACGGATCAGCTCT 24bp 25rds
TATTGATAAA AG GGAGTTGATCCGTACGCAACAT ATTTTGGCCGTGCACAACAATTTGTACATAACTGGATTGTACAATACAACACTTTAGTGCATGAATTGTTGTGTACGGCTAAA AG GTGTTGTGTACGGATCAGCTCT CTTGATAAAA
.........( (( (((((((((((((((((((((( .((((((((((((((((((((((((.(((....(..(((((...)))))..)....))).))))))))))))))))))))))) ). )))))))))))))))))))))) ))).......	-83.00


>D18-gDNA-s251994:1726-2123 -	off:2|2	AATCATATGATCCATTTCTCACGCT 25bp 31rds	AGCGTGAGAAATGGATCATATGATT 25bp 20rds
GTCAAAAAAC AA TCATATGATCCATTTCTCACGCT TCTCACATAAAAAGTATTTCTCATATGATAGCATGCCGATAAATATTTTCAAAACCACTACAAGTGCGAGGAGTACATGAATGACTTCCCACAACCTTAGAATAATCCAATTACATAATTAATCCATGTACAATGTTATTATAGATTACCAAGATGATCTATACATGGAATTTTATAAAATTTCCTAAACGCACTCAATTAGGTACATTAAATATTTAACCTAAAGCTACTTACTATCCATGATAAAGTTTATACTTTGTAACTTTGTCAAACCCCAATACTACAACTCCACTTTTAGATACCTAGAAATAGATCCAGGATCATATGAGAAATATTTTTTATGTGAGA AG CGTGAGAAATGGATCATATGATT ATTTTTTGAC
(((((((((. (( ((((((((((((((((((((((( ((((((((((((((((((((((((((((((((.......(((((((((.....(((......((((((.(((((.((....)))))))..................................((((((((...........(((((((......)))))))))))))))....................))))))......))).....))))))))).......)))............((((((((((..........))))))))))......................((((((....))))))...........))))))))))))))))))))))))))))) )) ))))))))))))))))))))))) .)))))))))	-137.40


>D18-gDNA-s252195:8372-8432 -	off:2|1	GGTATCCGTATCCGTATCTGAAATT 25bp 27rds	ATTTCAGATACGGATTCGGATATC 24bp 189rds
TATCCGAATT GG TATCCGTATCCGTATCTGAAATT TCCGATATCTGG AT TTCAGATACGGATTCGGATATC AAAATACATT
........(( (( ((((((.((((((((((((((.. ((((.....))) )) ))))))))))))).)))))))) ))........	-38.20


>D18-gDNA-s252513:11545-11899 +	off:2|1	TGAGAACTCGAGAACCAATTGCA 23bp 718rds	AATTGGTTCTCGGATTCTCACGAA 24bp 470rds
CTTTTTTTCG TGAGAACTCGAGAACCAATTG CA CGATGCATAGATGCACCTGTATACGAGTGTTTTTTTTCAATTTTTTTTTCACGAAACTCTAAAACGTTCAAAAACATAGAGATTCGCTGAAAAAAATTCACATATACAGGAGCATATATGAAAGGTGCATTTCGTGCATATATGCACGTTTTTTGTGTTCTTGGCAAAAGGTGCATATATGCACCTTTCATATATGCACGTTTTTTGTGAAAAAAATTTCAACGCCTCTCATTGATTTAGTTCGTCTAGGAGTTTAGTGAATTTTTTTTTGAAAAAAACACATATACACGTGCATCTATGCATCGTGC AATTGGTTCTCGGATTCTCACG AA AAAAGGGTTC
(((((((((( ((((((.(((((((((((((( (( ((((((((((((((((.((((((...((((((((((.(((.......(((((.(((((((...(((..(.(((.((..((((..((.(((((....((((((......(..((((((((((((((((((.........(((((((((..(((((((.......)))))))))))))))))))))))))))))))))).)......)))))).....))))).))..))))..)).))).)..)))...))))))).))))).......))))))))))))).)))))).))))))))))))))))))) ))))))))))))).)))))))) )) ))))))....	-176.50


>D18-gDNA-s253022:2949-3225 +	off:1|0	TATCTGCAAATCAATGAGAGT 21bp 36rds	GTCTCGTTGATTTGCAGCTAC 21bp 581rds
CTTCATATTG TATCTGCAAATCAATGAGA GT TAATGGATGCTCGTGTTCAGGTACCTTCATTGTAATTGTATTTCATTCATTTTTGGCTATATACTCCATTGATTGCTTCATTGGAAAAAGAAAAGTTACTGAAAAGAAAGCAATATAGAATAAGAAAAACGAAAATGCCTACTCAATTTCTTCAATTGGGGACAAGCATCTGTTTTCTTTAGTGGAGAGTGAAATAGTATTAGGATGAATGTACCTGAACACGAGCATCTGTTTA GTCTCGTTGATTTGCAGCT AC AGTTTGATGA
..(((.(((( ((.(((((((((((((((( .( .(((((((((((((((((((((((.((((((.((((..((((((((((................((((.(((.....))).))))..........(((((((..((((((((......................((((...(((((((.....))))))).....)))).))))))))))))))).))))))))))..)))).)))))).))))))))))))))))))))))).) .)))))))))))))))).) )) ))).)))...	-119.00


>D18-gDNA-s253503:493-670 -	off:1|0	AACACACTCTGTAGTCGCTCATAG 24bp 12rds	ACCTATGAGCGACTATAGAGTGT 23bp 27rds
ATCTTTACCA AA CACACTCTGTAGTCGCTCATAG GTTCGAAACGGTTTATTTACAACTTTAATTTAAGTTTGTTATTATAATTGTTATGGACACCAACAAGTTTAGATTTTGCATCTTTTATTATTAATCCTAACAAAAACTACATCGCATATAAACCATTCTCA AC CTATGAGCGACTATAGAGTGT GTTTGGTAAA
....(((((( (( (((((((((((((((((((((( (((.((((.(((((((..(((((((......))).))))........((((((.(((.............((((.....))))...........)))))))))..............))))))).)).))) )) ))))))))))))))))))))) ))))))))).	-72.10


>D18-gDNA-s254114:2799-2957 -	off:2|2	ACCTCCGACGATTCTCCGGTCAT 23bp 26rds	ATGACCAGAGAGTCGCCGGAGGT 23bp 19rds
GAAATTTGAC AC CTCCGACGATTCTCCGGTCAT CTTCTCCGGTGAGTTTCTTACCCTAAATTGAAGTAACAAGGCTTTTGTTTTTGGAACTCAATAACTTTAGACTCGCCGAAAAACTCATTGTGGTCGGAGACTCACCGGGGAAG AT GACCAGAGAGTCGCCGGAGGT GCCAAAAGTC
....((((.( (( (((((.((((((((.(((((( ((((((((((((((((((.(((.(((..(((.((.....(((....((((..((..........))..))))..))).....)))))))).))).)))))))))))))))))) )) )))).)))))))).))))))) ).))))....	-89.40


>D18-gDNA-s254548:1103-1312 +	off:0|0	TTCTTTAGAGACTTTCTTGGCC 22bp 250214rds	CCAAGAAGTCTCTAAAGATG 20bp 135rds
ATTTAATTGC TTCTTTAGAGACTTTCTTGG CC TCAGATTCCATCTTTTTGGAATCAATCTATCAGTTTCTGAGTCAAATGTATCTTTGCTACTCTTTCTTCAATCCTAAATTTTTGGTTTAGAAAAAAGGTGAAAAGAAATGAAAGGTGCATATGACACAGAAATTGGTCGCATGATTCGGAAAAGCATGGATTGTGAGG CCAAGAAGTCTCTAAAGA TG CAATTCAATG
(((.(((((( .(((((((((((((.((((( (( (((.(.(((((((((((.((((((..(.(((((((((((.((((.((((((((((.....(((((..(((..(((...(((((......))))).)))))))))))....)))))))))).)))).))))))))))).)..)))))).)))))).))))).).))))) )))))))))))))))))) .) ))))).))).	-104.60


>D18-gDNA-s254548:3478-3690 +	off:0|0	TTCTTTAGAGACTTTCTTGGCC 22bp 250415rds	CCAAGAAGTCTCTAAAGATGT 21bp 182rds
ATTTAATTGC TTCTTTAGAGACTTTCTTGG CC TTAGATTCCATCTTTTTGGAATCCTTCTATCTATTTCTGAGTCAAATGTATCTAGGCTACTTATTCTTTAATCCTAGATTTATGGTTTAAAGTAAAGAGGTGAAAAGAATAAAAAGATACATATGACATAGAAATTGGTGGCATGATTCGGAAAAGCATGGACTGTGAGG CCAAGAAGTCTCTAAAGAT GT AATTCAATGC
(((.(((((( .(((((((((((((.((((( (( (((.(.(((((((((((.(((((...(((((.(((((((.((((.((((((((.......(((((((((...(((...(((((........))))).)))...)))))))))..)))))))).)))).))))))).)))))...))))).)))))).))))).).))))) )))))))))))))))))). )) )))).)))..	-97.30


>D18-gDNA-s254548:7818-7978 +	off:0|0	TCAAGTTACCAATTACAATGTC 22bp 800rds	CATTGTATTTGGTAGCATGATT 22bp 47rds
CTTTTTGGAA TCAAGTTACCAATTACAATG TC AAATGTATCTTTGCTAATCTATATTCTTTGTATCATACCTCTCGTTATACACCTTATATTTCAATCCAAGATTTATGCTTTAAAGGAAACAAATAAAAAGAAAAAAGGTACATATGA CATTGTATTTGGTAGCATGA TT CGGAAAAGCA
((((((.((( (((.((((((((.((((((( (( (.((((((((((...........(((((((...((((..(((..........................)))..))))...)))))))................)))))))))).))) ))))))).)))))))).))) )) ).))))))..	-53.20


>D18-gDNA-s254548:7775-8020 +	off:0|0	TTCTTTAGAGACTTTCTTGGCC 22bp 250022rds	CCAAGAAGTCCCTAAAGATG 20bp 209rds
ATTTGATTGC TTCTTTAGAGACTTTCTTGG CC TCAGATTCCATCTTTTTGGAATCAAGTTACCAATTACAATGTCAAATGTATCTTTGCTAATCTATATTCTTTGTATCATACCTCTCGTTATACACCTTATATTTCAATCCAAGATTTATGCTTTAAAGGAAACAAATAAAAAGAAAAAAGGTACATATGACATTGTATTTGGTAGCATGATTCGGAAAAGCATGGATTGTGAGG CCAAGAAGTCCCTAAAGA TG CAATTCGATG
(((.(((((( .(((((((.(((((.((((( (( (((.(.(((((((((((.((((((.((((((((.((((((((((.((((((((((...........(((((((...((((..(((..........................)))..))))...)))))))................)))))))))).)))))))))).)))))))).)))))).)))))).))))).).))))) )))))))))).))))))) .) ))))).))).	-105.80


>D18-gDNA-s254757:1485-1735 -	off:2|2	CTTCAGGTTTTTCGCTTGCCGGTT 24bp 65rds	CATCAACCGACAAGTGAAAAACCT 24bp 14rds
AACAAGTAAT CT TCAGGTTTTTCGCTTGCCGGTT GATGTGGCAAGCTGACATGACACTGTTTGATGTCATGGCACTGTTTGATATCATGGCACTGACCAGACTTGTCTGGTCAGCATCTAACTTGTCTAGATACCAAAGTAAAGATAAAAGCAAATGTGCGTCCATAGACAGTTAGGTGCCGACTGGGCAAGCGCAGTCAGTGCCATGACATCAAACAGTGTCATGTCAGCTTTCCA CA TCAACCGACAAGTGAAAAACCT GAAAATTACC
.....((((( .( ((((((((((((((((.((((( (((((((.(((((((((((((((((((((((((((((((((((.(((...((.(((......)))))(((((((((((.((((((((((.(((((.....................(((....))).....))))))))))))))).)))))))))))..))).))))))))))))))))))))))))))))))))))).))) )) ))))))).)))))))))))))) ))).))))).	-159.70


>D18-gDNA-s255087:7695-7748 -	off:2|0	TCATGTCAAAATATTTGTCCTGCA 24bp 11rds	TCTGCAGGACAAACATGTTTTGGT 24bp 40rds
ACTTGTTTTG TC ATGTCAAAATATTTGTCCTGCA GAATTG TC TGCAGGACAAACATGTTTTGGT ATGTCATGTC
........(( .( (((((((((((((((((((((( ((.... )) ))))))))))..)))))))))) ))).))....	-31.70


>D18-gDNA-s255425:9545-9896 -	off:3|0	GCCGTTTGAAGAATCATGTGCT 22bp 15rds	TGAGCAGTCATGGTTTATTAA 21bp 40rds
GATACACTTC GC CGTTTGAAGAATCATGTGCT TGAGGATAAGGTGCAAGAAAGTATTAAGATAAGCTATGACCATATAAAAGATGAGGAGGAAAAAAAGCTCTTTCTGCTTTGTGGCTTGTTTCGTGATGACTTTAATATTCCAGTCGAGGAACTCACAAGATATGCATGGGGCCTACAATTGTTAGATGGCGTTTCTACTTTGGTAGAGGTCAGGGACCGGACAAAGACGTGTGTCGACAGGCTCAAAATTGCAAACTTGTTGATGGATAGCGATTACCTTGAGTGTGTCAAAATGCATGATCTTGTGCTCGATTTTGTGATAGGTACAATTGCTAAGGG TG AGCAGTCATGGTTTATTAA TCATGGTGAT
........(( (( (((((((.(((((((((((( (........((......((((((((((((((((((((.........((((...(((((((........))))))).)))))))))))))))..)))).)))))......))(((((((.....((((((((((((((((.(((..............))).))(((((....)))))((((...)))).((((........))))((((.((((((((((((...((.......))...))))))...)))))).))))...)))))).)))))))))))))))(((((.....))))).......... .) ))))..)))))))).)))) ..))))))).	-100.90


>D18-gDNA-s255507:14335-14398 -	off:1|0	CCAAGGTAATTGAGTCGATACAAT 24bp 41rds	AGGTTTTTGTTGAGTTTAATCGCT 24bp 22rds
TTTAGTTCAT CC AAGGTAATTGAGTCGATACAAT TTGTAAATATTAACTA AG GTTTTTGTTGAGTTTAATCGCT TGAGGTATAA
........(( (. .((((.((((((((((((.((( ((.............. )) )))..)))))).)))))).))) )..)))....	-9.90


>D18-gDNA-s255654:4195-4268 +	off:0|0	CTGGAGAAGCAGGGTACATGC 21bp 68rds	ATGTACACTGGCTCTCCATC 20bp 74rds
ACGGGTCAAG CTGGAGAAGCAGGGTACAT GC TAGATCAATTTTGATCGATCATATTATTTTCGC ATGTACACTGGCTCTCCA TC TTGAACCATA
..((.((((( .((((((..(((.(((((( (( ..(((((....)))))...............)) )))))).)))..)))))) .) )))).))...	-37.80


>D18-gDNA-s256506:5848-6105 -	off:2|1	TTGGCAGCATGAAGAAAGGTTC 22bp 10rds	GGAGCTTTTCTACAGCAACCAA 22bp 167rds
CAATTCCTGA TT GGCAGCATGAAGAAAGGTTC AACCCATATTACTTTCTAGAAATTGGTCTAGCAAAGTCCAGAAGAGAAGTCCTTACATCCGTTCCCATGGAAGACAAGGATATTCCCTTCACAGAAATTCTTCACACAGTCCGTATTAATGGTCTAAAAAGAATTGCAGAAAAGATTCTTGAAGCACTTTCAGGATCCAAGAAAAAGGTTAATTACGCAGCGCATAATTGCATAATAACTAGTT GG AGCTTTTCTACAGCAACCAA CGAAGACATG
......((.. (( ((..((.((.(((((((((( (((.......((((((((((......))))).)))))...((((.(((((((((...(((((....)))))....)))))).))).)))).....(((((((.....((.((((....)))).))...)))))))........(..(((((((.....)))))))..)........(((((.(((.((((.......)))).)))))))).))) .) ))))))))).))))..)))) ...)).....	-64.00


>D18-gDNA-s256785:1490-1802 +	off:0|0	TACACGCAGCAATCATGGACA 21bp 38rds	TCCATGATAGCGGTCGTGTAAA 22bp 35rds
CAAAATATTT TACACGCAGCAATCATGGA CA AAACGTTTCAAAACCGGCCAGGTTGTAGCTTTTTCTAATAAATTTGGCTTCTAATGGTAGATTTTATTGTTACTACAAAATTTAATATTCTTTCTTTAAAATTGTGGAAAAGCATTTGTTTGACTCCTAAACATTCCCCTAGCTCGGCTAATGCTTTCCACATTCCTAAGGAAAGAAAATTAAATTTCGGAGAAATAACAAAAATATACTATTAGAAACCAAATTTATCACAAAAAGTTGTCGTCGTTGGTTGGTTATGGAAGACCTTTG TCCATGATAGCGGTCGTGTA AA TTATTCTGCA
((.((((.(( (((((((.((.(((((((( (( ((...(((((.((((((((((..(((((((((((...((((((((((.(((((((((((.(((((.(((((.((.(.(((((((((.(((((((((((....((((((((.((((.((((((.....))))))......((((...))))))))))))))))....))))))))))).))))))))).).)).)))))..))))).))))))))))).))))))))))...))))))))).))...)))))))))).)))))....)))) )))))))).)).).)))))) )) .)))).))..	-119.20


>D18-gDNA-s257532:2041-2132 -	off:2|1	TGTCTTAGAACAGGTCATCAAAGA 24bp 367rds	ATCTTTGATGACATGTTCTAC 21bp 14349rds
ATGTTGTGAA TG TCTTAGAACAGGTCATCAAAGA TTTGAAGGCAGTTTAGCTAATAGTACTAGTAGCTAAACCGCCTTCGA AT CTTTGATGACATGTTCTAC GAAATTCACA
....(((((( (. ((.(((((((.((((((((((( (((((((((.(((((((((.((....)).))))))))).)))))))) )) )))))))))).))))))). )).)))))))	-63.00


>D18-gDNA-s257532:1927-2248 -	off:0|0	ATCCAAGGTTGAATGAGCAATA 22bp 14rds	AGTATTGTTCATTCAACCTTGG 22bp 413rds
GAAATGATGG AT CCAAGGTTGAATGAGCAATA CTCGGTCAAGGCAGCGATGCGACTTAGCAAGTTGGGAAAGAAATTGTTAAACAAGGACCAACAAAGAGACCAATTATGAGTGATGTTGTGAATGTCTTAGAACAGGTCATCAAAGATTTGAAGGCAGTTTAGCTAATAGTACTAGTAGCTAAACCGCCTTCGAATCTTTGATGACATGTTCTACGAAATTCACAAATCACTCATAATTGGTCTTTTCGTGTGGTCCTTGTTTAAGTATCTCTTTCCCGACTTGCTAAGTTACACCGCTGCCTTGACCG AG TATTGTTCATTCAACCTTGG ATGCATAATT
......(((. (( (((((((((((((((((((( ((((((((((((((((.((.(((((((((((((((((((((.((..((((((((((((((((.(((((((((((((((((((((.((((((((.((.(((((((.((((((((((((((((((((.(((((((((.((....)).))))))))).)))))))))))))))))))).))))))).)).))))))))))))))))))))))))))))).)).))))))))))))))..)).))))))))))))))))))))).)).)))))))))))))) )) )))))))))))))))))))) )).)))....	-236.40


>D18-gDNA-s257733:14596-14978 -	off:2|2	AAAAAGTCCCTGTATTTTGGCATT 24bp 27rds	AGGCCAAAATACAGGGACTTTTCT 24bp 55rds
GAAATCTTCA AA AAAGTCCCTGTATTTTGGCATT ATTATCAGAAAAGTCACTCCTGATTTTTTATTACTAATTTAGTCACTGGATACCGGCAAACGTTTTCAAATTGACCCCCGTTCCCGGTTAGCCGGTTATTAAGGGAGAATTTTTTTTAGAAAAGTCCCTATGTTTTGGCCTTATTATCAGAAAAGTCCCTGTGTTTTGGCCTTATTATCAATTTAGTCAATGTGTTTTGGCCTTATTATCATAAAAGTCCCTGTGTTTTGGCCTTATAACCGGCTAACCGGGAACGGGGTTCAATTTGAAAACGTTTGCCGGTACCCAGTGACTAAATTAGTAATAAAAAATCGGGAGGGACTTTTCTGATAATA AG GCCAAAATACAGGGACTTTTCT GAAGATTTCC
(((((((((( .( (((((((((((((((((((.(( (((((((((((((((.(((((((((((((((((((((((((((((((((.((((((((((((((((((((((((.((((((((((((((((((((((((..(((((...((((....))))...))))).......((((..(.((.(((........))))).)..))))...........................((((.......((((........))))....))))..)))))))))))))))))))))))).)))))))))))))))))))))))).))))))))))))))))))))))))))))))))).)))))))))))))))) ). )))))))))))))))))))).) ))))))))).	-239.40


>D18-gDNA-s257872:2059-2215 -	off:2|2	AGAGTGAGACTTGACAATGCTGGT 24bp 20rds	ACCAGCATTGTCAAGTCTCACTCT 24bp 14rds
TACTATCAAA AG AGTGAGACTTGACAATGCTGGT GAATTTACTTCCCAAGCAGTCGGACACAGGTGATCTAAACTAAGGGCACATATGTGAATTTACTTCCCAACTCAGATCACCTGTGTCCGGCTGCTTGGGAAGTAAATTC AC CAGCATTGTCAAGTCTCACTCT TTTGATAGTA
(((((((((( (( (((((((((((((((((((((( ((((((((((((((((((((((((((((((((((((.......((((((....))).........))).....)))))))))))))))))))))))))))))))))))) )) )))))))))))))))))))))) ))))))))))	-136.00


>D18-gDNA-s258292:5060-5247 +	off:0|0	CGCCATTAGAACATGTATACT 21bp 14421rds	TGTACCTGTTCTAATGGCGTC 21bp 30rds
CCACAACAGG CGCCATTAGAACATGTATA CT CTCCAAACCATGGAAGCTTCTTTGGGCTTTGGTTCCTGCTTTAATTTTCGAAAGTAGTGATAATCACGATGTCGTGTCCTTGGTTGACAAACCCAGCTCAATGTCGCCAATAGAAGCTCAAGAAGTTCAATGTGTATACTGGTAAG TGTACCTGTTCTAATGGCG TC TTTTGTGGAG
((((((.((( (((((((((((((.((((( (( ..(((.(((((.(((.((((((.(((((((...(((((((((........))))))).))....((((....))))...(((((.((((............)))))))))..)))))))))))))))).))).))....)))..)) ))))).))))))))))))) )) ).))))))..	-83.30


>D18-gDNA-s258720:1949-1998 +	off:2|0	TCGGCGATGCGCTCCTGGCC 20bp 219rds	CCGGGTCGTGCCTCCGGCGCTC 22bp 94rds
GTCCCTTCTG TCGGCGATGCGCTCCTGG CC TTAATTGG CCGGGTCGTGCCTCCGGCGC TC TTACTTTGAA
........(( ((((.(..((((.((((( (( ......)) )))))..))))).)))))). .. ..........	-27.60


>D18-gDNA-s258806:5722-6083 +	off:0|0	CCATCTAGTAAGAAAGCATGAACC 24bp 30rds	TTCATGCTTTCTCACTAGATGACG 24bp 22rds
TTATAAAGCG CCATCTAGTAAGAAAGCATGAA CC ATTCTAGATGAATGTGTTAGAGAATAAAGATGTTGACAAGGACCTAACACCATTTAAAGATACATGGTACTCACAAGGCCTTTCTATAGTATCAAATGTGTGGTCAAACATCAAAACATAAACCTTCAATCATGTTCTTGACGTAAATCTTGTTACCTTGATTGCGGTTGTTTACGACAAGAACATTGATTAAAGGTTTATGTTTGATGTTTGACCACCCATTCGATGCTATAGGATGGACTTGCGAAGACCATGTATCATAAATGGTGTTACGTCCTTGTCAACATCTTTAACACATTCATCTAGTAGAACGG TTCATGCTTTCTCACTAGATGA CG CATTATAACC
((((((.((( .((((((((.(((((((((((( (( .((((((((((((((((((.......(((((((((((((((((.((((((((((((..((((((((((..((.((((.((.((((((((((((.((((.((((((((((((((((.((((((((((.(((((((((((((.(((((((.((((..........))))..))))))).)))))))).))))).)))))))))))))))))))))))))).)))).)))))))))))).)).)))).))..)))))))))).)))))))))))).)))))))))))))))))))))))))))))))...)))).)) )))))))))))).)))))))). )) ).))))))..	-214.70


>D18-gDNA-s259245:4717-4980 -	off:2|1	GAATATACTACCTCCGTCCCAAAA 24bp 28rds	TCATTTTGGGACGGAGGGAGTAGT 24bp 11rds
TTCATTTAAA GA ATATACTACCTCCGTCCCAAAA TGATAGTCCACGTTACTATTTTTGTTTGTCCCAAAATGATAGTCCATTACTAAAAATACATGACCTTTTTACCAAACTATCCCTATTTATTGTTTTAACAACCAACACTTTAATTAAGACATTAAATGCAAATAAAGGATAGAACTGTCATTTCATTACAAAAAGTAACTGTAATTAATGTTTTTCTTAAACTGTGTGCTTGGTGGTTATGAACTA TC ATTTTGGGACGGAGGGAGTAGT ATTTATGAAA
(((((..... (( (((((((.(((((((((((((( (((((((((((((((((..((((((.((.....((((((((((.......((((((.........)))))).....((((((.((((((.((((((((...............)))))))).))))))........)))))).))))))))))))..)))))))))))).(((......((((.....))))....)))...))))......)))) )) ))))))))))))))).))).)) ))))))))).	-74.80


>D18-gDNA-s259564:750-952 -	off:3|2	GTCCCAAAAAGATAGTCCACAG 22bp 20rds	AAAAGTGGACTATCATTTTGGGACG 25bp 15rds
TACTCCCTCC GT CCCAAAAAGATAGTCCACAG ACAAAAAACACACAGATTAAGAAAACATTAATTACAGTTTACTTTTTGCTATAAAATGACAGTTTTACCCTTTATTTGCATTTAATGCTGTAATTAAAGATGTTGGTTGTTATATTAATAATTAGGGGTATTTTGGTAAAAAAATTATTTATATTT AA AAGTGGACTATCATTTTGGGACG AATTTAAAAG
.........( (( (((((((.(((((((((((( .((((((....((.((((((.......))))))...))....))))))))...((((((...((((((((((((.(((((........))))).))))).(.((((((((((...)))))))))).).......)))))))...))))))...... .. ..)))))))))).)))))))))) ..........	-54.10


>D18-gDNA-s261543:1894-2259 -	off:3|2	ACATGTGACGACTCTAGAACA 21bp 123rds	TGTTCTAGAGTCGTCACATGTT 22bp 203rds
GCTAGGCGTA AC ATGTGACGACTCTAGAACA AACATCGTGTCAATGTATGGATATATTTATCACTCTATTTCTCTTTTTTTTATTAATCATTATTTTTCTTATAATGTTTTGTTATTTGTACAGAATTGTTAGGAGTACAAATTTAGTAGGAGAACTAGGTGATAGCCTGGGTTCTTTTACTTCACTTCAATTGAAGTGAAGTAAAAGAACCCAGGCTAGCACCTAGTTCTCCTACTAAATCTGCACACTCCTAACAATTCTGTACAAATAAGAAAACATTATAAGAAAAATAATGATTAATAAAAAAAAAGAGAAATAGAGTGATAAATATATCCATACATTGACACGATGTT TG TTCTAGAGTCGTCACATGTT ACGCCTAGCC
(((((((((( (( ((((((((((((((((((( ((((((((((((((((((((((((((((((((((((((((((((((((((((((((((((((((((((((((((((((((.(((((((((((((((((((((((((.((.(((((((((((((((((((((.((((((((((((((((((((((((((....)))))))))))))))))))))))))).))))))))))))))))))))).))...))))))))))))))))))))))))).))))))))))))))))))))))))))))).))))))))))))))))))))))))))))))))))))))))))))))))))) )) )))))))))))))))))))) ))))))))).	-301.70


>D18-gDNA-s261642:1195-1589 -	off:2|2	AGTCAGGATCCATTAAAAACCACT 24bp 191rds	GAAAAGTGGTTTTTAATGGATCCT 24bp 76rds
CTGTTGGACC AG TCAGGATCCATTAAAAACCACT TTTCGCGTGAAAACCTAAAAACCATTTGCACGATTCATAGATGCACCTATAGATGAGCTTTTTTTCAATTTTTTTTTTACGATTCTCCTAAACGTCACAAATCAAAGGGAGGCGCTAAATTTTTTTTGCAAAAACACGTGCATATATGAAAAATGCATATATGCATGTATGCACTTTTTTTGTGGTGCATATATGCACCATTCTTATATGAACATTTTTTTGGAAAAAAATTTCAGCGCCTCTCTTTGATTTGTCACGTTTAGTAGAATCGTGAAAAAAAAATTGAAAAAAAAACTCATCTATAGGTACATCTATGAATCGTGCAAATGGTTTTTAGGTTTTCACGC GA AAAGTGGTTTTTAATGGATCCT GTACTGTTAT
.........( (( (((((((((((((((((((((( (((((((((((((((((((((((((((((((((((((((((((.(((((((((((((.((((((((((((((((((((((((((((.((((((((.(((((((((((((((((((((((((((((((.((((((...((.((((((.(((...(((((((((((((.....(((.......))))))))))))))))...))).)))))).))...))))))))))))))))).)))))))))))))))))))).)))))))).))))))))))))))))))))))))))))..))))))))))))).))))))))))))))))))))))))))))))))))))))) )) )))))))))))))))))))))) ).))))....	-255.10


>D18-gDNA-s262811:7861-8258 -	off:3|0	GATCCGTATCTTGAGTGGCCCGCT 24bp 68rds	CAGGGCACTCAAGTCCATACGGAC 24bp 16rds
GGCTCTGGCT GA TCCGTATCTTGAGTGGCCCGCT CTGTCTTGTAGGAGAACCGCTTTTGTCCAAGCAGTCTGTGACGTCTGTACTTTTGTCCAACTAGTCTGTTGCATCTGTGCCTCCACACCTGCAAGAAAGGAAATATGTCCATTCTACCACCTGCACATAAAAAAGAGAAAGTACCCCTATGCGGGGTACCGGATCAAGGCACCAACACCCAAAAAAGTAATACTACTAGAAAGAATATGCAATAAAAATAATAGGAAATACCCATAATATTATTTAATATACCACTAAATACCTACTCAGTATTCGCTCCATTCCTAATCCACTACTTTAATCCTATGTCTCCACTCCTTCCTGTCGTCGGTCATATCCTCAGTGAGTTT CA GGGCACTCAAGTCCATACGGAC CCTATCGATC
(((....))) .. (((((((((((((((.(((... ...(((((.((((..((((((((.((((..((((.((((((((..........))))..)).)).))))((((..((((....))))..))))((((.(((......))).)))).........................(((((((.....))))))).)))).)))))...............((((....)))).......................(((((((.........(((((....))))).......(((((.......)))))............................................)))))))....)))....))))))).)).... .. )))))))))))...))))))). ..........	-85.40


>D18-gDNA-s263073:3441-3539 -	off:0|0	AATCCAAAAGGATAGCATGAT 21bp 204rds	GGATCAATGCGATCCCTTTGGA 22bp 1979rds
CCAAAGGAGG AA TCCAAAAGGATAGCATGAT CCTAATTCGATAGATATACACATACACATACACATGCATACAACATATAAGATTTG GG ATCAATGCGATCCCTTTGGA TGCCTTCTTG
...((((((( .( ((((((.((((.((((((( (((((.((..........................................)).))) )) ))).)))).)))).)))))) ).))))))).	-39.24


>D18-gDNA-s264192:6341-6595 +	off:0|2	TTTTTTGACTCGTGAAGTACCT 22bp 11rds	AGGGACTTCACGAGCCAAAAAAAT 24bp 25rds
ACCAAATTAT TTTTTTGACTCGTGAAGTAC CT AAACTAAGGAATGACCTTTCGAAATTACCCTTTCACTGTAGCCCCTTGTGGTTATGAGTTTTGCTCTATTTAGTCACCGAATTATTTTTTTGGCTCGTGACTAAATTAAGCAAAACCTATAACCATAAGGACTACAGTGACATTTTCCACACAAAAACCGGGTAGCAACAAGTGAAGGGGTAATTTCGAAAGGTCATTTCTTTTAGTTT AGGGACTTCACGAGCCAAAAAA AT AATTCAGTGA
((..(((((( (((((((.((((((((((.( (( (((((((((((((((((((((((((((((((((((((((((..(((((((((((((.((((((((..((((((((((.((.(((......))).))))))))))))..)))))))).))))))))))))).)))).(((........)))....................)))))))))))))))))))))))))))))))..)))))) ))).)))))))))).))))))) )) ))))..))..	-138.00


>D18-gDNA-s264360:16370-16563 -	off:1|2	AGGCTTCTGTTCACATTATACCAT 24bp 78rds	ATGGTATAATGTGAACAGAAGTGT 24bp 10rds
TAACATTATT AG GCTTCTGTTCACATTATACCAT CATTGTTTTTTTGTTCATATTATACAATTTAACTTGTTACTACCGTTCACAAAACACCCTTTTGACCTGATAATGCCGGTGAAAATGGTGTAATATAAACGGTAATAACAAGTTAAATGGTGTAATGTGGACAAAAAAAAACAATA AT GGTATAATGTGAACAGAAGTGT AACTATGTTA
((((((..(( (. (((((((((((((((((((((( .((((((((((((((((((((((((.(((((((((((((.(((((((......(((((.((((.(((.(......).))).)))).)))))......))))))).))))))))))))).))))))))))))))..)))))))))). )) )))))))))))))))))))).) ))..))))))	-106.10


>D18-gDNA-s264495:2653-2863 +	off:0|1	AGGCTGTTTGGTTCAATCTTTTG 23bp 260rds	AAAAGAATGAACCAAACAGCTCCT 24bp 12rds
ACTCCACAAG AGGCTGTTTGGTTCAATCTTT TG TTGGGAATTGGATTCATTCACTTGAAGGATTTAATTCCCATCCTCACTTAAAGGATTTAATTCCCCCTCCTTTTAGCTCATTTAGGATTCCAATTTCCTCACAAAGAATGAACCAAACAAGGGAATGTGAGGGAATTGGATTCTAATTCCCCCTAAATCTTTCA AAAAGAATGAACCAAACAGCTC CT TAATATTCCA
.......((( .((((((((((((((.((((( (. .((((((((((((((.(((....)))))))))))))))))......((.((((((............)))))).)).....(((((((.((((((((((((((.........((......))...))))))))))))))))))))).................. )))))).)))))))))))))). )) ).........	-78.60


>D18-gDNA-s264720:6818-6984 -	off:0|1	ACCCAACCAAAAAACCTTAAGA 22bp 43rds	GGCTCTCAAGGTTTTTTGGTTGG 23bp 88rds
TCCACCCATT AC CCAACCAAAAAACCTTAAGA GCCTTACGATTGACAACTGTCGTGAAGTTTTCCATCTCCCAGAGATCCGAGAACATATGATGGACATCATTCATTCTCAGATGTATGGGAGGTGAAAACTTTACGACAGCTATCAAACATAA GG CTCTCAAGGTTTTTTGGTTGG ATAATGGGTG
..(((((((( (. ((((((((((((((((.((( ((((((.(.((((...((((((((((((((((.((((((((.(.(((.(((((...(((((....)))))...))))).))).).))))))))))))))))))))))))...)))).).))) )) )))).)))))))))))))))) .)))))))))	-106.90


>D18-gDNA-s264720:6742-7062 -	off:2|2	ATCTATTGGACGCTTGGAAA 20bp 72rds	AGTCTTTCCAAGCGTCCTATAGAT 24bp 233rds
AGATCCATCC AT CTATTGGACGCTTGGAAA GGCTTGTTTTCTTATCTATTAGACATTGTACGGGTATTATGTTGTTTCCACCCATTACCCAACCAAAAAACCTTAAGAGCCTTACGATTGACAACTGTCGTGAAGTTTTCCATCTCCCAGAGATCCGAGAACATATGATGGACATCATTCATTCTCAGATGTATGGGAGGTGAAAACTTTACGACAGCTATCAAACATAAGGCTCTCAAGGTTTTTTGGTTGGATAATGGGTGGAAACAACATAATACCGGGACAACATATAATAAATAAGAAAACA AG TCTTTCCAAGCGTCCTATAGAT GGATGAATCT
((((.((((( (( ((((.((((((((((((( (((((((((((((((.(((((....((((.(.(((((((((((((((((((((((((.((((((((((((((((.(((((((((.(.((((...((((((((((((((((.((((((((.(.(((.(((((...(((((....)))))...))))).))).).))))))))))))))))))))))))...)))).).))))))))).)))))))))))))))).))))))))))))))))))))))))).).))))....))))).))))))))))) )) ))))))))))))))).)))))) ))))).))))	-212.10


>D18-gDNA-s265194:854-1136 -	off:1|2	CCGAAAAGCTGCTATCCGTCGTTT 24bp 10rds	GCTCAAACGACGGCTAGCAGCTTT 24bp 40rds
GCTCCTCTCG CC GAAAAGCTGCTATCCGTCGTTT GAGCCACCATCTTCCAGCGCCGCAAACACCACTGGACTCAGAAGCTTCTCGCGACCAAACCTCAACCATCATCGTCATCTTTTATAGTTAAATTTGAAGATCGGTGACGAAGAAAGCGGTTGTCCATATCTCGGCGACGACTCACTTCGGACGACAGAAGTCGGCGACGATGGTTGGGGGTTTAACCGTTAGAAGCCGTTGAGTCCACTGGTGCTTGCGGAGCTGGAAGATGGTG GC TCAAACGACGGCTAGCAGCTTT CCGGCGAACG
.......((( (( (.((((((((((.((((((((( ((((((((((((((((((.((((((.(((((.(((((((((..((((((.(((......(((((((((((.(((((((((((.............))))))......(((((..((..((((((........))))))..))..)))))(((.......)))))))).))))))))))).......))).))))))..))))))))).))))).)))))).)))))))))))))) )) ))))))))))).)))))))))) .))))))...	-179.10


>D18-gDNA-s265864:1521-1874 +	off:0|0	TCACCTGTTTGACTCATCATTTGA 24bp 16rds	AAATGATGAGTCAAAGTGGTAACT 24bp 22rds
TAGTGATAAC TCACCTGTTTGACTCATCATTT GA AGGGATGGCATCTAAAAAAGTTTTATGTGAATTAGCTTATAGGGAGTTCATATGAATAAAAACTACAAGCTTGTAACATTAACATTAGATGATGTATCAAAGTGGTGACTCACATGTTTGGCTCATCATTTGTTTACCGGTTAACTTTAAACAGGTGAGTCACCATTTTGACTCATCATCTAATGTTACAAGTTTGTAGTTTTTATTAATATGAATTCCCTATAAGCTCATTCATTTTGCAATTTTAATATTCATTTCCACTATATTTTTCTAATTTACAGTTTCCTCTTTTTTTTTCATCGGTTC AAATGATGAGTCAAAGTGGTAA CT TACATATTAG
..(((.(((. ..(((..((((((((((((((( (( (..(((((.....(((((((.....((((((((((((((((((((((((((((.(((((((((((((((((((((((((......(((((((((..(((((((((((((((((.(((((((...(((...........))).....))))))).)))))))))))))))))..)))))))))))))))))))))))))))))))))).)))))))))))))))))))...................(((((...........)))))....))))))))).......)))))))..)))))..))) )))))))))))))))..))).. .) ))))).....	-149.00


>D18-gDNA-s265972:1607-2016 +	off:1|0	ATTCACATGTGAATGATAGTCATA 24bp 25rds	ATGGATCTGATTCACATGTGAATA 24bp 27rds
CATGTTCATC ATTCACATGTGAATGATAGTCA TA GAAACTTAAAAATTGATAAACTTTATATAAATTTTGTATAAAATTATTATTTCCACAGAATATTGATCATAAAAATTGATATGGTAGAGTGTAGTTTGTAAATAAACAACAATTGTTTAAAAAAACATGTCCACAAACAATTCTCATATGAATTTGAATCAATTTTTATATGATTCCTGGATCTGATTCACATGTCAATCTGAGCTTAAATTAAGATATATTCATGGATCATATTCACATTTGAATATTTAATTCAAATAAAAAATGCATTTTTCATATATTCACCGATGAATACTCATTTTATTCACTATTGAATAAAATATGATTCATGGATCTGATTCACATGTGAATACGAATTATTC ATGGATCTGATTCACATGTGAA TA CGAATTAAAC
...((((... ((((((((((((((.(..(((( (( ......(((((((((((....(((((((((...)))))))))((((.(((((.....))))).)))).....(((((.(((((..(((((...((((((..(((.........(((((....))))))))..)))))).)))))))))).)))))..)))))))))))))))))(((((((((..((((((((((.((((.((.................(((((((((((((((...((((((((.....))))))))...................((((((....))))))......(((((((....)))))))))))))))))))))))).)))).))))))))))..))....))) ).)))..).))))))))))))) ). .)))).....	-93.90


>D18-gDNA-s266060:1571-1992 -	off:0|1	AACCGAACGAACACGAATGAGGCT 24bp 15rds	AGACCTTGTTCATGTTTGTTCGTT 24bp 24rds
GCTGTAAACG AA CCGAACGAACACGAATGAGGCT TGTTCATGTTCGTTCGTTTAAGTTAACCGAACAAACGAACGAACACGAACACTTAAACGAACGAATATTGTTGTTCGTGTTCGTTCGTTTAATAAACTACATTGTTCGTGTTCGTTCGTTTATGTTCGTGAACATGCTAAATGAACATAAACGAACGAGCATAAACGAACAAACATAAATAAACATATATGAACATAAATATCCAAATCAAGAACTAAATAAACGAAATTAACCATCCAAATCAAGAATAAACATATATGAATGAGTTATTTAATAATTATTTTAATAAATAATTAGAAAAATAAGAATACTTATATACATATGGAAACATAGAAGAACATAATTGAACGTTCACGAACGTAAATGAACGAACG AG ACCTTGTTCATGTTTGTTCGTT TAACTAAACG
.......... .. .((((((((((.((((((((.. ...((.((((((((((((((.(((....(((((((((((((((((((((((.....((((.......)))))))))))))))))))))))...........((((((((((((((((((((((((((((...........))))))))))))))))))))....))))))))...........((((((((.............................................................)))))))).(((((((((((..(((((((((....)))))))))...))))).....)))))).....((((....)))).................))))...))).)))))))))))))) .) ))))))))).)))))))))).. ..........	-126.24


>D18-gDNA-s266112:332-655 -	off:1|3	CATCAGAACCGACGTGAATGGGAT 24bp 225rds	TCCCATTGACGACGGTTCTGAT 22bp 34rds
GTTTGACATA CA TCAGAACCGACGTGAATGGGAT AAAAATTCCAATTTTTTGTCTCACCTGAGAAGATGAGACTGGGAACTCGCTATCGATCTCTCATCTGTGCAAAAGACGTAAATGCCCTCGTTATCGTCATCATCTAAAATAATGCAGCTGCGTTTCTTACATAAGATGGGACTGGACTGGACAAACTTTCTGGCATTATTTTAGATGATGAGGATAACGAGGGCATTTACGTATTTTGCACAGATGAGAGATCGATAGCGAGTTCCCAGTCTCATCTTCTCAGGTGAGACAAAAAATTGGAATTTTTA TC CCATTGACGACGGTTCTGAT GTATGTCAAA
.((((((((( (( (((((((((.(((.(((((((( ((((((((((((((((((((((((((((((((((((((((((((((((((((((((((((((((((((((((((.((((((((((((((((((((.(((((((((((((((((((......(((((...........))))).(((..(......)..))).))))))))))))))))))).)))))))))))))))))))).))))))))))))))))))))))))))))))))))))))))))))))))))))))))))))))))))))))))))) )) ))))).))).)))))))))) ))))))))))	-261.60


>D18-gDNA-s267359:4138-4287 +	off:0|0	ATGGTGTTTTGAGAAATTTAG 21bp 106rds	AAATTTCTCAAGACACCATCA 21bp 62rds
CGTACAGATG ATGGTGTTTTGAGAAATTT AG TTAAGCTTGAAGAGCGGAAGGAGGTCCTCATACGAAGTCGCCATAGCCATATGTGAAACTAATACCCCGTGTTCCATCAATCTCATACGTTGCTATTTTAGCTTCACC AAATTTCTCAAGACACCAT CA TCAATTTGAA
......(((( ((((((((((((((((((( .( (.(((((.(((.(((((...(((((....(((((.(((..(((((....)))).)..))).......))))).......))))).....))))).))).))))).)). ))))))))))))))))))) )) ))........	-56.00


>D18-gDNA-s267493:6646-6808 -	off:0|2	AGTCGAGTCGAGACGAGTCGAGCT 24bp 75rds	AATACTCGGTTCGACTCGGCTCGA 24bp 62rds
TTTAATAGTT AG TCGAGTCGAGACGAGTCGAGCT CGATAGTATCGAGTATTTCACGAGCTCGAGCTCGAGCGTGAAAATATAAGCTTGACCGAGTTCGAGTCAAGCTTCGAGCTCGAGTATTTTAGTCTAGTCGAGTTTCGAGTTTGGC AA TACTCGGTTCGACTCGGCTCGA TTATCTCAGA
......((.( (( ((((((((((.((((((((((( ((((...)))))).......((((((((.(.((((((............))))))))))))))).(((((((((.((((((((.((........)).)))))))).))))))))) .. ..))))))))).)))))))))) ))).))....	-81.10


>D18-gDNA-s267529:2324-2443 -	off:0|0	TAACGACTTTGTAAGCATCAG 21bp 6784rds	AACTGATGATTACAAAGTTGT 21bp 165rds
TCCGAAAGCT TA ACGACTTTGTAAGCATCAG TTTTAGTAGCAAACTCAAACCGAAATCAGAAAAGAAAATATTTTTAATATATTTTTTCCGGTTTAAACTTGATAAGAA AA CTGATGATTACAAAGTTGT TAAGCTTACA
.....((((( (( ((((((((((((.(((((( ((((..((.(((....((((((......(((((((..(((((...))))).)))))))))))))....))).))..)) )) )))))).)))))))))))) )))))))...	-48.30


>D18-gDNA-s267679:1182-1271 -	off:0|0	AGTTAGCCAAAGATAGACTGC 21bp 35rds	AGGCAAGTCATTCTTGGCTA 20bp 21rds
GAGCCTGTCA AG TTAGCCAAAGATAGACTGC CTGATTAACCAATCAAGGTCATGTTTTCCAACACCTTGGAGGTGTGATG AG GCAAGTCATTCTTGGCTA CCAAACAAGA
.....(((.. .( (.((((((.((..(((((( ((.(((((((..(((((((..((.....))..))))))).))).)))). )) )).))))..))))))))) )...)))...	-37.50


>D18-gDNA-s267760:3606-3814 -	off:2|2	AGCCGGTTTTTAGGACTTTTCTGT 24bp 20rds	ACAGAAAAGTCCTAAAAACCGGCT 24bp 12rds
ACATAGGTTT AG CCGGTTTTTAGGACTTTTCTGT TTATTATTAAGTTAACGAAATCTCAACATTATGATTAAGTTTACGAAATAGCCCCTATATTATGACTAAGTTAACGAAATAGTCTCAATATTATGACTAAGTTAATTAAAAAGTCTCAATATTATGACTAAGTTAACGAAATAGTCCTACTTTAATATCTA AC AGAAAAGTCCTAAAAACCGGCT AAACCTGTGT
(((((((((( (( (((((((((((((((((((((( (...((((((((.(((..((((..........))))..))).))...((((...)))).....(((((.((((((....(((((..((((((..((((.............))))..))))))..))))).))))))....))))).....))))))...) )) )))))))))))))))))))))) ))))))))))	-83.30


>D18-gDNA-s268161:11260-11438 -	off:0|0	CTTCGGCCGTCGATGTTTGGAATT 24bp 137rds	AGATTTAAAAGCATCGACGGTCGA 24bp 11rds
ACAACCATGT CT TCGGCCGTCGATGTTTGGAATT CTGACACTCACGGTTGGTTCCTTGGTTCTTCAATATATTTTGGTTCTTTATTGAACCTAACCCATTCCCAAGGCTAGGTTCAATGTAGAACCTAAAAAACGTAAGAAACCATAGAACTAGTGGTGGCTGCA AG ATTTAAAAGCATCGACGGTCGA ATTTATTTTT
.......... .( ((((((((((((((((..((.( ((..((.((((.((((((((..((((((((...........((((((.(((((((((((.((.........)).))))))))))).))))))..........))).)))))..)))))))).)))).)).. )) ).))..)))))))))))))))) ).........	-78.80


>D18-gDNA-s268166:18-379 -	off:2|1	AGTCAGGATCCATTAAAAACCAGT 24bp 133rds	AGTGGTTTTTAATGGATCCTGACT 24bp 194rds
GGAAAAGTGG AG TCAGGATCCATTAAAAACCAGT TTTCGCGTGAAAACCGTGAGAACCAAATGTAAATGAGTTTTTTTCAATTTTTTTTTTCGAATCTCTAAAACGTTACATTTAAACAAAATTCGCTGATTTTTTTTTCCAAAAAAACGTTCATATAAGCATGGTGCATATATGCACCACACAAAAAAGTGCATATATGCGCGATATGTATTTTTCATATATGCACGTTTTTTTGCATAAAATTTTCAACGCTTTTTGTTTAAATGGAACGTTTTAGAGATTCAAAATTTTTTTTGAAAAAAAACTCATTTAGACGTGCATTTGGTTCTCACGGTTCTCACGCGAAA AG TGGTTTTTAATGGATCCTGACT CGGGAAAAGT
.......(.( (( ((((((((((((((((((((.( ((((((((((.((((((((((((((((((((((((((((((((((((......((((.(((((((((((((((..(((((((((((((..((.(((...((((...(((((((((((.((((((.(((((((((((((((((((...........))))))))))))))..)))))........)))))).)))))))))))...))))...))).))..)))))))))))))..)))))))))))))))))))......))).)))))))))))))......)))))))))))))))))))).)))))))))) ). )))))))))))))))))))))) ).).......	-189.40


>D18-gDNA-s268256:3212-3296 +	off:1|3	ACTCGAATGTATGAGGTTTGACT 23bp 32rds	ATCTGAGATTTAGTATGTTTGACC 24bp 18rds
TCGATTTTAA ACTCGAATGTATGAGGTTTGA CT TTTAAAAGTCAATTGGATATCTACCCAAATTTGTAATT ATCTGAGATTTAGTATGTTTGA CC ATTTAAAAAA
....(((((( (.((((((((((.(((((((( (( (....)))))).(((((((..(((........)))..) ))))))))))).)))))))))) .. .)))))))..	-19.40


>D18-gDNA-s268481:9391-9554 -	off:0|1	TCTATAATCTGGTCCGGTCCGGTT 24bp 20rds	CGGTCCGGTCCGGGTTTCGGGTTT 24bp 101rds
AACACCACCC TC TATAATCTGGTCCGGTCCGGTT ATTGAAAAGAACCAGAACTAAAATAACCGGAACCGATAGGAACCAGAACTAGAACTGAAACCGAAATTCAATATTATTTAGAACCGGAACCGGTCCGTTTCATAGCCATACCAGTT CG GTCCGGTCCGGGTTTCGGGTTT CAACATCCCT
.......... (( ((...((((((((((((((((( (((..................))))))))).)))....)).))))))..))))..((((((((((((................(((((.((((.(((................... )) ).)))))))))))))).))))) ))........	-56.70


>D18-gDNA-s268624:4233-4308 -	off:0|0	TCGCTGGATGATGCCGATGATA 22bp 70rds	TCAGTTGTTGGACGTTGTTGAGT 23bp 90rds
CTTAGGTGAC TC GCTGGATGATGCCGATGATA TGGTCATAATTGTTGAACCGGACCCTTTCCC TC AGTTGTTGGACGTTGTTGAGT GGTATCACCG
....(((((. (( (((.(((((((((((((((. .(((((.......)).)))(((.....))). .. .)))))))).))))))).))) ))..))))).	-29.90


>D18-gDNA-s269530:908-1236 +	off:0|1	AGGTGTTAGATCGGAGTAGGAGTA 24bp 10rds	AACCTATTCCGTTTGATTATCGTAT 25bp 20rds
TGGATTATAT AGGTGTTAGATCGGAGTAGGAG TA GGATAAATTTGCCGTTCAATTTTTTTTTTTAAATAATTGGTCTATTCTAAACAAATGTGACAAAATAGAATACAAATTTACAAAATTGGTCGTATAATGTGTATTTATAATTAGTTAATAACACGGAGAACCAACCACTTGGTGAATTATCAATTCCAATATTGATCGAGTTCATTGGAAGCATTTGGGCTTCTATGTAGAGCTGACAATCATGTCGTGTGGTGTTGTGTCAAGTTTGTGTCTAGTAGAAACGTTAAACGGGTTGAAAGAACATAACCCT AACCTATTCCGTTTGATTATCGT AT CGTAACGTGT
....(((((( ((((((((((.(((((((((.. (( ((.........((((((((((.(((.....))).))))).((((((....((((((.(((((.((((..((((.(((((((..((.((((.((....(((((..(((........)))..)))))....))..)))).)).)))))))((((((......))))))..(((((..(((((((......)))))))....)))))((((....))))))))..)))).))))).))))))....)))))).......)))))(((.....))).....))) ).)))))))))))))).)))).) )) .)))).....	-79.90


>D18-gDNA-s269923:3899-3982 -	off:3|2	CTTTAAGATTATGACACATGGAAT 24bp 15rds	TGCCAAGTGTCATCATCTTAAGGT 24bp 317rds
GCATGCCTAA CT TTAAGATTATGACACATGGAAT TATAAGCTTATATTTTTATTGAAAATGAAAAGAAAA TG CCAAGTGTCATCATCTTAAGGT TAGGAATGCA
((((.((((( (( (((((((.(((((((.(((.(( (.....(((.(((((((...)))))))..)))..)) ). ))).))))))).)))))))))) )))).)))).	-39.20


>D18-gDNA-s270444:631-707 +	off:1|0	GATATATGTGGAGTCCAAGATTGT 24bp 57rds	AATCTTGGACTCCACATATATCTTA 25bp 26rds
TTGTTTGTAA GATATATGTGGAGTCCAAGATT GT CTCTCCAAAAGAGCTCTTTTGGAGAGAT AATCTTGGACTCCACATATATCT TA CATGGTATTA
.....((((( (((((((((((((((((((((( (( (((((((((((....))))))))))))) ))))))))))))))))))))))) )) ))........	-68.70


>D18-gDNA-s270462:229-370 -	off:1|3	GGGTTCAATTGGGCTTCCGGA 21bp 20rds	TGGGCTTTGGATCACTATTGGGCC 24bp 10rds
TATGGATTTT GG GTTCAATTGGGCTTCCGGA TGCGTAATGGGCCCAGTTGGCCCATTGGGCCTCAAGTTACTATTTGAGCCCATTTAGACATTTGGGCTTGAGTTACTATCAGGCCCAATCAACTCAC TG GGCTTTGGATCACTATTGGGCC CATTTAGATC
....(((((( (( (((((((.((...(((((( .((.(((((((((.....))))))))).)).((((((....))))))(((((...((....((((((((((.......))))))))))....))... )) )))))))))...)))))))))) ))...)))))	-67.30


>D18-gDNA-s270728:9952-10349 +	off:0|1	AATCATGTATCAACTAGTAGAACA 24bp 33rds	AACCGACAGTTGACATGATTATAG 24bp 25rds
AATTAATATC AATCATGTATCAACTAGTAGAA CA CACACACTTTCATAATTTATCTCATATAAGCTCTATGGAACAAAAGTGTATGTTACAAAACCCACACAAGATATGACAAACGAAAGTGAGAATTGTAAAAGCTCTCCTAAATGAAGCAACGCACACACACTATATATAGTGGTAGCCGGACTAAGACACAACAACAGTAACCCACTTCGCCACATAACAGTAGAATCCCAGATTCTGCTGTTACCACTAAATGTTGTTGTTGACTTCTCCGGTAAAACCTACCATATAGATATCCGCCTAAGAAATGTCACATCATCATTGCAATATTTCAATCAACAGGATGAAAACAAATAAACCTTCTATTGATGTTGTTAAATTTT AACCGACAGTTGACATGATTAT AG ACTTGCAGTA
.......... (((((((..((((((((((((( .. ....(((((((......(((((((((.......))))........((((..(((....)))..)))).)))))........)))))))............((((........).)))............((((((...(((((.((((((..(((.((((((((((..................(((((((((((((...)))))))))))))........)))))))).)).))).))))))...))).)).)))))).(((((......(((((((..((.......))..)))))))........)))))..............)))))))).(((((((((...)) )).))))))))))))))))).. .. ..........	-81.10


>D18-gDNA-s270885:1242-1586 -	off:1|0	TCGTGAGAACCCGAGAACCAATT 23bp 179rds	GCAATTGGTTCTCGGGTTCTCACG 24bp 198rds
ACCCTTTTTT TC GTGAGAACCCGAGAACCAATT GCACGATGCATAGATGCACCTGTATATGTGTGTTTTTTAAAAAAAAAAATTCACGAAACTCGAAAACGTTCAAAAACTTAAAAATTCACATATACAGGTGCATATATGAAAGGTGCATATCGTACATATATGCACGTTTTTTGTGTTCTTGGCAAAAGGTGCATATATGCACCTTTCATGTATGCAATGTTTTTTGTGAAAAAAATTCCAACGCCTCTCATTGATTTAGTTCGTCTAGGAGTTTCGTGAATTTTTTTTTTGAAAAAAACACACATATACACGTGCATCTATGCATCGT GC AATTGGTTCTCGGGTTCTCACG AAAAAAAGGG
.((((((((( (( ((((((((((((((((((((( (((((((((((((((((((.((((((((((((((((((.((((((((((((((((((((((....(((..(.............((((((...(((..(((((((((((((((((((((.........(((((((..(((((((.......))))))))))))))))))))))))))))))))))).)))....))))))...............((.....))....)..)))....))))))))))))))))))))))..)))))))))))))))))).))))))))))))))))) )) )))))))))))))))))))))) ))))))))))	-204.30


>D18-gDNA-s270975:764-1029 -	off:2|2	ACTATCAGTCGTTTGAGCCACCAT 24bp 51rds	ATGGTGGCTCAAACAACGGATAGT 24bp 16rds
CCGGAAAGCG AC TATCAGTCGTTTGAGCCACCAT CTTCCGGTGTCACAAGCACCACTGGACTCAACAGCTTCTAACGCTTAAACCCCAACCATCATCACCGACTTTTGTCGTCCGAAGTGAGTCGCCGATGAGATATGAACAACCGCCTTCTTCGTCGTCGATCTTCAAATTTGACTATATAAGGCGGCGATGATGGTTGGGGTTTGGTCGCGAGAAGCCACTGAGTCCAGTGGTGTTTGCGGCGCCGGAAA AT GGTGGCTCAAACAACGGATAGT ATCTTTCCGG
((((((((.. (( ((((.((.(((((((((((((( .((((((((((.((((((((((((((((((...((((((..((.(((((((((((((((((((.(((.(((.(((.(((.((..(((((((.((((((((...............)).)))))).))))..)))..)).))).))).))).))).))))))))))))))))))).))..))))))...)))))))))))))))))).)))))))))). )) )))))))))))).)).)))))) ..))))))))	-172.60


>D18-gDNA-s271472:1175-1362 -	off:2|2	TCCACCCATTACCCAACCAAAA 22bp 24rds	TTTTGGTTGGATAATGGGTGGA 22bp 46rds
TTATGTTGTT TC CACCCATTACCCAACCAAAA ACCTTAAGAGCCTTACGATTGACAACTGTCGTGAAGTTTTCCATCTCCCGGAGATCCGAGAACATATGATGGACATCATTCATTCTCAGATGTATGGGAGGTGAAAACTTTACGACAGCTATCAAACATAAGGCTCTCAAGGTG TT TTGGTTGGATAATGGGTGGA AACAACATAA
.((((((((( (( (((((((((.(((((((((( (((((.(((((((((.(.((((...((((((((((((((((.((((((((.(.(((.(((((...(((((....)))))...))))).))).).))))))))))))))))))))))))...)))).).))))))))).))))). )) )))))))).))))))))))) ))))))))).	-121.10


>D18-gDNA-s271472:1108-1429 -	off:2|0	CATCTATTGGACGCTTGGAAA 21bp 70rds	CCTTTCCAAGCGTCCTATAGATG 23bp 236rds
GAGATCCGTC CA TCTATTGGACGCTTGGAAA GGCTTGTTTTCTTATCTATTAGACATTGTACGGGTATTATGTTGTTTCCACCCATTACCCAACCAAAAACCTTAAGAGCCTTACGATTGACAACTGTCGTGAAGTTTTCCATCTCCCGGAGATCCGAGAACATATGATGGACATCATTCATTCTCAGATGTATGGGAGGTGAAAACTTTACGACAGCTATCAAACATAAGGCTCTCAAGGTGTTTTGGTTGGATAATGGGTGGAAACAACATAATACCGGGACAACATATAATAAATAAGAAAACAAG CC TTTCCAAGCGTCCTATAGATG GATGAATCTA
.((((.(((( (( (((((.((((((((((((( (((((((((((((((.(((((....((((.(.(((((((((((((((((((((((((.(((((((((((((((.(((((((((.(.((((...((((((((((((((((.((((((((.(.(((.(((((...(((((....)))))...))))).))).).))))))))))))))))))))))))...)))).).))))))))).))))).)))))))))).))))))))))))))))))))))))).).))))....))))).))))))))))))) )) ))))))))))))).))))))) )))).)))).	-210.10


>D18-gDNA-s272306:9021-9154 -	off:1|0	GAAAGGGACAATGGACGTGAA 21bp 1351rds	CCTCACGGCCATCATTCCTTT 21bp 498rds
TAGCAGCAGT GA AAGGGACAATGGACGTGAA GACTTCGAATATCATTTGTTGCCTCTTAGTACTTCACTTGTTTTAGCATCACAACTTTCTTCTAGAAAATAGGCAACCAAAGTGATAGCAAC CC TCACGGCCATCATTCCTTT CACCACTACA
....((..(( (( ((((((..((((.(((((. .........(((((((((((((((..............(((....))).......(((((...)))))..)))))))..))))))))..... .. ))))).))))..))))))) )))..))...	-40.10


>D18-gDNA-s274719:5539-5621 +	off:0|0	GCGGCATCTTCAAGATTCAC 20bp 133rds	AGAATCTTGATGATGCTGCAT 21bp 170rds
GCTTACTGGT GCGGCATCTTCAAGATTC AC ACGCTATTTAACTTAGAGTTTCTGGGTAAATTATGGGTTGTG AGAATCTTGATGATGCTGC AT CAGAAATCAA
.....((((( ((((((((.((((((((( .( ((((((((((.((((((...)))))))))))....)).)))) .))))))))).)))))))) )) ))).......	-45.50


>D18-gDNA-s274796:2526-2773 -	off:0|2	ACAAGCGTGTGCTACATCGGAACT 24bp 20rds	AGTTCCGATGTTGCATACACTTA 23bp 11rds
CTTGGTACGT AC AAGCGTGTGCTACATCGGAACT AATTATAAATTTATTACTTTCCACTTGTATGTCTATAAATGTATATAAGTTTCAACACACCAACACACGTACTTAGATATATACACAATTATACACACTAATTTATTATATATGCATATATTTATGTATGTATGTGTCTTGGTGTGTTGAAAGTTACATGTATTTATAAACATACAAGTGGAAAGTTTGAAATGTGTATTT AG TTCCGATGTTGCATACACTTA TACATACCAA
..(((((.(( (. (((.((((((.((((((((((( ((.((((.((((...(((((((((((((((((.(((((((((((.(((.((((((((((((((.((((((((....(((((((...(((((.......)))))...)))))))(((((....)))))..)))))))).)))))))))))))).))).))))))))))).)))))))))))))))))...)))).)))).)) )) ))))))))).)))))).))). ))).))))).	-120.20


>D18-gDNA-s276506:4698-4889 -	off:2|0	GCACAACGTATCAATTGTACCAAT 24bp 32rds	TTATTGTGCTACAACTGATACGTT 24bp 10rds
AATCCTCTTT GC ACAACGTATCAATTGTACCAAT ATGAGAGGGATAACCACAAACACAAGAATTAACTAAATCGTTTGTCAGGATTTTCTTCCGTTTGTAATGTCTATATACGATAGGGATAACCAAAATAACAAGGATTAACTGCATCAATCTTCGATTTTGACATGACTTTCTTCG TT ATTGTGCTACAACTGATACGTT GTATAAAGAA
.....((((( (. (((((((((((.(((((((((( (((((((((......((((((..(((((.......((((.........)))))))))..)))))).((.(((((.....))))).))...((((((....((((((.........))))))..))))))......))))).))) .) )))).).))))).))))))))) )).)))))).	-48.40


>D18-gDNA-s279818:5335-5746 +	off:0|2	ACATCAGTTGCTGGAGACTTT 21bp 43rds	TCTACAGACGCTGATTGTTT 20bp 192rds
CGCCTTGGCC ACATCAGTTGCTGGAGACT TT TTTTCAAGGTTGGACATTGAGAAGGAGGCGATATTTAAGAAAGATGCTTCGGAAAAGTACCGCTATATGTCATTTGTGTGTGAGACCTTCATGGTTTCTGAAAGGTTCAAGCCATTCGAAGGATCTAAAAATTTGAGAACACTATTAGCATTGTCTGTTGGGAAGATGGAATGGTGGGAATCATTTCACTTATCATATAAGATTCTGAATGACTTACTTCAGGAGTTACCATTGTTAAGGGTCCTAAGTTTGTGTAACCTTAGCATAAGCGAGGTACCAGAAGTCGTTGGCAGTATGAAGCACTTGCGGTATCTTAATCTATCTCAAACCAGAATCACCCATTTACCGGAAAATGTCTGCAATCTTTATAA TCTACAGACGCTGATTGT TT CTGGCTGTCG
.(((..((.. ((((((((..(((.((((( (( ((((((((......).)))))))))))(((((((((....(((.((((((......((((.((((.(((.(..........((((((.....))))))((((((((((..(((((((..(((.(((.........))).).)).....((((.(((....))).)))))))))))..))))).)))))((((.((.......(((((((........)))))))........)).))))((((((..((((((((.......)))))))).))).)))....).))))))).))))))))))))).(((((..........(((......)))..........)))))..))))))).))........... ))).)))..))))).))) .. ))))).....	-104.90


>D18-gDNA-s279963:1452-1661 -	off:2|0	GCCACAAATCAAAATGGAACCG 22bp 75rds	AGCCGATTCCATTTTGATTTG 21bp 1271rds
TTTGGGCTTT GC CACAAATCAAAATGGAACCG AGTGTTCTATATGGAGCGGAATGAAGTCTATCCATAACTTTACAAGAGATCCACTAACGATTGCAGCTGTTGGTGATGTTGGTGAATCAACACATATTTTGGCACGAAGATCATTAGTGGATCTCTTTTAAAGTCATGAATAGATTTCATTCCGCTCGGTGTAGAAC AG CCGATTCCATTTTGATTTG TGGTAAAGCC
....(((((( (( (((((((((((((((((.(( ..((((((((((.((((((((((((((((((.(((.((((((.((((((((((((((.((((...((((...(((.(((((......))))))))....)))).....)))).)))))))))))))).)))))).))).)))))))))))))))))).))))))))) ). .)).))))))))))))))) ))))))))))	-132.40
>D18-gDNA-s279963:1456-1661 -	off:2|0	CAAATCAAAATGGAACCGAG 20bp 99rds	AGCCGATTCCATTTTGATTTG 21bp 1271rds
GGCTTTGCCA CA AATCAAAATGGAACCGAG TGTTCTATATGGAGCGGAATGAAGTCTATCCATAACTTTACAAGAGATCCACTAACGATTGCAGCTGTTGGTGATGTTGGTGAATCAACACATATTTTGGCACGAAGATCATTAGTGGATCTCTTTTAAAGTCATGAATAGATTTCATTCCGCTCGGTGTAGAAC AG CCGATTCCATTTTGATTTG TGGTAAAGCC
(((((((((( (( (((((((((((((.((.. ((((((((((.((((((((((((((((((.(((.((((((.((((((((((((((.((((...((((...(((.(((((......))))))))....)))).....)))).)))))))))))))).)))))).))).)))))))))))))))))).))))))))) ). .)).))))))))))))))) ))))))))))	-132.40


>D18-gDNA-s282567:5964-6199 +	off:3|2	AAAATTATTGTCCAGTTTTGACT 23bp 10rds	AAAACTGGACAATAATTTTGGGAC 24bp 47rds
CCTCCGACCC AAAATTATTGTCCAGTTTTGA CT TTTCAAAGTCAATATTGTACAACTTTGACATTAAATATTTTTGTTTGTGTTATATAATATTTAAGGCAAAATATATGAATATATTGCATTTTAAATGTATTTTTCATTGGAATAGTTTTCATCAAATGTTATATAACAAAAACAAAAATATTTAAGGTCAAAGTTGTACAAGATTGACTTTGAAAAGTC AAAACTGGACAATAATTTTGGG AC GGAAGGAGTA
((((((.((( ((((((((((((((((((((( (( (((((((((((((.(((((((((((((((.((((((((((((((((.((((((((((((((((((((.......(((((.....((((((...))))))...))))).......)))))....))))))))))))))).)))))))))))))))).))))))))))))))).))))))))))))))))) )))))))))))))))))))))) .) )).)))....	-130.00


>D18-gDNA-s282698:3858-3925 -	off:3|1	ATAAATGGTCAAAGGTTCGAGTCT 24bp 55rds	TTCAGTTCGAATGTGGATTGTTTT 24bp 11rds
GTATATTTGC AT AAATGGTCAAAGGTTCGAGTCT CGGTAGCTCCAATATTAAGT TT CAGTTCGAATGTGGATTGTTTT ACACATGGCC
(((....))) .. ((((((((..(.(((((((.(( .((.((((.........))) )) )))))))))).).)))))))). ..........	-14.00


>D18-gDNA-s283256:2678-2955 +	off:1|0	TATCTGCAAATCAATGAGAGT 21bp 240rds	GTCTCGTTGATTTGCAGCTAC 21bp 595rds
CTTCATATTG TATCTGCAAATCAATGAGA GT TAATGGAGACTCGTGTTCAGGTACCTTCATTGTAATTGTATTTCATTCAGTTTTGGCAATATACTCGATTGGTTGCTTCATATGAAAAAGAAAAGTTACTGAAAAAAAAGCAATATAGAATAAGAAAAACGAAAATGCCCACTCAATTTCTTCAATTGGGGACAAGCATCTGTTTTCTTTCGTGAAGAGTGAAATACTATTAGGATGAAGGTACCTGAACACGAGCATCCGTATTA GTCTCGTTGATTTGCAGCT AC AATTTGAGGA
(((((.(((( ((.(((((((((((((((( .( ..(((((..((((((((((((((((((((((.((((.(((((((((((........((((.......))))(((((((.............................))))))).......(((((((.((...((((...(((((((.....))))))).....)))).))))))))).......))))))))))).)))).))))))))))))))))))))))..)))))...) .)))))))))))))))).) )) ))).))))).	-118.10


>D18-gDNA-s283288:16312-16490 -	off:0|0	AGGGGTGTAAACGAGCCGAGCCGA 24bp 26rds	GCTCGGCTCGGCTCGATTAACAAT 24bp 15rds
AAGTGTAGAT AG GGGTGTAAACGAGCCGAGCCGA GCCGAGCCGAGTAATCGCAGGCTCAAAGCTCGACTCGACCTATTAAACTCGAGCTCGAAACTCGACTCGAGCTCGGACGAGCCTACATTTCTAAGCTCGAACTCGGAAGAAACTCGATACTATCGAGCTCG GC TCGGCTCGGCTCGATTAACAAT TAAAAAAAAT
.......... .. ...(((.((((((((((((((( ((((((((((((..(((..((((...)))))))...............((((((((((........)))))))))).(((((.((......)).))))).))))))......((((((...)))))))))) )) ))))))))))))).)).))).. ..........	-84.50


>D18-gDNA-s283453:9695-9770 +	off:1|0	TTAGAGGACCACATGCATTCACT 23bp 723rds	AATGAATCGTGTACCTTTGGCTC 23bp 46rds
AAAAGAAGTG TTAGAGGACCACATGCATTCA CT TAAAGTTGTGTGGCACAAATGGAAGAAGAT AATGAATCGTGTACCTTTGGC TC ATGATAAATG
.......(.( (((((((...(((((.((((( (( (....(((((...)))))....)))..... ..)))))))))).)))))))) .) ..........	-19.80


>D18-gDNA-s284071:4687-4926 -	off:2|4	TCCCAAAATTATTGTCCAGTTTTT 24bp 36rds	AAGTCAAAACCGGACAATAATTTT 24bp 11rds
ACTACCTCCG TC CCAAAATTATTGTCCAGTTTTT TTGACTTTTCATAGTCAATCTTGTACAATTTTGACCTTAAATTTTTTTGTTTGTGTTATATATAATACTAGATGCAAAATATATGAATGGATTGCGTGTTAAATGTATGTTTCATTGGTATAATTTTCATCAAATGCTATATAACACAACGGAAAATATTCAAGGTCAAAGTTGTAAAATATTGACTTTGAA AA GTCAAAACCGGACAATAATTTT GGGTTTGGGA
......(((( .( (((((((((((((((.((((.. .((((((((((.(((((((.((.(((((((((((((((.((((((((((((.((((((((((........((((.(((.(((((.((((((.(((((.....)))))...)))))).))))).))).))))......))))))))))))))))))).))).))))))))))))))).)).))))))).)))) )) )))))))).))))))))))))) )))..)))).	-104.80


>D18-gDNA-s284495:245-428 -	off:2|0	TTTTCAGGTCAATCTTGTATAA 22bp 27rds	AGTTGTACAATATTGACTTGAAAA 24bp 12rds
CATTTTTGAC TT TTCAGGTCAATCTTGTATAA CTTTGACCTTAAATATTTTTGTTTGTGTTCTATAATATTTGATGCAAAATATATGAATGGATTGCGTTTTAAATGTATTTTCATTGGTATAATTTTCATCAAATGTTATATAACATAAACCAAAATATTTATGGTCAA AG TTGTACAATATTGACTTGAAAA GTCAAAAGTG
(((((((((( (( (((((((((((.(((((((( ((((((((.((((((((((.(((((((((.((((((((((((((.(((.(((((.((((((.((((((...))))))..)))))).))))).))).)))))))))))))).))))))))).)))))))))).)))))) )) )))))))).))))))))))))) ))))))))))	-102.50


>D18-gDNA-s285309:1531-1617 +	off:1|1	TTTTTGGGTACACAAATGATC 21bp 37rds	CATATGTGTACTCAAAAAAAC 21bp 43rds
TAGTTTTATT TTTTTGGGTACACAAATGA TC ATTAATTCTTGTTTTTGTTCACGTTTGACCAACAGATTTAATGGT CATATGTGTACTCAAAAAA AC ATAAGTGACT
........(( ((((((((((((((.(((( (( (((((.(((.((...((.(((....))).))))))).)))))))) ))).))))))))))))))) ). ..........	-35.80


>D18-gDNA-s285674:1887-1984 -	off:2|2	TCATGGGTTAGGTATGCGACTAT 23bp 80rds	ATAGTCGCATACCTAACCCATGA 23bp 53rds
TGTACGTGGG TC ATGGGTTAGGTATGCGACTAT ACATGTTTGTCAAATGCGGGTTATGGCCCATAACCGCATTTGACAAACATGT AT AGTCGCATACCTAACCCATGA CCCACGTACA
(((((((((( (( ((((((((((((((((((((( (((((((((((((((((((.(((((...)))))))))))))))))))))))) )) ))))))))))))))))))))) ))))))))))	-102.60


>D18-gDNA-s286702:4077-4143 -	off:0|0	AGCATTGGTTTGGCTCTTGGAA 22bp 17rds	AAGTTCCAGTTCCGAACCATTG 22bp 25rds
TTTGTGGAAA AG CATTGGTTTGGCTCTTGGAA GCATATACTTTTGGAGAATGTTA AA GTTCCAGTTCCGAACCATTG AAGAAAATCT
.......... .. ((.((((((((..((.(((( ..((((.(((...))).)))).. .. .))))))..)))))))).)) ..........	-18.90


>D18-gDNA-s287516:4748-5063 -	off:1|2	CGCATTATTTTCCAGATTCCGGCC 24bp 43rds	GGCCGGAATCTGGAAAATAAT 21bp 26rds
CGGTTCCGGC CG CATTATTTTCCAGATTCCGGCC GCATCCGGCCACCTCCGACCATGAGACCGGTGGCATCTGATTCGTCTTGTCAAGGGGAGCAAAAGCCCTCTGGTCTCGCCGTCTAATTTCGTCGGAAACGCCGTCGGCGACGAGAAACGTCGCCGGGAAACCCTAAACCGCCGCCATGAAGCTTTGACCTTATATCTACGACGATTCCGGCGGAATTAGAGGGCGAGACCAGAGGGCTTTTGCTCCCCTTGACAAGACGAATCAGATGTCACCGGTCTCGTGGTCGGAGGTGGCCGGATGC GG CCGGAATCTGGAAAATAAT GCGGCCGGAA
...((((((( (( (((((((((((((((((((((( ((((((((((((((((((((((((((((((((((((((((((((((((((((((((((((((((((((((((((((((((.((((((((((((((((.((.(((.(((((((.....)))))))(((...))).........((......))...............))).)).)))))))))))))))).)))))))))))))))))))))))))))))))))))))))))))))))))))))))))))))))))))))))))))))))) )) ))))))))))))))))))) ))))))))))	-297.40


>D18-gDNA-s287873:801-1153 +	off:1|2	GTGAGAACCCGAGAACCAATTGC 23bp 241rds	GCAATTGGTTCTCGGGTTCTCACG 24bp 230rds
CATTTTTTTC GTGAGAACCCGAGAACCAATT GC ACGATGCATAGATGCACCTGTATATGTGTGTTTTTTTCAATTTTTTTTCACGAAACTCTAAAACGTTCAAAAACATAGAGATTCGTTAAAAAAATTCACATATACAGGTGCATATATGAAAGGTGCATATCGTGCATATATGCACGTTTTTTGTGTTCTTGGCAAAAGGTGCATATATGCACCTTTCATATATGCACGTTTTTTGTGAAAAAAATTTCAACGCCTCTCATTGATTTAGTTCGTTTAGGAGTTTCGTGAAATTTTTTTTGAAAAAAACACACATATACACGTGTATCTATGCATCGT GCAATTGGTTCTCGGGTTCTCA CG AAAAAAAGGG
..(((((((( ((((((((((((((((((((( (( (((((((((((((((((.((((((((((((((((((((((.....((((((((((((((.(((((..(.(((.((..((((..((((.(((...((((((.....(.(((((((((((((((((((((((.((((((....(((((.....))))).(((.....)))))))))))))))))))))))))))))))).)....)))))).....))).))))..))))..)).))).)..))))).))))))))))))))......)))))))))))))))))))))).))))))))))))))))) )))))))))))))))))))))) )) )))))))...	-207.40


>D18-gDNA-s287873:801-1153 -	off:3|2	GTGAGAACCCGAGAACCAATTGC 23bp 241rds	GCAATTGGTTCTCGGGTTCTCACG 24bp 230rds
CATTTTTTTC GT GAGAACCCGAGAACCAATTGC ACGATGCATAGATGCACCTGTATATGTGTGTTTTTTTCAATTTTTTTTCACGAAACTCTAAAACGTTCAAAAACATAGAGATTCGTTAAAAAAATTCACATATACAGGTGCATATATGAAAGGTGCATATCGTGCATATATGCACGTTTTTTGTGTTCTTGGCAAAAGGTGCATATATGCACCTTTCATATATGCACGTTTTTTGTGAAAAAAATTTCAACGCCTCTCATTGATTTAGTTCGTTTAGGAGTTTCGTGAAATTTTTTTTGAAAAAAACACACATATACACGTGTATCTATGCATCGT GC AATTGGTTCTCGGGTTCTCACG AAAAAAAGGG
..(((((((( (( ((((((((((((((((((((( (((((((((((((((((.((((((((((((((((((((((.....((((((((((((((.(((((..(.(((.((..((((..((((.(((...((((((.....(.(((((((((((((((((((((((.((((((....(((((.....))))).(((.....)))))))))))))))))))))))))))))))).)....)))))).....))).))))..))))..)).))).)..))))).))))))))))))))......)))))))))))))))))))))).))))))))))))))))) )) )))))))))))))))))))))) )))))))...	-207.40


>D18-gDNA-s289119:6862-6952 +	off:0|0	TGACAGAAGAGAGTGAGCATA 21bp 295rds	TGCTCACTTCTCTTGCTGTCAGC 23bp 553rds
AATAGATAGC TGACAGAAGAGAGTGAGCA TA TGCAAGCATTTGTATAGAAAGGTATACACTTGTTGTAATTATGCGTG TGCTCACTTCTCTTGCTGTCA GC ACAACCTCTT
........(( ((((((((((((((((((( (( ((((((((..((((((......))))))..)))).......)))))) ))))))).)))))).)))))) )) ..........	-51.50


>D18-gDNA-s289630:212-286 +	off:1|1	AACTGTAGAATTCACATGTGAATA 24bp 160rds	ATTCACATGTGAATAATACAGATG 24bp 10rds
TTTTTTCGTC AACTGTAGAATTCACATGTGAA TA AGCATTATTAACATATGAATAACCAGT ATTCACATGTGAATAATACAGA TG ACGAGAAAAT
(((((((((( (.(((((..((((((((((((( (( ....(((((........)))))....) ))))))))))))))..))))). )) ))))))))).	-41.50


>D18-gDNA-s289782:8340-8510 -	off:2|2	AATAAGTCATTGTCCGGCGTGGCT 24bp 188rds	AGCCACGTCGGACAATGACTTATT 24bp 15rds
CTTCATAGTC AA TAAGTCATTGTCCGGCGTGGCT AATGAGTTATATAATAGTCGAAAAGGGGCCCCAAATAGTCTTCGTAAGGCTTGGTACAACTTCACTTTACCAAGCCTTATGAAAACTATTTAGGACTCATTTTCGACTATTATATAACTCATT AG CCACGTCGGACAATGACTTATT GACTATGAAG
(((((((((( (( (((((((((((((((((((((( ((((((((((((((((((((((((.(((.((.(((((((.((((((((((((((((...........)))))))))))))))).))))))).)).))).)))))))))))))))))))))))) )) )))))))))))))))))))))) ))))))))))	-135.40


>D18-gDNA-s292478:2858-3242 -	off:2|2	ATTCGCACCTGACTCTTATCTCGA 24bp 22rds	TCGAGATAAGAGTCAGGTGCGAAT 24bp 18rds
TTATCATCAC AT TCGCACCTGACTCTTATCTCGA AAAGTGAAACAATCGTACCCCATAAACCCACAAAAACCACTACATTTAACTCTGGCAGAAACCAACGAACCCCACAAACCCACCACATAGGACAGTACATATTGCCATGCACAAGTTGTAGAACCTTTTTGGCTCTAAAATTTTCTTGTGATCAGTACACCAGCTCGTGCACCATTCCTTTCACATGCAAATTTTAGAGCCAAAAAGATTCTACAACTTGTGCATGGTGATATGTATGGTCCTATGTGGTGGTTTTGTGGGTCTATGAGTTCGTTGGTTTCTGTCAAAGTTAAATATGGTGGTTTTGTGGGTCTATAGGGTATGATTGTTTCACCTT TC GAGATAAGAGTCAGGTGCGAAT GTGATGATTA
..(((((((( (( (((((((((((((((((((((( ((.(((((((((((((((((.(((.((((((((((.((((((.((((((((.((((((((((((((((((((((((((.((((((((((((((.(((((((((((((((((((((((((((((.(((((((((((((((((((.(.(((((..((.......((....)).......)).))))).).))))))))))))))))))).))))))))))))))))))))))))))))).)))))))))))))).)))))))).......)))))))))))))))))).)))))))).)))))))))))))))).))).))))))))))))))))).)) )) )))))))))))))))))))))) ))))))))..	-276.10


>D18-gDNA-s292807:133-252 +	off:0|1	GGGTGCGATCATACCGGCACT 21bp 21rds	GTCCTCGTGTTGCACCCCC 19bp 61rds
GTAGTATTTC GGGTGCGATCATACCGGCA CT AATGCACCGGATCCCATCAGAACTCCGCAGTTAAGCGTGCTTGGGCGAGAGTAGTACTAGGATGGGTGACCCCCTCGGAA GTCCTCGTGTTGCACCC CC CTTTTTGACG
.......... ((((((((.(((.((((.. (. ...)..))))..((((((..((((((((..(((((....)))))))).)))).....)..)))))).(((..(....).. )))...))))))))))) .. ..........	-38.50


>D18-gDNA-s293146:1083-1500 -	off:2|2	GTTCACAATTAGTCACTTTCTTCT 24bp 14rds	AGAAGAAAGTGTCCAATTGTGAAC 24bp 23rds
TGTTAGTTTT GT TCACAATTAGTCACTTTCTTCT TTTTTGTACACAATTGACCATTAAGTTCTCATTTTTTGTTCAAATTATATCTTTATGACCGACAATAACTCGTATCTCCAGTTTCATCTCTCTAAATCGTAGAATACAACCATTACAACCACACACTAACTAAATACGAGTTACTAAATGCGATAACGGTCGATTAGAACTCATCTAATCGTTTTTGAAATTTACCAGCGTTTTCAAAAACGGTTATCGCATTCAGGACTATGATATTTAGTTAGTGTGTCGTTGTAATGGTTGTAGTCTACGATTTTGAGAGATGAAACTGACGATACGGGTTATTAATGGTCATAAAGGTATAATTTGAACAAAAAATGAGAATTTAATGGTCAATTGTGTACACAAA AG AAGAAAGTGTCCAATTGTGAAC AAAACTAACA
(((((((((( (( ((((((((.(.((((((((((( (((.(((((((((((((((((((((((((((((((((((((((((((((((((((((((((..(((((((((((((..((((((((((((((.((((((((((.(((((((((((((((.((((((((((((((((((((((.((.(((((((((((....(((((((.....)))))))((((((((((...........)))))))))).))))))))))).)))))).)).)))))))))))))))).))))))))))))))).)))))))))).))))))))))))))..)))))))))))))..))))))))))))))))))))))))))))))))))))))))))))))))))))))))).))) )) ))))))))).).)))))))))) ))))))))))	-266.20


>D18-gDNA-s293611:3960-4122 -	off:0|2	CATTGTCTGACGTGGCTAATGAGT 24bp 16rds	AATAGCTCATTAGCCACGTCGGAAA 25bp 20rds
GGCTTCAAGT CA TTGTCTGACGTGGCTAATGAGT TATTAAATAGTCGAAAATGAGCCCCAAATAGTCTCAGACCTGCCGAGTTTGAAGACGCCATTTAGATTTGTCGATTTAGGTATGATACTATCTGAGACTCCTTTTCGACTATTT AA TAGCTCATTAGCCACGTCGGAAA TGACTTGAAG
..(((((((( (( ((.((((((((((((((((((( (((((((((((((((((.(((.(.((.(((((.(((.(((((.((((((((((.......)))))))...)))...))))).))).))))).)).).))).))))))))))))) )) ))))))))))))))))))))))) ))))))))))	-96.50


>D18-gDNA-s296156:4103-4183 -	off:2|2	TGCCGATTGTCATGAATTTAA 21bp 95rds	TTAAATTCATGACAATCGGCA 21bp 77rds
CTTGCGAGCA TG CCGATTGTCATGAATTTAA CGAATTCATTTTCTGAAATGATTTTAGAAAATGAATTCG TT AAATTCATGACAATCGGCA TGCTCGCAAG
(((((((((( (( ((((((((((((((((((( ((((((((((((((((((...)))))))))))))))))) )) ))))))))))))))))))) ))))))))))	-78.90


>D18-gDNA-s296156:4061-4225 -	off:2|2	ATCATGATACCTTCATCGGAT 21bp 25rds	ATCCGATGAAGGTATCATGAT 21bp 25rds
ACCAATTTGG AT CATGATACCTTCATCGGAT GTTTGTCATTGCTTGCGAGCATGCCGATTGTCATGAATTTAACGAATTCATTTTCTGAAATGATTTTAGAAAATGAATTCGTTAAATTCATGACAATCGGCATGCTCGCAAGCAATGACAAAC AT CCGATGAAGGTATCATGAT CCAAATTGGT
(((((((((( (( ((((((((((((((((((( ((((((((((((((((((((((((((((((((((((((((((((((((((((((((((((...)))))))))))))))))))))))))))))))))))))))))))))))))))))))))))) )) ))))))))))))))))))) ))))))))))	-159.30


>D18-gDNA-s296921:9007-9294 +	off:0|2	CCGAGGCGGCGGTTCATCTCC 21bp 14rds	CTGACTTGTCGAACCTGGGTA 21bp 134rds
CTAACTACCA CCGAGGCGGCGGTTCATCT CC TCGGCCATCTCGCGAATGAGTCGAGTAGCCTCGTCCAGCTGCTGGCGGATGGCAGTGCGGTCAGCCTGGGCCTCCTGGACCTGCTGAGCTAAAGTGGCGGTCTGGGCGGCTGTAGTACGGCGGTGCTCCTCCAACGCTCCCTGAAGTCTCCGGATAGTATCCTGATCCTGCGCTCGCTGGTTGCGGAGGTGTTGTACCTGAAGAGACGTGAGTTGTATCCTATCCCAAGCATTAGTCAGCCCCTGG CTGACTTGTCGAACCTGGG TA TCCATCTGAG
.........( ((.((((((((((.((((( (( .((((((....((((..((((.(((.(((.(((((..(((((.(((.(((.((...)).))).)))..((((.((((((((.((((........)))))))))))).)))))))))..))))).))).)))....)))).....((..((.((((...)))).))..))....)))))))))).)))))))....))).((...(((....)))...))..............((((((((...)) )))))).))))..))).)) ). ..........	-105.00


>D18-gDNA-s297032:7635-7756 -	off:2|2	GAGCTGATCCGTACACAATAGTTTT 25bp 27rds	GCTAAAAACTGTTGTCTACGGATC 24bp 14rds
CAAGAAATAG GA GCTGATCCGTACACAATAGTTTT TAGCCGTACACAACAATTCATGCATTACAATGTTGTATTGTACAATTCAATATAACACAAATTGTTGTGTACA GC TAAAAACTGTTGTCTACGGATC AACTCCCGAA
.........( (( (.(((((((((.((((((((((( ((((.(((((((((((((..((........((((((((((.......))))))))))))))))))))))))). )) ))))))))))))).)))))))) ).))))....	-66.60


>D18-gDNA-s299090:1114-1484 +	off:0|0	CTAGGATGGGTGACCCCCTGGGA 23bp 16rds	CTAGGATGGGTGACCCCCTGGGA 23bp 21rds
GAGAGTAGTA CTAGGATGGGTGACCCCCTGG GA AGTCCTCGTGTTGCACCCCCCTTTTTGACGGCTCCGGGTCGTATTACTTGTCGCTTAACGAGGTTCGTGGTAGCGTAGCGTCTTTTTTTTTGTGTTTGGATGGTCATGGAGACATGCTTGAAGGGTTTGGTGTCGTTTGGGAGGGATCCGGCCGGCCGGGTGGGCCCCAGGCGCCGCGAGGGTCGAGAAAGCTGGACGGCGACCAGCGTCGGATAGGGCATAAAAGGAATAAGCGTGGGTAGTATTTCGGGTACGATCATACCAGCACTAATGCACCGGATCCCATCAGAACTCCGCAGTTAAGCGTGCTTGGGCGAGAGTAGTA CTAGGATGGGTGACCCCCTGG GA AGTCCTCGTG
(((.(..... (((((..((((.((((((((( .. ...((((((.(.((((......((((((.((.((((((..((((((((((.((((((..((.((((((....))).))).)).((((((((((((((.(((((((.(.(...((.((((...((.(((.(((.((((((((....((((((....))))))....)))))))).))).))).))....))))))..).).)))))...)).))....))))))))))))))))))))))))))))..).((((......)))).(((....))).)))))..)).))))))....((......))))))..).))))).)..... )))))..)))).))))))))) .. ...))))...	-135.80


>D18-gDNA-s299873:3361-3586 -	off:0|0	AGTAGTAGACTTTTTGGTAGATTG 24bp 26rds	CCCCATCTGCCAAAAAGTCTACTA 24bp 58rds
AGATGTGTGG AG TAGTAGACTTTTTGGTAGATTG GGTGACTTTTTAGCAGATTTGGTGACTTTCTGACAGACCGAATCTGCGAAAAAGTCCACTTGTTTGCGAAAAAGTCCACTTGTGTGACTTTTTTGTAGTCATCCCAAGATTTTTGTAGACAAGTGGACTTTTTCGCAGTTTCAATCTGCAAAAAGTCATCAAATCCGCCAAAAAGTTA CC CCATCTGCCAAAAAGTCTACTA CTCCCAAGAT
.....((.(( (( ((((((((((((((((((((.( (((((((((((.((.((((((((((((((.((.((((..(((.(((((((((((((((((((((((((((((......((((.((((((.......))))))..)))).))))))))))))))))))))))))))))).)))..)))))).)))))))))))))).)).))))))))) )) ).)))))))))))))))))))) ))))))....	-142.70


>D18-gDNA-s300558:5376-5502 +	off:0|0	TCATTCTATCAATTTCTGAGTC 22bp 91rds	CCCAGGAATTGGTCGCATGATT 22bp 31rds
CTTTTTGGAA TCATTCTATCAATTTCTGAG TC AAATGTATCTTTGCTACACTTTCTTCAATCCTAAATTTTTGATTTAGAAAAAAAAGGTGATAAGAAAATAAAGGTGCATATGA CCCAGGAATTGGTCGCATGA TT CGGAAAAGCA
((((((.((( ((((.(.(((((((((((.( (( (.(((((((((((((.((((((........(((((((...)))))))......))))))...))....))))))))))).))) ).))))))))))).).)))) )) ).))))))..	-49.20


>D18-gDNA-s300558:5333-5544 +	off:0|0	TTCTTTAGAGACTTTCTTGGCC 22bp 250064rds	CCAAGAAGTCTCTAAAGATG 20bp 120rds
ATTTAATTGC TTCTTTAGAGACTTTCTTGG CC TTAGATTCCATCTTTTTGGAATCATTCTATCAATTTCTGAGTCAAATGTATCTTTGCTACACTTTCTTCAATCCTAAATTTTTGATTTAGAAAAAAAAGGTGATAAGAAAATAAAGGTGCATATGACCCAGGAATTGGTCGCATGATTCGGAAAAGCATGGATTGTGAGG CCAAGAAGTCTCTAAAGA TG CAATTCAATG
(((.(((((( .(((((((((((((.((((( (( (((.(.(((((((((((.(((((((.(.(((((((((((.((((.(((((((((((((.((((((........(((((((...)))))))......))))))...))....))))))))))).)))).))))))))))).).))))))).)))))).))))).).))))) )))))))))))))))))) .) ))))).))).	-103.60


>D18-gDNA-s302409:469-635 -	off:1|3	TCAATCTTGTACAGCTTTGACCTT 24bp 119rds	AGGTCAAAGTTGTACAAGGTTG 22bp 12rds
ACTTTTTGAG TC AATCTTGTACAGCTTTGACCTT AAGTATTTTTGTTTGCGTTATATAATACTAGTTACAAAATATATGAACGGATTGCGTTTTAAATGTAGTTTCATTGGTATAATTTTCATCAAATGTTATATAACACAAAAACAAATATTTA AG GTCAAAGTTGTACAAGGTTG ACTTGAAAAG
.((((((((( (( (((((((((((((((((((((( ((((((((...((((.(((((((((((........(((.(((((.((.((((((((((...))))))))))..)).))))).)))........))))))))))).))))...))))))))) )) )))))))))))))))))))) ))))))))))	-79.30


>D18-gDNA-s304818:5248-5582 +	off:1|1	TTTAGAGGCTTAGTGATTTTTC 22bp 171rds	TATCCATGAAACTTTAAAACTT 22bp 29rds
TTCCCCCTTT TTTAGAGGCTTAGTGATTTT TC TAGTTTTCACCCCTTGTTTCTTTTTCTGGTGTTAGATGGATTTTCCAAGGTCATGCATTGAAAACTACTTAACACTCCTGGAGGAAGTCACCTACGGTGACAAGACCCTTCCTGGAAAAAGATGGAGTGAAGAAATGTGGAAAAACTTCGCCACAGAACTGTCTAAGGAATGCCATGACAACCATATCACCCCATTGCTGTGTACCAATTATCTGAAGCATTTAAGAAAAATCAAAAAGATCATGGATGTATAAATCTGAGCAAAACCATCTGCTTTACCCCTAGCTTGTT TATCCATGAAACTTTAAAAC TT AAAACAACTT
.........( (((((((.(((..((((((( (( (..(((((((.((.....(((((((((((((((((.(((.(((((...(......)...)))))))).))))))))...(((((..((((((...)))))).....)))))..))))))))).)).)))))))..(((((..........)))))..........((.((((...(((........)))...)))).))((((..((......))..))))...))))))))))..))).(((((((((.((((..(((((((........))))).......)).)))). )))))))))..)))))))). .. ..........	-77.50


>D18-gDNA-s305120:5130-5179 -	off:0|0	TCATTCCTATAAACTGACTGTTTT 24bp 14rds	TCAAAACAGTCAAATTACGGGATT 24bp 153rds
TTTGTAACAG TC ATTCCTATAAACTGACTGTTTT AG TC AAAACAGTCAAATTACGGGATT GGTGTGTAAA
......(((. (( (.((((.(((..(((((((((( .. .. ))))))))))..))).)))).) ))))).....	-20.90


>D18-gDNA-s306686:338-579 -	off:2|0	AGCCTGTTTCTTGTGTGCTGACAT 24bp 34rds	CTAGTCAGCATAGAGGGCAAGG 22bp 29rds
CCATCAGGTA AG CCTGTTTCTTGTGTGCTGACAT GGAAAAAACGTGAGTTGGAAGCCAAATATGATCCTACATGGTTGTAGGAAGCGATATATAGTGCAGATTAAGGTTTGCCAACGTCTAAAACATCAAACGATCCTCCCCTTGTCACCTCTCGATCTGTTCGACCTAAATACCCTTTCTAACGGTTCGATGACAAATGGAAGTACATCAAGTGGTTCAAGCTCACAAC CT AGTCAGCATAGAGGGCAAGG GGTGCCTTTT
.....((((. .( (((.((((((.(((((((((.. ((.......(((((((.(((.(((...(((.(((((((....)))))))...........(.((((((....)))))))............(((....)))..(((..((((((....((((.(((((.((.............)).))))).))))))))))..)))....)))....)))))).)))))))..) ). .))))))))).)))).)).) )))))))...	-73.90


>D18-gDNA-s306899:2334-2514 -	off:2|2	AGCCGGTTTTTAGGATTTTTCTGT 24bp 19rds	ACAGAAAAGTCCTAAAAACCGGCT 24bp 21rds
ACACAGGTTT AG CCGGTTTTTAGGATTTTTCTGT TAATTATTAAGTTAACGAAATAGTCTCAATGTTATGACTAAGTTAACGAAAAAGTCTCAATATTATGACTAAGTTAACTAAAAAGTCCTAATATTATGACTTAGCTAACGAAATAGTCCTAATTTAATAATTA AC AGAAAAGTCCTAAAAACCGGCT AAACCTGTGT
(((((((((( (( (((((((((((((((((((((( ((((((((((((((.......((((..(((((((.((((.(((((((.....((((..........))))..)))))))....)))).)))))))..))))..((((......))))..)))))))))))))) )) )))))))))))))))))))))) ))))))))))	-92.10


>D18-gDNA-s309289:4764-5086 +	off:0|0	ATCAAAACTTGTGATGGAGAA 21bp 874rds	CACCATAACAAGTTTAGATTG 21bp 4198rds
ACACTCTTCC ATCAAAACTTGTGATGGAG AA TAATCACCAGACTCTTCGTAATTCGATTTGCACAAAACTCTAGTCCTAATCTGATTTGCACAAAGTTCTAGTCCTAATTCGAGCTCACATGTTTGCTTTCCTTTGCCCTAACATTGTGAATGCGTCCATACAATGTAAGTCAGGTTTGTATGGAAATGTTACAGGACTAAAACTTTGTGCAAATCAATTAATGAAGAAAATTGATGACCTGTGACTCGTCCTTGTAATCATGCTCTCTTTTATCCATTGAAACCATTGGACAAAGAAGGTGATTTATATTT CACCATAACAAGTTTAGAT TG AAGAGTAGTT
..(((((((. (((.((((((((.((((.( (( .(((((((....(((((((.....((((.(.((.........)).).))))((((((((((((((((.(((((((.......(((((((((((.((........))...)))).)))))..)).(((((((((............)))))))))........))))))).))))))))))))))))....))))))).....(((((........)))))...(((....)))..(((((..((((.((....)).)))).))))).))))))).....)) ).)))).)))))))).))) .) ))))))....	-102.60


>D18-gDNA-s309289:4722-5133 +	off:1|1	TCGAAATCTTCTGTTGCCTTC 21bp 2174rds	AAGGCAATAAATGATTTTTGAT 22bp 47rds
AGTAAGCATT TCGAAATCTTCTGTTGCCT TC ATGTCCATATAACACTCTTCCATCAAAACTTGTGATGGAGAATAATCACCAGACTCTTCGTAATTCGATTTGCACAAAACTCTAGTCCTAATCTGATTTGCACAAAGTTCTAGTCCTAATTCGAGCTCACATGTTTGCTTTCCTTTGCCCTAACATTGTGAATGCGTCCATACAATGTAAGTCAGGTTTGTATGGAAATGTTACAGGACTAAAACTTTGTGCAAATCAATTAATGAAGAAAATTGATGACCTGTGACTCGTCCTTGTAATCATGCTCTCTTTTATCCATTGAAACCATTGGACAAAGAAGGTGATTTATATTTCACCATAACAAGTTTAGATTGAAGAGTAGTTTATGATGCAATCGTG AAGGCAATAAATGATTTTTG AT ACGCTTAATG
..(((((... ((((((((...(((((((( (( (((..(((..((((((((((.(((.((((((((.((((.(((.(((((((....(((((((.....((((.(.((.........)).).))))((((((((((((((((.(((((((.......(((((((((((.((........))...)))).)))))..)).(((((((((............)))))))))........))))))).))))))))))))))))....))))))).....(((((........)))))...(((....)))..(((((..((((.((....)).)))).))))).))))))).....))).)))).)))))))).))).))))))).)))....)))....)))) )))))))))...)).))))) ). ..)))))...	-133.90


>D18-gDNA-s309306:1570-1674 +	off:0|1	TTGGACGGGATCGGTTTTTACTC 23bp 12rds	AGATAGAGATTGAATTGTTTGAAT 24bp 35rds
GTTGGTGTTG TTGGACGGGATCGGTTTTTAC TC GGTTTGGGAGTGGTTTCTTTGGAGGATTTCTTGGGTGCCATTTTAAAATAGAGAGAAA AGATAGAGATTGAATTGTTTGA AT TGTTTAATGT
(((((..... ((((((((..((((((((((( (( .((((.((((((((.(((..(((....)))..))).)))))))).)))).)))..... ...)))))))))).)))))))) .. ...)))))..	-26.20


>D18-gDNA-s309717:7850-7939 +	off:1|0	AGATTCTAATTTAGTTTGGACTAT 24bp 11rds	AGTTCGGATTGGATTTGAAACGAT 24bp 24rds
GATTCGGATC AGATTCTAATTTAGTTTGGACT AT TCGGATCAATGTTTTAAAAACAAAAATTAATTTGGATTTACT AGTTCGGATTGGATTTGAAACG AT CCATCCAAAC
.....((((( .(.(((.((((((((((((((( (( ((((((.(((.((((......))))))).))))))).....) ))))))))))))))).))).)) )) ))........	-25.50


>D18-gDNA-s310076:4392-4742 +	off:0|0	CCGGTTTTGTATAATATTGAGAAC 24bp 31rds	ATTTTAGATTATTAAGAACCGGGA 24bp 16rds
CGGAACGGAA CCGGTTTTGTATAATATTGAGA AC CAGGAACCGGACCAAAAAGATATTACCGGTTCCGGTTCCGGTCCCGGTTTTGGTCCCGGTGTTCCGGAACCGGTAAAACCAGTAATTTTTATTAATTTGCATTTTATAATTTATCCAATACATATTAAGCCGTTTAGTGTAAAATCTTAAAAATCATGTGAACCAATTAAGTCAATATGTCACTAAGCTTTCTAATTAACCAAACAAGTCTTTTTTTTTTTTCATTCATAATCCCGGTCCGGTCCGGGTATTAGAAGGAACCGGAACCGTTTGGAATCGGAACCGGTGGAACCGGGAACCGGA ATTTTAGATTATTAAGAACCGG GA ACCGGACCGT
(((..(((.. ((((((((..(((((.(((((( (( (.((((((((...............)))))))))))((((((((((((((((((.((((....)))).)))(((...))).((((.((.....)).))))...............................((((((((...............(((((..((.......))..))))).)))))))).................................((.(((.(((((((((......))))).))))))).))(((((..(((........)))..)))))))))))))).)))))) .)))))))))))..)))))))) .. .)))..))).	-115.20


>D18-gDNA-s310921:4520-4690 -	off:2|2	AATAAGTCATTGTCCGACGTGGCT 24bp 10rds	AGCCTCGTCGGACAATGACTTATT 24bp 32rds
CTTCATAGTC AA TAAGTCATTGTCCGACGTGGCT AATGAGTTATATAATAGTCGAAAAGGAGCCCCAAATAGTCCTCGTAAGGCTTGGTAAATTGAGGTTGTACCAAGCCTTACGAGGACTATTTGGGGCTCCTTTTCGACTATTATATAACTCATT AG CCTCGTCGGACAATGACTTATT GACTATGAAG
(((((((((( (( (((((((((((((((((.(((( (((((((((((((((((((((((((((((((((((((((((((((((((((((((((((....))).)))))))))))))))))))))))))))))))))))))))))))))))))))))))) )) )).))))))))))))))))))) ))))))))))	-164.10


>D18-gDNA-s312758:3257-3665 -	off:1|2	TCGAGAACAGATCAGATGATGAAT 24bp 13rds	GTTCTCATTCTTGACTGGTTCTCA 24bp 148rds
ATAATTCAGA TC GAGAACAGATCAGATGATGAAT TAATGAGAATATGCGTTAAGATCAGATTTACCTAAGAGAAAATAGGGGAAGCGGCGGCGAAGCAAGATGTGCTCTCAGAGACGAACTCCGGTGGCCGGAAAGTTGCCGAAAAAACGTCGGAAGCTTCTTTTGACGAGGTGAAAATCGCCGGAAGCCATCAAAGTGGAGAGAAAGTTAGAGAGAGAAAGTTAGAAAGAGAAATTAATTTAAATTGTTTGACTACGTGATCAGATCTCTTTAGGTTGAAAAAAAAACTTTAGACAAAAATACCCTTATTGATTTTTGTTCATTTTTTAAAACACAAAAAAATCAAAAAAACATGAAATTGACATTAATACTCTTAATAATAATGGTTCTCGTG GT TCTCATTCTTGACTGGTTCTCA TTTGAACTTT
....(((((( (. ((((((((.((((((((.(((( ((.(((((((....(((((((((((.((((((((........)))).....(((((((((((((.....)))).))..........(((((...)))))..)))))))......(((((((((...))))))))).(((((...))))).....((((....)))).........((((((((....((((...((..((((...........))))..))...))))....))))))))((((........))))...(((((((((..........))))))))).(((((((........)))))))..........)))).)))).........))))))).......))))))))) )) )))))))..))))).))))))) ))))))....	-96.30


>D18-gDNA-s313192:2150-2324 -	off:2|1	CATGCTGACGTGACACTGTTTGA 23bp 12rds	ATTATCCAGTGTCACGTCAGCATG 24bp 101rds
GTTGATGTGA CA TGCTGACGTGACACTGTTTGA TGTCATGACACTGAGTAGGCTTGTCTGGTCAGCAACTGACTGTCTATAGGCGCACACGTCATCTTATTTTTACTTTGGTGTGTAGACAAATTAGATGCTGACCAGATAAGCATAGTCATTGTCATGAC AT TATCCAGTGTCACGTCAGCATG CCACATCAAT
(((((((((. (( ((((((((((((((((..((( ((((((((((.(((.((.((((((((((((((((.((((.((((((((.((..........................)).))))))))..)))).)))))))))))))))).)).))).))))))))) )) ))..)))))))))))))))))) .)))))))))	-118.40


>D18-gDNA-s313455:4471-4538 -	off:0|0	GCTCTTGCAGGTAGACTCTTGGTG 24bp 22rds	AGGCTAGAGTTTACCTTTTAAGAAT 25bp 16rds
TGTGGAAATT GC TCTTGCAGGTAGACTCTTGGTG AGGCTACGGAAACAAGGTT AG GCTAGAGTTTACCTTTTAAGAAT GAAAATATTA
.......... .. (((((.(((((((((((.(((. .((((..(....)..)))) .. ))))))))))))))..))))).. ..........	-23.50


>D18-gDNA-s314820:2204-2554 +	off:2|0	ATTGATACTTCCACTTTGAAAATT 24bp 33rds	TTTGACAAGTGGAATTATGAGCCT 24bp 11rds
TTCCATAGGC ATTGATACTTCCACTTTGAAAA TT GATTCATCCACTTATGGTACAACACCCTTAAAACTACTTAAAATTACTGTACAAGTCGGTGAAGCATGCATTTAAGTGGATTTATCAATTTCACAAGTGGAAATATCACCTCCCTTTTCGTAAGTGTGAGCCAAACACAACTCAGCCTTAAATGCTTAGATCCATAATCCAACCCATTTACCACTCCTCGCGGATTTTGTCAAGTTGTATTTTGTTTACAGCCAGACTTAGTTGGATTTGTTAGATGAAAAATGATATGCATTCCTAATGTGCATTCCTAATTTTCATTCCTAATTTTAGGAT TTTGACAAGTGGAATTATGAGC CT ATAATATAAT
....(((((( ..(((((.(((((((((((((. (( (((..(((((((((..(((...((((........(((...........)))......)))).....)))...)))))))))..)))))))))).)))))))).))))).........((((((((((.......))))..((.(((.......))).)).(((((.(((((((...........(((....)))....(((..((((((.......))))))..)))...)))))))((((((((((((((..(..((((((.......))))))..)...)))))))(((((....))))). .)))))))))))).)))))))) )) ))........	-89.10


>D18-gDNA-s315493:1317-1419 -	off:1|1	ATTGGAATGGGTGGTCTCGGAA 22bp 26090rds	CTTCCGAAACACCCACTTCCAG 22bp 55rds
TGAGGGAGAC AT TGGAATGGGTGGTCTCGGAA GAAAATACACACCATTCGTTATATGAATAAATCCAATATTTATGGTTTCGATTTTTTTC CT TCCGAAACACCCACTTCCAG CGGCTCCTAC
...(((((.( .( (((((((((((...(((((( (((((..........(((...((((((((.......))))))))....)))...)))). )) )))))..)))))).)))))) .).)))))..	-40.70


>D18-gDNA-s316040:2445-2497 -	off:0|0	ACAGTCTTGAGATGGAACCTGAAA 24bp 100rds	CTTTTCAGGTTCTGGCTCAAGACT 24bp 185rds
TATGGAAAGA AC AGTCTTGAGATGGAACCTGAAA ATTAC CT TTTCAGGTTCTGGCTCAAGACT GTTACAGAGC
.........( (( (((((((((..((((((((((( (.... .) )))))))))))..))))))))) ))).......	-36.20


>D18-gDNA-s316278:9238-9661 +	off:0|0	ACAAACGAACGAACACGAACGACT 24bp 42rds	ATGTTCGTGTTCGTTCGTTTAACT 24bp 12rds
CTTTAACCGA ACAAACGAACGAACACGAACGA CT AAACGAACAAACTTCTATGTTCGTGTTCGTTTGTTAATAATTTAATGTGTTCGTGTTCGTTTATGTTCGTTCGTTTATGTGATAAACGAACATAAATGAACGAACATTAGCGAACATAAACAAAAACAAAATTATACGAACAAAGTTGAACATTAACGAACATAAATGAACAATCTCACTTGAAGTTAATTAAACATAAATAAACAAACATATGCAAGATTAAACGAACACAAATAAACTTAAACGGGCAAACATATACAAACTAATTAACTTAACGAATAATCATTTATGAAGATATGAACATATACAAACGATAACGATTGTAAACGGGCGTTCATGTACGAACATAATCGAACGTAAATGAACGAACAAGAGC ATGTTCGTGTTCGTTCGTTTAA CT AAACGAACGA
.......... ..((((((((((((((((((.. .. ....(((.....)))((((((((((((.((((((..(((((((....((((.(((((((((.((((((((((((((((((.........)))))))))))))))))).))))))))).))))......)))))))))))))...(((((...)))))...(((((((((....((.......((((((((((.......(((........)))((..(.((((................)))).)..))..............))))))))))...))....)))))))))..))))))))))))(((((.((....)).)))))...(..(((((((.((((..(......)..)))).)))))))..)...... ..)))))))))))))))))).. .. ..........	-114.90


>D18-gDNA-s317856:28-419 -	off:2|2	AATCTTTGGACAATGTACACATAT 24bp 47rds	ATATGTGTACATTGTCCAAAGATT 24bp 38rds
TTTGGGTAAT AA TCTTTGGACAATGTACACATAT GACCATTATTCTTTTTTTGTACACAAAATACAATTATTTTTTGTAAAATTTGCATAAATGACTAATCCGTTTTGTACAAAGTATTAGTTGTACCAATACGATACGGAAAACCACAACCACAATGATTAGCTAACTCGTTTGCGATGATATTTCTTTGTCTATGATTTCCATATACGAGAGAGATATCCACAATTACAAGGATTAACTATATCAACATGCGATTCTGACCCGACTTTCTTCGTTCTTGTGCTACAACCGGTACGTTGTACAAAGCGGATTAGTCATTTATGCAAATTTTACAAAAAATAATGGTATTTTATGTACAAAAAAAAAGAATAATGGTA AT ATGTGTACATTGTCCAAAGATT GTTAGCCAAA
.((((.(((( (( (((((((((((((((((((((( .((((((((((((((((((((((.(((((((.(((((((((((((((((((((((((((((((((((((((((((((((.(((((.((((((((((.((((...(((((.............(((((((.(((.((.((((.((((((((((((((((.((((.....)))).)).)))))))))))....))).))))))))).))).)))).....((.........))..)))))))))..))).).)))))).))))).))))))))))))))))))))))))))))))))))))))))))))))).))))))).))))))..)))))))))))))))). )) )))))))))))))))))))))) )))).)))).	-182.70


>D18-gDNA-s318567:3768-3896 -	off:1|0	ACAATTCTGATTGGTTGATACATT 24bp 42rds	CGAATGTATCGACCAATCAGAAT 23bp 118rds
AACCTGAGAA AC AATTCTGATTGGTTGATACATT CAACATATAAGGTAAGTTATTGAATGTATCAACCATATATGGTAAGTTATTTAATGTATCAAAACATATAAGGTAAGTTATC CG AATGTATCGACCAATCAGAAT TGGTTCTCAG
...((((((. .( (((((((((((((((((((((( (..((((((.(((....(((.....)))...))).))))))((((.((((((.((((......))))...)))))).)))). .) ))))))))))))))))))))) ))..))))))	-59.30


>D18-gDNA-s319228:3507-3912 +	off:0|1	AATAGACATGACAATGGAGGGGGC 24bp 10rds	ACTCGCTCCATTGTCAGGTCTAGC 24bp 25rds
CGAGACATAA AATAGACATGACAATGGAGGGG GC TTTGGAGTGGATCGGCCTTGATCCAGACCCTTTTAATAACTTTCATCTATATATGTAATATGTGATGCGTTTCAGTTGACTATTAGAAGTGTGGGGAATCGACTGGAGGTGGAAGTTGCACGACACTCCTGTCTCCTGATCTCCTATTTTGGTAATGGTATATGATAATCATATGATAAATTATATATTATAAATTATATGCGGTGCGGGTTATGAACGGATCGGATCGGCAATGAACCATACCCGACTATTTTAATAAAATGGTTAACGGGTATGGATTGTTAACGGGTAAACAAATCATAAATTAAGATCCAAAACCCATATAATTTGTAAGGATTCGGATCAAATCAGGTTCGAA ACTCGCTCCATTGTCAGGTCTA GC ATAAAATACA
.......... ..(((((.(((((((((((.(( (. ...((..(((((((....)))))))..)).....................((((((((((((((((.....(((....(((((((((((((.(((((.(((((.((((((.(........).)).)))).)))....)))))))))))))..)))))))...)))..))))))).....)))))))))(((((((((((((.(((..(((((((((..........(((..(((((.(((((((((((((((((...))))))))...))))))))).)))))..))).........)))).......)))))...))))))))))))))))....((((((((......)))))))) .))).))))))))))).))))) .. ..........	-130.60


>D18-gDNA-s320046:593-683 -	off:2|1	TCCTAACTCCAAGATCTTGACACT 24bp 59rds	ACAAATGTCAAGATCTTGGAGTT 23bp 14rds
TAAATTGTCT TC CTAACTCCAAGATCTTGACACT TGGAATTATACATCAATATTTTTATTGAATTTGAAAAGAAAATG AC AAATGTCAAGATCTTGGAGTT AGAAATGCAA
....((((.( (. ((((((((((((((((((((.( ((..(((.....((((.((((.....))))))))......))). .) )).)))))))))))))))))) )).)).))))	-40.60


>D18-gDNA-s320131:4247-4486 -	off:0|0	CCGTCCCAAAAAGATAGTCCATTT 24bp 24rds	GTCTGTGGACTATCTTTTTGGGAC 24bp 24rds
TATACTCCCT CC GTCCCAAAAAGATAGTCCATTT TTCCTTTTTAGTTTGTCCCAAAATGATAGTCCGCTTCTAAATATAAATAACCTTTTTACCAAAATACCCCTAATTATTGTTATAACAACCAATATCTTTAATTACAACATTAAATGCAAATAAAGGGTAAAACTGTCATTTTATAACAAAAAATAAATTGTAATTAATTTTTTCTTAATTTGTATGTTTTTT GT CTGTGGACTATCTTTTTGGGAC GGAGGGAGTA
..(((((((( (( ((((((((((((((((((((.. ...................(((((((((((........................((((((..............(((((..........))))).(((((.((.((........)).)).))))))))))))))))))))))...((((((((((.((...((((((.......)))))).)).)))))))) )) ..)))))))))))))))))))) ))))))))))	-75.40


>D18-gDNA-s320204:7821-7905 +	off:0|0	AAGCTCAGGAGGGATAGCGCC 21bp 9758rds	CGCTATCCATCTTGAGCCT 19bp 236rds
AGAATCTGTT AAGCTCAGGAGGGATAGCG CC AATACGTATATACATATACATTCATCATATTATGTCATCATGTGG CGCTATCCATCTTGAGC CT CACGGCTTCT
((((.((((. ..((((((((.(((((((( (( ...((((....(((((..............)))))....)))))) )))))))).)))))))) .. .)))).))))	-41.90


>D18-gDNA-s323001:1534-1692 -	off:0|1	GGTCCAATAGTGTAGCCCAACAA 23bp 57rds	AGCTTCTTGGGGTGCACTATTGGA 24bp 43rds
GGAAGGCCGA GG TCCAATAGTGTAGCCCAACAA GCTGTTACAGTTTTTAGTCTAAAGAAGAGTTTTACCTCTTATCTGCATATTGTAGAATTCTGTGTAATAGAAGATGCAAGAAAATGGGTAATACATTTATTTAGACTAAAAT AG CTTCTTGGGGTGCACTATTGGA ACTCGAACTC
...((..((( (. ((((((((((((.(((((.(( ((((((.......((((((((((.(((.((.((((((.((.(((((((.((.((..((.....))..)).)).)))).))).)).)))))).)).))).))))))))))))) )) ))).))))).)))))))))))) .))))..)).	-71.30


>D18-gDNA-s323033:11185-11519 +	off:1|0	TTAGAAATGGATGGTGGTACC 21bp 11rds	TACCAGGTCGTGCATTTTATA 21bp 42rds
ATGCTTGAGA TTAGAAATGGATGGTGGTA CC TTTGTGATTCTCCAACCAGTTAGGCTTAGCACCCGTAGGCGCTCTAGTTGTGGAACTAATGTAGCAAGATCCTTGTCCGATATGGCATCACTTCCTATACCAATCGACATTAGTAAGAAAGTTCCCTTACGTGTAGCTCTTTTTAATTCAACCAACTTTTTGTATGAACCACATCTTGGACCTATAAGAGAAAAATGGCGAAGCTTTTCATAAGTTTCAATCTTCATGGATGTATCTATCTCCTCATCCAACCTATAGAAAAACTCTCCTCCAACACTTGTGGCCAAGTCATT TACCAGGTCGTGCATTTTA TA TCCCATATAT
.....((.(( (..((((((.((((((((( .. ...((((((.((((..(((((((....(((.((....)).))))))))))))))((((((((.(((((...))))).((((.(((.((........)).))))))))))))))).((((((.................))))))..((((..(((....)))..))))(((((..(((((......((((.........(((((((.....)))))))........((((((............)))))).............))))..)))))....)))))...)))))). )))))..)))).)))))). .) )).)).....	-67.70


>D18-gDNA-s323276:24357-24527 +	off:2|1	CGTATGATGTCGATGGCCCG 20bp 21rds	AGCCCAGATCGTACGCTAAG 20bp 32rds
TTCAGTAGAG CGTATGATGTCGATGGCC CG AGGTAGAGCACTCAATGGGCTAGGGTGGCCCCATTTCGCCTTACCAACCCCAAGGAAACTCCGAATACAGGCCTAGATCGTTTGTACAGACAGACTTTTTGGGTGCTAAGATCCAAAGTCGAGAGGGAAAC AGCCCAGATCGTACGCTA AG GTCCCTAAGC
........(( ((((((((.(...((((( (( ((........)))...))))))((((...(((.(((((.(((...........(((...)))........(((((((..((((((....))))))..)))))))...........))).)))))))).... .))))).)))))))))). .. ..........	-54.20


>D18-gDNA-s324282:5544-5668 -	off:0|0	CCACGGGCAGCCCAAATGCACA 22bp 470rds	GATATGCATTGGTGCTGCCCGA 22bp 57614rds
GTACTATAAT CC ACGGGCAGCCCAAATGCACA TCTTGATACCTTGAGCGCATGTGACACAGATGCAACACAAATTTTTGAATGCATCTGTCTCAAATGAGCACAACACATCCA GA TATGCATTGGTGCTGCCCGA GGATTACATT
......(((( (( .((((((((((((.((((.( (((.(((...(((.((.(((.(((.(((((((((...(((....)))..))))))))).))).))).)).)))...))).) )) ).)))))))).)))))))). ))))))....	-63.10


>D18-gDNA-s324339:2112-2197 +	off:0|0	CTGACAGAAGATAGAGAGCAC 21bp 925rds	GCTCTCTATGCTTCTGTCATC 21bp 11rds
GTTGGTGATG CTGACAGAAGATAGAGAGC AC AGATGACGAAGATACAGTTAGTGTCGTGCATCTTACTCCTTTGT GCTCTCTATGCTTCTGTCA TC ATCGTATGGC
......(((( .(((((((((((((((((( (( (((.((..(((((.((..........)).)))))..)).))))) ))))))))).))))))))) .) ))).......	-47.00


>D18-gDNA-s325650:707-769 +	off:0|0	TGGAGAAGCAGGGTACGTGCA 21bp 96rds	CACGTGCTCCCCTTCTCCAAC 21bp 59rds
AAGGTGTAGT TGGAGAAGCAGGGTACGTG CA AAGCCAAGCCATATACTTGTG CACGTGCTCCCCTTCTCCA AC ATCACTTTTT
((((((..(( ((((((((..((((((((( (( ....((((.......)))))) )))))))))..)))))))) )) ..))))))..	-41.00


>D18-gDNA-s325901:3981-4218 +	off:0|0	ATCTGAGCGAGTCTGATACGAGCC 24bp 10rds	CATGTGTTTGCTTGTTCGGACCCA 24bp 40rds
TTTTATTTGC ATCTGAGCGAGTCTGATACGAG CC AACGTCGACAACCGCGGAGATCTTATGGAGAAATGCATACAAATGAATATGGATCTCCAAATGGTGTTCATCGGCCTGGAAAATGCATATCCTGGTGCTCCATAAGAGGGGATATAGAGGACCTTGGAAGCTAGAATTGTATCTAAGAGATATCTCATGGCCATTTGTGATATGTATTATCAATCTACGA CATGTGTTTGCTTGTTCGGACC CA ATCAAAGACA
((((..(((. .(((((((((((..((((((.( (( (..(((((..((((.((((((((((((.(....).))))...........))))))))...)))).....))))).)))..(((((((((((.((((..((((.....(((((((.......((((((.((.......)).))))))..))))))))))).)))).).))))))))))............ ).)))))).))))))))))).. )) )..))))...	-68.20


>D18-gDNA-s326789:4933-5258 -	off:2|2	ATCTTCTCCGGCGGCTCCTCTCGT 24bp 18rds	GCGAGAGGAGCCGCCGAAGAAGAT 24bp 40rds
TTTTCCGGCC AT CTTCTCCGGCGGCTCCTCTCGT CAGAAAGCTGCTATCCGTCGTTTGAGCCACCATTTTCCCCAAGCACCACTGGACTCACCGGGTTCTAGCGTCCAAACCCCAACCATCATTGCCGCCTTTTATAGTCAAAAATGAAGATCGTCGGCGAAGAAGGCGGTTGTCCAAATCTCTCCGGCGACTCACTTCGGACGACAGAAGTCGGCGATGATGGTTGGGGTTTAACCATTGGAAGTCGTTGAGTCCAGTGGTGCTTGCGGCGCTAGAAGATGGTGACTCAAAACGCGGATAACAGCTTTCCG GC GAGAGGAGCCGCCGAAGAAGAT AACCGGAAAA
.(((((((.. (( (((((.(((((((((((((((( (.((((((((.((((((.((((((((.((((((((((((((((((((((((((((((.(((.((((((.(...(((((((((((((((((((((.(((((...(((..((.(((.(.(((((((.((.((....((....))...)))).))))))))))).))..)))...))))).)))))))))))))))))))))...).)))))).))).)))))))))))))))))).)).....)))))))))).))).))))))))))).)))))))).) )) )))))))))))))).))))))) ..))))))).	-218.50


>D18-gDNA-s327498:5703-5994 -	off:3|2	ACAAGGTGGGACAGAGACTCGCT 23bp 27rds	AGCGAGTCTTTGTCCCACCTTGTT 24bp 47rds
ACAACGTGGA AC AAGGTGGGACAGAGACTCGCT CTTGATCTCTCGTATGTGCAAAAGACGTAAATGCCCTTCTCATCCTCATCATTGACAATACCGTTAGACAGCCTGTTCAGTCCAGTCCTGTATAGTCCAGTCCTTCCACATCCAGTCCTACGAAGCAGGACCGGATGAAATAGGACTAGACTAAAAGGAACTGGACTGGACAGGCTGTCTAACGGTATTGTCAATGATGAGGATAAGAAGGGTATTTACGTCCTTTTCACATACGAGAGATGAAG AG CGAGTCTTTGTCCCACCTTGTT TCACATTTTA
.....((((( (( ((((((((((((((((((((( (((.((((((((((((((.(((((((((((((((((((((.((((((((((((((((((((((((((((((((((((((((((((((((...(((((.((((((....(((((.(((((.......))))).)))))....)))))).)))))..))).))))))))))))))))))))))))))))))))))))))))))))).)))))))))))))))).))))))))))))))))))).))) )) )))))))))))))))))))))) ))))......	-240.40


>D18-gDNA-s327524:6014-6102 +	off:0|0	TAGCCAAGGATGGCTTGCCT 20bp 35rds	GCAGTCTATCTTTGGCTAACT 21bp 34rds
TCTTGTTTAG TAGCCAAGGATGGCTTGC CT CATCACACCTCAAGGTGTTGGAAAGTAACACCTTGATTGGTTCATCAG GCAGTCTATCTTTGGCTAA CT TGACAAACTC
..(((((.(( (((((((((((((.(((( (( ......((((((((((((((.....)))))))))))..))).....)) )))).)))))))))))).) )) .)))))....	-50.50


>D18-gDNA-s327605:3082-3355 -	off:0|1	CTTCAAAGTAACAGCGCCGG 20bp 849rds	GAGCCCGGTATTGTTATTT 19bp 228rds
ACTCTAATTT CT TCAAAGTAACAGCGCCGG AGGCACGACCCAGCCAACTAAGGCCAGGAGCACATCGCCGACGAGTAAACCGGTGCACACCTAGGGCGGACCGACCGACCCAACCCAAAGTACAACTACGAGCTTTTTAACTACAACAACCTAAATATACGCTATTGGAGCTGGAATTACCGCGGCTGCTGGCACCAGACTTGCCCTCCAATGGATCCTCGTTAAGGGATTTAGATTGTAATCATTCCAATTACCAGACTCGAAA GA GCCCGGTATTGTTATTT ATTGTCACTA
.......... .. ...(((((((((.((((( ........((..(((......)))..))((((....((((.((.((((.(((((...((....((((((.....))).))).....(((((.(......).))))).............................))..)))))..))))))))))))))((((.......))))......((((((((......))))))))....(((((.......)))))....(((.... )) ).))))).))))))))) ..........	-68.10


>D18-gDNA-s329192:16391-16479 -	off:0|1	TGTTGTTCAATACCTCGACATC 22bp 118rds	CGGTGTCGAGGTATTGAACAA 21bp 51rds
AGCTGGAAAT TG TTGTTCAATACCTCGACATC GATAGATGCAACATATTCTAGAATTGCATCGAATGGGCACATCTAT CG GTGTCGAGGTATTGAACAA CAATTTCCAA
...((((((( (( (((((((((((((((((((( ((((((((...(.(((((............))))))...))))))) )) ))))))))))))))))))) ))))))))).	-64.60


>D18-gDNA-s329847:1745-1833 -	off:0|0	AGTTAGCCAAAGATAGACTGC 21bp 35rds	AGGCAAGTCATCCTTGGCTA 20bp 6238rds
GAGCCTGTCA AG TTAGCCAAAGATAGACTGC CTGATTAACCAATCAAGGTGTTACTTTCCAACACCTTAAGGTGCGATT AG GCAAGTCATCCTTGGCTA CCAAACAAGA
.....(((.. .( (.((((((.(((.(((((( ((((((.(((....((((((((.......))))))))..)))..)))) )) )).))))))).))))))) )...)))...	-39.70


>D18-gDNA-s330434:3152-3319 +	off:2|3	TCAATCTTGTACAACTTTGACCT 23bp 28rds	AAGGTCAAAGTTGTACAAGATTGA 24bp 13rds
ACTTTCAAAG TCAATCTTGTACAACTTTGAC CT TAAATATTATTTTTTGTGTTATATAACATTTGATGAAAATTATACCAATGAAAGTACATTTAAAACTCAATCCATTCATATATTTTGCATCAAATATTATATAACACAAACAAAAATATCT AAGGTCAAAGTTGTACAAGATT GA CTTAAAAAGT
(((((..((( ((((((((((((((((((((( (( ((.(((((.((.((((((((((((((.((((((((.(((.((((..((((......................))))..)))).))).)))))))).)))))))))))))).)).))))).) )))))))))))))))))))))) )) )))..)))))	-77.10


>D18-gDNA-s330487:6386-6695 +	off:2|2	AGCGACTTAGACGATCAGAAGGGT 24bp 23rds	ACCCTTTTGATCGTCCAAGTCGCT 24bp 15rds
AAGACTTTCT AGCGACTTAGACGATCAGAAGG GT TTAGGAACTCATTTTGAAACAATATTTTGGTACTTTTTACGTTTGATTTACATAAAATACTAGTTTAATTTCACATTTGATTATCCATTTGAGCCATGTTCAAGTAAAACCCTACTTTTTACATTTGTTCAATCATTCGACTATGTGTGATTGATTGAACAAGAACCGAAAAGTAGGGTTTTTAGCCTAACATGGCTAAAAACGAATAATAAAACATGAAATTAAACTAGTATTTTATAAATCAAATGTAAAAAGTTCTTAA ACCCTTTTGATCGTCCAAGTCG CT AGAAAGTCTT
(((((((((( ((((((((.((((((((((((( (( (((((((((..........(((....))).....((((((((((((((((..(((((((((((((((((((((..(((.(((((.(.(((.(((((((((.....(((((((((((((((...((((((((((((.((.((.....)))).))))))))))))....)))))))))))))))......)))))))))..))).).))))).)))..)))))))))))))))))))))))))))))))))))))))))))))) ))))))))))))))).)))))) )) ))))))))))	-157.80


>D18-gDNA-s330487:6386-6695 -	off:2|2	AGCGACTTAGACGATCAGAAGGGT 24bp 23rds	ACCCTTTTGATCGTCCAAGTCGCT 24bp 15rds
AAGACTTTCT AG CGACTTAGACGATCAGAAGGGT TTAGGAACTCATTTTGAAACAATATTTTGGTACTTTTTACGTTTGATTTACATAAAATACTAGTTTAATTTCACATTTGATTATCCATTTGAGCCATGTTCAAGTAAAACCCTACTTTTTACATTTGTTCAATCATTCGACTATGTGTGATTGATTGAACAAGAACCGAAAAGTAGGGTTTTTAGCCTAACATGGCTAAAAACGAATAATAAAACATGAAATTAAACTAGTATTTTATAAATCAAATGTAAAAAGTTCTTAA AC CCTTTTGATCGTCCAAGTCGCT AGAAAGTCTT
(((((((((( (( ((((((.((((((((((((((( (((((((((..........(((....))).....((((((((((((((((..(((((((((((((((((((((..(((.(((((.(.(((.(((((((((.....(((((((((((((((...((((((((((((.((.((.....)))).))))))))))))....)))))))))))))))......)))))))))..))).).))))).)))..)))))))))))))))))))))))))))))))))))))))))))))) )) ))))))))))))).)))))))) ))))))))))	-157.80


>D18-gDNA-s330515:5871-5925 +	off:1|0	GGCTAAATTCTTGATTTGAGGAT 23bp 23rds	CTTCGGATGAACTTTTTGGCCT 22bp 147rds
AGGGCTTTGA GGCTAAATTCTTGATTTGAGG AT CCCGATGCCC CTTCGGATGAACTTTTTGGC CT CTTTGATGAT
........(( (((((((...((.(((((((( .. .......... )))))))).))...)))))) )) ).........	-20.30


>D18-gDNA-s330734:5245-5297 -	off:0|0	AGATATTTGAAGAAGCTCTACAA 23bp 83rds	TCTTGTTCGTTTCTATGGGTAT 22bp 714rds
CAAACGAATT AG ATATTTGAAGAAGCTCTACAA TATGGGTA TC TTGTTCGTTTCTATGGGTAT CTTGTTCGTA
...((((((. (( (((((((.((((((...(((( .((....) ). ))))..)))))).))))))) )).)))))).	-19.60


>D18-gDNA-s331766:704-1061 +	off:2|2	TTTGGCGGACTAGCTGAAAAGCT 23bp 434rds	AGCTTTTCAGCTAGCTGTGGCATG 24bp 11rds
CAAGGGTATG TTTGGCGGACTAGCTGAAAAG CT AGCTGATGACTGATAAGCTTGCTGGTAGCTGAAAAGCTAGCTGATATGTTAAAAGCTAGCTGGTAGCTGAAAAGCTAGCTGATAAAAAAATGGTGTTTGGTAAAACTAGCTGATAAGGTAGCTGAAATATGTAAAATGACATAAAAAGGCAAGTAAAATAATAGGTTATTATAATTAATTAGGGGTATATTAGGAAAATTTGTAAAAAGCTATTTGAAATGCTACTCAGAGTAGCATTTCAAAAAGCTAGCTTTTCAGCTATTATTTGGCTTGCCAAACACGACACTTTAAAAAAGCTCGAAAAATAATCT AGCTTTTCAGCTAGCTGTGGCA TG CCAAACACGC
....(((((( ((..((((.(((((((((((( (( ((...((........((((((((((((((((...((((((((...........))))))))..))))).....)))))).............((((((((((.....((((((...((((((((((((((((......))))).....((((((....(((((.....(((........))).....))))).....))))))....((((.((((((((((((((...)))))))))))))).))))....)))))))))))..))))))))))))))))............)))))......))...)) )))))))))))))))))))))) )) ))........	-127.20


>D18-gDNA-s331943:380-451 +	off:0|0	TGAAGCTGCCAGCATGATCTA 21bp 1075rds	CGGTCATGCGGACAGCTTCACT 22bp 5466rds
AAGGAACCGG TGAAGCTGCCAGCATGATC TA ACAAGGGCTTCTTTGATAAAACCCTAGCT CGGTCATGCGGACAGCTTCA CT CCTTCCTATA
.(((((..(( ((((((((((.(((((((( .. .(.((((.((........)).)))).).. .)))))))))).)))))))) )) ..)))))...	-41.40


>D18-gDNA-s332750:1922-2066 +	off:2|3	AGATTTTCTAACTTGTGCCCTA 22bp 78rds	TTAGGACACAAGTTAGAAAAACC 23bp 18rds
TTTTATAATG AGATTTTCTAACTTGTGCCC TA AGGGCATACATAAGCCACTCACATGAACAGTAATAATCTTTACAGTTTTTATCTATAATTAAAGATTATTACTGTTCATGTGAGTGGCTTATGTGTGCCC TTAGGACACAAGTTAGAAAAA CC CTTTTATAAT
..((((((.( ((.((((((((((((((.(( (( ((((((((((((((((((((((((((((((((((((((((((.................))))))))))))))))))))))))))))))))))))))))) ))))).)))))))))))))). .. ))))))))).	-101.70


>D18-gDNA-s334164:399-677 -	off:1|0	CTGATGACTCGCGCTTACTAG 21bp 60rds	GTTAGCAGGCTGAGGTCTCGT 21bp 90rds
TCAATGCGAG CT GATGACTCGCGCTTACTAG GAATTCCTCGTTGAAGACCAACAATTGCAATGATCTATCCCCAGCACGATGAAATTTCAAAGATTTCCCGGGCCTGTCGGCCAAGGCTGTATACTCGTTGAATACATCAGTGTAGCGCGCGTGCGGCCCAGAACATCTAAGGGCATCACAGAACTGTTATTGCCTCAAACTTCCGTGGCCTGAAAGGCCATAGTCCCTCTAAGAAGCTGGCCGTGGAGGGATACCTCCACATAGCTA GT TAGCAGGCTGAGGTCTCGT TAGTTAACGG
........(( (( (((((..(((((((((((( (....))).((((.....)))).....((((((..(((...((((.((..(((((((...))))))).))((((....))))...)))).))).))))))........)))).)))))).(((..(((((((...)))..))))..)))............((((((.......(((((((...)))))))....(((((((..(((((...(((((((....))))))).))))). .) ))).))).)))))).)))) ))))).....	-93.50


>D18-gDNA-s334721:6740-7146 -	off:0|2	TTCGTTCGGTTTGTTTACAGCCCT 24bp 14rds	AGGGCTATAAGCGAACAGAACGTT 24bp 60rds
TCCGTTCGTG TT CGTTCGGTTTGTTTACAGCCCT AAGTAAACCCTTGTCTAGATAAAGCATGAAATGAAATGATGTTCCTCGACATTTGAGATGAAAAACAGCAATTAAGTAAATCTATCCTAACTCCTTCAGACAACTTCAGCTCATACATCCCGATCCTCTCCACAGGTGCAACTCGATTATTGCCCATGATCAGGTTGAGCTTCCCTCTTTCCAGCTTCTCACTTTCCTTTAGTCCTTGCACATCAGAGCAAATGTGGAAACCACATCCTTAAATTTTCAACCACCACAGTTTCATAAATGCCATTACAAGGGTAAGCTTTAAACATAAAACATTTATTATAAAATACCGAAATATTTCCATAAACATTGTCAAAATCATAAGTAAACCT AG GGCTATAAGCGAACAGAACGTT CATGAACCGT
...((((((( .. (((((.(((((((((.(((((( (.((..((((((((...(((...((((...(((((((((((((....))))))((((.((((............(((............)))............)))).)))).....................(((((((((.((((((.....)))))).)))))((((...........))))....(((.......)))..((((........))))((((((...))))))...............))))...)))))))..)))).)))))))))))..((((..........(((....((((.(((((......)))))..))))....))).........))))..)).) )) )))).))))))))).))))).. )))))))...	-89.10


>D18-gDNA-s334721:7721-8127 -	off:0|2	TTCGTTCGGTTTGTTTACAGCCCT 24bp 10rds	AGGGCTATAAGCGAACAGAACGTT 24bp 58rds
TCCGTTCGTG TT CGTTCGGTTTGTTTACAGCCCT AAGTAAACCCTTGTCTAGATAAAACACGAAATGAAATGATGTTCCTCGACATTTGAGATGAAAAACAGCAATTAAGTAAATCTATCCTAACTCCTTCAGACAACTTCAGCTCATACATCCCGATCTTCTCCACAGGTGCAACTCGATTATTGCCCATGATCAGGTTGAGCTTCCCTCTTTCCAGCTTCTCACTTTCCTTTAGTCCTTGCACATCAGAGCAAATGTGGAAACCACATCCTTAAATTTTCAACCACCACAGTTTCATAAATGCCATTACAAGGGTAAGCTTTAAACATAAAACATTTATTATAAAATACCGAAATATTTCCATAAACATTGTCAAAATCATAAGTAAACCT AG GGCTATAAGCGAACAGAACGTT CATGAACCGT
...((((((( .. (((((.(((((((((.(((((( (.((..((((((((...(((....((....((((((((((((...((.(((((((((((....................))))........................((((((.....((.((((.........((.((((........))))))..)))).)).))))))...((((.....((.....(((.......)))....)).....))))))))))).))....))))).....................)))))))...))..)))))))))))..((((..........(((....((((.(((((......)))))..))))....))).........))))..)).) )) )))).))))))))).))))).. )))))))...	-82.70


>D18-gDNA-s335658:1506-1694 -	off:2|2	ACATGGTATCAGAGTTTGGTCATC 24bp 13rds	CATCGGCTAGACATCGGTACTCAT 24bp 39rds
CATATATCTT AC ATGGTATCAGAGTTTGGTCATC GATCTTAGGGACCGTCGGATGTCTAAACCTTTCTCTTTTCATCCCTCTCTTCTCTATTCTCTCTCCCCCTTCGTGGTTGTACACATCCTTCTTGTCTATCATCATCGAACTTAAGCTCTGAGGGGGAGTGTTAGTGTCCCA CA TCGGCTAGACATCGGTACTCAT ATGTGTATAT
.((((((... (( ((((((((.(((((((((...( (((....(((((.(..(((((..................)))))..)........(((..(.(((((((((((((((.(((.(((.......))).))).)))).)))............)))))))).)..)))))))). .) )))))))))).))))))))... ))))))))))	-51.00


>D18-gDNA-s335878:3495-3763 -	off:0|0	GACCAAGCCGATTTATATCTGA 22bp 51rds	GCCGGATGTAACAGCTCCTGG 21bp 16rds
TCTTCCAGAG GA CCAAGCCGATTTATATCTGA TATTATCAAGGTACTTCATTTCCATCTGTTAGCTCTAATTACTTATATATAGACTTGAAATTTTGTAATTTAGAATCCAATATGGGCCTTCATTGTAACCTTGTCTTAATTATGTAATTAAACTGCAATTTTGTTAAAGTCTGATCATATATTTTCAGAATTATCTATCTAGCATAACTTTGTATCCCCCTTTTACAAGATTAATGAGATATGTTATGTTATTATA GC CGGATGTAACAGCTCCTGG TGTGGAAATT
..((((...( .( ((((((.(..(((((((((. ......((((((((......(((((........(((((((((......................)))).))))).......)))))........)).))))))((((((((.(((((......(((((...(((((.(((((((..........))))).....))...))))).....)))))........))))).)))))).)).....((((((....)))) )) )))))))))).)))..))) ).)))))...	-45.90


>D18-gDNA-s335878:3833-3888 -	off:1|0	GAAGTACAGTATCCTATCTGG 21bp 141rds	GCCCACATGTTGCTGCTGCTG 21bp 62rds
ACAGGTCTGT GA AGTACAGTATCCTATCTGG GACATCCATGTCTT GC CCACATGTTGCTGCTGCTG CTGCTTTTGT
..((((..(( .. (((((((((...(((.((( (.((.........) )) ))).))).))))).))))) ).))))....	-15.20


>D18-gDNA-s335878:4243-4635 -	off:1|1	GAGTGCTAAAGATCCGGGGCT 21bp 15rds	AGAGAGTGGGTCCTTAGTATG 21bp 77rds
TTGATCCTCA GA GTGCTAAAGATCCGGGGCT TGTCTATGAGTCCTCTACCGAAGACTATGTTAAGATATGGTGCAACATATCTTCAAGCGTTGGAGGTTTTGGAACGGTAAATGGTAGCTGTCCTGCGAAGTTGACGCATAGGGAGCTAAATTACCCTTCCATGGCTGCTCTCGTTGAGATGAGATCTGCATTTGTGGTTTCTTTTCCTAGAACGGTGACAAATGTGGGTAAAGCCAACTCACACTATGTTGCCTCTATTAGAGGAAACAAAAACATAGACATTTTTGTAGATCCCAGCAATCTAGAGTTCTCAAAATTAAACGAAAAAAAGTCGTTTGTGGTCACTGTTAAGGGAAAAGGAATTATATCTCCCTTAACAAT AG AGAGTGGGTCCTTAGTATG GACTAATGAT
....(((... .. (((((((.((((((((((( (......)))))))...((((.(.((.((..((((((((......))))))))))))).)))).((((.(((((.(((((....(((((.((.((((.......))))..)).)))))..))))).))))).))))((((((((((((..(((((........(((((((((((((((..(((((((((...(((((((.......)))))))(((((((.(((((...))))).......)))))))....(((((.(((.((.((....)).).).)))))))).(((((((.......)))))))..)))))))))..)))))))))))))))))))).))))))... .) )))))))))).)))))))) ))........	-129.40


>D18-gDNA-s335977:3446-3612 +	off:1|3	CAATCTTGTACAACTTTGACCT 22bp 34rds	AAGGTCAAAGTTGTACAAGATTGA 24bp 15rds
CTTTTCAAGT CAATCTTGTACAACTTTGAC CT TAAATATTTGTTTTTGTGTTATATAACATTTGATGAAAATTATACCAATGAAAATACGTTTAAAACGCAGTCCGTTCATGTATTTTACAACTTATATTATATAACACAAACAAAAATACTT AAGGTCAAAGTTGTACAAGATT GA CTCAAAAAGT
(((((..((( (((((((((((((((((((( (( (((.(((((...((((((((((((((.((..(.((.(((.((((..((((......((((...)))).....))))..)))).))).)).)..)).))))))))))))))...))))).)) )))))))))))))))))))))) )) ))..))))).	-70.50


>D18-gDNA-s336381:416-547 -	off:1|2	GACCACTGTCTGCTCACGTAAC 22bp 18rds	GTTACGTGAGCAGACAGTGGT 21bp 25rds
TCATGGTGTT GA CCACTGTCTGCTCACGTAAC TCATTTTATTATATCACGAATTTGGGATTGCCGTCCTAAAATTCTCGGAGTTAATGTTGTCGTCTGGGTGGTTTGAAAGGAGCATATGA GT TACGTGAGCAGACAGTGGT CAACAATAGT
......(((( (( (((((((((((((((((((( (((((((.(((.((((((((((((((((....))))).))))))(((((.............)))))))))).))).)))).....))) )) ))))))))))))))))))) ))))).....	-69.80


>D18-gDNA-s337463:48-402 +	off:1|0	GTGAGAACTCGAGAACCAATTGC 23bp 848rds	AATTGGTTCTCGGGTTCTCACGAA 24bp 131rds
CCTTTTTTTC GTGAGAACTCGAGAACCAATT GC ACGATACATAGATGCACCTGTATATGTGTATTTTTTTCAATTTTTTTTCACGAAACTCTAAAACGTTCAAAAACATTGAGATTCGCTGAAAAAAATTCACATATACAGGTGCATATATGAAAGGTGCATATCGTGCATATATGCACGTTTTTTGTGTTCTTGGCAAAAGGTGCATATATGCACCTTTCATGTATGCACGTTTTTGTGAAAAAAAATTCAACGTCTCTCATTGATTTAGTTCTTCTAGGAGTTTCGTGAAATTTTTTTTGAAAAAAACACACATATACACGTGCATCTATGCATCTTGC AATTGGTTCTCGGGTTCTCACG AA AAAAAGGGTT
(((((((((( ((((((((((((((((((((( (( (.(((.(((((((((((.(((((((((((.((((((((((.....((((((((((((((.....(..(.(((.((.(((((..((.((((.....((((((...((..(((((((((((((((((((((((.((((((....(((((.....))))).(((.....))))))))))))))))))))))))))))))))))...))))))......)))).))..))))).)).))).)..).....))))))))))))))......)))))))))).))))))))))).))))))))))).))).))) )))))))))))))))))))))) )) )))))))...	-190.70


>D18-gDNA-s337504:1928-2165 +	off:1|3	TCCCAAAAAGATAGTTCACAGAC 23bp 17rds	AAAGATGGACTATCTTTTTGGGAC 24bp 204rds
ACTCCCTCCG TCCCAAAAAGATAGTTCACAG AC AAAAAACACACAGAATAAGAAAATATTAATTACAATTTACTTTTTGCTATAAAATGACAGTTTTACCCTTTATTTTGCATTTAATGCTGTAATTAAAGGTGTTGGTTGTTATAACAATAATTAGGGGTATTTTGGTAAAAATGTTATTTATATTTAGAAGTGGACTATCATTTTGGGACAAACTAAAAAGG AAAGATGGACTATCTTTTTGGG AC GGAGGGAGTA
(((((((((( ((((((((((((((((((... .. ...................................(((((((((...((((((.(((((.((((((((((((..(((((........))))).))))).(.(((((((((.....))))))))).).......))))))).)))))))))))...)))))))))((.((.((((((......))))))..) ).)).))))))))))))))))) )) ))))))))).	-81.60


>D18-gDNA-s337709:5471-5547 -	off:1|2	AGTCAGCATCTAACTGTCTATGGGC 25bp 10rds	GTCTAGACAAGTTAGATGCTGATC 24bp 22rds
GGGCTTGCCC AG TCAGCATCTAACTGTCTATGGGC TTACACATCCTCTTATTTTTACTTTCGT GT CTAGACAAGTTAGATGCTGATC ATGCAAGTCT
((((((((.. .( (((((((((((((((((..(((( ............................ )) )))))).)))))))))))))). ..))))))))	-38.80


>D18-gDNA-s337825:280-580 -	off:2|3	TAATATATGTATGTCCGGCCTGAT 24bp 20rds	TCAGGCCGGACATACATATATTA 23bp 24rds
ACTAAATATA TA ATATATGTATGTCCGGCCTGAT TCTACATTCATTTCTTTATACAAACAAGAAGTACAACGGCTAATACTTTATAAGAAAGTATGTGTTTCTAGTAAGTAGTAATCATTAAAAAAAAATTATTTATTGAAGCCTGACCGTTAAAAAAAATAGTAGGTATATCTCCCCTATTTATATTCCATGTGGGGAACATGCACTTTTTCTTCCACCATACACAATACCTTTTATAAAGTATTAGCCGTTGTACTTCTTGTTTGTATAAAGAAATGAATGTAGAA TC AGGCCGGACATACATATATTA TATATTATAG
.((((((((( (( (((((((((((((((((((((( (((((((((((((((((((((((((((((((((((((((((((((((((((((((..(((((((((((.((((((((((...............)))))))))))))(((((.(.(((......))).)))))).....(((((................))))).......................)))).)))).)))))))))))))))))))))))))))))))))))))))))))))))))))))))) )) ))))))))))))))))))))) )))))).)))	-159.30


>D18-gDNA-s338215:18-409 -	off:0|2	AGAGAGTTAGGATCCATTAAAAAC 24bp 307rds	GTTTTTAATGGATCCTGACTCTAT 24bp 1757rds
AGAGAGAGAG AG AGAGTTAGGATCCATTAAAAAC TATTTTATCCCTAAAAACCATGAGAACCAAATGTAAATGAGTTTTTTTTCAAAATTTTTTTTTGGAATCTCTGAAGCGTTACATTTAAACAAAATTCAATGAATTTTTTTTCCAAAAAAACGTTCATATAAGAATGGTGCATATATGCACCACAAAAAAAGTGCATACGTGCGTGCATATATGCATTTTTCATATATGCACGTTTTTTTGCAATTTTTTTTCAGCGTCTCTCTTTGATTTGTCACGTTTAGGAGAATCATGAAAAAAAATATTGAAAAAAAAGCTCATCTATAGGTGCATCTATGAATCGTGCAAATGGTTTTTAGGTTTTTAGGGATAAAGTG GT TTTTAATGGATCCTGACTCTAT ATATATATAT
.......... .. (((((((((((((((((((((( (((((((((((((((((((.(((((((((..((((.((((((((((((((((.((((((((((.((.(((((.((((((.(((.(((((..........((((......((.(((((((((((.((((((.(((.((((((((((((((((((...............))).))))))))))))))).))).)))))).))))))))))).))......)))).........)))))..))).)))))).))))).))..)))))))))).))).))))))))))))).(((((......))))).....))))..)))))))))))))))))))))))))))) )) )))))))))))))))))))).. ..........	-162.60


>D18-gDNA-s338780:594-688 -	off:2|2	TCCTAACTCTAAGATCTTGACACT 24bp 50rds	AGTGTCAAGATCTTGGAGTTAGGA 24bp 69rds
TAATTTGTAT TC CTAACTCTAAGATCTTGACACT TGGAATTATACATCTATATTTTTATTGAATTTGAAAAGAAAATGACA AG TGTCAAGATCTTGGAGTTAGGA ATGCAAATTA
(((((((((( (( (((((((((((((((((((((( ((..(((..........((((.....))))..........)))..)) )) )))))))))))))))))))))) ))))))))))	-57.30


>D18-gDNA-s338780:665-858 -	off:0|0	AGTGTCAAGATCTTGGAGTTAGGA 24bp 69rds	CACTCCTAACTCTAAGATGTAGATA 25bp 13rds
GAAAATGACA AG TGTCAAGATCTTGGAGTTAGGA ATGCAAATTAGGAATGTAATTCATTTTCAAGGATGGTTCCATTCCATTTAATTAGATTGTTTTAATCTCATAATTGAATATTCGTTTTGGTATATGTGCCATTAATTTGATGTTTGTGTGGCAAATGATATGCATTCCTAAAATA CA CTCCTAACTCTAAGATGTAGATA TAAAACTTAT
.......... .( ((((.(.((((((((((((((( .((....(((((((((((..((((((.(..((((((.......))))))....((((((...))))))((((...(((((((.(((.(((((....)))))..)))..))))))).))))).))))))..))))))))))).... )) .))))))))))))))).).)))) ).........	-61.20


>D18-gDNA-s339093:4079-4388 +	off:2|0	AGGCACGAAAAGGAACGAACGTCT 24bp 176rds	ACGTTCGTTCCTTTTCATGCCCT 23bp 75rds
AGCTTGTAAT AGGCACGAAAAGGAACGAACGT CT CCCAAACGGCTAGAGTTGGACACAGACGGAAATCAAGAATAATGAATTGAATGGGGGAGTCGTCGAATGCAAGCTCACGAAACCAAAAAGCCAAGAGCATCGGTATGTTTGATGCCACAATCACAGGGTGTTTTCGCATCATACACATTGATGCTCTTGACTTTTTGGTTTCAGGAGCTTGCATTCGACGACTTCCCCATTCAATTCGTTCATGTTGATTTCCGTCTATGATTATCGATGCTCCAGCTCCAACCGTTTGAAAG ACGTTCGTTCCTTTTCATGCC CT AATACAAGCT
((((((((.( (((((.(((((((((((((((( (( ..(((((((...((((((((((.(((((((((((((.(..((((((((((((((((((((((((((((((((((((..((((((((((((.(((((((((((((.(((.((((((......(((...))).....)))))).))).))))))))))))).))))))))))))..))))))))))))))))))))))))))))))))))))..).))))))))))))).))...........))))))))...)))))))..)) )))))))))))))))).)).) )) ).))))))))	-207.60


>D18-gDNA-s339760:800-1035 +	off:3|2	AAAATTATTGTCCACTTTTGACTT 24bp 14rds	AAAACTGGACAATAATTTTGGGAC 24bp 42rds
CCTCCGTCCC AAAATTATTGTCCACTTTTGAC TT TTCAAAGTCAATCTTGTACAACTTTGACCTTAAATATTTTTATGTGTGTTATATAACATTTGATGAAAATTATACAAATGAAAAATACATTTAAAACGCAATCCATTCATATATTTTGTATCAAGTATTATATAACACAAACAAATATATTTTTGGTCAAAGTTATACAAGATTGACTTTGAAAAATC AAAACTGGACAATAATTTTGGG AC GAAGGTAGTA
(((.(((((( ((((((((((((((.((((((. (( ((((((((((((((((((.((((((((((..((((((.(((...((((((((((((.((((((((.(((.((((..((((.......................))))..)))).))).)))))))).))))))))))))...))).))))))..)))))))))).)))))))))))))))))))).)) )))).))))))))))))))))) )) ).))).....	-115.20


>D18-gDNA-s340848:2443-2635 +	off:1|0	TTCAAAGTGGTCGGCCTTTCTT 22bp 1299rds	GAAAGGAAGGTCACTCTGAATAT 23bp 34rds
GGTAACTATA TTCAAAGTGGTCGGCCTTTC TT TACTAAAAATAAGGTGCTTGATTGCGCATGCGAATGCAATATGGGTTTTTTGTTTCTAGCTTTTTATGGTTGGCCCAATCATAGAAGACAGAAAGAAAGAACACAACACTCCATCGCTGGCCCAATCAAACTCATTATGTCAACTAAA GAAAGGAAGGTCACTCTGAAT AT AACCATCGGA
(((...(((( ((((.(((((((..(((((( (( ((......((((.(.(.(((((((.((..((((........((.(((((((.(((((.(.((((((((((((...)))))))))))).)))))).))))))).))........))))..)).))))))).).).))))......)))) ))))))..))))))).))))) )) ))))......	-70.20


>D18-gDNA-s343389:5816-5950 -	off:0|0	AGGGATCCGATCCGGTTTGAAACT 24bp 31rds	GTTTGACTCAAACCGATCCGATTT 24bp 14rds
AACCGGTTTG AG GGATCCGATCCGGTTTGAAACT GGTTTGAAACCGATTTGAAACCAGTATATGTGTGAGTTGATTTGATTTGAAACCGATCCGGTTTTAACCCAAACCGGTTTTGACCAA GT TTGACTCAAACCGATCCGATTT TAAAACCGAT
...((((((. .( (((((.((((.(((((((.((( (((((.(((....))).)))))))).....................(((((((((...)))))))))..(((((.(((....))).. )) )))..))))))))))).))))) ).))))))..	-49.30


>D18-gDNA-s345066:7079-7187 +	off:0|0	TCCGGTTCTTGGCCAAACAAC 21bp 2485rds	TGTTTGGCCAATAAGCGGATG 21bp 6239rds
ATCATAATCA TCCGGTTCTTGGCCAAACA AC TTGCTTAAATGAGGTGTGTCTCCAAGTCTTGGAATGCCTTCTTGTATAAATCTTCATTTGAGCAAGC TGTTTGGCCAATAAGCGGA TG GATACTATTT
........(( ((((.((.((((((((((( .( ((((((((((((((........((((....((....))..)))).......))))))))))))))). ))))))))))).)).)))) )) ..........	-55.40


>D18-gDNA-s345669:2577-2645 -	off:0|0	GTTGGAGAAGGGGAGCACGTG 21bp 64rds	TGCACGTACCCTGCTTCTCCA 21bp 102rds
AGAAAGTCAT GT TGGAGAAGGGGAGCACGTG CATCGTCCATGCACGAAGCAAGCTGTT TG CACGTACCCTGCTTCTCCA ACGCCACGTT
.....((..( (( ((((((((.((.(.((((( ((.......(((.....)))....... )) ))))).).)).)))))))) )))..))...	-34.30


>D18-gDNA-s347662:1133-1191 +	off:0|2	TTTGTTTAAAAAGCTCAATCG 21bp 264rds	ACGATTGAGCTTTTTAAACAAATG 24bp 308rds
ACTATACTTA TTTGTTTAAAAAGCTCAAT CG AACAAGAATAATGT ACGATTGAGCTTTTTAAACAAA TG AATGTCCTTC
.......((( ((((((((((((((((((( (( .(((.......))) .))))))))))))))))))))) )) ).........	-33.00


>D18-gDNA-s348095:2157-2237 -	off:0|0	GGGGAATGAAGCCTGGTCCGA 21bp 5557764rds	TCTTGGGCCAGTCAACATTCT 21bp 412rds
AATCAGTTAA GG GGAATGAAGCCTGGTCCGA AATCATTCAAACTCATCATAACCTTGATTGCATGAAGGG TC TTGGGCCAGTCAACATTCT CCTCAACATA
.....(((.( (( ((((((..(.((((((((( .(((.((((..(..((((......)))).)..)))).)) ). ))))))))).)..)))))) ))).)))...	-36.40


>D18-gDNA-s348173:5685-6074 -	off:0|0	AGGTGCTGTTTGGTTCGCAGGAAT 24bp 30rds	GTGTTCTTGTGGGACTGGGTCGGT 24bp 17rds
AGGGAGTCTA AG GTGCTGTTTGGTTCGCAGGAAT GTTTTTTAAAAGAATTGGAATCTGAATTGGACATAGGTGTAGGTGTTAGATAGGTGTAGGTGTTAGATAGGAGTAAGAGTAAGTTAAATTTGCCGTTCCAAAAAAAAAGATAAATTTGAGTTGCTTCCTATGAGTTCGTGCCCGGATCAGGGTTTGGGTCATACCCGAGTTTGGGCCGGATTTTCTTATTGGGTTTATTATTTCGAATTTCGTTTTGGCCGGGTGTTTATTGGGCCGGTTTTTTGTGGGCCGAACTAATTGTTTTTTTTCTTTTTGAATTAATTTTATTTTTTTGCCGGGTCGGTTACGGGTTTGGGTTTTAAATTATAATTTTTTTTAAAT GT GTTCTTGTGGGACTGGGTCGGT TTTCGATTCG
...(((((.( (( ..(((((((((((((((((((( ....((((((((((((((((((((((((.(((((........))))).((((........))))..((((((.....(((((.(((((((((.(..............).))))))))).)))))))))))(((((((.((((((((..((((.((...)).))))..))))))))))))))).....(((((........)))))....(((.((((((.(((....(((((..((((((.....))))))..)))))....((..(((.....)))..))............))).))))))..)))))))))))))))))........)))))))))). .. )))))))).)))))))).)))) ))).))))).	-104.60


>D18-gDNA-s348208:36-203 -	off:2|2	CGTGACAAATCAAAGGGAGGCGCT 24bp 162rds	AGCGCTTCTCTTTGATTTGTCACG 24bp 21rds
TTCTTCTAAA CG TGACAAATCAAAGGGAGGCGCT GAAAAAATTTGCAAAAAAAACGTGCATATATGAAAAATGCATATATGCATGTATGCACTTTTTTTTTGTGGTGCATATATGCACCATTCTTATATGAACGTTTTTTTGGAAAAAATTTTC AG CGCTTCTCTTTGATTTGTCACG TTTAGGAGAA
.((((((((( (( (((((((((((((((((((((( (((((..(((...((((((((((.((((((.(((...(((((((((((((.....(((.........))))))))))))))))...))).)))))).))))))))))...)))..))))) )) )))))))))))))))))))))) ))))))))).	-99.70


>D18-gDNA-s348423:5638-5930 -	off:0|2	TTAGCCCGGTTGACCTCTAACGTT 24bp 157rds	AGGTTAGAGGTCGACCGGGCTCA 23bp 25rds
CTTTCGGGGA TT AGCCCGGTTGACCTCTAACGTT TCGTGTTTGGATCTCAGGTACGAAGCCGACGAAGTGGAGCCCCTGGTTCTACGCACGTAACAGATATATAGTATAAGAATAGCTCTTTTAATCTAATCGAAATCACTTTCTCGTAAGTTAAAATCATCAAAAACATTTGTTCCACCGTTGTGTCTAATCTTCTGAGCATTTGTGTCTGATGTTGATACAGGTCTCGGATTGGGGGTGGCCAAACCACGTGAAGTGGACCTGAGATGGAAACACGAG AG GTTAGAGGTCGACCGGGCTCA ACCCCGGAGG
(((((((((. .. (((((((((((((((((((.(( ((((((((..(((((((((.((....))(((..((((((((...))))))))...)))...(((((((..(.....((((((...(((((((.((...((((....))))...)).))))))).............))))))...)..))))))).....((((((.(((((((((.......)))))))))))))))((((......)))).((((.....)))))))))))))..))))))))) ). ))))))))))))))))))).. .)))))))))	-131.30


>D18-gDNA-s348976:625-998 +	off:1|1	AATGGTGACTCACCTGTTTGGCTC 24bp 136rds	AGCCAAACATGTGAGTCACCACTT 24bp 13rds
GATGAGTCAA AATGGTGACTCACCTGTTTGGC TC ATCATTTGTTTACCGATTAACTTTAAATGATGAGTTAAAGTGGTGACTCACAAGCTTGTAAGTTTCAGAGTCACATAAAACTTTTTAGATTTCATCGGTTCAAATGATTAGTCAAACATGTGAGTTACCATTATATAGCAACACCCAGTTTTTGCATCAGGGTTTTAAAATAGAAGACCGGGTGTTGCCCATAATGGTAACTCACCTGTTTGACTAATCATTTGAACTGATGACATCTAAAAAAGATTTATATGACTCTGAAACTTACAAGCTTGTGAGTCACCAATTTAACTCATCATTTAAAGTTAACCGGTAAACAAATGATG AGCCAAACATGTGAGTCACCAC TT TGACTCATCA
(((((((((( (.(((((((((((.(((((((( (( (((((((((((((((.(((((((((((((((((((((((.(((((((((((((((((((((((((((((((((.(((((.((((((((((.(((((((((((((((((((((((((((.(((((((((((((((...(((((((((.((((((...................)))))).)))))))))..))))))))))))))).))))))))))))))))))))))))))).)))).)))))).))))).))))))))))))))))))))))))))))))))).))))))))))))))))))))))).)))))))))))))))) ))))))))).))))))))))). )) ))))))))).	-271.70


>D18-gDNA-s352194:880-1029 +	off:1|3	CAATTTTGTACAACTTTGACCT 22bp 20rds	AAGGTCAAAGTTGTACAAGATTGA 24bp 10rds
CTTTTCAAGT CAATTTTGTACAACTTTGAC CT TCAATATTTTTGTTTGTGTTATATACCATTTGACGAAAATTATATCAATGAAAATACATTTAAAATATTGCATCAGGTATTATATAACACAAACAAAAATATTG AAGGTCAAAGTTGTACAAGATT GA CTTGAAAAGT
(((((((((( (((((((((((((((((((( (( (((((((((((((((((((((((((..((((((.(..(((......((((......))))......))).).))))))..)))))))))))))))))))))))) )))))))))))))))))))))) )) ))))))))).	-88.10


>D18-gDNA-s353188:621-951 +	off:0|1	TTCTTTGTGGTGTTTTGAAACT 22bp 11rds	TTTAGAAGATTATGAGGTGCT 21bp 103rds
CAAGAAAAAA TTCTTTGTGGTGTTTTGAAA CT AAAACAAGTGGAGATAGAGAGAGTTGAAGAAGGAAGACGCATGATACGAGATAGATTACACCACAGAAAGGTGTTGATTGTTCTTGATGATGTTGACAGCCTTGAGCAACTAGAAGAGTTAGTTGGATCACGTGATTGGTTTGGTGAAGGAAGCCGGATTCTAATCACAACTAGAGATGAGCATGTGTTAACCGGACACAAAGTAGATGTGATCCACAATATTATCTTATTAAACAATGATGAGGCTATGAAGCTCTTTTGCAAGCATGCACCCTGCGGTGACAAACG TTTAGAAGATTATGAGGTG CT TTCAAAGAAA
...((((... ..(((((((((.(((((((( (( ......)))............(((((...((((.....((((.((.(((((..(((((((((.......)))).)))))..))))))).))))......))))...)))))((((((((((((((((((((((((((((((((((.......))))))..))))))))........((..((.((((((.....))))))..))..)))))))))).........(((((((.....)))))))))))....)))))))).......((((((....)))).)).... ))))))).))))))))).. .) ))).......	-87.60


>D18-gDNA-s354391:2523-2905 +	off:1|0	GAAGTAGAATCATTATGACAA 21bp 27rds	GTTGTTTGCATACTGCTCCTTG 22bp 13rds
GGGGCTCCTG GAAGTAGAATCATTATGAC AA CTCGGAAGGAACAATTGCTCAGAAAGCTGGGTTTTCCTCATCAAGACCCTCTGTCTGGTCTATCACAAGACGATGCTTTGTGTCTGTTTGCTGAACATGCATTGGGTGTGGATAACTTCGATTCGCATCCAACACTAAAGCCACATGGGGAAGGTTTTGTGCAAAAATGTGATGGCTTGCCTTTGGCTTTAATAACACTTGGGAGGTTATTAAGGACAAAAACAAATGAGGAAGAATGGAAGGATCTGCTGGATAGTGAGATATGGAGTTTAGGAGACAGGGATGAGATTGTTCCGGCTCTTAGACTAAGCTACAATGATCTTTCAGCCTCTTTGAAGCT GTTGTTTGCATACTGCTCCT TG TTCCCCAAGG
((((..(..( ((.((((.((((..((((( (. (((((((((.......((((((....))))))(((((((((..((((.....))))((((((((((((((((........)))))...(((.......)))((((((((((((.......))))))))))))(((.((((((..........)))))))))......))))))))...)))((((.((((((((((.((....)))))))))))).)))).....)))))))))....((((((((.....(.((((.........((((((((((.(.(((((......))))).)))))))))))..)))))...))))))))..))).)))).)).) ))))).)).)).))))))). .) ..))))....	-119.50


>D18-gDNA-s354634:729-914 -	off:2|3	GTCCCAAAAAGATAGTCCAACTTT 24bp 72rds	GTCTGTGGACTATCTTTTTGGGAC 24bp 27rds
TACTCCTTCC GT CCCAAAAAGATAGTCCAACTTT TTTACCGAAATACCCCTAATTATTGTTATAACAACCAACACATTTAATTACAGCCTTAAATGCAAAAAAGGGTAAAACTGTCATTTTATAACAAAAAGTAAACTTTAATTAATGTTTTCTTAATCTGTGTATTTTTTT GT CTGTGGACTATCTTTTTGGGAC GGAGGGAGTA
(((((((((( (( (((((((((((((((((((..( ((((((................((((....))))......(((((((........)))))))........)))))))..)).........((((((((...((....(((((.......)))))..))....)))))) )) ...))))))))))))))))))) ))))))))))	-63.70


>D18-gDNA-s355995:2386-2528 +	off:0|1	ATAGGGTTGTATGTAGTTGGGAT 23bp 11rds	TAAGACTATGTACAACTGTGCA 22bp 60rds
AGCGAATACT ATAGGGTTGTATGTAGTTGGG AT TGAATAGACTTAGAGTATTGGATTTTGCCTGATGCGCAGCTCTTGTTTGAGTCTAACCGTACTGGGACAGGATCTGATATTCGAATGACTATTCAATC TAAGACTATGTACAACTGTG CA TTCGTGGAAC
.((((((... .((.((((((((((((((.(( (( (((((((.(...(((((((((((((((((((.((((.(((((......))).))...)))).)))).)))))))))))))))....).)))))))))) )..)))))))))))))).)) .) ))))).....	-64.40


>D18-gDNA-s356966:15083-15167 +	off:2|1	CTGAAGACACAGGACTAATTGCC 23bp 1135rds	AATTAGTCTTGTGTCTTCAGTACA 24bp 41rds
TTACTGTGTA CTGAAGACACAGGACTAATTG CC TCAATGTCACACAAAACATTTTTGTGTGACATTGAGGC AATTAGTCTTGTGTCTTCAGTA CA CTGTAAAGGA
((((.((((( ((((((((((((((((((((( (( ((((((((((((((((...))))))))))))))))))) )))))))))))))))))))))) )) ).))))....	-80.10


>D18-gDNA-s356966:14951-15299 +	off:2|2	CCGATCACCCGCGCCGCGGATT 22bp 16rds	CGCGGTGCGGGTGATCGGTCCG 22bp 33rds
GCGCCGCGGA CCGATCACCCGCGCCGCGGA TT ACGCTGTTCCGACGAAAATTTTCAAAAATAGTGAACCGCGACGATTTCTAAGCTCCCGAGGCCAAAAACATATATCATATAAGGGAATACTGATATTCCTTTACTGTGTACTGAAGACACAGGACTAATTGCCTCAATGTCACACAAAACATTTTTGTGTGACATTGAGGCAATTAGTCTTGTGTCTTCAGTACACTGTAAAGGAATATCAGTATTCCCTTATATGATATATGTTTTTGGCCTCGGGAGCTTAGAAATCGTCGCGGTTCACTATTTTTGAAAATTTTCTTCGGAACAGTGTAATC CGCGGTGCGGGTGATCGGTC CG CGGCGCGGGT
(((((((((( (((((((((((((((((((( (( ((((((((((((.(((((((((((((((((((((((((((((((((((((((((((((((((((((((((((((((((((((((((((((((((((((((((((.((((((((((((((((((((((((((((((((((((((((((((...)))))))))))))))))))))))))))))))))))))))))))).))))))))))))))))))))))))))))))))))))))))))))))))))))))))))))))))))))))))))))))))))))))))))).)))))))))))))))) )))))))))))))))))))) )) ))))))....	-343.20


>D18-gDNA-s357362:17282-17340 -	off:0|2	AGTCGGATAAATAAGAGTCGAA 22bp 239rds	TTTGTGATCTTATTTGTTTGGA 22bp 137rds
GAGTTATTGG AG TCGGATAAATAAGAGTCGAA TGATATTATCACGAG TT TGTGATCTTATTTGTTTGGA ATACCTAAAA
........(( .. ((((((((((((((..(((( (.............) )) ))...)))))))))))))). ...)).....	-15.30


>D18-gDNA-s357603:6650-7037 -	off:2|2	AAAAGTGAATATATAGAACAGCCT 24bp 547rds	AGGTTGTTCTATATATTCACTTTT 24bp 10rds
TACTTATGGG AA AAGTGAATATATAGAACAGCCT CATATAAGCTTAGGTGTAGAACCCTATTAAACTACATCATTTTATGTTTAAATTTGATTGAATATTGTTGTACACCTCTAATTTACTTCAATACACTAAAAGAATTTAATTAATCTTTCGTATTCTCTTTAATTCTCGAATCATGATCAACGCATTTTATGTTGACGTTGGATATTGAACTTCAAAGTAGTTTTGTATGATTCAAAAATTAAAGAGAATATGAAGGATGAATTAAAAGCTTTTAGTGTAATGAAGTAAATTAGATGTGTACAACAATATTCAATCAAATTTAAGCATAAAACAATGTAATTTAATGGAGTTCTACACCTAAGCTTATATG AG GTTGTTCTATATATTCACTTTT CCCATTACTT
.....((((( (( (((((((((((((((((((((( ((((((((((((((((((((((.((((((((.(((((..((((((((((((((((((((((((((((((((((((.((((((((((((((.(((((((((((..(((((((.((((((((((((((((((((((...((((((((..(((((((........)).)))))......(((((.......)))))..))))))))...)))))))))))))))))))))).)))))))..))))))))))).)))))))))))))).))))))))))))))))))))))))))))))))))))..))))).)))))))).)))))))))))))))))))))) )) )))))))))))))))))))))) ))))).....	-229.60


>D18-gDNA-s358078:3137-3194 +	off:0|1	TTATAGGTACCCGGGTCTGTGACA 24bp 17rds	CACAGACCCGGGTACTTATAAAAC 24bp 26rds
ATTGACGGTA TTATAGGTACCCGGGTCTGTGA CA TTAGGGTGGT CACAGACCCGGGTACTTATAAA AC CGTCAATAAT
(((((((((. (((((((((((((((((((((( (. ........)) ))))))))))))))))))))). )) )))))))...	-56.20


>D18-gDNA-s359144:673-734 -	off:0|2	TTGTTATCAATTTTGAGGTCCAAT 24bp 10rds	ATTGGACCGGCAAAATTGTTGATT 24bp 32rds
TCAAAAAACG TT GTTATCAATTTTGAGGTCCAAT AATGATTTTTGTAA AT TGGACCGGCAAAATTGTTGATT AAAAAAAGAA
.......... .. ((((.((((((((.(((((((( .............. )) ))))))..)))))))).)))). ..........	-19.60


>D18-gDNA-s359347:235-490 -	off:1|0	CTCCTTCGATGAAGTTGTACAG 22bp 21rds	TGCTAGTACCTTCATTGGAATA 22bp 19rds
TATGGATCTG CT CCTTCGATGAAGTTGTACAG ACTCTTGGTCTTCTTATCCGTGGTGTAAAACCTTTCAGATATGAAGTCTTCAGAACATGCCGCTCATGCCTTTCTCCAGATTTCTCTGAATTCTTCAAGAGTGATAGGAATTTCTTCTACTTCTTCTTGAATCTGTCTGGGAGCAACGAATCGTTGATCTCTGTGGTCTTCCTTCATAGTCTGAATCTTCGGACGGAGGAGAGCTTTGTGGT TG CTAGTACCTTCATTGGAATA GGTGACTAGG
..(((.((.. (( ..((((((((((..(((((( (((...)))))..........(((.....))).((((((...(((((((..((((((((.....))))...))))..)))))))))))))...((((((((.(((((((.....)))))..)))))))))).......((((.(((((...))))).)))).......(((((((...((((((....)))))))))))))(((........ .) )).))))))))))))))..) )..)))))..	-74.00


>D18-gDNA-s360978:6039-6412 -	off:1|0	TAGAGTGTGATGGTCGCGGGA 21bp 54rds	GGTGTCTGCGTCCATCTCCTCT 22bp 100rds
CGCTCGTAAG TA GAGTGTGATGGTCGCGGGA CCGGAACTGAGGACAAGACTCCATTAGGTCGCGACATAGGCACCCTTTTCCAGGGTGTCTGCCTCAGCACAGCATTCGTGTGCTCACATACATATAGTCGGTGATACCGGACAGGTGGACCGGCGGTAGGTGCTGGCGCGGGTTAGGGTGGTCTCACAACGGATGCTGGTGCCGGCTGTGGCGGATCATAAATCTCAGAGTAATCGGAGTCGTTGTCGGTCTCCTTATGCTCGTACCCGTCGCTATCGTCATTCGGGATATCCTCCATCTCCTCGTCCGATGGGAGGTCATCCTCGGTCTCGATGTCACCGTCTTCGGCCTCAGCCTCATC GG TGTCTGCGTCCATCTCCTCT GGTTCCTCCT
.....(.((. (( (((.(.(((((.((((((( ((((..((((((.((((((......(.((((.(((..(((((((((.....)))))))))(((...((((((((((((((((.((((.(((.(((.((((((..((((.....)))).)))))).))).)))(((((....))))).))))...))).))))))))).)))).))).(((((((.............(((((...(((((((....))).))))...)))))....)))))))..........((((((..((((((((.........))).)))))..)))).))))).)))).)....))))).).)))))).....)) )) ).)))))).))))).))))) ).)).)....	-153.10


>D18-gDNA-s361061:5905-5966 +	off:0|0	AGTTCATGATGCGTTTGACGGATT 24bp 25rds	TCTGTCGAAGTACTCCTGGCTACC 24bp 11rds
ATCGACGCGA AGTTCATGATGCGTTTGACGGA TT TGCACATCCACAAT TCTGTCGAAGTACTCCTGGCTA CC TGATCAGATT
(((((((.(. (((.((.(((((.((((((((( .( ((........))). )))))))))))).)).))))). ). )).)).))).	-17.70


>D18-gDNA-s361795:344-656 +	off:2|1	ATTGTATTCCAGGCTGAGCA 20bp 19rds	GCTTGGCCTGTAGTAGGTA 19bp 55rds
CAACTTCATG ATTGTATTCCAGGCTGAG CA CAACATCCTTATGCACCCATTTCACATGCTAGGCGTAGCTGGTGTATTCGGCGGCTCCTTATTTAGTGCTATGCATGGTTCTTTGGTAACCTCTAGTTTGATCAGGGAAACCACAGAAAATGAATCTGCTAATGAAGGTTACAGATTCGGTCAAGAAGAAGAAACTTATAATATCGTAGCCGCTCATGGTTATTTTGGCCGATTGATCTTCCAATATGCTAGTTTCAACAACTCTCGTTCTTTACATTTCTTCCTAGCTGCTTGGCCTGTAGCT GCTTGGCCTGTAGTAGG TA TCTGGTTCAC
.....(((.( (((.((((.((((((((( (( (.(((...................(((((..((((.(((((.((....)).)))))..........))))..))))).((((.((((..((.((.(......)))))..)))).))))...(((((((.((((....)))))))))))(((((((..(((((((...........((((((......)))))).(((((..((((......))))..)))))........................))))))).......)))))))))).).) )))))))))).)))).) .) ))))).....	-83.00


>D18-gDNA-s361890:4886-5056 +	off:0|1	TCTTTCCTTTCCAACTTTGACCTT 24bp 22rds	GTCAAAGTTGGAAAGGAAAGACT 23bp 21rds
ACTTTTGAAG TCTTTCCTTTCCAACTTTGACC TT AAATAACTTTGTTTGTGTTATATAATACTCGGTATAAAATATATGAATGGATTGTATTTTGAATATATTTTCATTTGATATACTTTTCATCAAGTATTATATAACACAAACAAAGTCATTTAAG GTCAAAGTTGGAAAGGAAAGA CT TCAAAAGTCA
(((((((((( (((((((((((((((((((((( (( ((((.((((((((((((((((((((((((.(((..(((.((((((((((((.((((((...))))))..))))))).))))).)))..))).)))))))))))))))))))))))).))))))) ))))))))))))))))))))) )) ))))))))..	-104.40


>D18-gDNA-s361972:12270-12337 -	off:3|1	ATAAATGGTCAAAGGTTCGAGTCT 24bp 54rds	TTCAGTTCGAATGTGGATTGTTTT 24bp 10rds
GTATATTTGC AT AAATGGTCAAAGGTTCGAGTCT CGGTAGCTCCAATATTAAGT TT CAGTTCGAATGTGGATTGTTTT ACACATGGCC
(((....))) .. ((((((((..(.(((((((.(( .((.((((.........))) )) )))))))))).).)))))))). ..........	-14.00


>D18-gDNA-s362766:1095-1484 -	off:2|2	AATCTTCGGACAATGTACACATAT 24bp 23rds	ATATGTATACATTGTCCAAAGATT 24bp 12rds
CTTGGGTAAC AA TCTTCGGACAATGTACACATAT GACCATTAATCTTTTTTTGTACATATATTACCACTAATTTTTGTGAAATCTATATAAATGACTAATTTTTTTTGTACAACTAGTAAGTTGTAGCACAAAAACGAATAAAGTCAGGTCGAAATCGAATGTTGATGTTGCTAATCCTTGGAATTGTGGCTATCCCTCTCGTAAATGGATATCAAAGAGGGAGGAAAATCCTGACAAATGATTCCGTTAATCATTGTGATTGTCGCTATCATCTCATATTGGTACAACTGGTACGTTGTACAAAAAAATTTAGTCATTTATATAAATTTCACAAAAATTAATGGTAATATTTGTACAATAAAAAGAATAATTGTC AT ATGTATACATTGTCCAAAGATT GTTACCCAAA
.((((((((( (( ((((.((((((((((.(((((( (((.((((.((((((((((((((.(((((((((.(((((((((((((((.(((((((((((((((.((((((((((((((.....(((((((.((..............(((((((((....)))........(((((...((....))...)))))..(((((((.(((......)))...))))))).......))))))..(((((..((.((((((...)))))).))..))))).......)).))))))).....)))))))))))))).))))))))))))))).))))))))))))))).))))))))).))))))).))))))).)))).))) )) )))).)))))))))).)))))) ))))))))).	-170.80


>D18-gDNA-s363644:11392-11473 +	off:0|0	AGACTGATGGACATTCTTGTC 21bp 44rds	CGAGAATGTAAATTAGTCTGT 21bp 41rds
ATGTAACAAC AGACTGATGGACATTCTTG TC ATATTCTTCAAGAGAAATTTGATCAACTTGGAGAATATGG CGAGAATGTAAATTAGTCT GT TGTAAATGGG
.....((((( ((((((((..((((((((( (( ((((((((((((..............)))))))))))))) )))))))))..)))))))) )) ))).......	-52.00


>D18-gDNA-s365808:12296-12534 +	off:3|2	AAAATTATTGTCCACTTTTGACT 23bp 12rds	AAAACTGGACAATAATTTTGGGAC 24bp 68rds
CCTCCGTCCC AAAATTATTGTCCACTTTTGA CT TTTCAAAGTCAATTTTCTACAACTTTGACCTTAAATATTTCTTTTTTGTGTTATATAACATTTGATGAAAAATTATACAAATGAAAATACATTTAAAATGCAATCCATTCATATATTTTCCATCAAGAATTATATATAACACAAACAAAAATATTTAAGGTCAAAGTTGTACACGATTGACTTTAAAAAGTC AAAACTGGACAATAATTTTGGG AC GGAGGGAGTA
(((((((((( ((((((((((((((.(((((( (( (((.((((((((((...(((((((((((((((((((((((.((.(((((((((((((...(((((((.(((((.(((..((((......((((...)))).....))))..)))))))).))))))).....))))))))))))).)))))))))))))))))))))))))...)))))))))).))))))) )))).))))))))))))))))) )) ))))).....	-120.40


>D18-gDNA-s366748:1220-1315 +	off:1|1	ACTATTTAGAATTCAATGGAGTGT 24bp 55rds	ATGCATTGAACTCTGGATAGTTCA 24bp 36rds
AATGCATTAA ACTATTTAGAATTCAATGGAGT GT CACATCATCTTTGTCATTTTAGTAAACTTTATTATTTTTTCTTCCACA ATGCATTGAACTCTGGATAGTT CA ATGGATCAAC
.((.((((.( ((((((((((.(((((((.(.( (( .(((.......))).....((((((...))))))...........))) .).))))))).))))))))))) .) ))).))....	-24.20


>D18-gDNA-s368318:1728-1816 +	off:0|0	TAGCCAAGGATGGCTTGCCT 20bp 32rds	GCAGTCTATCTTTGGCTAACT 21bp 41rds
TCTTGTTTAG TAGCCAAGGATGGCTTGC CT CATCACACCTCAAGGTGTTGGAAAGTAACACCTTGATTGGTTCATCAG GCAGTCTATCTTTGGCTAA CT TGACAAACTC
..(((((.(( (((((((((((((.(((( (( ......((((((((((((((.....)))))))))))..))).....)) )))).)))))))))))).) )) .)))))....	-50.50


>D18-gDNA-s368318:1728-2084 +	off:0|0	TAGCCAAGGATGGCTTGCCT 20bp 32rds	GCAGTCTATCTTTGGCTAACT 21bp 27rds
TCTTGTTTAG TAGCCAAGGATGGCTTGC CT CATCACACCTCAAGGTGTTGGAAAGTAACACCTTGATTGGTTCATCAGGCAGTCTATCTTTGGCTAACTTGACAAACTCTTCTTGCTCATGTTAGGTCATCTCTTCTTCATTTAAATTAGGAACCCATGCATAGTCAGTCATAAAGCAAGAGTGGTAATCATATTGTTAATGATGGTAAGCAAGAGTAGGTATAAGATTGTTAATGGAGGCAAGCACAATAATTTCTATCAATCCAATGTTGTGTATGGATAATTAGTAGGGGCAAACACAGAAAACAACGATGTACTTTCATTTTTTTTTNNNNNNNNNNATCAG GCAGTCTATCTTTGGCTAA CT TGACAAACTC
..(((((.(( (((((((((((((.(((( (( .........(((((((((((.....)))))))))))..((((..(((((.((((.......))))..)))))..))))....((((((.((((((...((((..((((((((..((((....((((.(((.((....(((((..(((((..(((.....))).))))).)))))..)).))).)....)))....))))...))))))))...((((((((................))))))))..))))..)))))).)))))).....(((((((....)))..)))).......................)) )))).)))))))))))).) )) .)))))....	-90.00


>D18-gDNA-s368318:4900-4988 +	off:0|0	TAGCCAAGGATGACTTGCCT 20bp 6273rds	GCAGTCTATCTTTGGCTAACT 21bp 26rds
TCTTGTTTGG TAGCCAAGGATGACTTGC CT AATCACACCTTAAGGTGTTGGAAAGTAACACCTTGATTGGTTCATCAG GCAGTCTATCTTTGGCTAA CT TGACAGTCTC
..(((((.(( (((((((((((((((.(( (( ......((((((((((((((.....)))))))))))..))).....)) )))))).)))))))))).) )) .)))))....	-46.50


>D18-gDNA-s370361:71-155 -	off:2|0	AGGCTCAAGATGGATAGCG 19bp 245rds	GGCGCTATCCCTCCTGAGCTT 21bp 9726rds
AGAAGCCGTG AG GCTCAAGATGGATAGCG CCACAAGATGACATAATATGATGAATGTATATGTATATACGTATT GG CGCTATCCCTCCTGAGCTT AACAGATTCT
((((.(.((. (( (((((.((.(((((((( (((...(((((((((((((.....)))).))))).))).)....) )) )))))))).)).))))))) .)).).))))	-39.90


>D18-gDNA-s371050:3139-3261 +	off:2|2	AAATGTCACCGTAGTCCCTTGTGG 24bp 10rds	AACGGGCTACAATGACATTTTCCC 24bp 35rds
TTTGTAATGA AAATGTCACCGTAGTCCCTTGT GG TTATGAGTTTTGCTCTATTTAGTCATCAAATTATTTTTTTGGCTCGTGACTAATTAGAGCAAAACTCATAACCAC AACGGGCTACAATGACATTTTC CC CACAAAAACT
(((((...(( ((((((((..(((((((.(((( (( (((((((((((((((((.((((((((((((.......))))....)))))))).))))))))))))))))))))) )).)))))))..)))))))))) .. .)))))....	-75.50


>D18-gDNA-s371311:331-463 -	off:1|3	GCTTCCAAAAGCCAAACCAAT 21bp 85rds	AAAGCATTGGTTTGGCTCTTGGA 23bp 16rds
AAAAACATAT GC TTCCAAAAGCCAAACCAAT GTTTTTCCACATAGCAAAAGTCAAACCAATGCTTTCCACATAGCAAAAGTCAAACCAATACTTTTCCATTCTTTCCTTGGGTTTGTGGA AA AGCATTGGTTTGGCTCTTGGA AGCATATACT
......(((( (( ((((((.(((((((((((( (((((((((((.(((..(((.........((((........))))(((((.........)))))...........)))..))))))))) )) ))))))))))))))).))))) )))))))...	-62.20


>D18-gDNA-s371564:5344-5763 +	off:0|1	TGTTTTTGGCCGTCGCGATGGA 22bp 13rds	ATCCAACGAGATGGTCAAGAGCTT 24bp 111rds
AAGGGGACGA TGTTTTTGGCCGTCGCGATG GA CGCTAACAACCAAATTGTGCCAGTGGCATATGTAATTGGATTTAACGAATGCACCAAGACATGGTCGATGTTTCTAGAACAACTACAAATATGTGTTGGTGATGTTCAAGGCCTAACGTTTGTCACCGATCGTGCTCAATCAATAGAAACCTCTATTGCGAGTTTATTTCCACATGCTTTGCATGGAGTTTGTGGTTATCATCTATTAACCAATATTTTTGCTAAACATAAGGGGAAGGGTACGAAGCATAGGAAAGCGACGAAAGTGATGTTTTGGAAGGTAGCGAAGGCTTACAACGAGCGAGCCTTCCACAGTGCACTTGGAGAATTTCAACGAGCAAGAAAAGATGAATGGGAATACTTATGTACCGTTG ATCCAACGAGATGGTCAAGAGC TT TCTTCGAAGG
..(((((... .(((((((((((((.((.(( (. (((.............))))))((((((.((((....((.(((...(((((((((((.(((((((.(.(((((...))))).).))...))))).)))))).))))).)))))..)))).))))))...((.(((((...(((((((....)))))))...(((..(((((..((((((((...........((((((........)))))).(((((((.((.........)).))))))))))))))).)))))..)))..(((((......((((((((.((...(........)..))..)))))))).....)))))(((....)))...))))).))...(((.(((((...(((....)))))))). )))...)).))))))))))))) .. ))))).....	-121.20


>D18-gDNA-s371782:4758-4890 +	off:2|3	AAAGTCATTGGTTTTCGGATTTCT 24bp 28rds	AAGAAATCTGAAAACCAATCACTT 24bp 70rds
TTTCTTTAAT AAAGTCATTGGTTTTCGGATTT CT TGCAAATGTAACCAATGAATCGGGAGAGAGGGAAGGGTAACCCGGTTGAACCTTCCCTCTTTCCCGATTGATCGGTTACATTTGC AAGAAATCTGAAAACCAATCAC TT CACTGAAAGA
..(((((... .((((.(((((((((((((((( (( (((((((((((((.((.(((((((((((((((((((.((((...))))..))))))))))))))))))).)).)))))))))))) ))))))))))))))))))).)) )) .....)))))	-94.10


>D18-gDNA-s371782:4764-4890 +	off:2|3	ATTGGTTTTCGGATTTCTTGCAAA 24bp 18rds	AAGAAATCTGAAAACCAATCACTT 24bp 70rds
TAATAAAGTC ATTGGTTTTCGGATTTCTTGCA AA TGTAACCAATGAATCGGGAGAGAGGGAAGGGTAACCCGGTTGAACCTTCCCTCTTTCCCGATTGATCGGTTACATTTGC AAGAAATCTGAAAACCAATCAC TT CACTGAAAGA
.....((((. (((((((((((((((((((((( (( (((((((.((.(((((((((((((((((((.((((...))))..))))))))))))))))))).)).)))))))))))) ))))))))))))))))))).)) )) ..........	-91.90


>D18-gDNA-s372403:16165-16539 -	off:0|2	CATCTATCATGGACAATTCCTGA 23bp 19rds	GTCTCAGGCATTCCTTCATCTGGA 24bp 35rds
AAACTTAAGA CA TCTATCATGGACAATTCCTGA CTCGGATGACTTAATGAATTCAGTCCCGGAGTTGGAAAACTTAAAATATCCATCATGGACAGTTCTTGACTTGGAAGACTTAATTGGTTCAGTTCATGAGTAGGAAAGCTTGAGAAGCTCATCTCAGACATTCCTTGACCCGCAAAGCTTAAGGAGTTCAGCTCCTGGGTAGGAAAGCTTAAAAAGCTTGTCCCAGACAGTTCTTGACTAGGGAAGTTTAAAGAGTTCATTCCCTGAGTTAGAAGACTTGAAAAGTTCATGCCAGACATTTCTTTGACTAGGGAAGTTTAAAGAGTTCATTCCCTAGGTTAGAAAGTTTGAGAAGCTC GT CTCAGGCATTCCTTCATCTGGA AAGCTTTACG
....(((((( (. (((((.((((((((((((.(( ((.((((..........))))))))..)))))))..............))))).)))))..).))))))....((((.(((......(((((...((((..(((((.((((((((((((..((((((((.(((((..((((((...))...((((((...)))))))))))))))(((((...)))))((((...)))).((((...((((((((..............((((((.(((((((.((..((....((....))....))..)))))))))))))))..............))))))))...)))).)))))))))))). .) ))))))).)))))))))))))) )))))))...	-114.80


>D18-gDNA-s374000:2345-2663 -	off:2|1	GGCCGCATTATTTTCCAGATTCCG 24bp 32rds	GGCCGGAATCTGGAAAATAATGC 23bp 37rds
ATCTGGTTCC GG CCGCATTATTTTCCAGATTCCG GCCGCATCCGGCCACCTCCGACCACGAGACCGGTGGCATCCGATTCGTCTCGTCAAGGGGAGCAAAAGCCCTATGGTCTCGCCCTCTAATTCCGCCGAAAACGCCGTCGGCAACGAAAAACGTCGCCGGAAAACCCTAAACCGCGGCCGTGAAGCTTTACCTTAGATCTACGACGATTCCGGCGGATTAGAGGGCGAGACCAGAGGGCTTTTGCTCCCCTTGACGAGACGAATCGGATGCCACCGGTCTCGTGGTCGGAGGTGGCCGGATGC GG CCGGAATCTGGAAAATAATGC GGCCATAACC
....((((.. (( (((((((((((((((((((((( ((((((((((((((((((((((((((((((((((((((((((((((((((((((((((((((((((((((((.(((((((((((((((((.((((((.....(((((((((.(((.....))).))))..............))))).((((....))))....((((......)))).))))))))))))))))))))))).))))))))))))))))))))))))))))))))))))))))))))))))))))))))))))))))))))) )) ))))))))))))))))))))) ))))..))))	-289.20


>D18-gDNA-s374709:4730-5008 +	off:3|1	TCAGTGAACCGTTCGTGAACCGTT 24bp 126rds	GTTCACGAACGGTTCACTGAACGTT 25bp 52rds
AACAGAACGT TCAGTGAACCGTTCGTGAACCG TT CGGCGGAAAGTTCGTTTATGTTCGTTTATTTAATAAACGAACGGACATGAACAAGATTTCTCGTTCGTTTAGTTAAACGAACGTAAACAAACATAACCGAACGTTCACGAACGTAAATGAACGAACGAGAACATGTTCGTGTTCGTTCGTTTAACTAAACGAACAAAAAATCTTGTTCATGTACGTTCGTTTATTAAATAAACGAACATAAACGAACTTCCCGCCGAACA GTTCACGAACGGTTCACTGAACG TT ATGTTCGTTT
((((.((((( ((((((((((((((((((((.( (( ((((((.((((((((((((((((((((((((((((((((((((.(((((((((((((((...(((((((((((((((((((((...........((((((((((((.((..(((......)))..)).))))..))))).))))))))))))))))))))))))...))))))))))))))).)))))))))))))))))))))))))))))))))))).))))))))). ))))))))))))))))))))))) )) .)))).....	-185.20


>D18-gDNA-s375138:505-714 -	off:0|0	CATCTTTAGAGACTTCTTGG 20bp 128rds	GGCCAAGAAAGTCTCTAAAGAA 22bp 249658rds
CATTGAATTG CA TCTTTAGAGACTTCTTGG CCTCACAATCCATGCTTTTCCGAATCATGCAACCAATTTCTGTGTCATATGCACCTTTCATTTCTTTTCACCTTTTTTCTAAACCAAAAATTTAGGATTGAAGAAAGAGTAGCAAAGATACATTTGACTCAGAAACTGATAGATTGATTCCAAAAAGATGGAATCTGA GG CCAAGAAAGTCTCTAAAGAA GCAATTAAAT
.....((((( (. (((((((((((((((((( (((((...(((((.(((((..((((((..(...((.((((((.((((.(((...........(((((.(((((((((((.((.((.........)).)))))))))).)).).)))))..))).)))).)))))).))...)..))))))..))))))))))...))) )) ))))).))))))))))))). ))))))....	-86.00


>D18-gDNA-s377609:11455-11611 +	off:0|1	AGAGAGGATGTATTTTATGTTATG 24bp 45rds	ATATATGTTATGCGTCTTCTGTGA 24bp 62rds
AATCTTTAAG AGAGAGGATGTATTTTATGTTA TG ATGTTGTATTTGTTTTCTTGTGCCATTTAGCACATTTGTTTGTCACAGGTGTTATTATGAATAGTTTGCTACTGTTTGGCCATTTGTTGTTTTGTGTTCATATATCTAT ATATATGTTATGCGTCTTCTGT GA GTTTAATGTA
.......... (.(((((((((((..((((((( (( ((((..............(((((......)))))..........(((((((......((((((((.....))))))))..)))))))..............))))).)) ).)))))..))))))))))).) .. ..........	-31.90


>D18-gDNA-s378142:5906-5995 +	off:0|0	TTTTCTTCAGCTCCGGTGATG 21bp 103rds	TTGCCGGAGATGTTGAAGAACC 22bp 72rds
TTGTAGTGTA TTTTCTTCAGCTCCGGTGA TG GAGATTCTAGCTGGTTCAACGCCGGCAATGGGCCTTCCAGGAAACTA TTGCCGGAGATGTTGAAGAA CC GGAGGTTTCG
.......... ..((((((((((((((((( (( (...((((.((((((.....))))))..(((.....))))))).))) ))))))))...))))))))) .. ..........	-35.90


>D18-gDNA-s378423:876-1144 +	off:2|1	TCCCAACCATGTCTTCAAGCTG 22bp 75rds	TTTGAGATGAGCTCGTTGGGAG 22bp 52rds
ACCTGAGATT TCCCAACCATGTCTTCAAGC TG GATAAAGCGCTATATGGTTTGCACCAAGCTCCTCGGGCTTGGTATGCGACCCTGACAGAACACTTATTGGAGCATGGCTACACGTGAGGAACCATCAATCAAACCCTATTCATCAAGCACGACAAAGGACACAACATCCTCGTTCAGATCTACGTAGATGATATCATTTTCGGTTCAACCTGTGACAGTATGTGCAAAGAGTTTGAAGCGGTTATGAAAAAGAGA TTTGAGATGAGCTCGTTGGG AG AAATGACAAT
...((..((( ((((..(((((.(((((((( (. .....))).((.(..((.(((((((((((((...)))))))))..)))).))..).))........))))))))))).....(((((((...............)))..........))))..........((((...(((((((((((((............((((..(((.((((((((.((.((.....)))).)).).))))).)))..)))).....))) ))))).)))))...)))))) .) ))))..))..	-67.30


>D18-gDNA-s378608:4064-4229 +	off:2|3	CAATCTTGTACAACTTTGACCT 22bp 35rds	AAGGACAAAGTTGTACAAGATTG 23bp 19rds
TTTTCAAAGT CAATCTTGTACAACTTTGAC CT TAAATATTTCTTTTTGTGTTATATAACATTTGATGAAAATTACACTAATGAAAATACATTTAAAATGCAATCCATTCATATATTTTGCATCAAGTATTATATAACACAAACAAAAATATTT AAGGACAAAGTTGTACAAGAT TG ACTTTGAAAA
.((((((((( ((((((((((((((((((.( (( (((((((((...((((((((((((((.(((((((((((((......((((......((((...)))).....)))).....))))).)))))))).))))))))))))))...)))))))) )))).)))))))))))))))) )) ))))))))).	-78.80


>D18-gDNA-s379384:8275-8677 -	off:0|0	ATAGCCACAACCGGATCAGGAATT 24bp 33rds	GGAATTCCTGATCCGGTTGTGGCT 24bp 18rds
CTTCGCGCTC AT AGCCACAACCGGATCAGGAATT CCCAACAATTACCCCCTGAATTGCTGAGACGGTCGCTCTCGCTCATAGCCAAGTCAAACAAGGTTTACCATAGGGAAGTCACATCCGGATTGGTGGGATGGATACGTCAAAGTATGATATTCCTTTGATGACTGAGCTTCACCTCCTGCCATCTCGCTACATCTCAACCAATCACAGGTTGAGATCAATTGATAATACCAAATATCACGGGATCACTATGAGCGGGATCACTCCTTGCAACTCTCATAAGCTTGGTTTTGAGAGTCGATTTCAGGGAAGGCTAAGGTTCGCGAAGATGAGATCGTTACTCGGTGAGCGAGAGCGACCGTCTCAGCAATTTAGGGGGTAATTGTTG GG AATTCCTGATCCGGTTGTGGCT ATGAGCGCGA
..(((((((( (( (((((((((((((((((((((( (((((((((((((((((((((((((((((((((((((((((((((((((..(((((...((((..((.((((..((.(((.(((((.........))))))))...))....)))).))..))))...)))))..)))..((((...(((((((((((.(((.((((((.......))))))((((...(((((........)))))...))))...)))))))))))...(((((((.(((((((.((((...))))))))))).)....)))))).)))..))))...(((.((((....))))..))))))))))))))))))))))))))))))))))))))))))))))) )) )))))))))))))))))))))) ))))))))))	-238.60


>D18-gDNA-s379531:26043-26364 -	off:0|0	TCAGTTTATTCAAATCGGGTCAAA 24bp 14rds	AATCTGACCCGATTTGAATAAATT 24bp 20rds
TAAACAATTA TC AGTTTATTCAAATCGGGTCAAA TTTTCGGCTATCTTTATATTGCAGGTCAAAAAACTTCCGTGGCTTCATAGTCAATAAGTCATTGTCCGACGTTGCTAATGAGTTATATAATAGTAAAAAAGGAGCCCCAAATAGTCCTCGTAAGGCTTGGTAAAGTGAAGTTGTACCAAGCCTTACGAGGACTATTTGAGGCTCTTTTTCGACTATTATATAACTCATTAGCCACATTGAACAAATACTTATTGACTATGAAGCCACGGAAGCTTTTTGACCTGCAAAATAAAAGATAGCCGGA AA TCTGACCCGATTTGAATAAATT GATAATTGTT
..(((((((( (( ((((((((((((((((((((.( (((((((((((((((((.((((((((((((((.((((((((((((((((((((((((((..((((.(((.((.(((((((((((((((((((((..((((((((((.(((((((((((((((((((((((((...........))))))))))))))))))))))))).))))))))))..))))))))))))))))))))).)).))).))))..)))))))))))))))))))))))))).)))))))))))))).)).))))))))))))) )) ).)))))))))))))))))))) ))))))))))	-233.20


>D18-gDNA-s380667:2661-2873 +	off:0|1	GTCCACTTTTGACTTTTGAAGGCT 24bp 82rds	GACTCCAAAAGTCAAAAGTGGACAA 25bp 10rds
CATATTTATT GTCCACTTTTGACTTTTGAAGG CT TTCCTTTCCAACTTTGACATTAAATAATTTTGTTTGTGTTATATAATACTCAGTATAAAATATATGAATGGATTGTATTTTGAATATATTTTCATTTGATATACTTTTCATCAAATATTATATAACACAAACAACGTTATATAAGGTCAAAGTTGGAAAGGAAA GACTCCAAAAGTCAAAAGTGGAC AA TAAAAATGGG
(((.(((((( ((((((((((((((((((.((. (( ((((((((((((((((((.(((.(((((.(((((((((((((((((((........(((.((((((((((((.((((((...))))))..))))))).))))).)))........))))))))))))))))))).))))).))).))))))))))))))))))) ).)).)))))))))))))))))) )) )))).)))..	-106.70


>D18-gDNA-s380680:5943-6036 -	off:1|1	AGGCTCGTCCGAGCTCGAGTCGAG 24bp 33rds	ACTACTCGGCTCGGCTCGGCTCGTT 25bp 28rds
TTGGAAATGT AG GCTCGTCCGAGCTCGAGTCGAG TTTCGAGCTCGAGTTTAATAGGTCGAGTCGAGCTTCGAGCATGCA AC TACTCGGCTCGGCTCGGCTCGTT TACACCAGTG
((((...((( (( ((..(.((((((.((((((((( ((((((((((((.((.........)).)))))).)))))...... .. .)))))))))))))))))..))) ))))))))..	-51.60


>D18-gDNA-s381275:1550-1630 +	off:0|0	CGTGGTATTGGTACGGTTCATC 22bp 60rds	TGAGCCGAACCAATATCACTC 21bp 957rds
ATAGACAAGG CGTGGTATTGGTACGGTTCA TC AACTTTACTTCTTTGCATGTTATGGAGTAAACTCGAGA TGAGCCGAACCAATATCAC TC TTGTATGTTT
....(((((( .(((((((((((.((((((( (( ...((((((((............)))))))).....)) ))))))).))))))))))) )) ))))......	-42.80


>D18-gDNA-s381883:5490-5841 -	off:1|0	AACTTTTCCGATCATCTTCTCCG 23bp 27rds	GCCAGAGAAGATGACCGGAAAAGT 24bp 66rds
GTCCCTGTGT AA CTTTTCCGATCATCTTCTCCG GTCTCTCGCCGGAAAACCGCTAGCCGTCGTTTGAGCCACCATCTTCCAGCGCCGCAAGCACCAACGGACTCAACGGATTCTCGCGGCCAAACCCCAACCATTATAGGCGAATTCCGTCATCGAAAGTGAGTCGTCGGTGAGATGTGGACAGCCGCCTTCTTCGCCGGCGATCTCAAAATTTGACGACGAAAGTTGCTGATAATGGTTAGGGTTTGGCCGTGAGAAGCCGCTGAGTCCAGTGATGCTTGCGGCGCTGGATGATGGTGACTCAAATAGTGGCTAGCATTTTTCCAGCGAGAGAAGCA GC CAGAGAAGATGACCGGAAAAGT CACAGGGACT
(((((((((. .( ((((((((.((((((((((.( (((((((((.((((((..((((((((..(((((((.(((((((.((((((((((((((((.((..(((((((.(((.(((((((((((((((((.(((((((((.(((((.((.((((.(((((..((((((((((((((((.((((....))))..)).)))))))))).))))...))))).)))).)).))))).))))))))).))))))))))))))))).))).)))))))..)).)))))))))))))))).))))))).)))))))..))))))))..)))))).)))))))..... )) ).)))))))))).))))))))) ))))))))).	-249.60


>D18-gDNA-s382057:2199-2284 -	off:0|0	GCTGACAGATAGATCATGAGC 21bp 324rds	GTGCTCACTCTCTTCTGTCA 20bp 1094rds
TTAAGAAGAA GC TGACAGATAGATCATGAGC ACCCAAAACAATCATACAAGAAAGTTTGGTACAATTTGCCTTTGT GT GCTCACTCTCTTCTGTCA GCTCTATCGC
....(((((. (( (((((((.(((...((((( ((.((((((..((......))..))))((((.....))))..)). )) )))))...)))))))))) ))))).))..	-34.00


>D18-gDNA-s383766:1292-1352 -	off:1|2	CAGGATTTATACGACATGTGGA 22bp 19rds	TCACATGTTGGGAGGTCTTCA 21bp 29rds
GCTGATATGA CA GGATTTATACGACATGTGGA CAGACAGAATACGTCTAG TC ACATGTTGGGAGGTCTTCA CGAGGACAGT
((((...((. .( ((((((...(((((((((.( (((((.......)))).) )) ))))))))..))))))).. ))....))))	-23.90


>D18-gDNA-s384513:7857-7949 +	off:0|2	TTGTTGATCTTAACTTTGGTTT 22bp 12rds	ACAAGAAAGGATCAGGCGGTT 21bp 81rds
TTTAATCCGA TTGTTGATCTTAACTTTGGT TT GTGAATCAGGAATTTAGCGAGTCATCAGGAAGTGGGGTCGGAGAGAGTGT ACAAGAAAGGATCAGGCGG TT AGAGAATGAG
.....((.(( (((((((((((..((((((( (( ((.((........)).)))))))).......(((.(.((.....)).).) )))))..))))))).)))) )) .)).......	-18.70


>D18-gDNA-s385695:1300-1466 +	off:1|3	CAATCTTGTACAACTTTGACCT 22bp 41rds	AAGGTCAAAGTTGTACAAGATTGA 24bp 18rds
CCTTTCCAGT CAATCTTGTACAACTTTGAC CT TAAATATTTATTTTTGTGTTATATAACATTTGATAAAAATTATATAAATGAAAATACATTTAAAACGTAATCCATTCATATATTTTGCAACAAGTATTATATAGCACAAACAAAAATGTTT AAGGTCAAAGTTGTACAAGATT GA CTTGAAAAGT
..((((.((( (((((((((((((((((((( (( (((((((((...((((((((((((((.(((((....(((.(((((.((((....(((.........)))...)))).))))).)))....))))).))))))))))))))...)))))))) )))))))))))))))))))))) )) )).))))...	-76.80


>D18-gDNA-s385720:11613-12014 +	off:0|1	TTTTTGTCCACATCTAGTCCCTG 23bp 49rds	AGGGACTGGATGTGGACAAAAACA 24bp 12rds
TTAGTTTTTG TTTTTGTCCACATCTAGTCCC TG TGACTTTTCCGGTCATCTTCTCCGACGGCTCCTCTCGCAGGAAAACTGTTAACCGCCGTTTGAGCCACCATCTTCTAGCGCCGCAAGCACCACTAGACTTAGCGGCTTCTCGCGGCCAAAACCGAACCATCACGCCTAACTTCCGTCGTCGGATGTGAGTCGCCGACGAGATATGGAGAACCGCCTTCTTCGCCGGCGATCTCAAAATTTGATAATGGAAGGCCACGATGATGGTTGGGGTTTGGCTGCGAGANNNNNNNNNNCGAGAAGCCGTTGAGTACAGTGATGGTTGCGGCACTGGAAGATCGTGGCTCAAACGGCAGGAGCCGTCGGAGAAGATGACCGGAAAAGTCAT AGGGACTGGATGTGGACAAAAA CA AATATTATAC
.((((.(((( ((((((((((((((((((((( (( (((((((((((((((((((((((((((((((((...((((.....)))).....((((((((((((((.(((((((((.(((((((.((.((((..(((((((((((((((((((((((..((.((((((((((.....(((((((.(((((((.((((((((((.((((....((((......)))))))).)))))).))))..))))))).)))))))....)).)))))))).))..))))))))))))...............)))))))))))..)))).)).))))))).))))))))).)))))))))))))))))))))))))))))))))))))))))))))))) )))))))))))))))))))))) )) )).))))...	-283.70


>D18-gDNA-s388793:79-145 +	off:2|2	AAACCCTAAACTCTAAACCCT 21bp 13rds	AGGGTTTAGGGTTTAGGGTTT 21bp 29rds
CCTAACCCCT AAACCCTAAACTCTAAACC CT AAACCCCTAAACCGTTTAGGGGTTT AGGGTTTAGGGTTTAGGGT TT AGGAGTTAGG
((((((.((( ((((((((((((((((((( (( (((((((((((...))))))))))) ))))))))))))))))))) )) ))).))))))	-68.40


>D18-gDNA-s388929:508-874 +	off:1|1	ATTCACATGTGAATGATATTCATG 24bp 12rds	ATGGATCTGATTCACATGTGAATA 24bp 20rds
CATGTTCATC ATTCACATGTGAATGATATTCA TG ATTATTCACACGGAATATTGATCATAAAAATTGATATGTTAGAGTGTAGTTTGTAAATAAACAACAATTGTTGAAAAAAAAACATGTCCACAAACAATTCTCATATGAATTTGAATCAATTTTGATATGATTCCTGGATCAGATTCATATGTGAATCTGAGCTATAATTTTGATATATTTTTGGATCAGATTCACATGTGAATATTTAATTCAAATGAAAAATATATTTTTGATATATTCACCGATGAATACTCATTTCATTCACTACTGAATAAAATATGATTCATGGATCTGATTCACATGTGAATACAAATTATTC ATGGATCTGATTCACATGTGAA TA CGAATTAAAC
...((((... ((((((((((((((.(.((((( (( (.((((((((.(((((((((((.....(((((.(((((..(((((...((((((..(((.........((((........)))))))..)))))).)))))))))).)))))..)))))).........)))))((((((((((((((((((((((((((.(((.(((........)))..))).))))))))))))))))........(((....))).((((((((...))))))))...(.((((((.(..((((.(((((....))))).))))..))))))).)))))))))))..))))))))........)) )))))).).))))))))))))) ). .)))).....	-102.20


>D18-gDNA-s389332:2193-2600 +	off:0|1	TTTTTGTCCACATCTAGTCCCTG 23bp 51rds	AGGGACTAGATGTGGACAAAAACA 24bp 10rds
ATAGTTTTTG TTTTTGTCCACATCTAGTCCC TG TGACTTTTCCGGTCAACTTCTCTGGCGGCTCCTCTCGTCGTAAAAGTGATAGCCGCCATTTGAGCCACCATCTTCCAGCGCTGCAAGCACCACTAGACTCAGCGGATTCTCTCGGCCAAACCCCAACAATTATCAGCAACTTCTGTCGTCGGAAGTGAATCGCCGGCGAGATATGGACAACCACCTTTTTCGCCGGCGATCTCAAAATTTGACGACGAAAGTTGCCGATAATGGTTGGGTTTTGGCCGCGAGAATCTGCTGAGTCCAGTGATGCTTGCGGCGCTGGAAGATGGTGGCTCAATTGGCGGCTAGCAGTTTTTCGGCGAGAGAAACCGACGGAGAAGATGACCGGAAAAGTCAT AGGGACTAGATGTGGACAAAAA CA AAAACTATAA
(((((((((( ((((((((((((((((((((( (( (((((((((((((((.((((((((.(((...(((((((((.((((.((.(((((((((.((((((((((((((((((((((((((((((.((((.((((((((((((((((.((((((((.((((((.((((((.(((((((.((((((((((..((((((((((((((((..(((....)))....))))))))))))).)))...)))))))))).))))))).)))))).)))))).)))))))).)))))))))))))))).)))).)))))))))))))))))))))))))))))).))))))))).)).)))).)))))))))...))).)))))))).)))))))))))))))) )))))))))))))))))))))) )) ))))))))..	-328.80


>D18-gDNA-s390300:3608-3696 +	off:0|0	TAGCCAAGGATGACTTGCCT 20bp 6337rds	GCAGTCACTCCTTGGCTTACT 21bp 479rds
GTAAGTTTGG TAGCCAAGGATGACTTGC CT CTTCACACTTCAAGGTGTTTGGAAAAGACACCTTGTTTGATTCAGTAG GCAGTCACTCCTTGGCTTA CT TGACATGCTC
(((.(((.(( (((((((((((((((.(( (( ((........((((((((((.....))))))))))........)).)) ))))))).)))))))).)) )) .))).)))..	-49.90


>D18-gDNA-s390300:3676-3836 +	off:0|0	GCAGTCACTCCTTGGCTTACT 21bp 479rds	TAGCCAAGGATGACTTGCCA 20bp 229rds
GATTCAGTAG GCAGTCACTCCTTGGCTTA CT TGACATGCTCTTCTTTCTCAAGCTAGGGCGTCTCTTCCTCCTTTCAAGAACAGTATACACGTAAGAATTTGATGTTTGGATAGAAGAGAGTTCTAACATGTAGAGAATAGCTCTGTTTGG TAGCCAAGGATGACTTGC CA TATACCATTT
.........( (((((((.(((((((((.( (( .((((.(((.((((((..((.(.((((((.(((((((.(((..(((((.....(((....)))....))))).....)))..))))))))))))).).)).)))))).)))..)))).)) )))))))))))))).))) ). ..........	-61.50


>D18-gDNA-s391525:750-894 -	off:1|0	AGGGGTGGCCTGAGAACACAA 21bp 23rds	TATGTGTTCTTAGTGTCACTCC 22bp 14rds
GGTGCTCCAA AG GGGTGGCCTGAGAACACAA ATGGATGGTAGAAAACATCTCACAAACGATTGAATGTGCATAAGAGAGTTGCACCGTACAACATATGAAAGCAAATTTTGTGTCGAGATGGCAATTCCACCA TA TGTGTTCTTAGTGTCACTCC TATGGGGTAT
.((((((((. (( ((((((((((((((((((. ((((.(((.......(((((((((...((((....(((((.........)))))((((.....))))......))))...))).))))))......)))))) ). ))))))))))).)))))))) ).))))))))	-66.50


>D18-gDNA-s391666:249-353 -	off:0|0	GATAGCCAACGATTTTTGCG 20bp 2322rds	TACGCAAAACTCCTTGGCTA 20bp 30rds
GATAGCTTCT GA TAGCCAACGATTTTTGCG TAATTGTTTTTGAAAAATTGTACCGATTATCGAGTAATAGTTACATCAAAACGGCTACATAAAGT TA CGCAAAACTCCTTGGCTA CAGCAGTAAT
....(((.(( (. (((((((.((.((((((( (((((((((((((..(((((((((((...))).)).))))))...)))))).....)))....)) )) ))))))).)).))))))) ))).)))...	-36.60


>D18-gDNA-s391704:3982-4375 +	off:1|2	ACGAACGAACACGAACAATGGTCT 24bp 31rds	AGCCTCGTTCGTGTTCGTTCGGTT 24bp 13rds
GTTTAGTCAA ACGAACGAACACGAACAATGGT CT CGTTCGTTCATTTACGTTTGTGAATGTTCGTTTATGTTTCTATATGTTTATGACTATTCTTATTTTTTTAATTATTTTTCAATACATTTATCAAACTACTTGTTCATATATGTTTGTTCTTGATTTGGATGGTTATATTCATTTATTTATCTATGGTTCTTGATTTGGATATTTATGTTTATTTATGTTTGTTCGTTTATTTCCATTTAGCATGTTCACAAACATAAACGAACGAACACAAACAAGATAGTTTGTTAAACAAACGAACACGCACTACAATATTCTTTCGTTTAAGTGCTCGTATTCGTTCGTTTGTTCGGTTAACTGAAACAAAAGAACATGAACA AGCCTCGTTCGTGTTCGTTCGG TT TGTTTACAGT
((.....((( ((((((((((((((((...((. (( .((((((........(((((((..(((((((((((((((..((((((((((((((((((..(((...............(((.((((.(((..(((.....))).))).))))))).....)))..)))))))))))...............((((....(((..((((((..((((......))))..)))))).)))...))))..)))))))....)))))))))))))))..)))))))......(((((((.....)))))))..(((((..(((........)))..)))))........((((.(((((((((....))).)))))).)))))))))). ))))..)))))))))))))).) )) ))...))...	-106.00


>D18-gDNA-s392226:1645-1705 +	off:0|1	CTCGATGATGTCGATCGGCTT 21bp 124rds	CGGGATCACATCATTGGTTTG 21bp 10rds
CTTGATTGTT CTCGATGATGTCGATCGGC TT GGCCAACTTAAAGCGTTAG CGGGATCACATCATTGGTT TG GTGAAGGAAG
(((.((((.. (.(((((((((.((((.(( (. ((((........).))))) )..)))))))))))))).. )) )).)))....	-22.70


>D18-gDNA-s392682:5480-5738 +	off:0|1	TTCGGTTTTACATGGTCTGGCTC 23bp 30rds	AACTGGAGAATGGGGACCGGAAC 23bp 11rds
ATTTCCGAGT TTCGGTTTTACATGGTCTGGC TC CACCTGGTTCTACCAAGTCGGTTTTGTGTTCAGTTTGATGGCTTGAGATGACTTGTTGCAAACAAATATGAGTTATTCGGCTAAGAAATGACTTAATGGCTTGACAATGACTTGTCGCAAACAAATATGGGGCCACATTAAGTTAATGTATATAGATGAGGGGCTTCAAACAAAAAAACAAATGTAGCAATTTAGCATGAAATCTGGTACTGG AACTGGAGAATGGGGACCGGA AC CGGATCACTA
...((((.(( (((((((((.(((..(((((. (( ((........(((((....((((((((((...((((..(((((...((((((((((...........)))))))))).)))))..))))((((((((((((((((((....)))))).............)))))..)))))))............((((..(((.((..............)).)))..))))))))))))))))))).))) ).)))))..)))))))))))) )) ))))......	-69.40


>D18-gDNA-s392880:6468-6842 +	off:0|0	ACAAACGAACGAACACGAACGACT 24bp 38rds	ATGTTCGTGTTCGTTCGTTTAACT 24bp 22rds
[truncated: 397,021 more chars]
